# Supplementary material for: Integrative Multi-omics Analysis of the Human Skeletal Muscle Response to Endurance or Resistance Exercise: Findings from the Molecular Transducers of Physical Activity Consortium (MoTrPAC)
Source: bioRxiv. 2026 Mar 6:2026.03.04.705181. Preprint. [Version 1] doi: 10.64898/2026.03.04.705181 (PMC13001352; doi:10.64898/2026.03.04.705181)
Supplement: Supplement 3 [file media-3.xlsx]

## Sheet: Legend
Table S2: Feature level results
Total number of features detected in muscle tissue
Total number of features are listed for each ome and tissue. For metabolites that are measured on multiple platforms, the metabolite is categorized into only the platform where it has the lowest CV.
For proteins/phosphoproteomics, this number only contains numbers for features that have less than 30% missingness.
assay: Name of the omics assay
randomgroupcode: Exercise or control group participant assigned to (ADUControl = CON, ADUEndur = EE, ADUResist = RE)
Total number of differentially abundant (DA) features at each time point in muscle tissue
DA features are listed for each ome each of the time points (referring to Figure 2A) and the total across all time points (referring to Figure S2A)
Significance is assessed with adjusted p-value < 0.05 (via Benjamini Hotchberg FDR method)
Percent DA: Percent of the total features in each assay that were DA
assay: Name of the omics assay
randomgroupcode: Exercise or control group participant assigned to (ADUControl = CON, ADUEndur = EE, ADUResist = RE)
Overrepresentation Analysis (ORA) results for EE and RE shared DA features at each time point
Table is filtered for all the pathways with nominal p-value < 0.05
contrast	EE/RE shared at each time pointed tested
collection	molecular signature collection used for the analysis; Gene sets include C5 (Gene Ontology), C2 (curated pathways/literature), CELLMARKER (cell type markers), and MITOCARTA (mitochondrial genes)
database	molecular signature database; Gene sets from GOBP (biological processes), GOMF (molecular functions), GOCC (cellular components), REACTOME (pathways), CELLMARKER (cell type markers), WP (WikiPathways), MITOCARTA (mitochondrial genes), PID (Pathway Interaction Database), BIOCARTA (biological pathways), and KEGG_MEDICUS (health/disease pathways from KEGG) were included
set_short	gene set being tested and follows the template [database]_[gene set]
set_size	number of features in the corresponding set that were present in user-supplied background list
set_size_DB	number of features in the set being tested
size_ratio	ratio of the set_size column to the set_size_DB column
set_size_in_input	number of features in the corresponding set that were present in the user-supplied input list
input_size	size of the input list
background_size	size of the background list
p_value	two-sided nominal p-value
adj_p_value	adjusted p-value (Benjamini-Hochberg); adjustment was performed within each contrast and collection
statistic_column	-log10 of the nominal p-value
Comparison to Reitzner et al Transcriptome dataset
Rows represent the overlapping ensembl IDs present in both the MoTrPAC and Reitzner Study
Each column represents either a L2FC or adjusted p-val for a time-point comparison in one of the two studies
MoTrPAC contains EE vs CON and RE vs CON comparisons at P15M, P3.5H and P24H
Reitzner contains EE vs CON and RE vs CON comparisons at P0M, P1H, P3H

## Sheet: Total number of features
assay	Muscle
epigen-atac-seq	255319
epigen-methylcap-seq	1097702
transcript-rna-seq	16509
prot-ph	18341
prot-pr	6224
prot-ol
metab-t-acoa
metab-t-amines	7
metab-t-conv
metab-t-ka
metab-t-nuc	13
metab-t-oxylipneg	20
metab-t-tca	5
metab-u-hilicpos	240
metab-u-ionpneg	64
metab-u-lrpneg	131
metab-u-lrppos	209
metab-u-rpneg	79
metab-u-rppos	132

## Sheet: Number of DA features
assay	randomGroupCode	post 15 Min	post 3.5 Hr	post 24 Hr	Total DA	Percent DA
epigen-atac-seq	ADUEndur	288	1		289	0.113192
epigen-atac-seq	ADUResist	764	385		1109	0.434359
epigen-methylcap-seq	ADUEndur		58	36	94	0.00856334
epigen-methylcap-seq	ADUResist		20	87	107	0.00974764
transcript-rna-seq	ADUEndur	980	2314	1284	4042	24.4836
transcript-rna-seq	ADUResist	883	5611	3458	7917	47.9557
prot-ph	ADUEndur	1364	19	4	1373	7.48596
prot-ph	ADUResist	3646	922	177	3969	21.64
prot-pr	ADUEndur	1	3	1	4	0.0642674
prot-pr	ADUResist	1	12	21	31	0.498072
metab	ADUEndur	42	8	4	45	5.06187
metab	ADUResist	84	9	12	92	10.3487

## Sheet: EERE shared DAfeatures_ORA
contrast	collection	database	set_short	set_size	set_size_DB	size_ratio	set_size_in_input	input_size	background_size	p_value	adj_p_value	statistic_column
ee_re_15min	C5	GOBP	GOBP_CYTOSKELETON_ORGANIZATION	1495	1527	0.979	154	720	29854	7.1e-55	7.27e-51	124.682
ee_re_15min	C5	GOCC	GOCC_CONTRACTILE_FIBER	241	245	0.984	65	720	29854	4.89e-49	2.5e-45	111.24
ee_re_15min	C5	GOCC	GOCC_SUPRAMOLECULAR_COMPLEX	1354	1408	0.962	138	720	29854	2.5e-48	8.54e-45	109.608
ee_re_15min	C5	GOMF	GOMF_CYTOSKELETAL_PROTEIN_BINDING	975	991	0.984	117	720	29854	6.13e-48	1.57e-44	108.711
ee_re_15min	C5	GOMF	GOMF_ACTIN_BINDING	432	440	0.982	77	720	29854	8.9e-44	1.65e-40	99.1278
ee_re_15min	C5	GOCC	GOCC_SUPRAMOLECULAR_POLYMER	998	1044	0.956	113	720	29854	9.65e-44	1.65e-40	99.0473
ee_re_15min	C5	GOBP	GOBP_ACTIN_FILAMENT_BASED_PROCESS	790	809	0.977	99	720	29854	4.25e-42	6.21e-39	95.2628
ee_re_15min	C5	GOCC	GOCC_ANCHORING_JUNCTION	882	901	0.979	98	720	29854	3.75e-37	4.8e-34	83.8739
ee_re_15min	C5	GOCC	GOCC_I_BAND	143	146	0.979	44	720	29854	3.02e-36	3.44e-33	81.7876
ee_re_15min	C5	GOBP	GOBP_SUPRAMOLECULAR_FIBER_ORGANIZATION	833	847	0.983	94	720	29854	3.55e-36	3.64e-33	81.6257
ee_re_15min	C5	GOCC	GOCC_ACTIN_CYTOSKELETON	493	501	0.984	70	720	29854	2.87e-33	2.67e-30	74.9309
ee_re_15min	C5	GOCC	GOCC_CELL_SUBSTRATE_JUNCTION	433	434	0.998	62	720	29854	9.33e-30	7.96e-27	66.8448
ee_re_15min	C5	GOBP	GOBP_REGULATION_OF_ORGANELLE_ORGANIZATION	1183	1199	0.987	100	720	29854	4.52e-28	3.56e-25	62.9629
ee_re_15min	C5	GOBP	GOBP_CELLULAR_COMPONENT_MORPHOGENESIS	775	789	0.982	77	720	29854	4.67e-26	3.27e-23	58.3257
ee_re_15min	C5	GOBP	GOBP_ACTIN_FILAMENT_ORGANIZATION	455	465	0.978	59	720	29854	4.79e-26	3.27e-23	58.3001
ee_re_15min	C5	GOBP	GOBP_MUSCLE_STRUCTURE_DEVELOPMENT	678	699	0.97	71	720	29854	1.96e-25	1.25e-22	56.8914
ee_re_15min	C2	REACTOME	REACTOME_SIGNALING_BY_RHO_GTPASES_MIRO_GTPASES_AND_RHOBTB3	709	720	0.985	72	720	29854	5.64e-25	1.27e-21	55.8351
ee_re_15min	C2	REACTOME	REACTOME_RHO_GTPASE_CYCLE	446	450	0.991	57	720	29854	7.13e-25	1.27e-21	55.6001
ee_re_15min	C5	GOBP	GOBP_ACTOMYOSIN_STRUCTURE_ORGANIZATION	207	209	0.99	40	720	29854	1.47e-24	8.83e-22	54.8798
ee_re_15min	C5	GOCC	GOCC_ACTIN_FILAMENT_BUNDLE	78	79	0.987	27	720	29854	2.74e-24	1.56e-21	54.2532
ee_re_15min	C5	GOBP	GOBP_PHOSPHORYLATION	1552	1596	0.972	108	720	29854	2.11e-23	1.14e-20	52.2141
ee_re_15min	C5	GOCC	GOCC_ACTOMYOSIN	76	77	0.987	26	720	29854	2.76e-23	1.42e-20	51.9426
ee_re_15min	C5	GOBP	GOBP_REGULATION_OF_CATABOLIC_PROCESS	1028	1090	0.943	84	720	29854	1.19e-22	5.81e-20	50.481
ee_re_15min	C5	GOBP	GOBP_CIRCULATORY_SYSTEM_DEVELOPMENT	1144	1224	0.935	89	720	29854	1.62e-22	7.54e-20	50.175
ee_re_15min	C5	GOMF	GOMF_PROTEIN_CONTAINING_COMPLEX_BINDING	1724	1762	0.978	112	720	29854	6.93e-22	3.09e-19	48.7207
ee_re_15min	C5	GOBP	GOBP_ANATOMICAL_STRUCTURE_FORMATION_INVOLVED_IN_MORPHOGENESIS	1183	1259	0.94	89	720	29854	1.53e-21	6.55e-19	47.9262
ee_re_15min	C5	GOBP	GOBP_CELLULAR_COMPONENT_ASSEMBLY_INVOLVED_IN_MORPHOGENESIS	126	128	0.984	30	720	29854	1.66e-21	6.81e-19	47.8457
ee_re_15min	C2	REACTOME	REACTOME_MEMBRANE_TRAFFICKING	617	629	0.981	62	720	29854	2.2e-21	2.62e-18	47.5645
ee_re_15min	C5	GOBP	GOBP_REGULATION_OF_CYTOSKELETON_ORGANIZATION	508	518	0.981	56	720	29854	2.62e-21	1.03e-18	47.3917
ee_re_15min	C5	GOBP	GOBP_MUSCLE_CELL_DEVELOPMENT	191	195	0.979	35	720	29854	7.46e-21	2.83e-18	46.3445
ee_re_15min	C5	GOBP	GOBP_APOPTOTIC_PROCESS	1857	1965	0.945	115	720	29854	8.1e-21	2.96e-18	46.2619
ee_re_15min	C5	GOMF	GOMF_CADHERIN_BINDING	334	335	0.997	45	720	29854	8.54e-21	3.02e-18	46.2096
ee_re_15min	C5	GOBP	GOBP_CELL_MORPHOGENESIS	945	964	0.98	77	720	29854	9.73e-21	3.32e-18	46.0795
ee_re_15min	C5	GOBP	GOBP_POSITIVE_REGULATION_OF_RNA_METABOLIC_PROCESS	1805	1898	0.951	112	720	29854	2.45e-20	8.08e-18	45.1574
ee_re_15min	C5	GOBP	GOBP_REGULATION_OF_SUPRAMOLECULAR_FIBER_ORGANIZATION	380	389	0.977	47	720	29854	4.18e-20	1.34e-17	44.6204
ee_re_15min	C5	GOBP	GOBP_PROTEIN_PHOSPHORYLATION	1291	1330	0.971	90	720	29854	1.37e-19	4.12e-17	43.433
ee_re_15min	C5	GOCC	GOCC_CELL_CELL_JUNCTION	497	513	0.969	53	720	29854	1.42e-19	4.12e-17	43.399
ee_re_15min	C5	GOMF	GOMF_ENZYME_REGULATOR_ACTIVITY	1244	1284	0.969	88	720	29854	1.44e-19	4.12e-17	43.3862
ee_re_15min	C5	GOBP	GOBP_REGULATION_OF_CELLULAR_CATABOLIC_PROCESS	670	726	0.923	62	720	29854	1.45e-19	4.12e-17	43.3787
ee_re_15min	C5	GOBP	GOBP_INTRACELLULAR_TRANSPORT	1566	1602	0.978	101	720	29854	1.6e-19	4.44e-17	43.2767
ee_re_15min	C5	GOBP	GOBP_REGULATION_OF_CELLULAR_COMPONENT_BIOGENESIS	978	1010	0.968	76	720	29854	2.77e-19	7.47e-17	42.7304
ee_re_15min	C5	GOBP	GOBP_REGULATION_OF_CELLULAR_LOCALIZATION	957	981	0.976	75	720	29854	3e-19	7.89e-17	42.6489
ee_re_15min	C5	GOCC	GOCC_MICROTUBULE_CYTOSKELETON	1339	1379	0.971	91	720	29854	4.43e-19	1.13e-16	42.2615
ee_re_15min	C5	GOBP	GOBP_CELLULAR_RESPONSE_TO_STRESS	1911	1966	0.972	113	720	29854	6.32e-19	1.58e-16	41.9053
ee_re_15min	C5	GOMF	GOMF_STRUCTURAL_CONSTITUENT_OF_MUSCLE	41	42	0.976	18	720	29854	7.44e-19	1.81e-16	41.7421
ee_re_15min	C5	GOBP	GOBP_ORGANELLE_ASSEMBLY	996	1025	0.972	76	720	29854	7.86e-19	1.87e-16	41.6874
ee_re_15min	C5	GOBP	GOBP_REGULATION_OF_PROGRAMMED_CELL_DEATH	1456	1563	0.932	95	720	29854	1.03e-18	2.39e-16	41.4183
ee_re_15min	C2	WP	WP_VEGFA_VEGFR2_SIGNALING	429	431	0.995	48	720	29854	1.09e-18	9.74e-16	41.3575
ee_re_15min	C5	GOBP	GOBP_MUSCLE_SYSTEM_PROCESS	430	452	0.951	48	720	29854	1.2e-18	2.74e-16	41.2617
ee_re_15min	C5	GOBP	GOBP_HEART_DEVELOPMENT	601	618	0.972	57	720	29854	1.46e-18	3.25e-16	41.0688
ee_re_15min	C5	GOBP	GOBP_STRIATED_MUSCLE_CELL_DEVELOPMENT	73	73	1	22	720	29854	1.52e-18	3.31e-16	41.0284
ee_re_15min	C5	GOBP	GOBP_ENDOMEMBRANE_SYSTEM_ORGANIZATION	586	604	0.97	56	720	29854	2.09e-18	4.47e-16	40.7072
ee_re_15min	C5	GOBP	GOBP_CELL_PROJECTION_ORGANIZATION	1576	1623	0.971	99	720	29854	2.33e-18	4.83e-16	40.5989
ee_re_15min	C5	GOMF	GOMF_CALMODULIN_BINDING	199	204	0.975	33	720	29854	2.36e-18	4.83e-16	40.5897
ee_re_15min	C2	REACTOME	REACTOME_VESICLE_MEDIATED_TRANSPORT	709	724	0.979	62	720	29854	2.39e-18	1.7e-15	40.577
ee_re_15min	C5	GOMF	GOMF_CELL_ADHESION_MOLECULE_BINDING	551	558	0.987	54	720	29854	2.85e-18	5.73e-16	40.3977
ee_re_15min	C5	GOBP	GOBP_PROCESS_UTILIZING_AUTOPHAGIC_MECHANISM	573	585	0.979	55	720	29854	3.5e-18	6.85e-16	40.1928
ee_re_15min	C5	GOMF	GOMF_NUCLEOSIDE_TRIPHOSPHATASE_REGULATOR_ACTIVITY	478	488	0.98	50	720	29854	3.54e-18	6.85e-16	40.1811
ee_re_15min	C5	GOMF	GOMF_ACTIN_FILAMENT_BINDING	210	211	0.995	33	720	29854	1.27e-17	2.4e-15	38.9076
ee_re_15min	C5	GOBP	GOBP_MUSCLE_ORGAN_DEVELOPMENT	350	354	0.989	42	720	29854	1.31e-17	2.44e-15	38.8747
ee_re_15min	C5	GOBP	GOBP_REGULATION_OF_PROTEIN_MODIFICATION_PROCESS	1267	1312	0.966	85	720	29854	1.61e-17	2.94e-15	38.6688
ee_re_15min	C5	GOBP	GOBP_POSITIVE_REGULATION_OF_CELLULAR_COMPONENT_ORGANIZATION	1093	1117	0.979	77	720	29854	4.19e-17	7.53e-15	37.7114
ee_re_15min	C5	GOMF	GOMF_GTPASE_BINDING	313	315	0.994	39	720	29854	5.29e-17	9.35e-15	37.4773
ee_re_15min	C5	GOBP	GOBP_REGULATION_OF_INTRACELLULAR_SIGNAL_TRANSDUCTION	1712	1795	0.954	101	720	29854	7.16e-17	1.22e-14	37.1753
ee_re_15min	C5	GOBP	GOBP_MUSCLE_CELL_DIFFERENTIATION	402	420	0.957	44	720	29854	7.17e-17	1.22e-14	37.1745
ee_re_15min	C5	GOBP	GOBP_REGULATION_OF_ACTIN_FILAMENT_BASED_PROCESS	370	380	0.974	42	720	29854	9.93e-17	1.67e-14	36.8485
ee_re_15min	C5	GOBP	GOBP_PROTEIN_LOCALIZATION_TO_ORGANELLE	947	956	0.991	70	720	29854	1.08e-16	1.79e-14	36.7606
ee_re_15min	C2	PID	PID_MTOR_4PATHWAY	69	69	1	20	720	29854	1.31e-16	7.76e-14	36.574
ee_re_15min	C5	GOBP	GOBP_POSITIVE_REGULATION_OF_PROTEIN_METABOLIC_PROCESS	1263	1307	0.966	83	720	29854	1.33e-16	2.14e-14	36.5533
ee_re_15min	C5	GOCC	GOCC_POLYMERIC_CYTOSKELETAL_FIBER	749	791	0.947	61	720	29854	1.33e-16	2.14e-14	36.5529
ee_re_15min	C5	GOBP	GOBP_SARCOMERE_ORGANIZATION	45	45	1	17	720	29854	1.54e-16	2.43e-14	36.4084
ee_re_15min	C5	GOBP	GOBP_REGULATION_OF_ANATOMICAL_STRUCTURE_MORPHOGENESIS	885	937	0.945	67	720	29854	1.57e-16	2.44e-14	36.3906
ee_re_15min	C5	GOBP	GOBP_NEGATIVE_REGULATION_OF_NUCLEOBASE_CONTAINING...(03552)	1491	1575	0.947	91	720	29854	3.85e-16	5.88e-14	35.4936
ee_re_15min	C5	GOBP	GOBP_MUSCLE_TISSUE_DEVELOPMENT	422	434	0.972	44	720	29854	4.36e-16	6.56e-14	35.3698
ee_re_15min	C5	GOMF	GOMF_PROTEIN_SERINE_THREONINE_KINASE_ACTIVITY	423	429	0.986	44	720	29854	4.75e-16	7.06e-14	35.2825
ee_re_15min	C5	GOCC	GOCC_NUCLEAR_BODY	824	859	0.959	63	720	29854	8.38e-16	1.23e-13	34.7159
ee_re_15min	C5	GOBP	GOBP_CELLULAR_COMPONENT_DISASSEMBLY	493	502	0.982	47	720	29854	1.36e-15	1.97e-13	34.2282
ee_re_15min	C5	GOMF	GOMF_ENZYME_ACTIVATOR_ACTIVITY	577	588	0.981	51	720	29854	1.79e-15	2.55e-13	33.9555
ee_re_15min	C5	GOBP	GOBP_REGULATION_OF_ACTIN_FILAMENT_ORGANIZATION	266	273	0.974	34	720	29854	2.52e-15	3.54e-13	33.6129
ee_re_15min	C5	GOBP	GOBP_POSITIVE_REGULATION_OF_CATABOLIC_PROCESS	555	604	0.919	49	720	29854	6.81e-15	9.42e-13	32.621
ee_re_15min	C5	GOBP	GOBP_CELLULAR_CATABOLIC_PROCESS	1539	1613	0.954	90	720	29854	7.26e-15	9.91e-13	32.5571
ee_re_15min	C5	GOBP	GOBP_REGULATION_OF_CATALYTIC_ACTIVITY	1437	1497	0.96	86	720	29854	8.4e-15	1.13e-12	32.4107
ee_re_15min	C5	GOBP	GOBP_REGULATION_OF_AUTOPHAGY	349	358	0.975	38	720	29854	1.14e-14	1.51e-12	32.1065
ee_re_15min	C5	GOBP	GOBP_STRIATED_MUSCLE_CELL_DIFFERENTIATION	297	306	0.971	35	720	29854	1.2e-14	1.57e-12	32.0579
ee_re_15min	C5	GOBP	GOBP_REGULATION_OF_PHOSPHORYLATION	1016	1052	0.966	69	720	29854	1.24e-14	1.6e-12	32.0239
ee_re_15min	C5	GOBP	GOBP_POSITIVE_REGULATION_OF_ORGANELLE_ORGANIZATION	506	508	0.996	46	720	29854	1.61e-14	2.06e-12	31.7616
ee_re_15min	C5	GOCC	GOCC_A_BAND	34	34	1	14	720	29854	1.77e-14	2.22e-12	31.664
ee_re_15min	C5	GOMF	GOMF_PROTEIN_KINASE_ACTIVITY	569	577	0.986	49	720	29854	1.78e-14	2.22e-12	31.6608
ee_re_15min	C5	GOMF	GOMF_PROTEIN_SERINE_KINASE_ACTIVITY	356	361	0.986	38	720	29854	2.16e-14	2.66e-12	31.4677
ee_re_15min	C5	GOBP	GOBP_MEMBRANE_ORGANIZATION	796	814	0.978	59	720	29854	2.81e-14	3.43e-12	31.203
ee_re_15min	C5	GOBP	GOBP_NEGATIVE_REGULATION_OF_RNA_BIOSYNTHETIC_PROCESS	1262	1339	0.942	78	720	29854	3.17e-14	3.82e-12	31.0828
ee_re_15min	C5	GOMF	GOMF_KINASE_ACTIVITY	733	743	0.987	56	720	29854	3.74e-14	4.46e-12	30.9158
ee_re_15min	C5	GOBP	GOBP_SMALL_GTPASE_MEDIATED_SIGNAL_TRANSDUCTION	479	492	0.974	44	720	29854	4.21e-14	4.96e-12	30.7978
ee_re_15min	C5	GOBP	GOBP_CELL_JUNCTION_ORGANIZATION	738	758	0.974	56	720	29854	4.97e-14	5.79e-12	30.6326
ee_re_15min	C5	GOBP	GOBP_RESPONSE_TO_ENDOGENOUS_STIMULUS	1681	1777	0.946	93	720	29854	6.64e-14	7.64e-12	30.3433
ee_re_15min	C5	GOMF	GOMF_TRANSFERASE_ACTIVITY_TRANSFERRING_PHOSPHORUS...(10628)	895	908	0.986	62	720	29854	1.25e-13	1.42e-11	29.7144
ee_re_15min	C5	GOBP	GOBP_REGULATION_OF_PHOSPHORUS_METABOLIC_PROCESS	1142	1187	0.962	72	720	29854	1.28e-13	1.44e-11	29.6883
ee_re_15min	C5	GOBP	GOBP_REGULATION_OF_MULTICELLULAR_ORGANISMAL_DEVELOPMENT	1402	1484	0.945	82	720	29854	1.3e-13	1.44e-11	29.6732
ee_re_15min	C5	GOBP	GOBP_REGULATION_OF_TRANSPORT	1705	1783	0.956	93	720	29854	1.51e-13	1.67e-11	29.5183
ee_re_15min	C5	GOBP	GOBP_REGULATION_OF_PROTEIN_CONTAINING_COMPLEX_DISASSEMBLY	122	123	0.992	22	720	29854	1.84e-13	2.01e-11	29.3227
ee_re_15min	C5	GOBP	GOBP_POSITIVE_REGULATION_OF_MOLECULAR_FUNCTION	1234	1282	0.963	75	720	29854	2.39e-13	2.58e-11	29.0605
ee_re_15min	C5	GOBP	GOBP_VESICLE_MEDIATED_TRANSPORT	1508	1541	0.979	85	720	29854	3.32e-13	3.54e-11	28.7345
ee_re_15min	C2	REACTOME	REACTOME_DISEASES_OF_SIGNAL_TRANSDUCTION_BY_GROWTH...(12490)	430	432	0.995	40	720	29854	4.12e-13	2.1e-10	28.5173
ee_re_15min	C5	GOBP	GOBP_CELL_MOTILITY	1682	1813	0.928	91	720	29854	4.54e-13	4.79e-11	28.4212
ee_re_15min	C5	GOBP	GOBP_POSITIVE_REGULATION_OF_CELLULAR_COMPONENT_BIOGENESIS	494	504	0.98	43	720	29854	5.18e-13	5.41e-11	28.2892
ee_re_15min	C5	GOCC	GOCC_ADHERENS_JUNCTION	185	188	0.984	26	720	29854	5.28e-13	5.46e-11	28.2696
ee_re_15min	C5	GOBP	GOBP_REGULATION_OF_ANATOMICAL_STRUCTURE_SIZE	495	511	0.969	43	720	29854	5.54e-13	5.63e-11	28.2209
ee_re_15min	C5	GOBP	GOBP_CELL_PART_MORPHOGENESIS	668	680	0.982	51	720	29854	5.55e-13	5.63e-11	28.2199
ee_re_15min	C2	WP	WP_PLEURAL_MESOTHELIOMA	434	438	0.991	40	720	29854	5.55e-13	2.47e-10	28.2197
ee_re_15min	C5	GOBP	GOBP_MUSCLE_CONTRACTION	338	351	0.963	35	720	29854	5.67e-13	5.69e-11	28.1987
ee_re_15min	C5	GOBP	GOBP_NON_MEMBRANE_BOUNDED_ORGANELLE_ASSEMBLY	415	425	0.976	39	720	29854	5.91e-13	5.87e-11	28.1576
ee_re_15min	C5	GOBP	GOBP_NEGATIVE_REGULATION_OF_PROTEIN_METABOLIC_PROCESS	905	1009	0.897	61	720	29854	6.46e-13	6.36e-11	28.0687
ee_re_15min	C5	GOBP	GOBP_REGULATION_OF_MRNA_METABOLIC_PROCESS	311	363	0.857	33	720	29854	1.33e-12	1.3e-10	27.343
ee_re_15min	C5	GOBP	GOBP_NEUROGENESIS	1669	1715	0.973	89	720	29854	1.87e-12	1.8e-10	27.0062
ee_re_15min	C5	GOBP	GOBP_POSITIVE_REGULATION_OF_CELLULAR_CATABOLIC_PROCESS	353	398	0.887	35	720	29854	2e-12	1.91e-10	26.9387
ee_re_15min	C5	GOBP	GOBP_REGULATION_OF_PROTEIN_DEPOLYMERIZATION	86	86	1	18	720	29854	2.04e-12	1.93e-10	26.918
ee_re_15min	C5	GOBP	GOBP_NEGATIVE_REGULATION_OF_ORGANELLE_ORGANIZATION	355	362	0.981	35	720	29854	2.35e-12	2.21e-10	26.7761
ee_re_15min	C5	GOBP	GOBP_ESTABLISHMENT_OF_PROTEIN_LOCALIZATION	1655	1696	0.976	88	720	29854	2.95e-12	2.75e-10	26.5498
ee_re_15min	C5	GOMF	GOMF_GTPASE_ACTIVATOR_ACTIVITY	269	274	0.982	30	720	29854	3.96e-12	3.65e-10	26.2548
ee_re_15min	C5	GOBP	GOBP_MRNA_METABOLIC_PROCESS	751	827	0.908	53	720	29854	4.02e-12	3.68e-10	26.2399
ee_re_15min	C5	GOBP	GOBP_REGULATION_OF_CELLULAR_COMPONENT_SIZE	362	370	0.978	35	720	29854	4.11e-12	3.73e-10	26.2167
ee_re_15min	C5	GOBP	GOBP_NEGATIVE_REGULATION_OF_RESPONSE_TO_STIMULUS	1643	1755	0.936	87	720	29854	4.96e-12	4.45e-10	26.0304
ee_re_15min	C5	GOMF	GOMF_MOLECULAR_ADAPTOR_ACTIVITY	573	586	0.978	45	720	29854	5.18e-12	4.61e-10	25.9869
ee_re_15min	C5	GOMF	GOMF_GUANYL_NUCLEOTIDE_EXCHANGE_FACTOR_ACTIVITY	221	226	0.978	27	720	29854	5.59e-12	4.93e-10	25.9108
ee_re_15min	C5	GOBP	GOBP_NEGATIVE_REGULATION_OF_CELLULAR_COMPONENT_ORGANIZATION	711	734	0.969	51	720	29854	5.72e-12	5.01e-10	25.8875
ee_re_15min	C5	GOCC	GOCC_NUCLEAR_SPECK	407	417	0.976	37	720	29854	6.26e-12	5.43e-10	25.797
ee_re_15min	C5	GOBP	GOBP_REGULATION_OF_GROWTH	602	619	0.973	46	720	29854	7.66e-12	6.59e-10	25.5949
ee_re_15min	C5	GOMF	GOMF_PROTEIN_DOMAIN_SPECIFIC_BINDING	631	648	0.974	47	720	29854	1.09e-11	9.34e-10	25.2379
ee_re_15min	C5	GOMF	GOMF_ACTININ_BINDING	34	36	0.944	12	720	29854	1.19e-11	1.01e-09	25.152
ee_re_15min	C5	GOCC	GOCC_SYNAPSE	1421	1451	0.979	78	720	29854	1.26e-11	1.06e-09	25.0962
ee_re_15min	C5	GOCC	GOCC_CELL_LEADING_EDGE	418	424	0.986	37	720	29854	1.37e-11	1.14e-09	25.0138
ee_re_15min	C5	GOBP	GOBP_ACTIN_FILAMENT_BUNDLE_ORGANIZATION	165	167	0.988	23	720	29854	1.38e-11	1.14e-09	25.0088
ee_re_15min	C5	GOBP	GOBP_POSITIVE_REGULATION_OF_PHOSPHORUS_METABOLIC_PROCESS	706	730	0.967	50	720	29854	1.47e-11	1.2e-09	24.9432
ee_re_15min	C5	GOBP	GOBP_NEGATIVE_REGULATION_OF_GENE_EXPRESSION	1265	1621	0.78	72	720	29854	1.62e-11	1.31e-09	24.8488
ee_re_15min	C5	GOBP	GOBP_POSITIVE_REGULATION_OF_TRANSCRIPTION_BY_RNA_POLYMERASE_II	1216	1241	0.98	70	720	29854	1.91e-11	1.54e-09	24.6832
ee_re_15min	C5	GOBP	GOBP_REGULATION_OF_SMALL_GTPASE_MEDIATED_SIGNAL_TRANSDUCTION	289	296	0.976	30	720	29854	2.44e-11	1.95e-09	24.4361
ee_re_15min	C5	GOBP	GOBP_POSITIVE_REGULATION_OF_PROTEIN_MODIFICATION_PROCESS	790	814	0.971	53	720	29854	2.68e-11	2.13e-09	24.3419
ee_re_15min	C5	GOMF	GOMF_KINASE_BINDING	767	785	0.977	52	720	29854	2.84e-11	2.24e-09	24.2854
ee_re_15min	C5	GOBP	GOBP_PEPTIDYL_AMINO_ACID_MODIFICATION	916	944	0.97	58	720	29854	2.98e-11	2.33e-09	24.2352
ee_re_15min	CELLMARKER	CELLMARKER	Mitotic Arrest Phase Fetal Germ Cell Fetal Gonad	916	956	0.958	58	720	29854	2.98e-11	3.25e-08	24.2352
ee_re_15min	C5	GOCC	GOCC_NEURON_PROJECTION	1283	1321	0.971	72	720	29854	3.07e-11	2.38e-09	24.2055
ee_re_15min	C5	GOCC	GOCC_M_BAND	22	22	1	10	720	29854	3.12e-11	2.4e-09	24.1921
ee_re_15min	C5	GOMF	GOMF_PURINE_NUCLEOTIDE_BINDING	1949	1994	0.977	95	720	29854	4.7e-11	3.59e-09	23.7812
ee_re_15min	C5	GOBP	GOBP_PROTEIN_DEPOLYMERIZATION	116	116	1	19	720	29854	4.74e-11	3.59e-09	23.7731
ee_re_15min	C5	GOBP	GOBP_RESPONSE_TO_ABIOTIC_STIMULUS	1092	1133	0.964	64	720	29854	7.06e-11	5.32e-09	23.3734
ee_re_15min	C5	GOBP	GOBP_POSITIVE_REGULATION_OF_PHOSPHORYLATION	644	663	0.971	46	720	29854	7.42e-11	5.54e-09	23.3249
ee_re_15min	C5	GOBP	GOBP_RESPONSE_TO_GROWTH_FACTOR	716	764	0.937	49	720	29854	7.81e-11	5.75e-09	23.2736
ee_re_15min	C5	GOCC	GOCC_PERINUCLEAR_REGION_OF_CYTOPLASM	716	736	0.973	49	720	29854	7.81e-11	5.75e-09	23.2736
ee_re_15min	C5	GOCC	GOCC_CELL_CORTEX	303	305	0.993	30	720	29854	7.92e-11	5.79e-09	23.2596
ee_re_15min	C5	GOBP	GOBP_GENERATION_OF_NEURONS	1449	1485	0.976	77	720	29854	7.99e-11	5.81e-09	23.2499
ee_re_15min	C5	GOBP	GOBP_REGULATION_OF_RESPONSE_TO_STRESS	1422	1503	0.946	76	720	29854	8.23e-11	5.94e-09	23.2203
ee_re_15min	C5	GOBP	GOBP_REGULATION_OF_MUSCLE_SYSTEM_PROCESS	231	247	0.935	26	720	29854	8.78e-11	6.29e-09	23.1557
ee_re_15min	C5	GOBP	GOBP_POSITIVE_REGULATION_OF_PROTEIN_LOCALIZATION	468	475	0.985	38	720	29854	9.22e-11	6.52e-09	23.1066
ee_re_15min	C5	GOBP	GOBP_REGULATION_OF_CELL_DIFFERENTIATION	1538	1628	0.945	80	720	29854	9.23e-11	6.52e-09	23.106
ee_re_15min	C5	GOCC	GOCC_LAMELLIPODIUM	198	201	0.985	24	720	29854	9.94e-11	6.97e-09	23.0317
ee_re_15min	C2	REACTOME	REACTOME_RAC1_GTPASE_CYCLE	182	184	0.989	23	720	29854	1.05e-10	4.14e-08	22.9806
ee_re_15min	C5	GOMF	GOMF_TRANSCRIPTION_FACTOR_BINDING	582	599	0.972	43	720	29854	1.09e-10	7.59e-09	22.94
ee_re_15min	C5	GOBP	GOBP_NEGATIVE_REGULATION_OF_TRANSCRIPTION_BY_RNA_POLYMERASE_II	924	980	0.943	57	720	29854	1.21e-10	8.36e-09	22.8366
ee_re_15min	C2	WP	WP_PI3K_AKT_MTOR_SIGNALING_PATHWAY_AND_THERAPEUTIC...(14589)	32	32	1	11	720	29854	1.21e-10	4.32e-08	22.8343
ee_re_15min	C5	GOBP	GOBP_POSITIVE_REGULATION_OF_CYTOSKELETON_ORGANIZATION	184	184	1	23	720	29854	1.31e-10	8.99e-09	22.7579
ee_re_15min	C5	GOBP	GOBP_REGULATION_OF_CELL_GROWTH	410	420	0.976	35	720	29854	1.33e-10	9.07e-09	22.742
ee_re_15min	C5	GOBP	GOBP_POSITIVE_REGULATION_OF_CATALYTIC_ACTIVITY	903	939	0.962	56	720	29854	1.45e-10	9.86e-09	22.6517
ee_re_15min	C5	GOBP	GOBP_LOCALIZATION_WITHIN_MEMBRANE	683	699	0.977	47	720	29854	1.6e-10	1.08e-08	22.5554
ee_re_15min	C5	GOBP	GOBP_NEURON_DEVELOPMENT	1115	1143	0.976	64	720	29854	1.66e-10	1.11e-08	22.5174
ee_re_15min	C5	GOCC	GOCC_MICROTUBULE_ORGANIZING_CENTER	831	848	0.98	53	720	29854	1.7e-10	1.13e-08	22.4963
ee_re_15min	C5	GOBP	GOBP_RESPONSE_TO_OXYGEN_CONTAINING_COMPOUND	1734	1813	0.956	86	720	29854	1.86e-10	1.23e-08	22.4052
ee_re_15min	C5	GOBP	GOBP_NEGATIVE_REGULATION_OF_CYTOSKELETON_ORGANIZATION	156	163	0.957	21	720	29854	2.07e-10	1.36e-08	22.3007
ee_re_15min	C5	GOBP	GOBP_VASCULATURE_DEVELOPMENT	763	832	0.917	50	720	29854	2.25e-10	1.47e-08	22.2138
ee_re_15min	C5	GOBP	GOBP_NEGATIVE_REGULATION_OF_SUPRAMOLECULAR_FIBER_ORGANIZATION	158	167	0.946	21	720	29854	2.63e-10	1.7e-08	22.0596
ee_re_15min	C5	GOMF	GOMF_MUSCLE_ALPHA_ACTININ_BINDING	14	15	0.933	8	720	29854	2.91e-10	1.87e-08	21.9578
ee_re_15min	C5	GOBP	GOBP_POSITIVE_REGULATION_OF_TRANSPORT	869	894	0.972	54	720	29854	2.92e-10	1.87e-08	21.9537
ee_re_15min	C5	GOBP	GOBP_REGULATION_OF_CELL_PROJECTION_ORGANIZATION	673	692	0.973	46	720	29854	3.14e-10	2e-08	21.8825
ee_re_15min	C5	GOBP	GOBP_PEPTIDYL_SERINE_MODIFICATION	302	308	0.981	29	720	29854	3.38e-10	2.13e-08	21.8073
ee_re_15min	C5	GOCC	GOCC_RIBONUCLEOPROTEIN_GRANULE	264	270	0.978	27	720	29854	3.39e-10	2.13e-08	21.8048
ee_re_15min	C5	GOMF	GOMF_ALPHA_ACTININ_BINDING	27	28	0.964	10	720	29854	3.64e-10	2.28e-08	21.7327
ee_re_15min	C5	GOBP	GOBP_PROTEIN_CONTAINING_COMPLEX_DISASSEMBLY	247	251	0.984	26	720	29854	3.85e-10	2.37e-08	21.6784
ee_re_15min	C5	GOCC	GOCC_MICROTUBULE	448	467	0.959	36	720	29854	3.85e-10	2.37e-08	21.6783
ee_re_15min	C5	GOCC	GOCC_GOLGI_APPARATUS	1593	1634	0.975	80	720	29854	4.82e-10	2.96e-08	21.4524
ee_re_15min	C5	GOBP	GOBP_PROTEIN_LOCALIZATION_TO_NUCLEUS	308	310	0.994	29	720	29854	5.37e-10	3.27e-08	21.3448
ee_re_15min	C5	GOBP	GOBP_REGULATION_OF_KINASE_ACTIVITY	567	585	0.969	41	720	29854	5.66e-10	3.43e-08	21.2919
ee_re_15min	C5	GOBP	GOBP_ENZYME_LINKED_RECEPTOR_PROTEIN_SIGNALING_PATHWAY	964	1022	0.943	57	720	29854	5.91e-10	3.56e-08	21.2491
ee_re_15min	C5	GOBP	GOBP_NEGATIVE_REGULATION_OF_SIGNALING	1373	1464	0.938	72	720	29854	6.16e-10	3.69e-08	21.2083
ee_re_15min	C2	REACTOME	REACTOME_MUSCLE_CONTRACTION	199	203	0.98	23	720	29854	6.32e-10	2.05e-07	21.1817
ee_re_15min	C5	GOBP	GOBP_REGULATION_OF_PROTEIN_POLYMERIZATION	199	204	0.975	23	720	29854	6.32e-10	3.76e-08	21.1817
ee_re_15min	C5	GOBP	GOBP_CELLULAR_RESPONSE_TO_OXYGEN_CONTAINING_COMPOUND	1238	1299	0.953	67	720	29854	7.07e-10	4.19e-08	21.0698
ee_re_15min	C5	GOBP	GOBP_NEGATIVE_REGULATION_OF_PROTEIN_CONTAINING...(03610)	80	80	1	15	720	29854	7.3e-10	4.3e-08	21.0374
ee_re_15min	C5	GOBP	GOBP_STRIATED_MUSCLE_TISSUE_DEVELOPMENT	255	265	0.962	26	720	29854	7.69e-10	4.49e-08	20.9863
ee_re_15min	C5	GOBP	GOBP_NEGATIVE_REGULATION_OF_CELLULAR_CATABOLIC_PROCESS	201	209	0.962	23	720	29854	7.71e-10	4.49e-08	20.9832
ee_re_15min	C5	GOBP	GOBP_POSITIVE_REGULATION_OF_GENE_EXPRESSION	1134	1200	0.945	63	720	29854	8.51e-10	4.93e-08	20.8843
ee_re_15min	C2	WP	WP_STRIATED_MUSCLE_CONTRACTION_PATHWAY	38	38	1	11	720	29854	9.9e-10	2.94e-07	20.7331
ee_re_15min	C5	GOBP	GOBP_CELL_CYCLE	1765	1841	0.959	85	720	29854	9.93e-10	5.72e-08	20.73
ee_re_15min	C5	GOBP	GOBP_ORGANELLE_LOCALIZATION	602	610	0.987	42	720	29854	1.02e-09	5.85e-08	20.7005
ee_re_15min	C5	GOBP	GOBP_REGULATION_OF_TRANSFERASE_ACTIVITY	676	699	0.967	45	720	29854	1.13e-09	6.42e-08	20.6031
ee_re_15min	C5	GOBP	GOBP_NEGATIVE_REGULATION_OF_CATABOLIC_PROCESS	339	350	0.969	30	720	29854	1.2e-09	6.76e-08	20.5448
ee_re_15min	C5	GOCC	GOCC_SARCOLEMMA	140	141	0.993	19	720	29854	1.3e-09	7.33e-08	20.4596
ee_re_15min	C5	GOBP	GOBP_NEGATIVE_REGULATION_OF_PROGRAMMED_CELL_DEATH	883	938	0.941	53	720	29854	1.45e-09	8.05e-08	20.3529
ee_re_15min	C5	GOBP	GOBP_MUSCLE_ADAPTATION	111	118	0.941	17	720	29854	1.45e-09	8.05e-08	20.3527
ee_re_15min	C5	GOBP	GOBP_CELL_MORPHOGENESIS_INVOLVED_IN_NEURON...(01068)	562	575	0.977	40	720	29854	1.45e-09	8.05e-08	20.3486
ee_re_15min	C5	GOBP	GOBP_NEGATIVE_REGULATION_OF_MOLECULAR_FUNCTION	733	792	0.926	47	720	29854	1.6e-09	8.81e-08	20.2536
ee_re_15min	C5	GOMF	GOMF_MOLECULAR_FUNCTION_ACTIVATOR_ACTIVITY	1072	1116	0.961	60	720	29854	1.66e-09	9.11e-08	20.2149
ee_re_15min	C5	GOMF	GOMF_ADENYL_NUCLEOTIDE_BINDING	1613	1641	0.983	79	720	29854	1.95e-09	1.06e-07	20.0567
ee_re_15min	C5	GOBP	GOBP_CELL_JUNCTION_ASSEMBLY	432	447	0.966	34	720	29854	2.02e-09	1.1e-07	20.0179
ee_re_15min	C5	GOBP	GOBP_NEGATIVE_REGULATION_OF_CELL_POPULATION_PROLIFERATION	892	957	0.932	53	720	29854	2.06e-09	1.11e-07	20.0026
ee_re_15min	C5	GOCC	GOCC_CYTOPLASMIC_STRESS_GRANULE	86	89	0.966	15	720	29854	2.1e-09	1.12e-07	19.9825
ee_re_15min	C5	GOBP	GOBP_ORGANELLE_DISASSEMBLY	144	146	0.986	19	720	29854	2.11e-09	1.12e-07	19.9771
ee_re_15min	C2	WP	WP_ANGIOPOIETIN_LIKE_PROTEIN_8_REGULATORY_PATHWAY	129	132	0.977	18	720	29854	2.24e-09	6.15e-07	19.9154
ee_re_15min	C5	GOBP	GOBP_POSITIVE_REGULATION_OF_DEVELOPMENTAL_PROCESS	1303	1370	0.951	68	720	29854	2.33e-09	1.23e-07	19.8792
ee_re_15min	C2	REACTOME	REACTOME_MTOR_SIGNALLING	41	41	1	11	720	29854	2.43e-09	6.2e-07	19.8336
ee_re_15min	C5	GOBP	GOBP_BLOOD_VESSEL_MORPHOGENESIS	645	709	0.91	43	720	29854	2.55e-09	1.34e-07	19.7887
ee_re_15min	C5	GOBP	GOBP_TISSUE_MORPHOGENESIS	621	635	0.978	42	720	29854	2.57e-09	1.35e-07	19.7801
ee_re_15min	C5	GOMF	GOMF_MICROTUBULE_BINDING	270	275	0.982	26	720	29854	2.61e-09	1.36e-07	19.7638
ee_re_15min	C5	GOBP	GOBP_MACROAUTOPHAGY	330	335	0.985	29	720	29854	2.65e-09	1.38e-07	19.7488
ee_re_15min	C5	GOBP	GOBP_STRIATED_MUSCLE_CONTRACTION	180	186	0.968	21	720	29854	2.95e-09	1.53e-07	19.6409
ee_re_15min	C5	GOBP	GOBP_POSITIVE_REGULATION_OF_AUTOPHAGY	147	150	0.98	19	720	29854	3e-09	1.54e-07	19.6262
ee_re_15min	C5	GOBP	GOBP_CELL_SUBSTRATE_JUNCTION_ORGANIZATION	102	102	1	16	720	29854	3.07e-09	1.57e-07	19.6012
ee_re_15min	C5	GOCC	GOCC_NUCLEAR_ENVELOPE	485	494	0.982	36	720	29854	3.24e-09	1.65e-07	19.5472
ee_re_15min	C5	GOBP	GOBP_CARDIAC_CELL_DEVELOPMENT	89	93	0.957	15	720	29854	3.44e-09	1.74e-07	19.4887
ee_re_15min	C2	WP	WP_CARDIOMYOCYTE_SIGNALING_PATHWAYS_CONVERGING_ON_TITIN	33	33	1	10	720	29854	3.51e-09	8.34e-07	19.4681
ee_re_15min	C5	GOCC	GOCC_TRANSCRIPTION_REGULATOR_COMPLEX	488	513	0.951	36	720	29854	3.81e-09	1.92e-07	19.3849
ee_re_15min	C5	GOBP	GOBP_MACROMOLECULE_CATABOLIC_PROCESS	1348	1419	0.95	69	720	29854	3.87e-09	1.94e-07	19.37
ee_re_15min	C5	GOCC	GOCC_COSTAMERE	18	18	1	8	720	29854	3.89e-09	1.94e-07	19.3643
ee_re_15min	C5	GOBP	GOBP_CELL_GROWTH	489	500	0.978	36	720	29854	4.02e-09	2e-07	19.3311
ee_re_15min	C5	GOBP	GOBP_REGULATION_OF_AMIDE_METABOLIC_PROCESS	515	603	0.854	37	720	29854	4.71e-09	2.33e-07	19.1744
ee_re_15min	C5	GOBP	GOBP_RESPONSE_TO_HORMONE	839	873	0.961	50	720	29854	5.42e-09	2.67e-07	19.034
ee_re_15min	C5	GOCC	GOCC_SARCOPLASM	92	93	0.989	15	720	29854	5.52e-09	2.7e-07	19.0151
ee_re_15min	C5	GOBP	GOBP_PROTEIN_CONTAINING_COMPLEX_ASSEMBLY	1594	1662	0.959	77	720	29854	5.79e-09	2.82e-07	18.9678
ee_re_15min	C5	GOBP	GOBP_REGULATION_OF_PROTEIN_CONTAINING_COMPLEX_ASSEMBLY	407	421	0.967	32	720	29854	6.19e-09	2.99e-07	18.9001
ee_re_15min	C5	GOBP	GOBP_EPITHELIUM_DEVELOPMENT	1194	1244	0.96	63	720	29854	6.2e-09	2.99e-07	18.8994
ee_re_15min	C5	GOBP	GOBP_PROTEIN_POLYMERIZATION	282	287	0.983	26	720	29854	6.51e-09	3.12e-07	18.85
ee_re_15min	C5	GOBP	GOBP_REGULATION_OF_HYDROLASE_ACTIVITY	741	775	0.956	46	720	29854	6.53e-09	3.12e-07	18.8473
ee_re_15min	C5	GOMF	GOMF_TRANSCRIPTION_COREGULATOR_ACTIVITY	479	507	0.945	35	720	29854	8.02e-09	3.82e-07	18.6416
ee_re_15min	C5	GOBP	GOBP_GROWTH	904	926	0.976	52	720	29854	8.67e-09	4.11e-07	18.5636
ee_re_15min	CELLMARKER	CELLMARKER	Multilymphoid Progenitor Cell Umbilical Cord Blood	529	537	0.985	37	720	29854	9.58e-09	4.44e-06	18.4635
ee_re_15min	C5	GOBP	GOBP_SKELETAL_MUSCLE_ORGAN_DEVELOPMENT	176	178	0.989	20	720	29854	1.1e-08	5.21e-07	18.3224
ee_re_15min	C2	WP	WP_INSULIN_SIGNALING	159	160	0.994	19	720	29854	1.12e-08	2.49e-06	18.3093
ee_re_15min	C5	GOBP	GOBP_CARDIOCYTE_DIFFERENTIATION	159	166	0.958	19	720	29854	1.12e-08	5.25e-07	18.3093
ee_re_15min	C5	GOBP	GOBP_CELLULAR_RESPONSE_TO_CHEMICAL_STRESS	310	318	0.975	27	720	29854	1.13e-08	5.28e-07	18.2987
ee_re_15min	C5	GOBP	GOBP_RAS_PROTEIN_SIGNAL_TRANSDUCTION	331	342	0.968	28	720	29854	1.15e-08	5.33e-07	18.2844
ee_re_15min	C5	GOBP	GOBP_TUBE_MORPHOGENESIS	886	953	0.93	51	720	29854	1.18e-08	5.49e-07	18.252
ee_re_15min	CELLMARKER	CELLMARKER	Gonadal Endothelial Cell Fetal Gonad	464	466	0.996	34	720	29854	1.22e-08	4.44e-06	18.2194
ee_re_15min	C5	GOBP	GOBP_REGULATION_OF_SYSTEM_PROCESS	534	561	0.952	37	720	29854	1.23e-08	5.66e-07	18.2164
ee_re_15min	C5	GOBP	GOBP_RESPONSE_TO_WOUNDING	536	560	0.957	37	720	29854	1.35e-08	6.21e-07	18.1186
ee_re_15min	C5	GOBP	GOBP_FOCAL_ADHESION_ASSEMBLY	85	85	1	14	720	29854	1.56e-08	7.11e-07	17.9792
ee_re_15min	C5	GOBP	GOBP_NEGATIVE_REGULATION_OF_DEVELOPMENTAL_PROCESS	921	1004	0.917	52	720	29854	1.6e-08	7.28e-07	17.9515
ee_re_15min	C2	WP	WP_FOCAL_ADHESION_PI3K_AKT_MTOR_SIGNALING_PATHWAY	295	302	0.977	26	720	29854	1.65e-08	3.47e-06	17.9182
ee_re_15min	C5	GOBP	GOBP_TRANSMEMBRANE_RECEPTOR_PROTEIN_TYROSINE...(07668)	614	638	0.962	40	720	29854	1.74e-08	7.9e-07	17.8646
ee_re_15min	C5	GOBP	GOBP_CELL_CELL_SIGNALING	1638	1713	0.956	77	720	29854	1.84e-08	8.32e-07	17.8091
ee_re_15min	C5	GOBP	GOBP_REGULATION_OF_GTPASE_ACTIVITY	297	306	0.971	26	720	29854	1.9e-08	8.53e-07	17.7799
ee_re_15min	C2	REACTOME	REACTOME_RHOG_GTPASE_CYCLE	73	74	0.986	13	720	29854	1.91e-08	3.77e-06	17.7717
ee_re_15min	C2	REACTOME	REACTOME_RHOA_GTPASE_CYCLE	148	149	0.993	18	720	29854	2.05e-08	3.77e-06	17.7019
ee_re_15min	C2	REACTOME	REACTOME_RAC2_GTPASE_CYCLE	87	88	0.989	14	720	29854	2.12e-08	3.77e-06	17.6704
ee_re_15min	C5	GOBP	GOBP_AXON_DEVELOPMENT	498	513	0.971	35	720	29854	2.14e-08	9.56e-07	17.6612
ee_re_15min	C5	GOBP	GOBP_TUBE_DEVELOPMENT	1094	1169	0.936	58	720	29854	2.16e-08	9.64e-07	17.6486
ee_re_15min	C5	GOBP	GOBP_RESPONSE_TO_PEPTIDE	499	521	0.958	35	720	29854	2.25e-08	9.96e-07	17.6111
ee_re_15min	C2	WP	WP_AUTOPHAGY	30	30	1	9	720	29854	2.39e-08	4.05e-06	17.5504
ee_re_15min	C2	REACTOME	REACTOME_NERVOUS_SYSTEM_DEVELOPMENT	575	580	0.991	38	720	29854	2.74e-08	4.43e-06	17.4142
ee_re_15min	C2	REACTOME	REACTOME_RAB_REGULATION_OF_TRAFFICKING	119	122	0.975	16	720	29854	2.98e-08	4.62e-06	17.3287
ee_re_15min	C5	GOBP	GOBP_POSITIVE_REGULATION_OF_SIGNALING	1718	1795	0.957	79	720	29854	3.03e-08	1.34e-06	17.3117
ee_re_15min	C5	GOBP	GOBP_REGULATION_OF_ACTIN_FILAMENT_LENGTH	152	157	0.968	18	720	29854	3.12e-08	1.37e-06	17.282
ee_re_15min	C5	GOCC	GOCC_CENTROSOME	628	640	0.981	40	720	29854	3.22e-08	1.41e-06	17.2507
ee_re_15min	C5	GOBP	GOBP_NEGATIVE_REGULATION_OF_AUTOPHAGY	90	92	0.978	14	720	29854	3.31e-08	1.44e-06	17.2235
ee_re_15min	C5	GOMF	GOMF_DNA_BINDING_TRANSCRIPTION_FACTOR_BINDING	460	477	0.964	33	720	29854	3.33e-08	1.44e-06	17.2188
ee_re_15min	C5	GOBP	GOBP_RESPONSE_TO_PEPTIDE_HORMONE	415	432	0.961	31	720	29854	3.48e-08	1.5e-06	17.1743
ee_re_15min	C2	PID	PID_ECADHERIN_STABILIZATION_PATHWAY	41	41	1	10	720	29854	3.57e-08	5.3e-06	17.1481
ee_re_15min	C2	WP	WP_BRAIN_DERIVED_NEUROTROPHIC_FACTOR_BDNF...(14080)	137	137	1	17	720	29854	3.74e-08	5.33e-06	17.1013
ee_re_15min	C5	GOBP	GOBP_REGULATION_OF_MRNA_PROCESSING	121	128	0.945	16	720	29854	3.79e-08	1.63e-06	17.0885
ee_re_15min	C5	GOBP	GOBP_NEGATIVE_REGULATION_OF_PROTEIN_MODIFICATION_PROCESS	417	437	0.954	31	720	29854	3.88e-08	1.66e-06	17.0649
ee_re_15min	C5	GOBP	GOBP_REGULATION_OF_CELL_DEVELOPMENT	815	845	0.964	47	720	29854	4.25e-08	1.82e-06	16.9726
ee_re_15min	C5	GOBP	GOBP_CELLULAR_RESPONSE_TO_HORMONE_STIMULUS	585	612	0.956	38	720	29854	4.29e-08	1.82e-06	16.9639
ee_re_15min	C5	GOBP	GOBP_ACTIN_POLYMERIZATION_OR_DEPOLYMERIZATION	191	196	0.974	20	720	29854	4.43e-08	1.87e-06	16.9326
ee_re_15min	C2	REACTOME	REACTOME_RHOD_GTPASE_CYCLE	53	53	1	11	720	29854	4.51e-08	6.19e-06	16.9133
ee_re_15min	C5	GOMF	GOMF_TUBULIN_BINDING	375	381	0.984	29	720	29854	4.55e-08	1.92e-06	16.9045
ee_re_15min	C5	GOBP	GOBP_POSITIVE_REGULATION_OF_GTPASE_ACTIVITY	230	238	0.966	22	720	29854	4.9e-08	2.05e-06	16.8323
ee_re_15min	C5	GOBP	GOBP_CARDIAC_MUSCLE_CELL_DIFFERENTIATION	124	131	0.947	16	720	29854	5.38e-08	2.25e-06	16.7373
ee_re_15min	C5	GOMF	GOMF_KINASE_REGULATOR_ACTIVITY	251	256	0.98	23	720	29854	5.41e-08	2.25e-06	16.7333
ee_re_15min	C5	GOCC	GOCC_VESICLE_MEMBRANE	1210	1233	0.981	61	720	29854	5.61e-08	2.33e-06	16.6965
ee_re_15min	C5	GOBP	GOBP_NUCLEUS_ORGANIZATION	141	147	0.959	17	720	29854	5.75e-08	2.38e-06	16.671
ee_re_15min	C5	GOMF	GOMF_STRUCTURAL_MOLECULE_ACTIVITY	771	809	0.953	45	720	29854	5.87e-08	2.42e-06	16.6503
ee_re_15min	C2	WP	WP_BDNF_TRKB_SIGNALING	33	33	1	9	720	29854	6.03e-08	7.97e-06	16.6235
ee_re_15min	C5	GOBP	GOBP_HOMEOSTATIC_PROCESS	1656	1734	0.955	76	720	29854	6.15e-08	2.52e-06	16.6045
ee_re_15min	C5	GOBP	GOBP_REGULATION_OF_CELLULAR_RESPONSE_TO_STRESS	644	658	0.979	40	720	29854	6.33e-08	2.58e-06	16.5749
ee_re_15min	C5	GOBP	GOBP_STRESS_FIBER_ASSEMBLY	110	112	0.982	15	720	29854	6.63e-08	2.69e-06	16.5286
ee_re_15min	C5	GOBP	GOBP_REGULATION_OF_DEVELOPMENTAL_GROWTH	316	328	0.963	26	720	29854	6.64e-08	2.69e-06	16.5275
ee_re_15min	C5	GOBP	GOBP_REGULATION_OF_MICROTUBULE_POLYMERIZATION_OR...(06261)	95	95	1	14	720	29854	6.7e-08	2.69e-06	16.5185
ee_re_15min	C5	GOCC	GOCC_CHROMOSOME	1874	1956	0.958	83	720	29854	6.71e-08	2.69e-06	16.5172
ee_re_15min	C2	REACTOME	REACTOME_CLATHRIN_MEDIATED_ENDOCYTOSIS	143	145	0.986	17	720	29854	7.09e-08	9.03e-06	16.4616
ee_re_15min	C5	GOMF	GOMF_LIPID_BINDING	830	852	0.974	47	720	29854	7.32e-08	2.93e-06	16.4305
ee_re_15min	C2	WP	WP_NEURODEGENERATION_WITH_BRAIN_IRON_ACCUMULATION...(14503)	44	44	1	10	720	29854	7.4e-08	9.1e-06	16.4189
ee_re_15min	C5	GOMF	GOMF_PHOSPHOLIPID_BINDING	476	486	0.979	33	720	29854	7.45e-08	2.97e-06	16.4126
ee_re_15min	C5	GOBP	GOBP_REGULATION_OF_MICROTUBULE_CYTOSKELETON_ORGANIZATION	161	162	0.994	18	720	29854	7.64e-08	3.03e-06	16.3874
ee_re_15min	C5	GOBP	GOBP_SELECTIVE_AUTOPHAGY	96	97	0.99	14	720	29854	7.67e-08	3.03e-06	16.383
ee_re_15min	C2	KEGG_MEDICUS	KEGG_MEDICUS_REFERENCE_TSC1_2_MTORC1_SIGNALING_PATHWAY	11	11	1	6	720	29854	8.03e-08	9.54e-06	16.3373
ee_re_15min	C5	GOBP	GOBP_PROTEIN_LOCALIZATION_TO_CELL_PERIPHERY	341	354	0.963	27	720	29854	8.19e-08	3.23e-06	16.3176
ee_re_15min	C5	GOBP	GOBP_CELL_PROJECTION_ASSEMBLY	601	622	0.966	38	720	29854	8.61e-08	3.38e-06	16.268
ee_re_15min	C5	GOBP	GOBP_CELLULAR_RESPONSE_TO_PEPTIDE	364	379	0.96	28	720	29854	8.67e-08	3.39e-06	16.2609
ee_re_15min	C5	GOBP	GOBP_CIRCULATORY_SYSTEM_PROCESS	577	602	0.958	37	720	29854	8.95e-08	3.49e-06	16.2287
ee_re_15min	C5	GOCC	GOCC_ENDOSOME	1028	1054	0.975	54	720	29854	9.11e-08	3.53e-06	16.2117
ee_re_15min	C5	GOBP	GOBP_PROTEIN_LOCALIZATION_TO_PLASMA_MEMBRANE	279	291	0.959	24	720	29854	9.25e-08	3.57e-06	16.1965
ee_re_15min	C5	GOBP	GOBP_RNA_SPLICING	457	475	0.962	32	720	29854	9.35e-08	3.6e-06	16.185
ee_re_15min	C5	GOBP	GOBP_INTRACELLULAR_PROTEIN_TRANSPORT	865	877	0.986	48	720	29854	9.72e-08	3.73e-06	16.1465
ee_re_15min	C2	REACTOME	REACTOME_PROCESSING_OF_CAPPED_INTRON_CONTAINING_PRE_MRNA	280	283	0.989	24	720	29854	9.89e-08	1.14e-05	16.1295
ee_re_15min	C5	GOBP	GOBP_CELLULAR_RESPONSE_TO_PEPTIDE_HORMONE_STIMULUS	301	312	0.965	25	720	29854	9.89e-08	3.78e-06	16.1294
ee_re_15min	C5	GOCC	GOCC_ACTIN_FILAMENT	114	118	0.966	15	720	29854	1.08e-07	4.1e-06	16.0451
ee_re_15min	C5	GOBP	GOBP_REGULATION_OF_MRNA_SPLICING_VIA_SPLICEOSOME	99	106	0.934	14	720	29854	1.14e-07	4.32e-06	15.9871
ee_re_15min	C5	GOMF	GOMF_PHOSPHATASE_BINDING	184	189	0.974	19	720	29854	1.2e-07	4.52e-06	15.9383
ee_re_15min	C2	WP	WP_CLEAR_CELL_RENAL_CELL_CARCINOMA_PATHWAYS	85	85	1	13	720	29854	1.26e-07	1.33e-05	15.8894
ee_re_15min	C2	WP	WP_INTEGRIN_MEDIATED_CELL_ADHESION	100	102	0.98	14	720	29854	1.3e-07	1.33e-05	15.8584
ee_re_15min	C2	REACTOME	REACTOME_INTRACELLULAR_SIGNALING_BY_SECOND_MESSENGERS	306	308	0.994	25	720	29854	1.36e-07	1.33e-05	15.8133
ee_re_15min	C2	REACTOME	REACTOME_STRIATED_MUSCLE_CONTRACTION	36	36	1	9	720	29854	1.38e-07	1.33e-05	15.7957
ee_re_15min	C2	WP	WP_FACTORS_AND_PATHWAYS_AFFECTING_INSULIN_LIKE...(14219)	36	36	1	9	720	29854	1.38e-07	1.33e-05	15.7957
ee_re_15min	C2	WP	WP_TARGET_OF_RAPAMYCIN_SIGNALING	36	36	1	9	720	29854	1.38e-07	1.33e-05	15.7957
ee_re_15min	C5	GOCC	GOCC_NUCLEAR_MEMBRANE	307	311	0.987	25	720	29854	1.44e-07	5.41e-06	15.7509
ee_re_15min	C5	GOBP	GOBP_REGULATION_OF_MUSCLE_ADAPTATION	86	93	0.925	13	720	29854	1.45e-07	5.41e-06	15.7476
ee_re_15min	C5	GOBP	GOBP_CARDIAC_MUSCLE_CONTRACTION	133	139	0.957	16	720	29854	1.45e-07	5.41e-06	15.7457
ee_re_15min	C5	GOMF	GOMF_TRANSCRIPTION_COACTIVATOR_ACTIVITY	265	280	0.946	23	720	29854	1.45e-07	5.41e-06	15.744
ee_re_15min	C2	REACTOME	REACTOME_RHOQ_GTPASE_CYCLE	59	59	1	11	720	29854	1.45e-07	1.36e-05	15.7439
ee_re_15min	C2	REACTOME	REACTOME_AUTOPHAGY	151	151	1	17	720	29854	1.58e-07	1.44e-05	15.6605
ee_re_15min	C5	GOBP	GOBP_POSITIVE_REGULATION_OF_MULTICELLULAR...(04823)	1606	1684	0.954	73	720	29854	1.66e-07	6.16e-06	15.6111
ee_re_15min	C5	GOBP	GOBP_GOLGI_ORGANIZATION	152	158	0.962	17	720	29854	1.74e-07	6.43e-06	15.5643
ee_re_15min	C5	GOBP	GOBP_LOCOMOTION	1222	1335	0.915	60	720	29854	1.79e-07	6.59e-06	15.5366
ee_re_15min	C2	REACTOME	REACTOME_SIGNALING_BY_RECEPTOR_TYROSINE_KINASES	519	524	0.99	34	720	29854	1.81e-07	1.62e-05	15.5231
ee_re_15min	C5	GOBP	GOBP_REGULATION_OF_VASCULATURE_DEVELOPMENT	312	356	0.876	25	720	29854	1.96e-07	7.21e-06	15.4434
ee_re_15min	C2	PID	PID_P53_DOWNSTREAM_PATHWAY	136	137	0.993	16	720	29854	1.98e-07	1.72e-05	15.4341
ee_re_15min	C5	GOBP	GOBP_MICROTUBULE_POLYMERIZATION_OR...(02825)	136	136	1	16	720	29854	1.98e-07	7.25e-06	15.4341
ee_re_15min	C5	GOBP	GOBP_ESTABLISHMENT_OR_MAINTENANCE_OF_CELL_POLARITY	229	230	0.996	21	720	29854	2.01e-07	7.33e-06	15.42
ee_re_15min	C5	GOCC	GOCC_NEURON_TO_NEURON_SYNAPSE	357	362	0.986	27	720	29854	2.07e-07	7.5e-06	15.3927
ee_re_15min	C2	WP	WP_DYRK1A_INVOLVEMENT_REGARDING_CELL_PROLIFERATION...(14174)	61	62	0.984	11	720	29854	2.08e-07	1.74e-05	15.3863
ee_re_15min	C5	GOBP	GOBP_REGULATION_OF_RNA_SPLICING	172	180	0.956	18	720	29854	2.09e-07	7.58e-06	15.3788
ee_re_15min	C2	REACTOME	REACTOME_CDC42_GTPASE_CYCLE	154	155	0.994	17	720	29854	2.1e-07	1.74e-05	15.3742
ee_re_15min	C5	GOBP	GOBP_ACTIVATION_OF_GTPASE_ACTIVITY	104	107	0.972	14	720	29854	2.14e-07	7.7e-06	15.3596
ee_re_15min	C5	GOBP	GOBP_CELLULAR_RESPONSE_TO_EXTERNAL_STIMULUS	336	345	0.974	26	720	29854	2.22e-07	7.99e-06	15.3192
ee_re_15min	C5	GOBP	GOBP_POSITIVE_REGULATION_OF_PROGRAMMED_CELL_DEATH	524	563	0.931	34	720	29854	2.27e-07	8.12e-06	15.2997
ee_re_15min	C5	GOBP	GOBP_NEGATIVE_REGULATION_OF_MICROTUBULE...(03484)	38	38	1	9	720	29854	2.29e-07	8.17e-06	15.2898
ee_re_15min	C5	GOBP	GOBP_REGULATION_OF_ACTIN_FILAMENT_BUNDLE_ASSEMBLY	105	107	0.981	14	720	29854	2.41e-07	8.57e-06	15.2386
ee_re_15min	C5	GOBP	GOBP_NEGATIVE_REGULATION_OF_CATALYTIC_ACTIVITY	453	481	0.942	31	720	29854	2.45e-07	8.7e-06	15.2203
ee_re_15min	C5	GOBP	GOBP_RESPONSE_TO_STARVATION	213	217	0.982	20	720	29854	2.67e-07	9.42e-06	15.1367
ee_re_15min	C5	GOBP	GOBP_STRIATED_MUSCLE_ADAPTATION	50	55	0.909	10	720	29854	2.69e-07	9.47e-06	15.1286
ee_re_15min	C5	GOBP	GOBP_AMEBOIDAL_TYPE_CELL_MIGRATION	455	500	0.91	31	720	29854	2.7e-07	9.48e-06	15.1243
ee_re_15min	C5	GOBP	GOBP_POSITIVE_REGULATION_OF_PROTEIN_POLYMERIZATION	91	91	1	13	720	29854	2.86e-07	9.97e-06	15.0683
ee_re_15min	C5	GOBP	GOBP_INTRACELLULAR_MRNA_LOCALIZATION	13	13	1	6	720	29854	2.86e-07	9.97e-06	15.0664
ee_re_15min	C5	GOBP	GOBP_REGULATION_OF_LOCOMOTION	1038	1142	0.909	53	720	29854	2.92e-07	1.01e-05	15.048
ee_re_15min	C2	PID	PID_CDC42_REG_PATHWAY	29	30	0.967	8	720	29854	3.02e-07	2.45e-05	15.0134
ee_re_15min	C5	GOBP	GOBP_CELLULAR_RESPONSE_TO_ABIOTIC_STIMULUS	320	336	0.952	25	720	29854	3.17e-07	1.09e-05	14.9657
ee_re_15min	C5	GOBP	GOBP_RNA_CATABOLIC_PROCESS	320	368	0.87	25	720	29854	3.17e-07	1.09e-05	14.9657
ee_re_15min	C5	GOBP	GOBP_POSITIVE_REGULATION_OF_PROTEIN_CONTAINING...(04943)	196	199	0.985	19	720	29854	3.23e-07	1.11e-05	14.9462
ee_re_15min	C2	WP	WP_THYROID_HORMONES_PRODUCTION_AND_PERIPHERAL...(14711)	92	93	0.989	13	720	29854	3.25e-07	2.58e-05	14.938
ee_re_15min	C2	WP	WP_THERMOGENESIS	108	108	1	14	720	29854	3.43e-07	2.66e-05	14.8844
ee_re_15min	C5	GOCC	GOCC_POSTSYNAPTIC_SPECIALIZATION	344	346	0.994	26	720	29854	3.5e-07	1.2e-05	14.8645
ee_re_15min	C5	GOBP	GOBP_CELL_ADHESION	1457	1531	0.952	67	720	29854	3.67e-07	1.25e-05	14.8183
ee_re_15min	C5	GOBP	GOBP_RESPONSE_TO_INSULIN	259	271	0.956	22	720	29854	3.91e-07	1.33e-05	14.7534
ee_re_15min	C5	GOBP	GOBP_REGULATION_OF_MICROTUBULE_DEPOLYMERIZATION	30	30	1	8	720	29854	4.03e-07	1.37e-05	14.7245
ee_re_15min	C2	REACTOME	REACTOME_METABOLISM_OF_RNA	718	724	0.992	41	720	29854	4.06e-07	3.08e-05	14.7171
ee_re_15min	C5	GOBP	GOBP_MRNA_PROCESSING	488	515	0.948	32	720	29854	4.07e-07	1.38e-05	14.7148
ee_re_15min	C5	GOBP	GOBP_HEART_MORPHOGENESIS	260	265	0.981	22	720	29854	4.18e-07	1.41e-05	14.6875
ee_re_15min	C5	GOBP	GOBP_REGULATION_OF_NOTCH_SIGNALING_PATHWAY	94	98	0.959	13	720	29854	4.2e-07	1.41e-05	14.6827
ee_re_15min	C5	GOBP	GOBP_ESTABLISHMENT_OF_ORGANELLE_LOCALIZATION	466	473	0.985	31	720	29854	4.53e-07	1.52e-05	14.6076
ee_re_15min	C2	WP	WP_KIT_RECEPTOR_SIGNALING_PATHWAY	53	53	1	10	720	29854	4.78e-07	3.55e-05	14.5528
ee_re_15min	C5	GOBP	GOBP_FIBROBLAST_MIGRATION	53	54	0.981	10	720	29854	4.78e-07	1.6e-05	14.5528
ee_re_15min	C5	GOBP	GOBP_ENDOCYTOSIS	697	709	0.983	40	720	29854	4.96e-07	1.65e-05	14.5175
ee_re_15min	C5	GOBP	GOBP_AUTOPHAGY_OF_MITOCHONDRION	96	98	0.98	13	720	29854	5.39e-07	1.79e-05	14.4342
ee_re_15min	C5	GOBP	GOBP_MRNA_CATABOLIC_PROCESS	264	312	0.846	22	720	29854	5.42e-07	1.79e-05	14.4274
ee_re_15min	C2	BIOCARTA	BIOCARTA_MTOR_PATHWAY	22	22	1	7	720	29854	5.73e-07	4.1e-05	14.3717
ee_re_15min	C5	GOBP	GOBP_REGULATION_OF_METAL_ION_TRANSPORT	376	398	0.945	27	720	29854	5.74e-07	1.89e-05	14.3699
ee_re_15min	C2	REACTOME	REACTOME_TBC_RABGAPS	42	44	0.955	9	720	29854	5.75e-07	4.1e-05	14.3697
ee_re_15min	C5	GOBP	GOBP_REGULATION_OF_INTRACELLULAR_TRANSPORT	331	335	0.988	25	720	29854	5.94e-07	1.95e-05	14.3362
ee_re_15min	C5	GOBP	GOBP_HEMOPOIESIS	923	950	0.972	48	720	29854	6.4e-07	2.1e-05	14.2612
ee_re_15min	C5	GOBP	GOBP_EMBRYONIC_MORPHOGENESIS	601	616	0.976	36	720	29854	6.84e-07	2.23e-05	14.1947
ee_re_15min	C2	REACTOME	REACTOME_RNA_POLYMERASE_II_TRANSCRIPTION	1362	1391	0.979	63	720	29854	6.85e-07	4.79e-05	14.1934
ee_re_15min	C5	GOMF	GOMF_14_3_3_PROTEIN_BINDING	32	32	1	8	720	29854	6.94e-07	2.26e-05	14.181
ee_re_15min	C2	PID	PID_VEGFR1_2_PATHWAY	69	69	1	11	720	29854	7.61e-07	5.22e-05	14.0882
ee_re_15min	C5	GOCC	GOCC_ENVELOPE	1247	1270	0.982	59	720	29854	7.65e-07	2.48e-05	14.0832
ee_re_15min	C2	REACTOME	REACTOME_CELLULAR_RESPONSES_TO_STIMULI	818	826	0.99	44	720	29854	7.76e-07	5.22e-05	14.0689
ee_re_15min	CELLMARKER	CELLMARKER	Ionocyte Cell Lung	293	294	0.997	23	720	29854	8.58e-07	0.000234	13.9683
ee_re_15min	C5	GOBP	GOBP_REGULATION_OF_MRNA_CATABOLIC_PROCESS	209	254	0.823	19	720	29854	8.66e-07	2.8e-05	13.9596
ee_re_15min	C5	GOBP	GOBP_RNA_SPLICING_VIA_TRANSESTERIFICATION_REACTIONS	316	333	0.949	24	720	29854	9.01e-07	2.9e-05	13.92
ee_re_15min	C5	GOBP	GOBP_EMBRYO_DEVELOPMENT	1107	1127	0.982	54	720	29854	9.18e-07	2.95e-05	13.9005
ee_re_15min	C2	REACTOME	REACTOME_CELLULAR_RESPONSE_TO_HEAT_STRESS	101	101	1	13	720	29854	9.75e-07	6.44e-05	13.8404
ee_re_15min	C5	GOBP	GOBP_REGULATION_OF_CELL_SUBSTRATE_ADHESION	211	220	0.959	19	720	29854	1e-06	3.2e-05	13.8152
ee_re_15min	C5	GOMF	GOMF_TRANSCRIPTION_REGULATOR_ACTIVITY	1875	1956	0.959	79	720	29854	1.03e-06	3.29e-05	13.784
ee_re_15min	C5	GOMF	GOMF_PROTEIN_MACROMOLECULE_ADAPTOR_ACTIVITY	412	422	0.976	28	720	29854	1.07e-06	3.39e-05	13.751
ee_re_15min	C2	REACTOME	REACTOME_MRNA_SPLICING	212	212	1	19	720	29854	1.07e-06	6.96e-05	13.7437
ee_re_15min	C5	GOCC	GOCC_POSTSYNAPSE	639	648	0.986	37	720	29854	1.08e-06	3.42e-05	13.7413
ee_re_15min	C2	REACTOME	REACTOME_MTORC1_MEDIATED_SIGNALLING	24	24	1	7	720	29854	1.12e-06	7.1e-05	13.706
ee_re_15min	C5	GOCC	GOCC_MYOSIN_FILAMENT	24	24	1	7	720	29854	1.12e-06	3.53e-05	13.706
ee_re_15min	C2	WP	WP_FRAGILE_X_SYNDROME	119	121	0.983	14	720	29854	1.14e-06	7.12e-05	13.6854
ee_re_15min	C5	GOBP	GOBP_ACTIN_FILAMENT_DEPOLYMERIZATION	58	58	1	10	720	29854	1.15e-06	3.62e-05	13.677
ee_re_15min	C2	WP	WP_TRANSLATION_INHIBITORS_IN_CHRONICALLY_ACTIVATED_PDGFRA_CELLS	46	46	1	9	720	29854	1.3e-06	8.01e-05	13.5513
ee_re_15min	C5	GOBP	GOBP_NEGATIVE_REGULATION_OF_INTRACELLULAR_SIGNAL_TRANSDUCTION	541	585	0.925	33	720	29854	1.34e-06	4.21e-05	13.5219
ee_re_15min	C5	GOBP	GOBP_REGULATION_OF_NEURON_PROJECTION_DEVELOPMENT	442	453	0.976	29	720	29854	1.4e-06	4.38e-05	13.4811
ee_re_15min	C5	GOBP	GOBP_REGULATION_OF_MACROAUTOPHAGY	157	159	0.987	16	720	29854	1.4e-06	4.38e-05	13.4773
ee_re_15min	C5	GOBP	GOBP_REGULATION_OF_ESTABLISHMENT_OF_PROTEIN_LOCALIZATION	517	533	0.97	32	720	29854	1.42e-06	4.42e-05	13.4648
ee_re_15min	C2	REACTOME	REACTOME_RHOBTB_GTPASE_CYCLE	35	35	1	8	720	29854	1.46e-06	8.8e-05	13.4394
ee_re_15min	C5	GOBP	GOBP_SKELETAL_MUSCLE_ADAPTATION	25	25	1	7	720	29854	1.52e-06	4.71e-05	13.3985
ee_re_15min	C5	GOBP	GOBP_POSITIVE_REGULATION_OF_MRNA_METABOLIC_PROCESS	158	205	0.771	16	720	29854	1.53e-06	4.72e-05	13.3928
ee_re_15min	C2	WP	WP_FOCAL_ADHESION	197	199	0.99	18	720	29854	1.55e-06	9.23e-05	13.3747
ee_re_15min	C5	GOCC	GOCC_SARCOPLASMIC_RETICULUM	74	75	0.987	11	720	29854	1.56e-06	4.83e-05	13.368
ee_re_15min	C5	GOBP	GOBP_NUCLEAR_PORE_LOCALIZATION	5	5	1	4	720	29854	1.65e-06	5.05e-05	13.3174
ee_re_15min	C5	GOMF	GOMF_FATZ_BINDING	5	5	1	4	720	29854	1.65e-06	5.05e-05	13.3174
ee_re_15min	C5	GOBP	GOBP_SYNAPSE_ORGANIZATION	471	483	0.975	30	720	29854	1.69e-06	5.17e-05	13.2892
ee_re_15min	C5	GOBP	GOBP_PEPTIDYL_THREONINE_MODIFICATION	106	110	0.964	13	720	29854	1.7e-06	5.19e-05	13.2828
ee_re_15min	C5	GOBP	GOBP_REGULATION_OF_RAS_PROTEIN_SIGNAL_TRANSDUCTION	179	184	0.973	17	720	29854	1.77e-06	5.39e-05	13.2428
ee_re_15min	C5	GOBP	GOBP_NEGATIVE_REGULATION_OF_PROTEIN_POLYMERIZATION	75	80	0.938	11	720	29854	1.79e-06	5.41e-05	13.2312
ee_re_15min	C5	GOBP	GOBP_POSITIVE_REGULATION_OF_MACROAUTOPHAGY	75	75	1	11	720	29854	1.79e-06	5.41e-05	13.2312
ee_re_15min	C5	GOBP	GOBP_POSITIVE_REGULATION_OF_INTRACELLULAR_TRANSPORT	199	200	0.995	18	720	29854	1.8e-06	5.41e-05	13.2293
ee_re_15min	C5	GOBP	GOBP_MICROTUBULE_BASED_PROCESS	931	956	0.974	47	720	29854	1.89e-06	5.68e-05	13.1769
ee_re_15min	C5	GOCC	GOCC_PML_BODY	107	110	0.973	13	720	29854	1.9e-06	5.68e-05	13.1753
ee_re_15min	C5	GOBP	GOBP_MICROTUBULE_CYTOSKELETON_ORGANIZATION	655	669	0.979	37	720	29854	1.92e-06	5.74e-05	13.1625
ee_re_15min	C5	GOBP	GOBP_CELLULAR_RESPONSE_TO_INSULIN_STIMULUS	200	208	0.962	18	720	29854	1.93e-06	5.75e-05	13.1573
ee_re_15min	C5	GOBP	GOBP_REGULATION_OF_MUSCLE_CONTRACTION	161	170	0.947	16	720	29854	1.96e-06	5.81e-05	13.1435
ee_re_15min	C5	GOCC	GOCC_SOMATODENDRITIC_COMPARTMENT	821	839	0.979	43	720	29854	2.06e-06	6.1e-05	13.0921
ee_re_15min	C5	GOBP	GOBP_REGULATION_OF_CELL_ADHESION	766	804	0.953	41	720	29854	2.09e-06	6.17e-05	13.0782
ee_re_15min	C5	GOBP	GOBP_REGULATION_OF_CATION_CHANNEL_ACTIVITY	108	123	0.878	13	720	29854	2.11e-06	6.21e-05	13.0691
ee_re_15min	C2	WP	WP_MAPK_SIGNALING_PATHWAY	243	247	0.984	20	720	29854	2.13e-06	0.000125	13.0577
ee_re_15min	C5	GOBP	GOBP_POSITIVE_REGULATION_OF_KINASE_ACTIVITY	332	339	0.979	24	720	29854	2.15e-06	6.3e-05	13.0509
ee_re_15min	C5	GOBP	GOBP_REGULATION_OF_TRANSMEMBRANE_TRANSPORT	553	590	0.937	33	720	29854	2.16e-06	6.31e-05	13.0477
ee_re_15min	C5	GOBP	GOBP_NEGATIVE_REGULATION_OF_MULTICELLULAR...(03505)	1141	1249	0.914	54	720	29854	2.27e-06	6.61e-05	12.9979
ee_re_15min	C5	GOBP	GOBP_NEGATIVE_REGULATION_OF_GROWTH	244	247	0.988	20	720	29854	2.27e-06	6.61e-05	12.9946
ee_re_15min	C5	GOCC	GOCC_DENDRITIC_TREE	607	620	0.979	35	720	29854	2.31e-06	6.69e-05	12.9802
ee_re_15min	C5	GOBP	GOBP_RESPONSE_TO_EXTRACELLULAR_STIMULUS	504	524	0.962	31	720	29854	2.35e-06	6.81e-05	12.9591
ee_re_15min	C5	GOBP	GOBP_POSITIVE_REGULATION_OF_HYDROLASE_ACTIVITY	479	502	0.954	30	720	29854	2.38e-06	6.86e-05	12.9488
ee_re_15min	C5	GOMF	GOMF_RNA_POLYMERASE_II_SPECIFIC_DNA_BINDING...(10442)	334	344	0.971	24	720	29854	2.38e-06	6.86e-05	12.9466
ee_re_15min	C5	GOBP	GOBP_RESPONSE_TO_NITROGEN_COMPOUND	1085	1137	0.954	52	720	29854	2.45e-06	7.02e-05	12.9205
ee_re_15min	C2	PID	PID_PDGFRB_PATHWAY	127	129	0.984	14	720	29854	2.5e-06	0.000144	12.8994
ee_re_15min	C5	GOBP	GOBP_VIRAL_LIFE_CYCLE	312	322	0.969	23	720	29854	2.51e-06	7.18e-05	12.8956
ee_re_15min	C5	GOBP	GOBP_NEGATIVE_REGULATION_OF_KINASE_ACTIVITY	184	193	0.953	17	720	29854	2.59e-06	7.39e-05	12.8639
ee_re_15min	C5	GOCC	GOCC_AXON	637	648	0.983	36	720	29854	2.61e-06	7.44e-05	12.8548
ee_re_15min	C5	GOBP	GOBP_NEGATIVE_REGULATION_OF_PHOSPHORYLATION	313	327	0.957	23	720	29854	2.65e-06	7.51e-05	12.8418
ee_re_15min	C5	GOMF	GOMF_CALMODULIN_DEPENDENT_PROTEIN_KINASE_ACTIVITY	27	27	1	7	720	29854	2.69e-06	7.6e-05	12.8267
ee_re_15min	C2	WP	WP_REGULATION_OF_ACTIN_CYTOSKELETON	146	150	0.973	15	720	29854	2.69e-06	0.000152	12.8262
ee_re_15min	C5	GOBP	GOBP_REGULATION_OF_VASCULAR_PERMEABILITY	50	50	1	9	720	29854	2.72e-06	7.67e-05	12.8157
ee_re_15min	C2	WP	WP_P53_TRANSCRIPTIONAL_GENE_NETWORK	94	96	0.979	12	720	29854	2.77e-06	0.000154	12.7955
ee_re_15min	C5	GOBP	GOBP_MUSCLE_HYPERTROPHY	94	104	0.904	12	720	29854	2.77e-06	7.8e-05	12.7955
ee_re_15min	C5	GOBP	GOBP_REGULATION_OF_CELL_SIZE	185	188	0.984	17	720	29854	2.79e-06	7.83e-05	12.7898
ee_re_15min	C2	REACTOME	REACTOME_APOPTOTIC_CLEAVAGE_OF_CELLULAR_PROTEINS	38	38	1	8	720	29854	2.84e-06	0.000156	12.772
ee_re_15min	C5	GOBP	GOBP_NEGATIVE_REGULATION_OF_CELL_GROWTH	186	189	0.984	17	720	29854	3e-06	8.4e-05	12.7163
ee_re_15min	C5	GOBP	GOBP_MICROTUBULE_POLYMERIZATION	95	95	1	12	720	29854	3.11e-06	8.67e-05	12.6824
ee_re_15min	C5	GOCC	GOCC_PROTEIN_DNA_COMPLEX	1365	1435	0.951	61	720	29854	3.13e-06	8.71e-05	12.6744
ee_re_15min	C5	GOBP	GOBP_CELLULAR_RESPONSE_TO_DECREASED_OXYGEN_LEVELS	148	158	0.937	15	720	29854	3.19e-06	8.85e-05	12.6561
ee_re_15min	C5	GOBP	GOBP_REGULATION_OF_MONOATOMIC_CATION_TRANSMEMBRANE_TRANSPORT	294	315	0.933	22	720	29854	3.24e-06	8.97e-05	12.6401
ee_re_15min	C2	PID	PID_P38_GAMMA_DELTA_PATHWAY	11	11	1	5	720	29854	3.3e-06	0.000178	12.6229
ee_re_15min	C5	GOMF	GOMF_DYSTROGLYCAN_BINDING	11	11	1	5	720	29854	3.3e-06	9.1e-05	12.6229
ee_re_15min	C5	GOCC	GOCC_ENDOCYTIC_VESICLE	341	348	0.98	24	720	29854	3.41e-06	9.39e-05	12.5887
ee_re_15min	C5	GOBP	GOBP_MUSCLE_ORGAN_MORPHOGENESIS	80	82	0.976	11	720	29854	3.44e-06	9.45e-05	12.5799
ee_re_15min	C5	GOCC	GOCC_NUCLEAR_PERIPHERY	149	150	0.993	15	720	29854	3.47e-06	9.49e-05	12.5722
ee_re_15min	C5	GOBP	GOBP_CELLULAR_RESPONSE_TO_EXTRACELLULAR_STIMULUS	273	280	0.975	21	720	29854	3.5e-06	9.57e-05	12.5615
ee_re_15min	C5	GOMF	GOMF_KINASE_ACTIVATOR_ACTIVITY	131	133	0.985	14	720	29854	3.62e-06	9.85e-05	12.5302
ee_re_15min	C5	GOBP	GOBP_POSITIVE_REGULATION_OF_ESTABLISHMENT_OF...(04580)	319	323	0.988	23	720	29854	3.64e-06	9.88e-05	12.5241
ee_re_15min	C2	REACTOME	REACTOME_APOPTOTIC_EXECUTION_PHASE	52	52	1	9	720	29854	3.82e-06	0.000203	12.4745
ee_re_15min	C5	GOBP	GOBP_ANIMAL_ORGAN_MORPHOGENESIS	1014	1042	0.973	49	720	29854	3.84e-06	0.000104	12.4711
ee_re_15min	C2	BIOCARTA	BIOCARTA_MAPK_PATHWAY	81	81	1	11	720	29854	3.9e-06	0.000204	12.4557
ee_re_15min	CELLMARKER	CELLMARKER	Oogenesis Phase Fetal Germ Cell Fetal Gonad	842	855	0.985	43	720	29854	3.9e-06	0.000851	12.454
ee_re_15min	C5	GOBP	GOBP_MITOCHONDRION_ORGANIZATION	543	553	0.982	32	720	29854	3.98e-06	0.000107	12.4354
ee_re_15min	C5	GOBP	GOBP_CARDIAC_MYOFIBRIL_ASSEMBLY	19	19	1	6	720	29854	4e-06	0.000108	12.4295
ee_re_15min	C5	GOBP	GOBP_NUCLEAR_TRANSPORT	321	330	0.973	23	720	29854	4.04e-06	0.000109	12.4202
ee_re_15min	C5	GOBP	GOBP_POSITIVE_REGULATION_OF_CELL_DIFFERENTIATION	844	891	0.947	43	720	29854	4.14e-06	0.000111	12.3947
ee_re_15min	C2	REACTOME	REACTOME_RHOU_GTPASE_CYCLE	40	40	1	8	720	29854	4.28e-06	0.000221	12.3618
ee_re_15min	C5	GOBP	GOBP_MULTICELLULAR_ORGANISMAL_LEVEL_HOMEOSTASIS	789	815	0.968	41	720	29854	4.31e-06	0.000115	12.3545
ee_re_15min	C5	GOBP	GOBP_STRESS_ACTIVATED_PROTEIN_KINASE_SIGNALING_CASCADE	233	240	0.971	19	720	29854	4.36e-06	0.000116	12.3422
ee_re_15min	C5	GOBP	GOBP_CELL_SUBSTRATE_ADHESION	346	356	0.972	24	720	29854	4.37e-06	0.000116	12.3397
ee_re_15min	C5	GOBP	GOBP_EPITHELIAL_CELL_DEVELOPMENT	212	219	0.968	18	720	29854	4.41e-06	0.000117	12.3306
ee_re_15min	C2	REACTOME	REACTOME_DEATH_RECEPTOR_SIGNALING	152	154	0.987	15	720	29854	4.44e-06	0.000221	12.3248
ee_re_15min	C5	GOBP	GOBP_VIRAL_PROCESS	419	430	0.974	27	720	29854	4.47e-06	0.000118	12.3172
ee_re_15min	C2	WP	WP_AMP_ACTIVATED_PROTEIN_KINASE_SIGNALING	67	67	1	10	720	29854	4.49e-06	0.000221	12.3133
ee_re_15min	C2	REACTOME	REACTOME_ENERGY_DEPENDENT_REGULATION_OF_MTOR_BY_LKB1_AMPK	29	29	1	7	720	29854	4.53e-06	0.000221	12.3048
ee_re_15min	C2	WP	WP_FAMILIAL_PARTIAL_LIPODYSTROPHY	29	30	0.967	7	720	29854	4.53e-06	0.000221	12.3048
ee_re_15min	C5	GOBP	GOBP_RNA_LOCALIZATION	192	197	0.975	17	720	29854	4.62e-06	0.000122	12.286
ee_re_15min	C5	GOBP	GOBP_AMIDE_BIOSYNTHETIC_PROCESS	905	1004	0.901	45	720	29854	4.64e-06	0.000122	12.2808
ee_re_15min	C5	GOBP	GOBP_REGULATION_OF_CELL_SUBSTRATE_JUNCTION_ORGANIZATION	68	68	1	10	720	29854	5.15e-06	0.000135	12.1759
ee_re_15min	C5	GOBP	GOBP_EPITHELIAL_CELL_APOPTOTIC_PROCESS	135	147	0.918	14	720	29854	5.16e-06	0.000135	12.1754
ee_re_15min	C2	REACTOME	REACTOME_RHOF_GTPASE_CYCLE	41	42	0.976	8	720	29854	5.2e-06	0.000251	12.166
ee_re_15min	C5	GOBP	GOBP_APOPTOTIC_SIGNALING_PATHWAY	604	622	0.971	34	720	29854	5.38e-06	0.00014	12.1336
ee_re_15min	C5	GOBP	GOBP_NEGATIVE_REGULATION_OF_TRANSFERASE_ACTIVITY	216	226	0.956	18	720	29854	5.73e-06	0.000149	12.0693
ee_re_15min	C5	GOBP	GOBP_CELL_CELL_SIGNALING_BY_WNT	450	462	0.974	28	720	29854	5.8e-06	0.000151	12.0584
ee_re_15min	C5	GOBP	GOBP_MAPK_CASCADE	744	779	0.955	39	720	29854	6.03e-06	0.000156	12.019
ee_re_15min	C5	GOBP	GOBP_CELLULAR_RESPONSE_TO_NITROGEN_COMPOUND	662	695	0.953	36	720	29854	6.16e-06	0.000159	11.9967
ee_re_15min	C5	GOBP	GOBP_P38MAPK_CASCADE	55	58	0.948	9	720	29854	6.2e-06	0.00016	11.9918
ee_re_15min	C5	GOBP	GOBP_INSULIN_RECEPTOR_SIGNALING_PATHWAY	119	127	0.937	13	720	29854	6.28e-06	0.000161	11.9783
ee_re_15min	C5	GOMF	GOMF_SH3_DOMAIN_BINDING	119	122	0.975	13	720	29854	6.28e-06	0.000161	11.9783
ee_re_15min	C5	GOBP	GOBP_ESTABLISHMENT_OF_PROTEIN_LOCALIZATION_TO_ORGANELLE	453	457	0.991	28	720	29854	6.56e-06	0.000168	11.9343
ee_re_15min	C5	GOBP	GOBP_NOTCH_SIGNALING_PATHWAY	177	181	0.978	16	720	29854	6.71e-06	0.000171	11.9115
ee_re_15min	CELLMARKER	CELLMARKER	Homeostatic Chondrocyte Articular Cartilage	70	70	1	10	720	29854	6.73e-06	0.001223	11.9085
ee_re_15min	C2	REACTOME	REACTOME_DEVELOPMENTAL_BIOLOGY	1216	1257	0.967	55	720	29854	6.88e-06	0.000327	11.887
ee_re_15min	C2	REACTOME	REACTOME_APOPTOSIS	178	179	0.994	16	720	29854	7.21e-06	0.000338	11.8395
ee_re_15min	C2	REACTOME	REACTOME_CARGO_RECOGNITION_FOR_CLATHRIN_MEDIATED_ENDOCYTOSIS	103	105	0.981	12	720	29854	7.29e-06	0.000338	11.8289
ee_re_15min	C5	GOBP	GOBP_REGULATION_OF_ACTOMYOSIN_STRUCTURE_ORGANIZATION	103	105	0.981	12	720	29854	7.29e-06	0.000186	11.8289
ee_re_15min	C5	GOBP	GOBP_STRESS_GRANULE_ASSEMBLY	31	31	1	7	720	29854	7.32e-06	0.000186	11.8251
ee_re_15min	C5	GOBP	GOBP_POSITIVE_REGULATION_OF_TRANSFERASE_ACTIVITY	406	416	0.976	26	720	29854	7.47e-06	0.000189	11.8041
ee_re_15min	C2	WP	WP_NON_SMALL_CELL_LUNG_CANCER	71	72	0.986	10	720	29854	7.67e-06	0.000348	11.7783
ee_re_15min	C5	GOCC	GOCC_PHAGOPHORE_ASSEMBLY_SITE_MEMBRANE	21	21	1	6	720	29854	7.67e-06	0.000194	11.7775
ee_re_15min	C5	GOMF	GOMF_MICROTUBULE_PLUS_END_BINDING	21	21	1	6	720	29854	7.67e-06	0.000194	11.7775
ee_re_15min	C2	WP	WP_EGF_EGFR_SIGNALING_PATHWAY	159	159	1	15	720	29854	7.72e-06	0.000348	11.7721
ee_re_15min	C5	GOBP	GOBP_MAINTENANCE_OF_LOCATION	334	350	0.954	23	720	29854	7.75e-06	0.000195	11.7673
ee_re_15min	C5	GOBP	GOBP_EMBRYO_DEVELOPMENT_ENDING_IN_BIRTH_OR_EGG_HATCHING	669	678	0.987	36	720	29854	7.76e-06	0.000195	11.7663
ee_re_15min	C5	GOBP	GOBP_RESPONSE_TO_CYTOKINE	895	948	0.944	44	720	29854	7.86e-06	0.000197	11.7541
ee_re_15min	C5	GOBP	GOBP_REGULATION_OF_CELL_MORPHOGENESIS	243	247	0.984	19	720	29854	8e-06	0.0002	11.7356
ee_re_15min	C5	GOBP	GOBP_HEART_PROCESS	244	256	0.953	19	720	29854	8.49e-06	0.000212	11.6769
ee_re_15min	C2	REACTOME	REACTOME_TRANSCRIPTIONAL_REGULATION_BY_TP53	360	363	0.992	24	720	29854	8.54e-06	0.000381	11.6705
ee_re_15min	C5	GOMF	GOMF_TITIN_BINDING	13	13	1	5	720	29854	8.82e-06	0.000219	11.6386
ee_re_15min	C5	GOBP	GOBP_REGULATION_OF_EPITHELIAL_CELL_APOPTOTIC_PROCESS	105	117	0.897	12	720	29854	8.91e-06	0.00022	11.6287
ee_re_15min	C5	GOBP	GOBP_EXTRINSIC_APOPTOTIC_SIGNALING_PATHWAY	223	229	0.974	18	720	29854	8.91e-06	0.00022	11.628
ee_re_15min	C5	GOMF	GOMF_MODIFICATION_DEPENDENT_PROTEIN_BINDING	181	184	0.984	16	720	29854	8.92e-06	0.00022	11.6269
ee_re_15min	C5	GOBP	GOBP_PLASMA_MEMBRANE_ORGANIZATION	161	170	0.947	15	720	29854	8.98e-06	0.000221	11.6202
ee_re_15min	C5	GOBP	GOBP_NEGATIVE_REGULATION_OF_ACTIN_FILAMENT...(03090)	44	44	1	8	720	29854	9.06e-06	0.000222	11.6119
ee_re_15min	C5	GOBP	GOBP_NUCLEUS_LOCALIZATION	32	33	0.97	7	720	29854	9.17e-06	0.000225	11.5992
ee_re_15min	C5	GOBP	GOBP_NEGATIVE_REGULATION_OF_PHOSPHORUS_METABOLIC_PROCESS	362	377	0.96	24	720	29854	9.37e-06	0.000229	11.5781
ee_re_15min	CELLMARKER	CELLMARKER	Meiotic Prophase Fetal Germ Cell Fetal Gonad	1019	1049	0.971	48	720	29854	9.44e-06	0.001471	11.5701
ee_re_15min	C5	GOCC	GOCC_PLASMA_MEMBRANE_REGION	1262	1307	0.966	56	720	29854	9.85e-06	0.00024	11.5284
ee_re_15min	C2	WP	WP_ERBB_SIGNALING_PATHWAY	89	90	0.989	11	720	29854	9.86e-06	0.00043	11.5273
ee_re_15min	C2	REACTOME	REACTOME_RHOC_GTPASE_CYCLE	73	74	0.986	10	720	29854	9.88e-06	0.00043	11.5247
ee_re_15min	C2	WP	WP_HIPPO_YAP_SIGNALING	22	22	1	6	720	29854	1.03e-05	0.000444	11.4797
ee_re_15min	C5	GOBP	GOBP_CELLULAR_RESPONSE_TO_OXYGEN_LEVELS	163	174	0.937	15	720	29854	1.04e-05	0.000254	11.4708
ee_re_15min	C2	WP	WP_MICROTUBULE_CYTOSKELETON_REGULATION	45	46	0.978	8	720	29854	1.08e-05	0.000458	11.4373
ee_re_15min	C5	GOBP	GOBP_REGULATION_OF_CELL_JUNCTION_ASSEMBLY	205	213	0.962	17	720	29854	1.1e-05	0.000267	11.4142
ee_re_15min	C5	GOBP	GOBP_POSITIVE_REGULATION_OF_LOCOMOTION	571	615	0.928	32	720	29854	1.1e-05	0.000267	11.4134
ee_re_15min	C5	GOMF	GOMF_TELETHONIN_BINDING	7	7	1	4	720	29854	1.11e-05	0.000268	11.4102
ee_re_15min	C5	GOBP	GOBP_EPITHELIAL_CELL_DIFFERENTIATION	708	747	0.948	37	720	29854	1.11e-05	0.000268	11.4058
ee_re_15min	C2	REACTOME	REACTOME_RAF_ACTIVATION	33	34	0.971	7	720	29854	1.14e-05	0.000473	11.3817
ee_re_15min	C2	WP	WP_MAPK_CASCADE	33	33	1	7	720	29854	1.14e-05	0.000473	11.3817
ee_re_15min	C5	GOBP	GOBP_CELLULAR_RESPONSE_TO_OXIDATIVE_STRESS	250	256	0.977	19	720	29854	1.2e-05	0.000288	11.3317
ee_re_15min	C5	GOBP	GOBP_MICROTUBULE_DEPOLYMERIZATION	46	46	1	8	720	29854	1.28e-05	0.000307	11.2675
ee_re_15min	C2	REACTOME	REACTOME_MAPK_FAMILY_SIGNALING_CASCADES	321	327	0.982	22	720	29854	1.31e-05	0.000536	11.2443
ee_re_15min	C5	GOBP	GOBP_PEPTIDE_BIOSYNTHETIC_PROCESS	770	866	0.889	39	720	29854	1.32e-05	0.000316	11.234
ee_re_15min	C5	GOBP	GOBP_NEGATIVE_REGULATION_OF_CELL_PROJECTION_ORGANIZATION	187	191	0.979	16	720	29854	1.35e-05	0.000321	11.2158
ee_re_15min	C5	GOBP	GOBP_CELL_FATE_COMMITMENT	275	286	0.962	20	720	29854	1.36e-05	0.000324	11.2045
ee_re_15min	C2	REACTOME	REACTOME_RHOBTB2_GTPASE_CYCLE	23	23	1	6	720	29854	1.37e-05	0.000555	11.198
ee_re_15min	C5	GOBP	GOBP_VIRAL_GENOME_REPLICATION	128	131	0.977	13	720	29854	1.4e-05	0.000332	11.179
ee_re_15min	C5	GOBP	GOBP_ESTABLISHMENT_OF_PROTEIN_LOCALIZATION_TO_MEMBRANE	276	279	0.989	20	720	29854	1.44e-05	0.00034	11.1517
ee_re_15min	C5	GOBP	GOBP_REGULATION_OF_CELL_CYCLE	1066	1121	0.951	49	720	29854	1.45e-05	0.000343	11.1418
ee_re_15min	C5	GOBP	GOBP_NEGATIVE_REGULATION_OF_ACTIN_FILAMENT...(03091)	61	66	0.924	9	720	29854	1.49e-05	0.000351	11.1171
ee_re_15min	C5	GOBP	GOBP_REGULATION_OF_MICROTUBULE_BASED_PROCESS	254	258	0.984	19	720	29854	1.5e-05	0.000353	11.1082
ee_re_15min	C2	PID	PID_LKB1_PATHWAY	47	47	1	8	720	29854	1.51e-05	0.000595	11.1021
ee_re_15min	C5	GOBP	GOBP_INTERMEDIATE_FILAMENT_BASED_PROCESS	93	95	0.979	11	720	29854	1.51e-05	0.000354	11.102
ee_re_15min	C2	REACTOME	REACTOME_PROGRAMMED_CELL_DEATH	210	211	0.995	17	720	29854	1.51e-05	0.000595	11.0991
ee_re_15min	C2	WP	WP_TGF_BETA_SIGNALING_PATHWAY	129	132	0.977	13	720	29854	1.52e-05	0.000595	11.0947
ee_re_15min	C5	GOBP	GOBP_POSITIVE_REGULATION_OF_PROTEIN_KINASE_ACTIVITY	278	284	0.979	20	720	29854	1.59e-05	0.000374	11.0469
ee_re_15min	C5	GOBP	GOBP_REGULATION_OF_CALCIUM_ION_TRANSMEMBRANE...(05708)	77	81	0.951	10	720	29854	1.6e-05	0.000374	11.0427
ee_re_15min	C5	GOBP	GOBP_ACTIN_FILAMENT_BASED_MOVEMENT	130	133	0.977	13	720	29854	1.65e-05	0.000385	11.0113
ee_re_15min	C5	GOMF	GOMF_CHROMATIN_BINDING	583	596	0.978	32	720	29854	1.67e-05	0.000388	11.0008
ee_re_15min	C5	GOBP	GOBP_REGULATION_OF_STRIATED_MUSCLE_CONTRACTION	94	99	0.949	11	720	29854	1.67e-05	0.000388	10.9993
ee_re_15min	C5	GOBP	GOBP_POST_TRANSLATIONAL_PROTEIN_MODIFICATION	1042	1095	0.952	48	720	29854	1.68e-05	0.000389	10.9953
ee_re_15min	C5	GOBP	GOBP_MITOTIC_CELL_CYCLE	896	932	0.961	43	720	29854	1.78e-05	0.00041	10.939
ee_re_15min	C5	GOBP	GOBP_NUCLEAR_MIGRATION	24	25	0.96	6	720	29854	1.79e-05	0.000413	10.9309
ee_re_15min	C2	PID	PID_MET_PATHWAY	78	79	0.987	10	720	29854	1.8e-05	0.000696	10.9271
ee_re_15min	C5	GOBP	GOBP_FAT_CELL_DIFFERENTIATION	235	249	0.944	18	720	29854	1.82e-05	0.000418	10.9153
ee_re_15min	C5	GOCC	GOCC_SITE_OF_POLARIZED_GROWTH	171	173	0.988	15	720	29854	1.85e-05	0.000425	10.8971
ee_re_15min	C2	WP	WP_ENDOMETRIAL_CANCER	63	63	1	9	720	29854	1.94e-05	0.000745	10.849
ee_re_15min	C2	WP	WP_GASTRIN_SIGNALING_PATHWAY	114	115	0.991	12	720	29854	2.07e-05	0.000785	10.7853
ee_re_15min	CELLMARKER	CELLMARKER	Endothelial Cell Undefined	49	51	0.961	8	720	29854	2.07e-05	0.002824	10.784
ee_re_15min	C5	GOBP	GOBP_RESPONSE_TO_OXYGEN_LEVELS	331	343	0.965	22	720	29854	2.1e-05	0.000481	10.7711
ee_re_15min	C5	GOBP	GOBP_REGULATION_OF_PROTEIN_LOCALIZATION_TO_CELL_PERIPHERY	133	137	0.971	13	720	29854	2.11e-05	0.000482	10.7662
ee_re_15min	C5	GOBP	GOBP_POSITIVE_REGULATION_OF_CELL_DEVELOPMENT	432	446	0.969	26	720	29854	2.2e-05	0.000501	10.726
ee_re_15min	C5	GOBP	GOBP_PROTEIN_AUTOPHOSPHORYLATION	195	199	0.98	16	720	29854	2.27e-05	0.000516	10.6952
ee_re_15min	C2	WP	WP_PI3K_AKT_SIGNALING_PATHWAY	333	339	0.982	22	720	29854	2.3e-05	0.000864	10.679
ee_re_15min	C5	GOBP	GOBP_REGULATION_OF_RYANODINE_SENSITIVE_CALCIUM...(06622)	25	26	0.962	6	720	29854	2.31e-05	0.000524	10.677
ee_re_15min	C5	GOBP	GOBP_REGULATION_OF_PROTEOLYSIS	593	619	0.958	32	720	29854	2.33e-05	0.000528	10.6678
ee_re_15min	C5	GOBP	GOBP_WOUND_HEALING	408	425	0.96	25	720	29854	2.34e-05	0.000528	10.6639
ee_re_15min	C5	GOBP	GOBP_REGULATION_OF_TRANSPORTER_ACTIVITY	240	271	0.886	18	720	29854	2.41e-05	0.000544	10.6335
ee_re_15min	C5	GOBP	GOBP_REGULATION_OF_SPROUTING_ANGIOGENESIS	50	64	0.781	8	720	29854	2.42e-05	0.000544	10.6308
ee_re_15min	C5	GOBP	GOBP_NEGATIVE_REGULATION_OF_AMIDE_METABOLIC_PROCESS	263	345	0.762	19	720	29854	2.43e-05	0.000547	10.6234
ee_re_15min	C5	GOCC	GOCC_AUTOPHAGOSOME	116	117	0.991	12	720	29854	2.47e-05	0.000553	10.6096
ee_re_15min	C5	GOBP	GOBP_IMPORT_INTO_CELL	909	936	0.971	43	720	29854	2.49e-05	0.000557	10.5996
ee_re_15min	C2	REACTOME	REACTOME_SIGNALING_BY_BRAF_AND_RAF1_FUSIONS	65	65	1	9	720	29854	2.51e-05	0.000919	10.5913
ee_re_15min	C2	WP	WP_GLIOBLASTOMA_SIGNALING_PATHWAYS	81	82	0.988	10	720	29854	2.51e-05	0.000919	10.5912
ee_re_15min	C5	GOBP	GOBP_REGULATION_OF_AXONOGENESIS	155	157	0.987	14	720	29854	2.52e-05	0.000562	10.5898
ee_re_15min	C2	REACTOME	REACTOME_RHOV_GTPASE_CYCLE	37	37	1	7	720	29854	2.53e-05	0.000919	10.5858
ee_re_15min	CELLMARKER	CELLMARKER	Sertoli Cell Fetal Gonad	437	449	0.973	26	720	29854	2.67e-05	0.003235	10.5304
ee_re_15min	C5	GOBP	GOBP_REGULATION_OF_CALCIUM_ION_TRANSPORT	242	251	0.964	18	720	29854	2.69e-05	0.000599	10.5231
ee_re_15min	C5	GOBP	GOBP_POSITIVE_REGULATION_OF_INTRACELLULAR_PROTEIN_TRANSPORT	156	157	0.994	14	720	29854	2.71e-05	0.000601	10.5178
ee_re_15min	C5	GOBP	GOBP_REGULATION_OF_PROTEIN_LOCALIZATION_TO_MEMBRANE	177	182	0.973	15	720	29854	2.78e-05	0.000616	10.4905
ee_re_15min	C2	KEGG_MEDICUS	KEGG_MEDICUS_REFERENCE_AUTOPHAGY_VESICLE...(10887)	16	16	1	5	720	29854	2.82e-05	0.001015	10.4768
ee_re_15min	C5	GOBP	GOBP_ESTABLISHMENT_OF_CELL_POLARITY	157	158	0.994	14	720	29854	2.91e-05	0.000643	10.4464
ee_re_15min	C2	REACTOME	REACTOME_CONSTITUTIVE_SIGNALING_BY_AKT1_E17K_IN_CANCER	26	26	1	6	720	29854	2.94e-05	0.001047	10.4352
ee_re_15min	C5	GOBP	GOBP_REGULATION_OF_THE_FORCE_OF_HEART_CONTRACTION	26	26	1	6	720	29854	2.94e-05	0.000649	10.4352
ee_re_15min	C5	GOMF	GOMF_PHOSPHATIDYLINOSITOL_PHOSPHATE_BINDING	178	179	0.994	15	720	29854	2.97e-05	0.000654	10.4246
ee_re_15min	C5	GOBP	GOBP_IN_UTERO_EMBRYONIC_DEVELOPMENT	389	394	0.987	24	720	29854	3.03e-05	0.000662	10.4037
ee_re_15min	C2	REACTOME	REACTOME_HSF1_DEPENDENT_TRANSACTIVATION	38	38	1	7	720	29854	3.03e-05	0.001071	10.4032
ee_re_15min	C5	GOBP	GOBP_NEGATIVE_REGULATION_OF_NOTCH_SIGNALING_PATHWAY	38	39	0.974	7	720	29854	3.03e-05	0.000662	10.4032
ee_re_15min	C5	GOBP	GOBP_POSITIVE_REGULATION_OF_RNA_SPLICING	38	45	0.844	7	720	29854	3.03e-05	0.000662	10.4032
ee_re_15min	C5	GOCC	GOCC_PHAGOPHORE_ASSEMBLY_SITE	38	38	1	7	720	29854	3.03e-05	0.000662	10.4032
ee_re_15min	C5	GOBP	GOBP_REGULATION_OF_VESICLE_MEDIATED_TRANSPORT	520	533	0.976	29	720	29854	3.08e-05	0.000672	10.3869
ee_re_15min	C5	GOBP	GOBP_REGULATION_OF_CELL_PROJECTION_ASSEMBLY	222	230	0.965	17	720	29854	3.09e-05	0.000672	10.3844
ee_re_15min	C5	GOBP	GOBP_AUTOPHAGOSOME_ORGANIZATION	119	121	0.983	12	720	29854	3.19e-05	0.000692	10.3534
ee_re_15min	C5	GOMF	GOMF_PROTEIN_DIMERIZATION_ACTIVITY	1039	1096	0.948	47	720	29854	3.22e-05	0.000697	10.3438
ee_re_15min	C5	GOBP	GOBP_NEGATIVE_REGULATION_OF_PROTEIN_CONTAINING...(03609)	139	149	0.933	13	720	29854	3.37e-05	0.000727	10.2973
ee_re_15min	C5	GOBP	GOBP_REGULATION_OF_CELL_SHAPE	139	140	0.993	13	720	29854	3.37e-05	0.000727	10.2973
ee_re_15min	C5	GOBP	GOBP_GOLGI_VESICLE_TRANSPORT	293	300	0.977	20	720	29854	3.38e-05	0.000728	10.2947
ee_re_15min	C2	WP	WP_EGFR_TYROSINE_KINASE_INHIBITOR_RESISTANCE	84	84	1	10	720	29854	3.46e-05	0.00121	10.2708
ee_re_15min	CELLMARKER	CELLMARKER	Cytotoxic CD4+ T Cell Liver	84	85	0.988	10	720	29854	3.46e-05	0.003775	10.2708
ee_re_15min	C5	GOBP	GOBP_REGULATION_OF_DNA_TEMPLATED_TRANSCRIPTION_IN...(05905)	39	39	1	7	720	29854	3.62e-05	0.000777	10.2262
ee_re_15min	C5	GOMF	GOMF_PROTEIN_PHOSPHATASE_BINDING	140	142	0.986	13	720	29854	3.64e-05	0.000779	10.2218
ee_re_15min	C5	GOBP	GOBP_MAINTENANCE_OF_LOCATION_IN_CELL	225	237	0.949	17	720	29854	3.66e-05	0.000783	10.2143
ee_re_15min	C5	GOCC	GOCC_FILAMENTOUS_ACTIN	27	28	0.964	6	720	29854	3.7e-05	0.00079	10.2044
ee_re_15min	C2	PID	PID_ERBB1_DOWNSTREAM_PATHWAY	103	105	0.981	11	720	29854	3.97e-05	0.001374	10.134
ee_re_15min	C5	GOMF	GOMF_PHOSPHATIDYLINOSITOL_BINDING	273	276	0.989	19	720	29854	4.06e-05	0.000864	10.1126
ee_re_15min	C2	PID	PID_CDC42_PATHWAY	69	70	0.986	9	720	29854	4.09e-05	0.001402	10.1043
ee_re_15min	C5	GOMF	GOMF_PROTEIN_HOMODIMERIZATION_ACTIVITY	697	716	0.973	35	720	29854	4.33e-05	0.000919	10.0482
ee_re_15min	C5	GOBP	GOBP_REGULATION_OF_PROTEIN_LOCALIZATION_TO_PLASMA_MEMBRANE	104	108	0.963	11	720	29854	4.34e-05	0.000921	10.0439
ee_re_15min	C5	GOCC	GOCC_APICAL_JUNCTION_COMPLEX	143	150	0.953	13	720	29854	4.54e-05	0.000961	9.99951
ee_re_15min	C5	GOBP	GOBP_ENDOSOMAL_TRANSPORT	252	256	0.984	18	720	29854	4.58e-05	0.000968	9.99069
ee_re_15min	C5	GOBP	GOBP_DEVELOPMENTAL_GROWTH	643	660	0.974	33	720	29854	4.68e-05	0.000986	9.96979
ee_re_15min	C5	GOBP	GOBP_NEGATIVE_REGULATION_OF_PROTEIN_LOCALIZATION	207	218	0.95	16	720	29854	4.69e-05	0.000986	9.96813
ee_re_15min	C5	GOBP	GOBP_REGULATION_OF_NEUROGENESIS	375	390	0.962	23	720	29854	4.83e-05	0.001013	9.9388
ee_re_15min	C5	GOBP	GOBP_REGULATION_OF_MONOATOMIC_ION_TRANSMEMBRANE_TRANSPORT	427	454	0.941	25	720	29854	4.92e-05	0.001031	9.91937
ee_re_15min	C2	REACTOME	REACTOME_RHOJ_GTPASE_CYCLE	55	55	1	8	720	29854	4.93e-05	0.001673	9.91792
ee_re_15min	C5	GOBP	GOBP_REGULATION_OF_PROTEIN_SERINE_THREONINE_KINASE_ACTIVITY	277	289	0.958	19	720	29854	4.94e-05	0.001032	9.91601
ee_re_15min	C5	GOBP	GOBP_IMPORT_INTO_NUCLEUS	165	166	0.994	14	720	29854	5.03e-05	0.001048	9.89705
ee_re_15min	C5	GOBP	GOBP_REGULATION_OF_RESPONSE_TO_WOUNDING	165	173	0.954	14	720	29854	5.03e-05	0.001048	9.89705
ee_re_15min	C2	PID	PID_ERBB1_INTERNALIZATION_PATHWAY	41	41	1	7	720	29854	5.08e-05	0.001707	9.88843
ee_re_15min	C5	GOBP	GOBP_REGULATION_OF_PEPTIDYL_THREONINE...(06432)	41	45	0.911	7	720	29854	5.08e-05	0.001054	9.88843
ee_re_15min	C5	GOBP	GOBP_ORGANONITROGEN_COMPOUND_BIOSYNTHETIC_PROCESS	1759	1876	0.938	69	720	29854	5.14e-05	0.001065	9.87663
ee_re_15min	C2	WP	WP_LEPTIN_SIGNALING_PATHWAY	71	71	1	9	720	29854	5.15e-05	0.001716	9.8739
ee_re_15min	C5	GOBP	GOBP_MORPHOGENESIS_OF_AN_EPITHELIUM	508	519	0.979	28	720	29854	5.16e-05	0.001067	9.87293
ee_re_15min	C5	GOCC	GOCC_TIGHT_JUNCTION	125	131	0.954	12	720	29854	5.19e-05	0.001072	9.86573
ee_re_15min	C2	REACTOME	REACTOME_CELL_EXTRACELLULAR_MATRIX_INTERACTIONS	18	18	1	5	720	29854	5.31e-05	0.001737	9.84314
ee_re_15min	C2	WP	WP_4_HYDROXYTAMOXIFEN_DEXAMETHASONE_AND_RETINOIC...(14005)	18	18	1	5	720	29854	5.31e-05	0.001737	9.84314
ee_re_15min	C5	GOBP	GOBP_CELL_MATRIX_ADHESION	232	239	0.971	17	720	29854	5.38e-05	0.001109	9.82984
ee_re_15min	C2	PID	PID_SHP2_PATHWAY	56	57	0.982	8	720	29854	5.63e-05	0.001824	9.78493
ee_re_15min	C2	REACTOME	REACTOME_RAB_GEFS_EXCHANGE_GTP_FOR_GDP_ON_RABS	89	90	0.989	10	720	29854	5.73e-05	0.001839	9.76793
ee_re_15min	C5	GOBP	GOBP_REGULATION_OF_CALCIUM_ION_TRANSMEMBRANE_TRANSPORT	167	174	0.96	14	720	29854	5.74e-05	0.001181	9.76541
ee_re_15min	C5	GOBP	GOBP_POSITIVE_REGULATION_OF_INTRACELLULAR_SIGNAL_TRANSDUCTION	974	1017	0.958	44	720	29854	5.91e-05	0.001214	9.73554
ee_re_15min	C5	GOBP	GOBP_POSITIVE_REGULATION_OF_SUBSTRATE_ADHESION...(05063)	42	42	1	7	720	29854	5.97e-05	0.001222	9.72699
ee_re_15min	C5	GOMF	GOMF_ZINC_ION_BINDING	796	828	0.961	38	720	29854	6.05e-05	0.001237	9.71248
ee_re_15min	C5	GOBP	GOBP_VASCULAR_PROCESS_IN_CIRCULATORY_SYSTEM	258	269	0.959	18	720	29854	6.22e-05	0.001268	9.6859
ee_re_15min	C2	KEGG_MEDICUS	KEGG_MEDICUS_VARIANT_DELETED_DMD_TO_DYSTROPHIN...(11249)	10	10	1	4	720	29854	6.27e-05	0.001997	9.67635
ee_re_15min	C5	GOMF	GOMF_POLYUBIQUITIN_MODIFICATION_DEPENDENT_PROTEIN_BINDING	57	57	1	8	720	29854	6.41e-05	0.001305	9.65486
ee_re_15min	C5	GOBP	GOBP_MESENCHYME_DEVELOPMENT	307	328	0.936	20	720	29854	6.49e-05	0.001318	9.64314
ee_re_15min	C5	GOBP	GOBP_EPITHELIAL_TO_MESENCHYMAL_TRANSITION	169	180	0.939	14	720	29854	6.53e-05	0.001323	9.63594
ee_re_15min	C5	GOBP	GOBP_CELL_DIVISION	626	639	0.98	32	720	29854	6.54e-05	0.001323	9.63515
ee_re_15min	C5	GOMF	GOMF_TRANSMEMBRANE_TRANSPORTER_BINDING	128	133	0.962	12	720	29854	6.55e-05	0.001323	9.63341
ee_re_15min	C5	GOBP	GOBP_REGULATION_OF_MONOATOMIC_ION_TRANSPORT	543	572	0.949	29	720	29854	6.66e-05	0.001343	9.61643
ee_re_15min	C5	GOBP	GOBP_REGULATION_OF_ERYTHROCYTE_DIFFERENTIATION	43	47	0.915	7	720	29854	6.98e-05	0.001404	9.57019
ee_re_15min	C5	GOBP	GOBP_LEUKOCYTE_DIFFERENTIATION	601	620	0.969	31	720	29854	7.19e-05	0.001443	9.5408
ee_re_15min	C5	GOBP	GOBP_HETEROCYCLE_CATABOLIC_PROCESS	491	545	0.901	27	720	29854	7.25e-05	0.001454	9.53139
ee_re_15min	C2	REACTOME	REACTOME_NRAGE_SIGNALS_DEATH_THROUGH_JNK	58	59	0.983	8	720	29854	7.28e-05	0.002277	9.52759
ee_re_15min	C2	WP	WP_MET_IN_TYPE_1_PAPILLARY_RENAL_CELL_CARCINOMA	58	59	0.983	8	720	29854	7.28e-05	0.002277	9.52759
ee_re_15min	C5	GOMF	GOMF_STRUCTURAL_CONSTITUENT_OF_CYTOSKELETON	110	112	0.982	11	720	29854	7.29e-05	0.001459	9.52625
ee_re_15min	CELLMARKER	CELLMARKER	MKI67+ Progenitor Cell Large Intestine	110	110	1	11	720	29854	7.29e-05	0.007225	9.52625
ee_re_15min	C5	GOBP	GOBP_TRANSPORT_ALONG_MICROTUBULE	171	174	0.983	14	720	29854	7.42e-05	0.001482	9.50858
ee_re_15min	C2	REACTOME	REACTOME_CYTOKINE_SIGNALING_IN_IMMUNE_SYSTEM	775	792	0.979	37	720	29854	7.53e-05	0.002335	9.49384
ee_re_15min	C2	REACTOME	REACTOME_RAC3_GTPASE_CYCLE	92	94	0.979	10	720	29854	7.61e-05	0.002339	9.48332
ee_re_15min	C5	GOBP	GOBP_PROTEIN_MODIFICATION_BY_SMALL_PROTEIN_CONJUGATION	805	835	0.964	38	720	29854	7.64e-05	0.001523	9.47889
ee_re_15min	C2	REACTOME	REACTOME_CELL_DEATH_SIGNALLING_VIA_NRAGE_NRIF_AND_NADE	75	76	0.987	9	720	29854	7.97e-05	0.00243	9.43677
ee_re_15min	C5	GOBP	GOBP_REGULATION_OF_MITOCHONDRION_ORGANIZATION	151	152	0.993	13	720	29854	7.98e-05	0.001585	9.43655
ee_re_15min	C5	GOCC	GOCC_SPLICEOSOMAL_COMPLEX	194	204	0.951	15	720	29854	7.98e-05	0.001585	9.43556
ee_re_15min	C5	GOCC	GOCC_VACUOLE	837	853	0.981	39	720	29854	8.12e-05	0.001608	9.41875
ee_re_15min	C2	PID	PID_ERBB2_ERBB3_PATHWAY	44	44	1	7	720	29854	8.13e-05	0.002455	9.41779
ee_re_15min	C5	GOBP	GOBP_NEGATIVE_REGULATION_OF_MRNA_METABOLIC_PROCESS	93	98	0.949	10	720	29854	8.35e-05	0.00165	9.39109
ee_re_15min	C5	GOBP	GOBP_CENTRAL_NERVOUS_SYSTEM_DEVELOPMENT	991	1029	0.963	44	720	29854	8.76e-05	0.001729	9.34253
ee_re_15min	C5	GOCC	GOCC_ENDOSOME_MEMBRANE	552	561	0.984	29	720	29854	8.87e-05	0.001747	9.33006
ee_re_15min	C2	WP	WP_SMITH_MAGENIS_AND_POTOCKI_LUPSKI_SYNDROME_COPY...(14668)	153	159	0.962	13	720	29854	9.12e-05	0.002733	9.30216
ee_re_15min	C5	GOBP	GOBP_PORE_COMPLEX_ASSEMBLY	20	20	1	5	720	29854	9.23e-05	0.001808	9.29009
ee_re_15min	C5	GOBP	GOBP_RESPONSE_TO_MITOCHONDRIAL_DEPOLARISATION	20	21	0.952	5	720	29854	9.23e-05	0.001808	9.29009
ee_re_15min	C5	GOMF	GOMF_UBIQUITINATION_LIKE_MODIFICATION_DEPENDENT...(10688)	20	20	1	5	720	29854	9.23e-05	0.001808	9.29009
ee_re_15min	C5	GOBP	GOBP_CARDIAC_MUSCLE_TISSUE_MORPHOGENESIS	60	61	0.984	8	720	29854	9.32e-05	0.001821	9.28106
ee_re_15min	C2	PID	PID_ILK_PATHWAY	45	45	1	7	720	29854	9.42e-05	0.002777	9.26957
ee_re_15min	C2	PID	PID_RHOA_REG_PATHWAY	45	46	0.978	7	720	29854	9.42e-05	0.002777	9.26957
ee_re_15min	C5	GOBP	GOBP_POSITIVE_REGULATION_OF_VASCULATURE_DEVELOPMENT	175	185	0.946	14	720	29854	9.52e-05	0.001856	9.26
ee_re_15min	C5	GOMF	GOMF_INTERMEDIATE_FILAMENT_BINDING	11	11	1	4	720	29854	9.67e-05	0.001883	9.24365
ee_re_15min	C2	REACTOME	REACTOME_P75_NTR_RECEPTOR_MEDIATED_SIGNALLING	95	97	0.979	10	720	29854	0.0001	0.002922	9.21045
ee_re_15min	C5	GOBP	GOBP_POSITIVE_REGULATION_OF_GROWTH	244	256	0.953	17	720	29854	0.0001	0.001943	9.20864
ee_re_15min	C5	GOCC	GOCC_OUTER_MEMBRANE	244	248	0.984	17	720	29854	0.0001	0.001943	9.20864
ee_re_15min	C5	GOCC	GOCC_NEURON_SPINE	176	176	1	14	720	29854	0.000101	0.001958	9.1991
ee_re_15min	CELLMARKER	CELLMARKER	Endothelial Cell Soft Tissue	32	32	1	6	720	29854	0.000102	0.009288	9.18809
ee_re_15min	C5	GOBP	GOBP_ESTABLISHMENT_OF_RNA_LOCALIZATION	155	160	0.969	13	720	29854	0.000104	0.002012	9.17016
ee_re_15min	C5	GOBP	GOBP_POSITIVE_REGULATION_OF_ACTIN_FILAMENT_BUNDLE_ASSEMBLY	61	61	1	8	720	29854	0.000105	0.002018	9.16161
ee_re_15min	C5	GOBP	GOBP_REGULATION_OF_MICROTUBULE_POLYMERIZATION	61	61	1	8	720	29854	0.000105	0.002018	9.16161
ee_re_15min	C5	GOBP	GOBP_REGULATION_OF_SUBSTRATE_ADHESION_DEPENDENT...(06685)	61	61	1	8	720	29854	0.000105	0.002018	9.16161
ee_re_15min	C5	GOCC	GOCC_DISTAL_AXON	269	276	0.975	18	720	29854	0.000106	0.00203	9.15367
ee_re_15min	C5	GOBP	GOBP_SKELETAL_MUSCLE_CONTRACTION	46	46	1	7	720	29854	0.000109	0.002083	9.12534
ee_re_15min	C5	GOBP	GOBP_NEGATIVE_REGULATION_OF_DEVELOPMENTAL_GROWTH	115	115	1	11	720	29854	0.000109	0.002083	9.12247
ee_re_15min	C5	GOCC	GOCC_VACUOLAR_MEMBRANE	476	486	0.979	26	720	29854	0.000109	0.002083	9.12237
ee_re_15min	C5	GOBP	GOBP_REGULATION_OF_INTRACELLULAR_PROTEIN_TRANSPORT	223	225	0.991	16	720	29854	0.000113	0.002153	9.08739
ee_re_15min	C5	GOBP	GOBP_POSITIVE_REGULATION_OF_CELL_GROWTH	157	163	0.963	13	720	29854	0.000119	0.002242	9.0405
ee_re_15min	C5	GOBP	GOBP_SPROUTING_ANGIOGENESIS	157	193	0.813	13	720	29854	0.000119	0.002242	9.0405
ee_re_15min	C5	GOBP	GOBP_MODIFICATION_OF_POSTSYNAPTIC_STRUCTURE	21	21	1	5	720	29854	0.000119	0.002242	9.03815
ee_re_15min	C5	GOCC	GOCC_RNA_CAP_BINDING_COMPLEX	21	22	0.955	5	720	29854	0.000119	0.002242	9.03815
ee_re_15min	C5	GOBP	GOBP_POSITIVE_REGULATION_OF_DNA_METABOLIC_PROCESS	296	298	0.993	19	720	29854	0.000119	0.002242	9.03762
ee_re_15min	C5	GOBP	GOBP_TORC1_SIGNALING	97	98	0.99	10	720	29854	0.000119	0.002244	9.03469
ee_re_15min	C5	GOCC	GOCC_INTRACELLULAR_PROTEIN_CONTAINING_COMPLEX	883	914	0.966	40	720	29854	0.00012	0.002246	9.02855
ee_re_15min	C5	GOBP	GOBP_REGULATION_OF_RELEASE_OF_SEQUESTERED_CALCIUM...(06580)	79	83	0.952	9	720	29854	0.00012	0.002246	9.02828
ee_re_15min	C5	GOBP	GOBP_REGULATION_OF_TRANSLATIONAL_INITIATION	79	83	0.952	9	720	29854	0.00012	0.002246	9.02828
ee_re_15min	C2	WP	WP_CAMKK2_PATHWAY	33	33	1	6	720	29854	0.000122	0.003549	9.0079
ee_re_15min	C2	WP	WP_ENERGY_METABOLISM	47	48	0.979	7	720	29854	0.000125	0.003573	8.98492
ee_re_15min	C2	WP	WP_INTERLEUKIN_1_IL_1_STRUCTURAL_PATHWAY	47	47	1	7	720	29854	0.000125	0.003573	8.98492
ee_re_15min	C5	GOBP	GOBP_CELL_ACTIVATION	1069	1109	0.964	46	720	29854	0.000125	0.002345	8.98337
ee_re_15min	C5	GOBP	GOBP_POSITIVE_REGULATION_OF_MYELOID_CELL...(04833)	98	104	0.942	10	720	29854	0.00013	0.002415	8.94858
ee_re_15min	C5	GOBP	GOBP_RESPONSE_TO_LEUKEMIA_INHIBITORY_FACTOR	98	106	0.925	10	720	29854	0.00013	0.002415	8.94858
ee_re_15min	C5	GOMF	GOMF_SIGNALING_ADAPTOR_ACTIVITY	98	98	1	10	720	29854	0.00013	0.002415	8.94858
ee_re_15min	C5	GOBP	GOBP_REGULATION_OF_SODIUM_ION_TRANSPORT	80	85	0.941	9	720	29854	0.000132	0.002452	8.93027
ee_re_15min	C2	WP	WP_3Q29_COPY_NUMBER_VARIATION_SYNDROME	63	64	0.984	8	720	29854	0.000132	0.003745	8.9299
ee_re_15min	C5	GOBP	GOBP_NEGATIVE_REGULATION_OF_CYSTEINE_TYPE...(03249)	63	65	0.969	8	720	29854	0.000132	0.002452	8.9299
ee_re_15min	C5	GOBP	GOBP_POSITIVE_REGULATION_OF_BASEMENT_MEMBRANE...(04366)	5	5	1	3	720	29854	0.000135	0.002482	8.91229
ee_re_15min	C5	GOCC	GOCC_BASAL_CORTEX	5	5	1	3	720	29854	0.000135	0.002482	8.91229
ee_re_15min	C5	GOMF	GOMF_TRAIL_BINDING	5	5	1	3	720	29854	0.000135	0.002482	8.91229
ee_re_15min	CELLMARKER	CELLMARKER	Lymphocyte Lymph Node	5	5	1	3	720	29854	0.000135	0.011296	8.91229
ee_re_15min	C5	GOBP	GOBP_REGULATION_OF_CARBOHYDRATE_METABOLIC_PROCESS	181	188	0.963	14	720	29854	0.000136	0.002504	8.90175
ee_re_15min	C5	GOBP	GOBP_CELL_CYCLE_PROCESS	1263	1323	0.955	52	720	29854	0.000139	0.002549	8.88195
ee_re_15min	C5	GOBP	GOBP_POSITIVE_REGULATION_OF_EXTRACELLULAR_MATRIX_ASSEMBLY	12	12	1	4	720	29854	0.000142	0.002589	8.85745
ee_re_15min	C5	GOCC	GOCC_EUKARYOTIC_TRANSLATION_INITIATION_FACTOR_4F_COMPLEX	12	12	1	4	720	29854	0.000142	0.002589	8.85745
ee_re_15min	C5	GOCC	GOCC_NUCLEAR_LAMINA	12	12	1	4	720	29854	0.000142	0.002589	8.85745
ee_re_15min	C5	GOMF	GOMF_ADENYLATE_CYCLASE_BINDING	12	12	1	4	720	29854	0.000142	0.002589	8.85745
ee_re_15min	C5	GOMF	GOMF_VINCULIN_BINDING	12	12	1	4	720	29854	0.000142	0.002589	8.85745
ee_re_15min	C5	GOCC	GOCC_NUCLEAR_PROTEIN_CONTAINING_COMPLEX	1201	1257	0.955	50	720	29854	0.000143	0.0026	8.85141
ee_re_15min	C5	GOBP	GOBP_CLATHRIN_DEPENDENT_ENDOCYTOSIS	48	48	1	7	720	29854	0.000144	0.002604	8.84813
ee_re_15min	C5	GOBP	GOBP_PEPTIDE_METABOLIC_PROCESS	891	997	0.894	40	720	29854	0.000145	0.002618	8.84083
ee_re_15min	C2	REACTOME	REACTOME_ONCOGENIC_MAPK_SIGNALING	81	82	0.988	9	720	29854	0.000146	0.00409	8.83382
ee_re_15min	C5	GOBP	GOBP_POSITIVE_REGULATION_OF_PROTEIN_CATABOLIC_PROCESS	205	210	0.976	15	720	29854	0.000148	0.002668	8.82036
ee_re_15min	C5	GOBP	GOBP_NEGATIVE_REGULATION_OF_VASCULATURE_DEVELOPMENT	119	153	0.778	11	720	29854	0.000148	0.00267	8.8159
ee_re_15min	C5	GOBP	GOBP_REGULATION_OF_CELL_MATRIX_ADHESION	119	125	0.952	11	720	29854	0.000148	0.00267	8.8159
ee_re_15min	C5	GOBP	GOBP_MITOTIC_CELL_CYCLE_PROCESS	743	775	0.959	35	720	29854	0.000151	0.002716	8.79739
ee_re_15min	C5	GOBP	GOBP_REGULATION_OF_HEMOPOIESIS	405	420	0.964	23	720	29854	0.000152	0.002732	8.78945
ee_re_15min	C5	GOBP	GOBP_TOR_SIGNALING	161	166	0.97	13	720	29854	0.000153	0.002732	8.78793
ee_re_15min	C5	GOBP	GOBP_SUBSTRATE_ADHESION_DEPENDENT_CELL_SPREADING	100	100	1	10	720	29854	0.000154	0.002749	8.77975
ee_re_15min	C5	GOBP	GOBP_POSITIVE_REGULATION_OF_PROTEIN_SERINE...(04978)	140	142	0.986	12	720	29854	0.000155	0.002764	8.77266
ee_re_15min	C5	GOBP	GOBP_POSITIVE_REGULATION_OF_CELL_SUBSTRATE_ADHESION	120	123	0.976	11	720	29854	0.00016	0.002847	8.7414
ee_re_15min	C2	REACTOME	REACTOME_SELECTIVE_AUTOPHAGY	82	82	1	9	720	29854	0.00016	0.004428	8.73889
ee_re_15min	C2	WP	WP_A_NETWORK_MAP_OF_MACROPHAGE_STIMULATING_PROTEIN_MSP_SIGNALING	82	82	1	9	720	29854	0.00016	0.004428	8.73889
ee_re_15min	CELLMARKER	CELLMARKER	Endothelial Cell Blood Vessel	65	66	0.985	8	720	29854	0.000165	0.012142	8.70725
ee_re_15min	C5	GOBP	GOBP_REGULATION_OF_APOPTOTIC_SIGNALING_PATHWAY	381	398	0.957	22	720	29854	0.000166	0.002959	8.70091
ee_re_15min	CELLMARKER	CELLMARKER	CD141+CLEC9A+ Dendritic Cell Blood	101	102	0.99	10	720	29854	0.000167	0.012142	8.69699
ee_re_15min	C5	GOBP	GOBP_MRNA_TRANSPORT	121	126	0.96	11	720	29854	0.000172	0.003047	8.66774
ee_re_15min	C5	GOBP	GOBP_PROTEIN_KINASE_A_SIGNALING	35	38	0.921	6	720	29854	0.000172	0.003047	8.66663
ee_re_15min	C5	GOBP	GOBP_RELEASE_OF_SEQUESTERED_CALCIUM_ION_INTO...(06852)	35	37	0.946	6	720	29854	0.000172	0.003047	8.66663
ee_re_15min	C5	GOBP	GOBP_CELL_CELL_JUNCTION_ORGANIZATION	208	216	0.963	15	720	29854	0.000173	0.003059	8.6608
ee_re_15min	CELLMARKER	CELLMARKER	Plasmacytoid Dendritic Cell Blood	331	338	0.979	20	720	29854	0.000179	0.012213	8.62658
ee_re_15min	C5	GOBP	GOBP_ACTIN_MEDIATED_CELL_CONTRACTION	102	105	0.971	10	720	29854	0.000181	0.003196	8.6153
ee_re_15min	C5	GOBP	GOBP_PROTEIN_TARGETING	332	337	0.985	20	720	29854	0.000187	0.003283	8.58675
ee_re_15min	C2	WP	WP_SYNAPTIC_SIGNALING_PATHWAYS_ASSOCIATED_WITH...(14691)	50	50	1	7	720	29854	0.000187	0.005126	8.58481
ee_re_15min	C5	GOBP	GOBP_NEGATIVE_REGULATION_OF_CYSTEINE_TYPE...(03250)	50	52	0.962	7	720	29854	0.000187	0.003284	8.58481
ee_re_15min	C2	REACTOME	REACTOME_RHOBTB1_GTPASE_CYCLE	23	23	1	5	720	29854	0.000189	0.005136	8.57514
ee_re_15min	C5	GOBP	GOBP_VESICLE_ORGANIZATION	360	366	0.984	21	720	29854	0.000202	0.003522	8.50583
ee_re_15min	C2	WP	WP_HOST_PATHOGEN_INTERACTION_OF_HUMAN...(14322)	36	36	1	6	720	29854	0.000203	0.005429	8.50477
ee_re_15min	C5	GOBP	GOBP_POSITIVE_REGULATION_OF_MICROTUBULE...(04788)	36	36	1	6	720	29854	0.000203	0.003522	8.50477
ee_re_15min	C5	GOBP	GOBP_POSITIVE_REGULATION_OF_PROTEIN_CONTAINING...(04944)	36	37	0.973	6	720	29854	0.000203	0.003522	8.50477
ee_re_15min	C5	GOMF	GOMF_PROTEIN_SERINE_THREONINE_KINASE_INHIBITOR_ACTIVITY	36	37	0.973	6	720	29854	0.000203	0.003522	8.50477
ee_re_15min	C2	WP	WP_CILIARY_LANDSCAPE	211	215	0.981	15	720	29854	0.000203	0.005429	8.50456
ee_re_15min	C5	GOBP	GOBP_CYTOSKELETON_DEPENDENT_INTRACELLULAR_TRANSPORT	211	214	0.986	15	720	29854	0.000203	0.003522	8.50456
ee_re_15min	C5	GOBP	GOBP_MICROTUBULE_BASED_TRANSPORT	211	215	0.981	15	720	29854	0.000203	0.003522	8.50456
ee_re_15min	C5	GOBP	GOBP_REGULATION_OF_RESPONSE_TO_EXTERNAL_STIMULUS	1061	1136	0.934	45	720	29854	0.000204	0.003544	8.49675
ee_re_15min	C5	GOBP	GOBP_VESICLE_TARGETING	67	67	1	8	720	29854	0.000205	0.003551	8.49308
ee_re_15min	C2	WP	WP_T_CELL_ACTIVATION_SARS_COV_2	85	88	0.966	9	720	29854	0.000211	0.005618	8.46282
ee_re_15min	C2	REACTOME	REACTOME_PI3K_AKT_SIGNALING_IN_CANCER	104	105	0.99	10	720	29854	0.000213	0.00562	8.45505
ee_re_15min	C5	GOBP	GOBP_CELLULAR_HOMEOSTASIS	787	819	0.961	36	720	29854	0.000215	0.003724	8.4436
ee_re_15min	C5	GOBP	GOBP_EMBRYONIC_ORGAN_DEVELOPMENT	443	455	0.974	24	720	29854	0.000223	0.003859	8.40639
ee_re_15min	C5	GOBP	GOBP_EMBRYONIC_PLACENTA_DEVELOPMENT	86	89	0.966	9	720	29854	0.000231	0.003974	8.37358
ee_re_15min	C5	GOBP	GOBP_LAMELLIPODIUM_ORGANIZATION	86	91	0.945	9	720	29854	0.000231	0.003974	8.37358
ee_re_15min	C5	GOBP	GOBP_CILIUM_ORGANIZATION	417	432	0.965	23	720	29854	0.000232	0.00399	8.368
ee_re_15min	C2	BIOCARTA	BIOCARTA_EIF4_PATHWAY	24	24	1	5	720	29854	0.000234	0.006117	8.36148
ee_re_15min	C2	REACTOME	REACTOME_RHOH_GTPASE_CYCLE	37	37	1	6	720	29854	0.000237	0.006117	8.34828
ee_re_15min	C2	WP	WP_IL_5_SIGNALING_PATHWAY	37	37	1	6	720	29854	0.000237	0.006117	8.34828
ee_re_15min	C5	GOBP	GOBP_MAINTENANCE_OF_BLOOD_BRAIN_BARRIER	37	38	0.974	6	720	29854	0.000237	0.004063	8.34828
ee_re_15min	C2	PID	PID_KIT_PATHWAY	52	52	1	7	720	29854	0.00024	0.006159	8.33421
ee_re_15min	C5	GOBP	GOBP_CELLULAR_RESPONSE_TO_OSMOTIC_STRESS	52	53	0.981	7	720	29854	0.00024	0.004113	8.33421
ee_re_15min	C5	GOBP	GOBP_RESPONSE_TO_OXIDATIVE_STRESS	392	401	0.978	22	720	29854	0.000248	0.004236	8.30308
ee_re_15min	C5	GOBP	GOBP_DNA_BIOSYNTHETIC_PROCESS	192	193	0.995	14	720	29854	0.000252	0.004298	8.28698
ee_re_15min	C2	REACTOME	REACTOME_RHOB_GTPASE_CYCLE	69	70	0.986	8	720	29854	0.000252	0.006374	8.28685
ee_re_15min	C2	WP	WP_PANCREATIC_ADENOCARCINOMA_PATHWAY	87	89	0.978	9	720	29854	0.000252	0.006374	8.28568
ee_re_15min	C5	GOBP	GOBP_BIOLOGICAL_PROCESS_INVOLVED_IN_INTERSPECIES...(00649)	1658	1759	0.943	63	720	29854	0.000261	0.004451	8.25039
ee_re_15min	C2	WP	WP_CELL_LINEAGE_MAP_FOR_NEURONAL_DIFFERENTIATION	127	132	0.962	11	720	29854	0.000263	0.006609	8.24238
ee_re_15min	C5	GOBP	GOBP_NUCLEAR_TRANSCRIBED_MRNA_CATABOLIC_PROCESS	127	130	0.977	11	720	29854	0.000263	0.004453	8.24238
ee_re_15min	C5	GOBP	GOBP_ENDOPLASMIC_RETICULUM_PLASMA_MEMBRANE_TETHERING	6	6	1	3	720	29854	0.000265	0.004453	8.23728
ee_re_15min	C5	GOBP	GOBP_LIPID_DROPLET_DISASSEMBLY	6	6	1	3	720	29854	0.000265	0.004453	8.23728
ee_re_15min	C5	GOBP	GOBP_MYOSIN_FILAMENT_ORGANIZATION	6	6	1	3	720	29854	0.000265	0.004453	8.23728
ee_re_15min	C5	GOBP	GOBP_NEGATIVE_REGULATION_OF_TUBULIN_DEACETYLATION	6	6	1	3	720	29854	0.000265	0.004453	8.23728
ee_re_15min	C5	GOBP	GOBP_T_TUBULE_ORGANIZATION	6	6	1	3	720	29854	0.000265	0.004453	8.23728
ee_re_15min	C5	GOMF	GOMF_UBIQUITIN_MODIFICATION_DEPENDENT_HISTONE_BINDING	6	6	1	3	720	29854	0.000265	0.004453	8.23728
ee_re_15min	C5	GOBP	GOBP_INTRACELLULAR_RECEPTOR_SIGNALING_PATHWAY	341	357	0.955	20	720	29854	0.000265	0.004453	8.2367
ee_re_15min	C5	GOMF	GOMF_PHOSPHATIDYLINOSITOL_BISPHOSPHATE_BINDING	107	108	0.991	10	720	29854	0.000269	0.00451	8.22219
ee_re_15min	C5	GOBP	GOBP_DEFENSE_RESPONSE	1727	1855	0.931	65	720	29854	0.00027	0.004528	8.21621
ee_re_15min	C5	GOBP	GOBP_NEURON_PROJECTION_REGENERATION	53	58	0.914	7	720	29854	0.000271	0.004528	8.21336
ee_re_15min	C5	GOBP	GOBP_NUCLEAR_ENVELOPE_ORGANIZATION	53	54	0.981	7	720	29854	0.000271	0.004528	8.21336
ee_re_15min	C5	GOBP	GOBP_REGULATION_OF_NERVOUS_SYSTEM_DEVELOPMENT	449	466	0.964	24	720	29854	0.000272	0.004539	8.20938
ee_re_15min	C5	GOBP	GOBP_MITOPHAGY	38	39	0.974	6	720	29854	0.000276	0.004588	8.19687
ee_re_15min	C2	KEGG_MEDICUS	KEGG_MEDICUS_REFERENCE_FLCN_MTORC1_SIGNALING_PATHWAY	14	14	1	4	720	29854	0.000277	0.006809	8.19174
ee_re_15min	C2	KEGG_MEDICUS	KEGG_MEDICUS_REFERENCE_GATOR1_MTORC1_SIGNALING_PATHWAY	14	14	1	4	720	29854	0.000277	0.006809	8.19174
ee_re_15min	C2	REACTOME	REACTOME_AKT_PHOSPHORYLATES_TARGETS_IN_THE_CYTOSOL	14	14	1	4	720	29854	0.000277	0.006809	8.19174
ee_re_15min	C5	GOBP	GOBP_REGULATION_OF_AUTOPHAGY_OF_MITOCHONDRION_IN...(05661)	14	15	0.933	4	720	29854	0.000277	0.004604	8.19174
ee_re_15min	C5	GOBP	GOBP_CHEMICAL_HOMEOSTASIS	982	1037	0.947	42	720	29854	0.000278	0.004608	8.18929
ee_re_15min	C5	GOBP	GOBP_ALTERNATIVE_MRNA_SPLICING_VIA_SPLICEOSOME	70	71	0.986	8	720	29854	0.000278	0.004613	8.18656
ee_re_15min	C5	GOBP	GOBP_MICROTUBULE_ANCHORING	25	25	1	5	720	29854	0.000286	0.004723	8.15827
ee_re_15min	C5	GOBP	GOBP_POSITIVE_REGULATION_OF_SPROUTING_ANGIOGENESIS	25	28	0.893	5	720	29854	0.000286	0.004723	8.15827
ee_re_15min	C5	GOMF	GOMF_ACTIN_MONOMER_BINDING	25	29	0.862	5	720	29854	0.000286	0.004723	8.15827
ee_re_15min	C2	WP	WP_ANDROGEN_RECEPTOR_NETWORK_IN_PROSTATE_CANCER	108	109	0.991	10	720	29854	0.00029	0.007075	8.14649
ee_re_15min	C5	GOBP	GOBP_POSITIVE_REGULATION_OF_TRANSPORTER_ACTIVITY	89	94	0.947	9	720	29854	0.000299	0.00493	8.11376
ee_re_15min	C2	PID	PID_TGFBR_PATHWAY	54	54	1	7	720	29854	0.000305	0.007396	8.09531
ee_re_15min	CELLMARKER	CELLMARKER	Pit Progenitor Cell Stomach	54	54	1	7	720	29854	0.000305	0.019554	8.09531
ee_re_15min	C5	GOBP	GOBP_SECRETION	925	967	0.957	40	720	29854	0.00031	0.005092	8.07972
ee_re_15min	C5	GOBP	GOBP_ORGANIC_CYCLIC_COMPOUND_CATABOLIC_PROCESS	538	592	0.909	27	720	29854	0.000317	0.005206	8.05604
ee_re_15min	C5	GOBP	GOBP_RNA_DESTABILIZATION	130	170	0.765	11	720	29854	0.000322	0.005283	8.03982
ee_re_15min	C2	REACTOME	REACTOME_TRANSLOCATION_OF_SLC2A4_GLUT4_TO_THE...(13744)	72	72	1	8	720	29854	0.000338	0.008151	7.99136
ee_re_15min	C5	GOMF	GOMF_GDP_BINDING	72	74	0.973	8	720	29854	0.000338	0.005527	7.99136
ee_re_15min	C5	GOMF	GOMF_MYOSIN_BINDING	72	74	0.973	8	720	29854	0.000338	0.005527	7.99136
ee_re_15min	C5	GOCC	GOCC_MYOSIN_COMPLEX	55	56	0.982	7	720	29854	0.000342	0.005582	7.97996
ee_re_15min	C5	GOBP	GOBP_MEMBRANE_FUSION	175	183	0.956	13	720	29854	0.000346	0.005634	7.96909
ee_re_15min	C5	GOBP	GOBP_REGULATION_OF_CELLULAR_RESPONSE_TO_VASCULAR...(05765)	26	31	0.839	5	720	29854	0.000348	0.005641	7.96463
ee_re_15min	C5	GOCC	GOCC_MYOFILAMENT	26	26	1	5	720	29854	0.000348	0.005641	7.96463
ee_re_15min	C5	GOBP	GOBP_REGULATION_OF_EXTRINSIC_APOPTOTIC_SIGNALING_PATHWAY	153	158	0.968	12	720	29854	0.000354	0.005724	7.94753
ee_re_15min	C5	GOBP	GOBP_MEMBRANE_DOCKING	91	92	0.989	9	720	29854	0.000354	0.005724	7.94682
ee_re_15min	C2	REACTOME	REACTOME_SIGNALING_BY_CTNNB1_PHOSPHO_SITE_MUTANTS	15	15	1	4	720	29854	0.00037	0.008863	7.9008
ee_re_15min	C5	GOBP	GOBP_POSITIVE_REGULATION_OF_POST_TRANSCRIPTIONAL...(04927)	15	15	1	4	720	29854	0.00037	0.005966	7.9008
ee_re_15min	C5	GOBP	GOBP_PROTEIN_NITROSYLATION	15	16	0.938	4	720	29854	0.00037	0.005966	7.9008
ee_re_15min	C5	GOMF	GOMF_TROPOMYOSIN_BINDING	15	15	1	4	720	29854	0.00037	0.005966	7.9008
ee_re_15min	CELLMARKER	CELLMARKER	Cytotoxic Cell Stomach	15	17	0.882	4	720	29854	0.00037	0.022433	7.9008
ee_re_15min	C5	GOBP	GOBP_REGULATION_OF_PEPTIDASE_ACTIVITY	298	312	0.955	18	720	29854	0.000372	0.005973	7.89699
ee_re_15min	C5	GOBP	GOBP_GLUCOSE_IMPORT	73	77	0.948	8	720	29854	0.000372	0.005973	7.89634
ee_re_15min	C5	GOCC	GOCC_RECYCLING_ENDOSOME	200	203	0.985	14	720	29854	0.000382	0.006117	7.87099
ee_re_15min	C2	WP	WP_ONCOSTATIN_M_SIGNALING_PATHWAY	56	56	1	7	720	29854	0.000383	0.009105	7.8672
ee_re_15min	C5	GOBP	GOBP_REGULATION_OF_SODIUM_ION_TRANSMEMBRANE_TRANSPORT	56	60	0.933	7	720	29854	0.000383	0.006131	7.8672
ee_re_15min	C5	GOCC	GOCC_RIBONUCLEOPROTEIN_COMPLEX	904	1169	0.773	39	720	29854	0.000384	0.006135	7.86498
ee_re_15min	C2	REACTOME	REACTOME_SIGNALING_BY_NTRKS	133	134	0.993	11	720	29854	0.000392	0.009261	7.84357
ee_re_15min	C5	GOBP	GOBP_HEMATOPOIETIC_PROGENITOR_CELL_DIFFERENTIATION	133	133	1	11	720	29854	0.000392	0.006239	7.84357
ee_re_15min	C5	GOBP	GOBP_REGULATION_OF_PEPTIDYL_SERINE_PHOSPHORYLATION	133	138	0.964	11	720	29854	0.000392	0.006239	7.84357
ee_re_15min	C5	GOBP	GOBP_RHO_PROTEIN_SIGNAL_TRANSDUCTION	133	138	0.964	11	720	29854	0.000392	0.006239	7.84357
ee_re_15min	C5	GOMF	GOMF_UBIQUITIN_LIKE_PROTEIN_LIGASE_ACTIVITY	352	368	0.957	20	720	29854	0.000398	0.006323	7.82863
ee_re_15min	C5	GOBP	GOBP_REGULATION_OF_MYELOID_CELL_DIFFERENTIATION	201	214	0.939	14	720	29854	0.000401	0.006363	7.8207
ee_re_15min	C5	GOCC	GOCC_CATALYTIC_COMPLEX	1686	1730	0.975	63	720	29854	0.000405	0.006416	7.81088
ee_re_15min	C5	GOBP	GOBP_GLUCAN_METABOLIC_PROCESS	74	78	0.949	8	720	29854	0.000409	0.006457	7.80298
ee_re_15min	C2	BIOCARTA	BIOCARTA_ERK_PATHWAY	27	27	1	5	720	29854	0.000418	0.009807	7.77975
ee_re_15min	C5	GOBP	GOBP_POSITIVE_REGULATION_OF_PEPTIDYL_THREONINE...(04905)	27	29	0.931	5	720	29854	0.000418	0.006598	7.77975
ee_re_15min	CELLMARKER	CELLMARKER	Monocyte Fetal Kidney	785	796	0.986	35	720	29854	0.000419	0.02403	7.77795
ee_re_15min	C5	GOBP	GOBP_REGULATION_OF_CYSTEINE_TYPE_ENDOPEPTIDASE...(05852)	156	163	0.957	12	720	29854	0.000422	0.00664	7.77092
ee_re_15min	C2	PID	PID_TCPTP_PATHWAY	41	42	0.976	6	720	29854	0.000422	0.009835	7.77032
ee_re_15min	C5	GOBP	GOBP_SARCOPLASMIC_RETICULUM_CALCIUM_ION_TRANSPORT	41	43	0.953	6	720	29854	0.000422	0.00664	7.77032
ee_re_15min	C5	GOMF	GOMF_RNA_POLYMERASE_BINDING	57	57	1	7	720	29854	0.000428	0.00672	7.75694
ee_re_15min	C5	GOBP	GOBP_POSITIVE_REGULATION_OF_TRANSMEMBRANE_TRANSPORT	203	217	0.935	14	720	29854	0.000443	0.006945	7.72123
ee_re_15min	C5	GOBP	GOBP_REGULATION_OF_PROTEIN_CATABOLIC_PROCESS	355	364	0.975	20	720	29854	0.000443	0.006945	7.72095
ee_re_15min	C5	GOBP	GOBP_NCRNA_TRANSCRIPTION	135	136	0.993	11	720	29854	0.000446	0.006968	7.71609
ee_re_15min	C5	GOMF	GOMF_KINASE_INHIBITOR_ACTIVITY	75	76	0.987	8	720	29854	0.000448	0.006991	7.71122
ee_re_15min	C2	REACTOME	REACTOME_ACTIVATION_OF_NMDA_RECEPTORS_AND...(12166)	94	94	1	9	720	29854	0.00045	0.010428	7.70524
ee_re_15min	C5	GOBP	GOBP_REGULATION_OF_POTASSIUM_ION_TRANSPORT	94	102	0.922	9	720	29854	0.00045	0.007014	7.70524
ee_re_15min	C2	BIOCARTA	BIOCARTA_IRES_PATHWAY	7	7	1	3	720	29854	0.000455	0.010459	7.69577
ee_re_15min	C5	GOBP	GOBP_DETECTION_OF_MUSCLE_STRETCH	7	7	1	3	720	29854	0.000455	0.007014	7.69577
ee_re_15min	C5	GOBP	GOBP_ESTABLISHMENT_OR_MAINTENANCE_OF_CYTOSKELETON_POLARITY	7	7	1	3	720	29854	0.000455	0.007014	7.69577
ee_re_15min	C5	GOBP	GOBP_KERATINOCYTE_APOPTOTIC_PROCESS	7	7	1	3	720	29854	0.000455	0.007014	7.69577
ee_re_15min	C5	GOBP	GOBP_NEGATIVE_REGULATION_OF_PEPTIDYL_CYSTEINE_S_NITROSYLATION	7	8	0.875	3	720	29854	0.000455	0.007014	7.69577
ee_re_15min	C5	GOBP	GOBP_NUCLEAR_TRANSCRIBED_MRNA_CATABOLIC_PROCESS...(03949)	7	7	1	3	720	29854	0.000455	0.007014	7.69577
ee_re_15min	C5	GOBP	GOBP_POSITIVE_REGULATION_OF_AUTOPHAGOSOME_MATURATION	7	7	1	3	720	29854	0.000455	0.007014	7.69577
ee_re_15min	C5	GOMF	GOMF_RNA_POLYMERASE_III_TYPE_3_PROMOTER_SEQUENCE...(10432)	7	7	1	3	720	29854	0.000455	0.007014	7.69577
ee_re_15min	CELLMARKER	CELLMARKER	Cytotoxic CD8+ T Cell Undefined	7	8	0.875	3	720	29854	0.000455	0.024784	7.69577
ee_re_15min	C5	GOBP	GOBP_DENDRITE_DEVELOPMENT	228	233	0.979	15	720	29854	0.000463	0.007133	7.67747
ee_re_15min	C5	GOBP	GOBP_MONONUCLEAR_CELL_DIFFERENTIATION	466	482	0.967	24	720	29854	0.000464	0.007139	7.67509
ee_re_15min	C5	GOBP	GOBP_NEGATIVE_REGULATION_OF_HYDROLASE_ACTIVITY	204	218	0.936	14	720	29854	0.000466	0.00714	7.67204
ee_re_15min	C5	GOBP	GOBP_POSITIVE_REGULATION_OF_MONOATOMIC_ION_TRANSPORT	204	214	0.953	14	720	29854	0.000466	0.00714	7.67204
ee_re_15min	C5	GOBP	GOBP_REGULATION_OF_DNA_METABOLIC_PROCESS	523	529	0.989	26	720	29854	0.000468	0.007168	7.66654
ee_re_15min	C5	GOBP	GOBP_ERYTHROCYTE_HOMEOSTASIS	136	141	0.965	11	720	29854	0.000474	0.007253	7.65333
ee_re_15min	C5	GOBP	GOBP_REGENERATION	181	191	0.948	13	720	29854	0.000478	0.007283	7.64625
ee_re_15min	C5	GOCC	GOCC_RUFFLE	181	183	0.989	13	720	29854	0.000478	0.007283	7.64625
ee_re_15min	C5	GOMF	GOMF_ACYLTRANSFERASE_ACTIVITY	700	729	0.96	32	720	29854	0.000479	0.00729	7.64383
ee_re_15min	C2	PID	PID_INSULIN_PATHWAY	42	44	0.955	6	720	29854	0.000482	0.010803	7.63656
ee_re_15min	C2	REACTOME	REACTOME_SMOOTH_MUSCLE_CONTRACTION	42	43	0.977	6	720	29854	0.000482	0.010803	7.63656
ee_re_15min	C2	WP	WP_SPLICING_FACTOR_NOVA_REGULATED_SYNAPTIC_PROTEINS	42	42	1	6	720	29854	0.000482	0.010803	7.63656
ee_re_15min	C2	BIOCARTA	BIOCARTA_EIF_PATHWAY	16	16	1	4	720	29854	0.000485	0.010803	7.63232
ee_re_15min	C2	WP	WP_IL_24_SIGNALING_PATHWAY	229	237	0.966	15	720	29854	0.000485	0.010803	7.63171
ee_re_15min	C5	GOBP	GOBP_AXON_GUIDANCE	229	233	0.983	15	720	29854	0.000485	0.007367	7.63171
ee_re_15min	C5	GOBP	GOBP_REGULATION_OF_WNT_SIGNALING_PATHWAY	331	339	0.976	19	720	29854	0.000486	0.007376	7.6291
ee_re_15min	C5	GOBP	GOBP_ENERGY_HOMEOSTASIS	76	78	0.974	8	720	29854	0.00049	0.007414	7.62103
ee_re_15min	C5	GOBP	GOBP_TIGHT_JUNCTION_ORGANIZATION	76	82	0.927	8	720	29854	0.00049	0.007414	7.62103
ee_re_15min	C2	REACTOME	REACTOME_CREB1_PHOSPHORYLATION_THROUGH_NMDA...(12398)	28	28	1	5	720	29854	0.000499	0.011049	7.60294
ee_re_15min	C5	GOBP	GOBP_MODIFICATION_OF_SYNAPTIC_STRUCTURE	28	28	1	5	720	29854	0.000499	0.007527	7.60294
ee_re_15min	C5	GOBP	GOBP_RESPONSE_TO_MUSCLE_ACTIVITY	28	28	1	5	720	29854	0.000499	0.007527	7.60294
ee_re_15min	C2	WP	WP_RAS_SIGNALING	182	184	0.989	13	720	29854	0.000503	0.01108	7.59394
ee_re_15min	C5	GOBP	GOBP_TEMPERATURE_HOMEOSTASIS	182	183	0.995	13	720	29854	0.000503	0.007583	7.59394
ee_re_15min	C5	GOBP	GOBP_SEQUESTERING_OF_CALCIUM_ION	137	143	0.958	11	720	29854	0.000505	0.007593	7.59121
ee_re_15min	C5	GOBP	GOBP_CYTOPLASMIC_MICROTUBULE_ORGANIZATION	59	59	1	7	720	29854	0.00053	0.00794	7.54354
ee_re_15min	C5	GOBP	GOBP_MULTICELLULAR_ORGANISMAL_MOVEMENT	59	60	0.983	7	720	29854	0.00053	0.00794	7.54354
ee_re_15min	C5	GOBP	GOBP_AXO_DENDRITIC_TRANSPORT	77	78	0.987	8	720	29854	0.000535	0.008018	7.53236
ee_re_15min	C2	REACTOME	REACTOME_NEGATIVE_REGULATION_OF_MAPK_PATHWAY	43	43	1	6	720	29854	0.000549	0.012016	7.50667
ee_re_15min	C5	GOCC	GOCC_SARCOPLASMIC_RETICULUM_MEMBRANE	43	44	0.977	6	720	29854	0.000549	0.008203	7.50667
ee_re_15min	C5	GOMF	GOMF_PROTEIN_TYROSINE_SERINE_THREONINE_PHOSPHATASE_ACTIVITY	43	44	0.977	6	720	29854	0.000549	0.008203	7.50667
ee_re_15min	C5	GOBP	GOBP_EPIDERMAL_CELL_DIFFERENTIATION	232	245	0.947	15	720	29854	0.000555	0.008277	7.4962
ee_re_15min	C5	GOBP	GOBP_CYTOSOLIC_TRANSPORT	184	186	0.989	13	720	29854	0.000558	0.008299	7.49058
ee_re_15min	C5	GOMF	GOMF_TRANSCRIPTION_COREPRESSOR_ACTIVITY	184	194	0.948	13	720	29854	0.000558	0.008299	7.49058
ee_re_15min	C5	GOBP	GOBP_JNK_CASCADE	161	164	0.982	12	720	29854	0.00056	0.008317	7.48703
ee_re_15min	C5	GOCC	GOCC_MEMBRANE_MICRODOMAIN	283	289	0.979	17	720	29854	0.000569	0.008437	7.47124
ee_re_15min	C2	REACTOME	REACTOME_PTEN_REGULATION	139	139	1	11	720	29854	0.000571	0.012403	7.46884
ee_re_15min	C5	GOBP	GOBP_NEGATIVE_REGULATION_OF_NEURON_PROJECTION_DEVELOPMENT	139	140	0.993	11	720	29854	0.000571	0.008445	7.46884
ee_re_15min	C2	PID	PID_AR_PATHWAY	60	61	0.984	7	720	29854	0.000587	0.012686	7.44023
ee_re_15min	C5	GOBP	GOBP_TRANSLATIONAL_INITIATION	118	123	0.959	10	720	29854	0.000589	0.008698	7.43793
ee_re_15min	C5	GOBP	GOBP_NEGATIVE_REGULATION_OF_PROTEIN_LOCALIZATION...(03618)	29	30	0.967	5	720	29854	0.000591	0.008698	7.43359
ee_re_15min	C5	GOBP	GOBP_POSITIVE_REGULATION_OF_MRNA_PROCESSING	29	36	0.806	5	720	29854	0.000591	0.008698	7.43359
ee_re_15min	C5	GOBP	GOBP_REGULATION_OF_RELEASE_OF_SEQUESTERED_CALCIUM...(06581)	29	31	0.935	5	720	29854	0.000591	0.008698	7.43359
ee_re_15min	C5	GOBP	GOBP_POLYSACCHARIDE_METABOLIC_PROCESS	98	102	0.961	9	720	29854	0.000612	0.008995	7.39854
ee_re_15min	C2	KEGG_MEDICUS	KEGG_MEDICUS_REFERENCE_PDGF_PDGFR_RAS_ERK...(11130)	17	17	1	4	720	29854	0.000622	0.013227	7.38325
ee_re_15min	C2	REACTOME	REACTOME_BETA_CATENIN_PHOSPHORYLATION_CASCADE	17	17	1	4	720	29854	0.000622	0.013227	7.38325
ee_re_15min	C5	GOBP	GOBP_REGULATION_OF_GASTRULATION	17	17	1	4	720	29854	0.000622	0.009121	7.38325
ee_re_15min	C2	REACTOME	REACTOME_SIGNALING_BY_MODERATE_KINASE_ACTIVITY_BRAF_MUTANTS	44	45	0.978	6	720	29854	0.000623	0.013227	7.38044
ee_re_15min	C5	GOBP	GOBP_VASODILATION	44	47	0.936	6	720	29854	0.000623	0.009133	7.38044
ee_re_15min	C5	GOMF	GOMF_AMINOACYLTRANSFERASE_ACTIVITY	476	494	0.964	24	720	29854	0.000626	0.009156	7.3765
ee_re_15min	C5	GOMF	GOMF_CHROMATIN_DNA_BINDING	119	120	0.992	10	720	29854	0.000629	0.009188	7.37156
ee_re_15min	C5	GOBP	GOBP_REGULATION_OF_STEM_CELL_DIFFERENTIATION	79	79	1	8	720	29854	0.000637	0.009287	7.35941
ee_re_15min	C2	REACTOME	REACTOME_REGULATION_OF_PTEN_GENE_TRANSCRIPTION	61	61	1	7	720	29854	0.00065	0.013704	7.33907
ee_re_15min	C5	GOBP	GOBP_NEGATIVE_REGULATION_OF_EPITHELIAL_CELL...(03301)	61	66	0.924	7	720	29854	0.00065	0.009465	7.33907
ee_re_15min	C5	GOBP	GOBP_PROTEIN_CATABOLIC_PROCESS	961	982	0.979	40	720	29854	0.000652	0.009491	7.33485
ee_re_15min	C5	GOCC	GOCC_P_BODY	99	99	1	9	720	29854	0.000659	0.009577	7.32446
ee_re_15min	C5	GOBP	GOBP_NUCLEAR_EXPORT	164	168	0.976	12	720	29854	0.00066	0.00958	7.32267
ee_re_15min	C5	GOBP	GOBP_TISSUE_MIGRATION	340	382	0.89	19	720	29854	0.000672	0.009738	7.30499
ee_re_15min	CELLMARKER	CELLMARKER	B Cell Kidney	654	667	0.981	30	720	29854	0.000673	0.033233	7.30449
ee_re_15min	C5	GOBP	GOBP_AMIDE_METABOLIC_PROCESS	1188	1301	0.913	47	720	29854	0.000682	0.009867	7.29032
ee_re_15min	C5	GOBP	GOBP_REGULATION_OF_CYSTEINE_TYPE_ENDOPEPTIDASE_ACTIVITY	188	195	0.964	13	720	29854	0.000683	0.009869	7.28872
ee_re_15min	C2	REACTOME	REACTOME_REGULATION_OF_TP53_ACTIVITY_THROUGH_ACETYLATION	30	30	1	5	720	29854	0.000695	0.014581	7.27115
ee_re_15min	C5	GOBP	GOBP_EPITHELIAL_CELL_MORPHOGENESIS	30	33	0.909	5	720	29854	0.000695	0.010016	7.27115
ee_re_15min	C5	GOBP	GOBP_POSITIVE_REGULATION_OF_ERYTHROCYTE...(04578)	30	34	0.882	5	720	29854	0.000695	0.010016	7.27115
ee_re_15min	C5	GOBP	GOBP_REGULATION_OF_VIRAL_PROCESS	165	168	0.982	12	720	29854	0.000697	0.010025	7.26884
ee_re_15min	C2	WP	WP_NO_CGMP_PKG_MEDIATED_NEUROPROTECTION	45	47	0.957	6	720	29854	0.000705	0.014613	7.2577
ee_re_15min	C5	GOBP	GOBP_POSITIVE_REGULATION_OF_NOTCH_SIGNALING_PATHWAY	45	48	0.938	6	720	29854	0.000705	0.010094	7.2577
ee_re_15min	C5	GOBP	GOBP_RESPONSE_TO_EPIDERMAL_GROWTH_FACTOR	45	46	0.978	6	720	29854	0.000705	0.010094	7.2577
ee_re_15min	C5	GOBP	GOBP_VASCULAR_ENDOTHELIAL_GROWTH_FACTOR_SIGNALING_PATHWAY	45	51	0.882	6	720	29854	0.000705	0.010094	7.2577
ee_re_15min	C5	GOBP	GOBP_REGULATION_OF_LEUKOCYTE_DIFFERENTIATION	315	323	0.975	18	720	29854	0.000713	0.010094	7.24624
ee_re_15min	C2	KEGG_MEDICUS	KEGG_MEDICUS_REFERENCE_STRAD_STK11_TSC_SIGNALING_PATHWAY	8	8	1	3	720	29854	0.000715	0.014613	7.24386
ee_re_15min	C2	REACTOME	REACTOME_ROLE_OF_ABL_IN_ROBO_SLIT_SIGNALING	8	8	1	3	720	29854	0.000715	0.014613	7.24386
ee_re_15min	C2	REACTOME	REACTOME_TRAIL_SIGNALING	8	8	1	3	720	29854	0.000715	0.014613	7.24386
ee_re_15min	C5	GOBP	GOBP_GRANZYME_MEDIATED_PROGRAMMED_CELL_DEATH...(02062)	8	8	1	3	720	29854	0.000715	0.010094	7.24386
ee_re_15min	C5	GOBP	GOBP_NEGATIVE_REGULATION_OF_ERYTHROCYTE...(03310)	8	8	1	3	720	29854	0.000715	0.010094	7.24386
ee_re_15min	C5	GOBP	GOBP_POST_EMBRYONIC_CAMERA_TYPE_EYE_DEVELOPMENT	8	8	1	3	720	29854	0.000715	0.010094	7.24386
ee_re_15min	C5	GOBP	GOBP_PRESYNAPTIC_ACTIVE_ZONE_ORGANIZATION	8	8	1	3	720	29854	0.000715	0.010094	7.24386
ee_re_15min	C5	GOBP	GOBP_PRIMITIVE_HEMOPOIESIS	8	9	0.889	3	720	29854	0.000715	0.010094	7.24386
ee_re_15min	C5	GOBP	GOBP_REGULATION_OF_STRESS_GRANULE_ASSEMBLY	8	8	1	3	720	29854	0.000715	0.010094	7.24386
ee_re_15min	C5	GOBP	GOBP_REGULATION_OF_WOUND_HEALING_SPREADING_OF...(06840)	8	9	0.889	3	720	29854	0.000715	0.010094	7.24386
ee_re_15min	C5	GOCC	GOCC_HEMIDESMOSOME	8	8	1	3	720	29854	0.000715	0.010094	7.24386
ee_re_15min	C5	GOMF	GOMF_PH_DOMAIN_BINDING	8	8	1	3	720	29854	0.000715	0.010094	7.24386
ee_re_15min	CELLMARKER	CELLMARKER	Endocardial Cell Heart	8	8	1	3	720	29854	0.000715	0.033233	7.24386
ee_re_15min	CELLMARKER	CELLMARKER	Myocyte Undefined	8	8	1	3	720	29854	0.000715	0.033233	7.24386
ee_re_15min	C5	GOBP	GOBP_REGULATION_OF_DNA_BIOSYNTHETIC_PROCESS	121	121	1	10	720	29854	0.000717	0.010108	7.2411
ee_re_15min	C2	REACTOME	REACTOME_SIGNALING_BY_FGFR_IN_DISEASE	62	63	0.984	7	720	29854	0.000717	0.014613	7.24
ee_re_15min	CELLMARKER	CELLMARKER	Mitotic Fetal Germ Cell Fetal Gonad	658	665	0.989	30	720	29854	0.000741	0.033233	7.20742
ee_re_15min	C2	REACTOME	REACTOME_TRANSPORT_OF_MATURE_TRANSCRIPT_TO_CYTOPLASM	81	84	0.964	8	720	29854	0.000753	0.015243	7.19206
ee_re_15min	C5	GOBP	GOBP_NEGATIVE_REGULATION_OF_RNA_CATABOLIC_PROCESS	81	86	0.942	8	720	29854	0.000753	0.010587	7.19206
ee_re_15min	C5	GOBP	GOBP_RESPONSE_TO_OSMOTIC_STRESS	81	82	0.988	8	720	29854	0.000753	0.010587	7.19206
ee_re_15min	C2	REACTOME	REACTOME_COPI_MEDIATED_ANTEROGRADE_TRANSPORT	101	102	0.99	9	720	29854	0.000762	0.015352	7.17925
ee_re_15min	C5	GOBP	GOBP_ENDOPLASMIC_RETICULUM_ORGANIZATION	101	101	1	9	720	29854	0.000762	0.01068	7.17925
ee_re_15min	C5	GOBP	GOBP_POSITIVE_REGULATION_OF_PEPTIDYL_SERINE...(04903)	101	104	0.971	9	720	29854	0.000762	0.01068	7.17925
ee_re_15min	C5	GOBP	GOBP_REGULATION_OF_GLUCOSE_METABOLIC_PROCESS	101	103	0.981	9	720	29854	0.000762	0.01068	7.17925
ee_re_15min	CELLMARKER	CELLMARKER	Trophectoderm Cell Embryo	101	101	1	9	720	29854	0.000762	0.033233	7.17925
ee_re_15min	C2	REACTOME	REACTOME_SIGNALING_BY_CYTOSOLIC_FGFR1_FUSION_MUTANTS	18	18	1	4	720	29854	0.000784	0.015528	7.1511
ee_re_15min	C2	WP	WP_MFAP5_EFFECT_ON_PERMEABILITY_AND_MOTILITY_OF...(14444)	18	18	1	4	720	29854	0.000784	0.015528	7.1511
ee_re_15min	C2	WP	WP_PERTURBATIONS_TO_HOST_CELL_AUTOPHAGY_INDUCED_BY...(14578)	18	18	1	4	720	29854	0.000784	0.015528	7.1511
ee_re_15min	C5	GOBP	GOBP_NEGATIVE_REGULATION_OF_VASCULAR_PERMEABILITY	18	18	1	4	720	29854	0.000784	0.010925	7.1511
ee_re_15min	C5	GOBP	GOBP_POSITIVE_REGULATION_OF_SODIUM_ION...(05044)	18	19	0.947	4	720	29854	0.000784	0.010925	7.1511
ee_re_15min	C5	GOBP	GOBP_REGULATION_OF_PROTEIN_KINASE_A_SIGNALING	18	20	0.9	4	720	29854	0.000784	0.010925	7.1511
ee_re_15min	C5	GOCC	GOCC_PSEUDOPODIUM	18	18	1	4	720	29854	0.000784	0.010925	7.1511
ee_re_15min	C5	GOBP	GOBP_REGULATION_OF_MUSCLE_HYPERTROPHY	63	70	0.9	7	720	29854	0.00079	0.010999	7.14293
ee_re_15min	C2	WP	WP_MECHANOREGULATION_AND_PATHOLOGY_OF_YAP_TAZ_VIA...(14423)	46	47	0.979	6	720	29854	0.000794	0.015641	7.1383
ee_re_15min	C5	GOBP	GOBP_POSITIVE_REGULATION_OF_CATION_CHANNEL_ACTIVITY	46	49	0.939	6	720	29854	0.000794	0.011036	7.1383
ee_re_15min	CELLMARKER	CELLMARKER	Embryonic Stem Cell Undefined	46	48	0.958	6	720	29854	0.000794	0.033291	7.1383
ee_re_15min	C5	GOBP	GOBP_SECOND_MESSENGER_MEDIATED_SIGNALING	292	310	0.942	17	720	29854	0.000807	0.011197	7.1224
ee_re_15min	C5	GOBP	GOBP_NEGATIVE_REGULATION_OF_POTASSIUM_ION_TRANSPORT	31	37	0.838	5	720	29854	0.000813	0.011233	7.11512
ee_re_15min	C5	GOBP	GOBP_POSITIVE_REGULATION_OF_VIRAL_GENOME_REPLICATION	31	31	1	5	720	29854	0.000813	0.011233	7.11512
ee_re_15min	C5	GOBP	GOBP_REGULATION_OF_GENE_SILENCING_BY_REGULATORY_NCRNA	31	31	1	5	720	29854	0.000813	0.011233	7.11512
ee_re_15min	C2	REACTOME	REACTOME_REGULATION_OF_HSF1_MEDIATED_HEAT_SHOCK_RESPONSE	82	82	1	8	720	29854	0.000817	0.015995	7.1104
ee_re_15min	C5	GOBP	GOBP_VASCULOGENESIS	82	83	0.988	8	720	29854	0.000817	0.011237	7.1104
ee_re_15min	C5	GOBP	GOBP_MYELOID_CELL_HOMEOSTASIS	168	174	0.966	12	720	29854	0.000817	0.011237	7.11013
ee_re_15min	C5	GOBP	GOBP_VESICLE_LOCALIZATION	216	218	0.991	14	720	29854	0.000818	0.011237	7.10849
ee_re_15min	C5	GOBP	GOBP_REGULATION_OF_EPITHELIAL_TO_MESENCHYMAL_TRANSITION	102	111	0.919	9	720	29854	0.000818	0.011237	7.10809
ee_re_15min	C5	GOCC	GOCC_LIPID_DROPLET	102	104	0.981	9	720	29854	0.000818	0.011237	7.10809
ee_re_15min	C5	GOBP	GOBP_SENSORY_ORGAN_DEVELOPMENT	573	588	0.974	27	720	29854	0.000826	0.011321	7.09925
ee_re_15min	C5	GOBP	GOBP_GASTRULATION	192	197	0.975	13	720	29854	0.000831	0.011376	7.09308
ee_re_15min	C5	GOBP	GOBP_BLOOD_VESSEL_ENDOTHELIAL_CELL_MIGRATION	146	182	0.802	11	720	29854	0.000859	0.011736	7.05926
ee_re_15min	C5	GOBP	GOBP_PLACENTA_DEVELOPMENT	146	152	0.961	11	720	29854	0.000859	0.011736	7.05926
ee_re_15min	C5	GOCC	GOCC_CORTICAL_CYTOSKELETON	103	105	0.981	9	720	29854	0.000878	0.011974	7.03786
ee_re_15min	C5	GOBP	GOBP_VESICLE_BUDDING_FROM_MEMBRANE	83	84	0.988	8	720	29854	0.000885	0.012052	7.03003
ee_re_15min	C5	GOBP	GOBP_CALCINEURIN_MEDIATED_SIGNALING	47	48	0.979	6	720	29854	0.000892	0.012132	7.02207
ee_re_15min	C2	REACTOME	REACTOME_SIGNALING_BY_ROBO_RECEPTORS	218	218	1	14	720	29854	0.000895	0.017428	7.01914
ee_re_15min	C5	GOCC	GOCC_NUCLEOLUS	1107	1474	0.751	44	720	29854	0.000914	0.01241	6.99814
ee_re_15min	C2	WP	WP_MRNA_PROCESSING	125	126	0.992	10	720	29854	0.000922	0.017865	6.98887
ee_re_15min	C5	GOMF	GOMF_HEAT_SHOCK_PROTEIN_BINDING	125	128	0.977	10	720	29854	0.000922	0.012509	6.98887
ee_re_15min	C5	GOBP	GOBP_NUCLEOBASE_CONTAINING_COMPOUND_TRANSPORT	219	225	0.973	14	720	29854	0.000935	0.012667	6.97493
ee_re_15min	C5	GOBP	GOBP_NEGATIVE_REGULATION_OF_CELL_DIFFERENTIATION	668	724	0.923	30	720	29854	0.00094	0.012717	6.96973
ee_re_15min	C2	WP	WP_MONOAMINE_TRANSPORT	32	32	1	5	720	29854	0.000944	0.018197	6.96508
ee_re_15min	C5	GOBP	GOBP_EXIT_FROM_MITOSIS	32	32	1	5	720	29854	0.000944	0.012759	6.96508
ee_re_15min	C5	GOMF	GOMF_DNA_BINDING_TRANSCRIPTION_ACTIVATOR_ACTIVITY	462	473	0.977	23	720	29854	0.000953	0.012848	6.95599
ee_re_15min	C5	GOMF	GOMF_PHOSPHOPROTEIN_PHOSPHATASE_ACTIVITY	171	179	0.955	12	720	29854	0.000953	0.012848	6.95548
ee_re_15min	C5	GOBP	GOBP_STEM_CELL_DIFFERENTIATION	245	247	0.992	15	720	29854	0.00097	0.013009	6.93869
ee_re_15min	C2	KEGG_MEDICUS	KEGG_MEDICUS_REFERENCE_CA2_CAM_CAMK_SIGNALING_PATHWAY	19	19	1	4	720	29854	0.000974	0.018573	6.93387
ee_re_15min	C2	REACTOME	REACTOME_SIGNALING_BY_FLT3_FUSION_PROTEINS	19	19	1	4	720	29854	0.000974	0.018573	6.93387
ee_re_15min	C5	GOBP	GOBP_CALCIUM_ION_TRANSMEMBRANE_TRANSPORT_VIA_HIGH...(00736)	19	19	1	4	720	29854	0.000974	0.013009	6.93387
ee_re_15min	C5	GOBP	GOBP_NUCLEOPHAGY	19	19	1	4	720	29854	0.000974	0.013009	6.93387
ee_re_15min	C5	GOBP	GOBP_PLASMA_MEMBRANE_TUBULATION	19	19	1	4	720	29854	0.000974	0.013009	6.93387
ee_re_15min	C5	GOBP	GOBP_REGULATION_OF_EXTRACELLULAR_MATRIX_ASSEMBLY	19	21	0.905	4	720	29854	0.000974	0.013009	6.93387
ee_re_15min	C5	GOBP	GOBP_RESPONSE_TO_UV_B	19	21	0.905	4	720	29854	0.000974	0.013009	6.93387
ee_re_15min	C5	GOMF	GOMF_ANKYRIN_BINDING	19	19	1	4	720	29854	0.000974	0.013009	6.93387
ee_re_15min	C5	GOBP	GOBP_REGULATION_OF_BLOOD_CIRCULATION	246	259	0.95	15	720	29854	0.00101	0.013471	6.8977
ee_re_15min	C5	GOBP	GOBP_POSITIVE_REGULATION_OF_MONOATOMIC_ION...(04810)	149	158	0.943	11	720	29854	0.001016	0.013528	6.89213
ee_re_15min	C5	GOBP	GOBP_NEGATIVE_REGULATION_OF_PROTEOLYSIS	221	235	0.94	14	720	29854	0.001021	0.013574	6.88743
ee_re_15min	C2	REACTOME	REACTOME_DEGRADATION_OF_BETA_CATENIN_BY_THE...(12459)	85	85	1	8	720	29854	0.001035	0.019632	6.87305
ee_re_15min	C5	GOBP	GOBP_ENERGY_RESERVE_METABOLIC_PROCESS	85	89	0.955	8	720	29854	0.001035	0.013753	6.87305
ee_re_15min	C5	GOBP	GOBP_CARDIAC_VENTRICLE_DEVELOPMENT	127	127	1	10	720	29854	0.001042	0.013804	6.86691
ee_re_15min	C2	REACTOME	REACTOME_RNA_POLYMERASE_II_TRANSCRIPTION_TERMINATION	66	67	0.985	7	720	29854	0.001046	0.019723	6.86314
ee_re_15min	C5	GOBP	GOBP_CELLULAR_RESPONSE_TO_VASCULAR_ENDOTHELIAL...(00999)	66	75	0.88	7	720	29854	0.001046	0.013804	6.86314
ee_re_15min	C5	GOBP	GOBP_REGULATION_OF_HEART_CONTRACTION	197	209	0.943	13	720	29854	0.001052	0.013804	6.85689
ee_re_15min	C2	REACTOME	REACTOME_LIPOPHAGY	9	9	1	3	720	29854	0.001053	0.019751	6.85646
ee_re_15min	C5	GOBP	GOBP_BASEMENT_MEMBRANE_ASSEMBLY	9	9	1	3	720	29854	0.001053	0.013804	6.85646
ee_re_15min	C5	GOBP	GOBP_NEGATIVE_REGULATION_OF_CELL_SIZE	9	9	1	3	720	29854	0.001053	0.013804	6.85646
ee_re_15min	C5	GOBP	GOBP_NEGATIVE_REGULATION_OF_MUSCLE_ADAPTATION	9	10	0.9	3	720	29854	0.001053	0.013804	6.85646
ee_re_15min	C5	GOBP	GOBP_REGULATION_OF_RNA_BINDING	9	9	1	3	720	29854	0.001053	0.013804	6.85646
ee_re_15min	C5	GOCC	GOCC_JUNCTIONAL_SARCOPLASMIC_RETICULUM_MEMBRANE	9	9	1	3	720	29854	0.001053	0.013804	6.85646
ee_re_15min	C5	GOCC	GOCC_SPECTRIN	9	9	1	3	720	29854	0.001053	0.013804	6.85646
ee_re_15min	C5	GOMF	GOMF_RNA_POLYMERASE_III_TRANSCRIPTION_REGULATORY...(10431)	9	9	1	3	720	29854	0.001053	0.013804	6.85646
ee_re_15min	CELLMARKER	CELLMARKER	Myofibroblast Undefined	9	9	1	3	720	29854	0.001053	0.041055	6.85646
ee_re_15min	CELLMARKER	CELLMARKER	Oligodendrocyte Brain	173	180	0.961	12	720	29854	0.001055	0.041055	6.85457
ee_re_15min	C2	WP	WP_HEPATITIS_B_INFECTION	150	151	0.993	11	720	29854	0.001073	0.020024	6.83749
ee_re_15min	C5	GOBP	GOBP_CELL_CELL_JUNCTION_ASSEMBLY	150	158	0.949	11	720	29854	0.001073	0.014051	6.83749
ee_re_15min	C2	BIOCARTA	BIOCARTA_INTEGRIN_PATHWAY	33	34	0.971	5	720	29854	0.001091	0.020258	6.82062
ee_re_15min	C5	GOBP	GOBP_MRNA_MODIFICATION	33	33	1	5	720	29854	0.001091	0.01424	6.82062
ee_re_15min	C5	GOBP	GOBP_VASCULAR_ASSOCIATED_SMOOTH_MUSCLE_CELL...(07818)	33	40	0.825	5	720	29854	0.001091	0.01424	6.82062
ee_re_15min	C5	GOBP	GOBP_REGULATION_OF_SMALL_MOLECULE_METABOLIC_PROCESS	327	338	0.967	18	720	29854	0.001091	0.01424	6.82027
ee_re_15min	C5	GOBP	GOBP_NEGATIVE_REGULATION_OF_PEPTIDASE_ACTIVITY	128	137	0.934	10	720	29854	0.001106	0.014413	6.80693
ee_re_15min	C5	GOBP	GOBP_RESPONSE_TO_LIPID	893	924	0.966	37	720	29854	0.001112	0.014469	6.80178
ee_re_15min	C5	GOBP	GOBP_REGULATION_OF_POTASSIUM_ION_TRANSMEMBRANE...(06489)	49	57	0.86	6	720	29854	0.001115	0.014478	6.79858
ee_re_15min	C5	GOMF	GOMF_ATPASE_REGULATOR_ACTIVITY	49	49	1	6	720	29854	0.001115	0.014478	6.79858
ee_re_15min	C5	GOBP	GOBP_EPITHELIAL_TUBE_MORPHOGENESIS	328	334	0.982	18	720	29854	0.00113	0.014644	6.78593
ee_re_15min	C2	REACTOME	REACTOME_CELL_CELL_COMMUNICATION	151	155	0.974	11	720	29854	0.001132	0.020918	6.78336
ee_re_15min	C2	WP	WP_MELANOMA	67	68	0.985	7	720	29854	0.001144	0.021017	6.77347
ee_re_15min	C5	GOCC	GOCC_ACTIN_BASED_CELL_PROJECTION	224	227	0.987	14	720	29854	0.001161	0.015022	6.75843
ee_re_15min	C5	GOMF	GOMF_MOLECULAR_FUNCTION_INHIBITOR_ACTIVITY	469	495	0.947	23	720	29854	0.001162	0.015022	6.75792
ee_re_15min	C5	GOBP	GOBP_RNA_PROCESSING	1056	1429	0.739	42	720	29854	0.00117	0.015117	6.75038
ee_re_15min	C5	GOBP	GOBP_CARBOHYDRATE_TRANSMEMBRANE_TRANSPORT	129	136	0.949	10	720	29854	0.001174	0.01514	6.7476
ee_re_15min	C5	GOMF	GOMF_TRANSITION_METAL_ION_BINDING	1057	1101	0.96	42	720	29854	0.001192	0.015259	6.73246
ee_re_15min	C2	WP	WP_AUTOPHAGY_IN_PANCREATIC_DUCTAL_ADENOCARCINOMA	20	20	1	4	720	29854	0.001195	0.02173	6.72986
ee_re_15min	C2	WP	WP_IL_7_SIGNALING_PATHWAY	20	20	1	4	720	29854	0.001195	0.02173	6.72986
ee_re_15min	C5	GOBP	GOBP_NEGATIVE_REGULATION_OF_CYCLIN_DEPENDENT...(03248)	20	24	0.833	4	720	29854	0.001195	0.015259	6.72986
ee_re_15min	C5	GOBP	GOBP_POSITIVE_REGULATION_OF_NUCLEOTIDE_METABOLIC_PROCESS	20	21	0.952	4	720	29854	0.001195	0.015259	6.72986
ee_re_15min	C5	GOBP	GOBP_POSITIVE_REGULATION_OF_VASCULAR_ASSOCIATED...(05158)	20	25	0.8	4	720	29854	0.001195	0.015259	6.72986
ee_re_15min	C5	GOBP	GOBP_REGULATION_OF_CELL_CELL_ADHESION_MEDIATED_BY_CADHERIN	20	21	0.952	4	720	29854	0.001195	0.015259	6.72986
ee_re_15min	C5	GOBP	GOBP_WOUND_HEALING_SPREADING_OF_EPIDERMAL_CELLS	20	22	0.909	4	720	29854	0.001195	0.015259	6.72986
ee_re_15min	C5	GOMF	GOMF_RNA_CAP_BINDING	20	21	0.952	4	720	29854	0.001195	0.015259	6.72986
ee_re_15min	C5	GOCC	GOCC_MICROTUBULE_ASSOCIATED_COMPLEX	152	156	0.974	11	720	29854	0.001195	0.015259	6.72975
ee_re_15min	C5	GOBP	GOBP_MYELOID_CELL_DIFFERENTIATION	413	432	0.956	21	720	29854	0.0012	0.015308	6.72529
ee_re_15min	C5	GOBP	GOBP_CELLULAR_RESPONSE_TO_STARVATION	176	178	0.989	12	720	29854	0.001223	0.015581	6.70636
ee_re_15min	C5	GOBP	GOBP_REGULATION_OF_EXTENT_OF_CELL_GROWTH	108	109	0.991	9	720	29854	0.001231	0.01566	6.70007
ee_re_15min	C5	GOBP	GOBP_MESENCHYMAL_CELL_DIFFERENTIATION	251	264	0.951	15	720	29854	0.001235	0.015694	6.69663
ee_re_15min	C2	REACTOME	REACTOME_SIGNALING_BY_EGFR	50	50	1	6	720	29854	0.001242	0.022466	6.69106
ee_re_15min	C5	GOMF	GOMF_PROTEIN_KINASE_A_BINDING	50	52	0.962	6	720	29854	0.001242	0.015757	6.69106
ee_re_15min	C5	GOBP	GOBP_DNA_DAMAGE_RESPONSE	867	881	0.984	36	720	29854	0.001243	0.015757	6.68998
ee_re_15min	C5	GOBP	GOBP_PROTEIN_TARGETING_TO_MEMBRANE	130	133	0.977	10	720	29854	0.001245	0.015757	6.68891
ee_re_15min	C2	PID	PID_MAPK_TRK_PATHWAY	34	34	1	5	720	29854	0.001254	0.022466	6.68138
ee_re_15min	C2	REACTOME	REACTOME_SIGNALING_BY_WNT_IN_CANCER	34	34	1	5	720	29854	0.001254	0.022466	6.68138
ee_re_15min	C5	GOCC	GOCC_MICROTUBULE_END	34	34	1	5	720	29854	0.001254	0.015857	6.68138
ee_re_15min	C5	GOBP	GOBP_RNA_EXPORT_FROM_NUCLEUS	88	92	0.957	8	720	29854	0.001299	0.016399	6.64651
ee_re_15min	C2	REACTOME	REACTOME_MITOTIC_SPINDLE_CHECKPOINT	109	111	0.982	9	720	29854	0.001313	0.023413	6.63506
ee_re_15min	C5	GOBP	GOBP_VACUOLE_ORGANIZATION	227	232	0.978	14	720	29854	0.001317	0.016617	6.63207
ee_re_15min	C5	GOMF	GOMF_CLATHRIN_BINDING	69	70	0.986	7	720	29854	0.001361	0.017151	6.59921
ee_re_15min	C5	GOBP	GOBP_POSITIVE_REGULATION_OF_STRESS_FIBER_ASSEMBLY	51	51	1	6	720	29854	0.001379	0.017312	6.58621
ee_re_15min	C5	GOCC	GOCC_T_TUBULE	51	51	1	6	720	29854	0.001379	0.017312	6.58621
ee_re_15min	C5	GOMF	GOMF_TRANSLATION_INITIATION_FACTOR_ACTIVITY	51	51	1	6	720	29854	0.001379	0.017312	6.58621
ee_re_15min	C5	GOBP	GOBP_ORGANELLE_TRANSPORT_ALONG_MICROTUBULE	89	89	1	8	720	29854	0.001397	0.017494	6.57327
ee_re_15min	C5	GOCC	GOCC_CATALYTIC_STEP_2_SPLICEOSOME	89	91	0.978	8	720	29854	0.001397	0.017494	6.57327
ee_re_15min	C5	GOBP	GOBP_NEGATIVE_REGULATION_OF_PROTEIN_LOCALIZATION_TO_MEMBRANE	35	37	0.946	5	720	29854	0.001434	0.017894	6.54705
ee_re_15min	C5	GOBP	GOBP_POSITIVE_REGULATION_OF_CYCLASE_ACTIVITY	35	40	0.875	5	720	29854	0.001434	0.017894	6.54705
ee_re_15min	C5	GOBP	GOBP_PROTEIN_LOCALIZATION_TO_MICROTUBULE...(05368)	35	35	1	5	720	29854	0.001434	0.017894	6.54705
ee_re_15min	C5	GOBP	GOBP_CANONICAL_WNT_SIGNALING_PATHWAY	308	316	0.975	17	720	29854	0.00144	0.017939	6.54329
ee_re_15min	C5	GOBP	GOBP_REGULATION_OF_CANONICAL_WNT_SIGNALING_PATHWAY	255	262	0.973	15	720	29854	0.001444	0.017971	6.54026
ee_re_15min	C2	KEGG_MEDICUS	KEGG_MEDICUS_REFERENCE_ACH_CHRN_RAS_ERK_SIGNALING_PATHWAY	21	21	1	4	720	29854	0.001448	0.025558	6.53767
ee_re_15min	C5	GOBP	GOBP_DEFENSE_RESPONSE_TO_OTHER_ORGANISM	1167	1235	0.945	45	720	29854	0.001464	0.018115	6.52664
ee_re_15min	C5	GOBP	GOBP_POSITIVE_REGULATION_OF_DEVELOPMENTAL_GROWTH	156	167	0.934	11	720	29854	0.001473	0.018115	6.52028
ee_re_15min	C5	GOBP	GOBP_REGULATION_OF_EPITHELIAL_CELL_DIFFERENTIATION	156	172	0.907	11	720	29854	0.001473	0.018115	6.52028
ee_re_15min	C2	KEGG_MEDICUS	KEGG_MEDICUS_REFERENCE_RAC_CDC42_PAK_ERK_SIGNALING_PATHWAY	10	10	1	3	720	29854	0.001477	0.025558	6.51783
ee_re_15min	C2	KEGG_MEDICUS	KEGG_MEDICUS_VARIANT_HRAS_OVEREXPRESSION_TO_ERK...(11263)	10	10	1	3	720	29854	0.001477	0.025558	6.51783
ee_re_15min	C2	KEGG_MEDICUS	KEGG_MEDICUS_VARIANT_MUTATION_ACTIVATED_KRAS_NRAS...(11285)	10	10	1	3	720	29854	0.001477	0.025558	6.51783
ee_re_15min	C2	REACTOME	REACTOME_ACTIVATION_OF_PPARGC1A_PGC_1ALPHA_BY...(12168)	10	10	1	3	720	29854	0.001477	0.025558	6.51783
ee_re_15min	C2	WP	WP_ACQUIRED_PARTIAL_LIPODYSTROPHY_BARRAQUER_SIMONS_SYNDROME	10	10	1	3	720	29854	0.001477	0.025558	6.51783
ee_re_15min	C5	GOBP	GOBP_AGGREPHAGY	10	10	1	3	720	29854	0.001477	0.018115	6.51783
ee_re_15min	C5	GOBP	GOBP_EMBRYONIC_BODY_MORPHOGENESIS	10	11	0.909	3	720	29854	0.001477	0.018115	6.51783
ee_re_15min	C5	GOBP	GOBP_ENDOPLASMIC_RETICULUM_LOCALIZATION	10	10	1	3	720	29854	0.001477	0.018115	6.51783
ee_re_15min	C5	GOBP	GOBP_GOLGI_RIBBON_FORMATION	10	10	1	3	720	29854	0.001477	0.018115	6.51783
ee_re_15min	C5	GOBP	GOBP_NEGATIVE_REGULATION_OF_VASCULAR_ASSOCIATED...(03779)	10	13	0.769	3	720	29854	0.001477	0.018115	6.51783
ee_re_15min	C5	GOBP	GOBP_POSITIVE_REGULATION_OF_MITOPHAGY_IN_RESPONSE...(04801)	10	10	1	3	720	29854	0.001477	0.018115	6.51783
ee_re_15min	C5	GOBP	GOBP_REGULATION_OF_PEPTIDYL_CYSTEINE_S_NITROSYLATION	10	11	0.909	3	720	29854	0.001477	0.018115	6.51783
ee_re_15min	C5	GOBP	GOBP_SKELETAL_MYOFIBRIL_ASSEMBLY	10	10	1	3	720	29854	0.001477	0.018115	6.51783
ee_re_15min	C5	GOMF	GOMF_PROFILIN_BINDING	10	10	1	3	720	29854	0.001477	0.018115	6.51783
ee_re_15min	CELLMARKER	CELLMARKER	CD4+ Recently Activated Effector Memory Or...(15822)	10	11	0.909	3	720	29854	0.001477	0.05551	6.51783
ee_re_15min	C5	GOCC	GOCC_INCLUSION_BODY	70	71	0.986	7	720	29854	0.001482	0.018154	6.51451
ee_re_15min	C5	GOBP	GOBP_SENSORY_SYSTEM_DEVELOPMENT	392	401	0.978	20	720	29854	0.001491	0.018251	6.50798
ee_re_15min	C2	WP	WP_ALZHEIMER_39_S_DISEASE	256	261	0.981	15	720	29854	0.001501	0.025846	6.50178
ee_re_15min	C5	GOBP	GOBP_POSITIVE_REGULATION_OF_ACTIN_FILAMENT...(04319)	52	52	1	6	720	29854	0.001528	0.018629	6.4839
ee_re_15min	C5	GOCC	GOCC_AUTOPHAGOSOME_MEMBRANE	52	53	0.981	6	720	29854	0.001528	0.018629	6.4839
ee_re_15min	C5	GOMF	GOMF_CELL_CELL_ADHESION_MEDIATOR_ACTIVITY	52	52	1	6	720	29854	0.001528	0.018629	6.4839
ee_re_15min	C5	GOBP	GOBP_CONNECTIVE_TISSUE_DEVELOPMENT	283	286	0.99	16	720	29854	0.001536	0.018703	6.47872
ee_re_15min	C5	GOBP	GOBP_POSITIVE_REGULATION_OF_TRANSLATION	134	141	0.95	10	720	29854	0.001564	0.019027	6.46036
ee_re_15min	C5	GOCC	GOCC_GOLGI_MEMBRANE	661	672	0.984	29	720	29854	0.001609	0.019521	6.43189
ee_re_15min	C5	GOBP	GOBP_APICAL_JUNCTION_ASSEMBLY	71	77	0.922	7	720	29854	0.00161	0.019521	6.43136
ee_re_15min	C5	GOBP	GOBP_POSITIVE_REGULATION_OF_PROTEIN_LOCALIZATION_TO_NUCLEUS	91	93	0.978	8	720	29854	0.001612	0.019521	6.43002
ee_re_15min	C5	GOBP	GOBP_REGULATION_OF_ORGAN_GROWTH	91	99	0.919	8	720	29854	0.001612	0.019521	6.43002
ee_re_15min	C5	GOCC	GOCC_INTERMEDIATE_FILAMENT_CYTOSKELETON	232	250	0.928	14	720	29854	0.001617	0.019554	6.42714
ee_re_15min	C2	WP	WP_ALZHEIMER_39_S_DISEASE_AND_MIRNA_EFFECTS	258	266	0.97	15	720	29854	0.00162	0.02776	6.42553
ee_re_15min	C5	GOBP	GOBP_REGULATION_OF_BINDING	258	262	0.985	15	720	29854	0.00162	0.019562	6.42553
ee_re_15min	C5	GOBP	GOBP_NEUROMUSCULAR_PROCESS	158	163	0.969	11	720	29854	0.001631	0.019631	6.41844
ee_re_15min	C5	GOBP	GOBP_RESPONSE_TO_TOPOLOGICALLY_INCORRECT_PROTEIN	158	158	1	11	720	29854	0.001631	0.019631	6.41844
ee_re_15min	C5	GOBP	GOBP_NEGATIVE_REGULATION_OF_MUSCLE_HYPERTROPHY	36	37	0.973	5	720	29854	0.001633	0.019631	6.41732
ee_re_15min	C5	GOBP	GOBP_POSITIVE_REGULATION_OF_LYASE_ACTIVITY	36	41	0.878	5	720	29854	0.001633	0.019631	6.41732
ee_re_15min	C2	PID	PID_RAC1_PATHWAY	53	54	0.981	6	720	29854	0.001688	0.028555	6.38404
ee_re_15min	C2	REACTOME	REACTOME_NUCLEAR_ENVELOPE_BREAKDOWN	53	53	1	6	720	29854	0.001688	0.028555	6.38404
ee_re_15min	C5	GOBP	GOBP_REGULATION_OF_ALTERNATIVE_MRNA_SPLICING_VIA_SPLICEOSOME	53	54	0.981	6	720	29854	0.001688	0.020271	6.38404
ee_re_15min	C2	WP	WP_SPINAL_CORD_INJURY	113	116	0.974	9	720	29854	0.00169	0.028555	6.383
ee_re_15min	C5	GOCC	GOCC_CELL_BODY	542	555	0.977	25	720	29854	0.001692	0.020287	6.3821
ee_re_15min	C5	GOBP	GOBP_POSITIVE_REGULATION_OF_HEMOPOIESIS	183	187	0.979	12	720	29854	0.001704	0.020415	6.37465
ee_re_15min	C5	GOBP	GOBP_POSITIVE_REGULATION_OF_CELL_CYCLE	313	334	0.937	17	720	29854	0.001708	0.020438	6.37236
ee_re_15min	C5	GOBP	GOBP_REGULATION_OF_IMMUNE_SYSTEM_PROCESS	1479	1553	0.952	54	720	29854	0.001728	0.02062	6.36094
ee_re_15min	C2	WP	WP_B_CELL_RECEPTOR_SIGNALING_PATHWAY	92	92	1	8	720	29854	0.001729	0.028914	6.35997
ee_re_15min	C5	GOBP	GOBP_NEGATIVE_REGULATION_OF_PROTEIN_SERINE...(03630)	92	100	0.92	8	720	29854	0.001729	0.02062	6.35997
ee_re_15min	C5	GOBP	GOBP_REGULATION_OF_NCRNA_TRANSCRIPTION	92	93	0.989	8	720	29854	0.001729	0.02062	6.35997
ee_re_15min	C2	BIOCARTA	BIOCARTA_CASPASE_PATHWAY	22	22	1	4	720	29854	0.001736	0.028914	6.35611
ee_re_15min	C2	WP	WP_PI3K_AKT_MTOR_VITAMIN_D3_SIGNALING	22	22	1	4	720	29854	0.001736	0.028914	6.35611
ee_re_15min	C5	GOBP	GOBP_ARF_PROTEIN_SIGNAL_TRANSDUCTION	22	22	1	4	720	29854	0.001736	0.020652	6.35611
ee_re_15min	C5	GOCC	GOCC_STRIATED_MUSCLE_THIN_FILAMENT	22	22	1	4	720	29854	0.001736	0.020652	6.35611
ee_re_15min	C2	WP	WP_HEAD_AND_NECK_SQUAMOUS_CELL_CARCINOMA	72	74	0.973	7	720	29854	0.001747	0.028914	6.34973
ee_re_15min	C5	GOCC	GOCC_CELL_CELL_CONTACT_ZONE	72	72	1	7	720	29854	0.001747	0.020737	6.34973
ee_re_15min	C5	GOMF	GOMF_NUCLEAR_RECEPTOR_BINDING	136	137	0.993	10	720	29854	0.001747	0.020737	6.34968
ee_re_15min	C2	REACTOME	REACTOME_MITOTIC_METAPHASE_AND_ANAPHASE	234	236	0.992	14	720	29854	0.001752	0.028914	6.34708
ee_re_15min	C2	REACTOME	REACTOME_CELL_JUNCTION_ORGANIZATION	114	117	0.974	9	720	29854	0.001797	0.029379	6.3219
ee_re_15min	C2	WP	WP_EMBRYONIC_STEM_CELL_PLURIPOTENCY_PATHWAYS	114	116	0.983	9	720	29854	0.001797	0.029379	6.3219
ee_re_15min	C5	GOBP	GOBP_CALCIUM_ION_TRANSPORT	427	445	0.96	21	720	29854	0.001801	0.021354	6.3192
ee_re_15min	C2	REACTOME	REACTOME_RHO_GTPASE_EFFECTORS	315	323	0.975	17	720	29854	0.001827	0.029736	6.30526
ee_re_15min	C5	GOBP	GOBP_POSITIVE_REGULATION_OF_APOPTOTIC_SIGNALING_PATHWAY	137	145	0.945	10	720	29854	0.001845	0.02184	6.2952
ee_re_15min	C2	PID	PID_ERBB4_PATHWAY	37	38	0.974	5	720	29854	0.001851	0.029862	6.29193
ee_re_15min	C2	WP	WP_IL_2_SIGNALING_PATHWAY	37	37	1	5	720	29854	0.001851	0.029862	6.29193
ee_re_15min	C5	GOBP	GOBP_EPIBOLY	37	39	0.949	5	720	29854	0.001851	0.02184	6.29193
ee_re_15min	C5	GOBP	GOBP_POSITIVE_REGULATION_OF_CELL_PROJECTION_ORGANIZATION	343	355	0.966	18	720	29854	0.001852	0.02184	6.29127
ee_re_15min	C5	GOBP	GOBP_NEGATIVE_REGULATION_OF_RESPONSE_TO_WOUNDING	93	97	0.959	8	720	29854	0.001853	0.02184	6.29093
ee_re_15min	C5	GOBP	GOBP_REGULATION_OF_CILIUM_ASSEMBLY	93	95	0.979	8	720	29854	0.001853	0.02184	6.29093
ee_re_15min	C2	WP	WP_INTERFERON_TYPE_I_SIGNALING_PATHWAYS	54	54	1	6	720	29854	0.001861	0.029888	6.28653
ee_re_15min	C5	GOBP	GOBP_NEGATIVE_REGULATION_OF_CYTOKINE_PRODUCTION	316	383	0.825	17	720	29854	0.001888	0.022232	6.27198
ee_re_15min	C2	WP	WP_CHROMOSOMAL_AND_MICROSATELLITE_INSTABILITY_IN...(14116)	73	73	1	7	720	29854	0.001893	0.030264	6.26955
ee_re_15min	C5	GOCC	GOCC_CLATHRIN_COATED_PIT	73	75	0.973	7	720	29854	0.001893	0.022244	6.26955
ee_re_15min	C5	GOBP	GOBP_POSITIVE_REGULATION_OF_AMIDE_METABOLIC_PROCESS	161	169	0.953	11	720	29854	0.001894	0.022244	6.26916
ee_re_15min	C2	REACTOME	REACTOME_RHO_GTPASES_ACTIVATE_FORMINS	138	140	0.986	10	720	29854	0.001947	0.030992	6.24129
ee_re_15min	C5	GOBP	GOBP_REGULATION_OF_STRESS_ACTIVATED_PROTEIN_KINASE...(06680)	186	192	0.969	12	720	29854	0.001953	0.022916	6.23823
ee_re_15min	C2	REACTOME	REACTOME_MITOCHONDRIAL_BIOGENESIS	94	94	1	8	720	29854	0.001984	0.031185	6.22289
ee_re_15min	C2	KEGG_MEDICUS	KEGG_MEDICUS_VARIANT_RET_FUSION_KINASE_TO_RAS_ERK...(11362)	11	11	1	3	720	29854	0.001994	0.031185	6.2174
ee_re_15min	C2	KEGG_MEDICUS	KEGG_MEDICUS_VARIANT_TRK_FUSION_KINASE_TO_RAS_ERK...(11372)	11	11	1	3	720	29854	0.001994	0.031185	6.2174
ee_re_15min	C2	REACTOME	REACTOME_SIGNALING_BY_LEPTIN	11	11	1	3	720	29854	0.001994	0.031185	6.2174
ee_re_15min	C5	GOBP	GOBP_CELL_CELL_ADHESION_INVOLVED_IN_GASTRULATION	11	12	0.917	3	720	29854	0.001994	0.023186	6.2174
ee_re_15min	C5	GOBP	GOBP_NEGATIVE_REGULATION_OF_COLLATERAL_SPROUTING	11	11	1	3	720	29854	0.001994	0.023186	6.2174
ee_re_15min	C5	GOBP	GOBP_NEGATIVE_REGULATION_OF_VASCULAR_ENDOTHELIAL...(03784)	11	12	0.917	3	720	29854	0.001994	0.023186	6.2174
ee_re_15min	C5	GOBP	GOBP_NUCLEAR_PORE_COMPLEX_ASSEMBLY	11	11	1	3	720	29854	0.001994	0.023186	6.2174
ee_re_15min	C5	GOBP	GOBP_POSITIVE_REGULATION_OF_PROTEIN_KINASE_A_SIGNALING	11	12	0.917	3	720	29854	0.001994	0.023186	6.2174
ee_re_15min	C5	GOBP	GOBP_REGULATION_OF_BASEMENT_MEMBRANE_ORGANIZATION	11	11	1	3	720	29854	0.001994	0.023186	6.2174
ee_re_15min	C5	GOBP	GOBP_REGULATION_OF_GTP_BINDING	11	11	1	3	720	29854	0.001994	0.023186	6.2174
ee_re_15min	C5	GOMF	GOMF_GLUCOSE_BINDING	11	11	1	3	720	29854	0.001994	0.023186	6.2174
ee_re_15min	CELLMARKER	CELLMARKER	Cancer Cell Skin	11	12	0.917	3	720	29854	0.001994	0.072464	6.2174
ee_re_15min	C5	GOBP	GOBP_NEGATIVE_REGULATION_OF_TRANSPORT	431	472	0.913	21	720	29854	0.002014	0.023389	6.20753
ee_re_15min	C2	REACTOME	REACTOME_SUMOYLATION	187	189	0.989	12	720	29854	0.002043	0.031684	6.19349
ee_re_15min	C5	GOCC	GOCC_EUCHROMATIN	55	60	0.917	6	720	29854	0.002047	0.023677	6.19128
ee_re_15min	C5	GOBP	GOBP_CARDIAC_MUSCLE_CELL_ACTION_POTENTIAL	74	76	0.974	7	720	29854	0.002048	0.023677	6.19081
ee_re_15min	C5	GOBP	GOBP_REGULATION_OF_GLUCOSE_TRANSMEMBRANE_TRANSPORT	74	78	0.949	7	720	29854	0.002048	0.023677	6.19081
ee_re_15min	C5	GOBP	GOBP_VENTRICULAR_SEPTUM_DEVELOPMENT	74	74	1	7	720	29854	0.002048	0.023677	6.19081
ee_re_15min	C2	BIOCARTA	BIOCARTA_IGF1R_PATHWAY	23	23	1	4	720	29854	0.002062	0.031684	6.18414
ee_re_15min	C2	KEGG_MEDICUS	KEGG_MEDICUS_REFERENCE_E2_ER_RAS_ERK_SIGNALING_PATHWAY	23	23	1	4	720	29854	0.002062	0.031684	6.18414
ee_re_15min	C2	REACTOME	REACTOME_DEFECTIVE_INTRINSIC_PATHWAY_FOR_APOPTOSIS	23	25	0.92	4	720	29854	0.002062	0.031684	6.18414
ee_re_15min	C5	GOBP	GOBP_MAINTENANCE_OF_PROTEIN_LOCATION_IN_NUCLEUS	23	23	1	4	720	29854	0.002062	0.023808	6.18414
ee_re_15min	CELLMARKER	CELLMARKER	Pan-endothelial Cell Lung	23	23	1	4	720	29854	0.002062	0.072498	6.18414
ee_re_15min	C5	GOBP	GOBP_CALCIUM_ION_HOMEOSTASIS	319	332	0.961	17	720	29854	0.002085	0.024024	6.17318
ee_re_15min	C2	REACTOME	REACTOME_SIGNALING_BY_FGFR1_IN_DISEASE	38	38	1	5	720	29854	0.00209	0.03184	6.17063
ee_re_15min	C2	WP	WP_BLADDER_CANCER	38	40	0.95	5	720	29854	0.00209	0.03184	6.17063
ee_re_15min	C5	GOBP	GOBP_REGULATION_OF_FIBROBLAST_MIGRATION	38	39	0.974	5	720	29854	0.00209	0.024024	6.17063
ee_re_15min	C5	GOCC	GOCC_CELL_CORTEX_REGION	38	38	1	5	720	29854	0.00209	0.024024	6.17063
ee_re_15min	C5	GOMF	GOMF_ADP_BINDING	38	38	1	5	720	29854	0.00209	0.024024	6.17063
ee_re_15min	C5	GOBP	GOBP_CYTOKINE_PRODUCTION	799	883	0.905	33	720	29854	0.002119	0.024327	6.1568
ee_re_15min	C5	GOBP	GOBP_HETEROCHROMATIN_ORGANIZATION	95	101	0.941	8	720	29854	0.002121	0.024327	6.15582
ee_re_15min	C5	GOBP	GOBP_REGULATION_OF_ORGANELLE_ASSEMBLY	239	242	0.988	14	720	29854	0.00213	0.024403	6.15159
ee_re_15min	C5	GOBP	GOBP_ACTIVATION_OF_IMMUNE_RESPONSE	522	547	0.954	24	720	29854	0.00216	0.024691	6.13761
ee_re_15min	C5	GOBP	GOBP_PROTEASOMAL_PROTEIN_CATABOLIC_PROCESS	522	530	0.985	24	720	29854	0.00216	0.024691	6.13761
ee_re_15min	C5	GOBP	GOBP_MICROTUBULE_BASED_MOVEMENT	405	422	0.96	20	720	29854	0.002182	0.024911	6.12765
ee_re_15min	CELLMARKER	CELLMARKER	Regulatory T (Treg) Cell Liver	405	411	0.985	20	720	29854	0.002182	0.074315	6.12765
ee_re_15min	C2	REACTOME	REACTOME_SIGNALING_BY_INTERLEUKINS	464	474	0.979	22	720	29854	0.002233	0.033874	6.10443
ee_re_15min	C5	GOBP	GOBP_REGULATION_OF_GLUCOSE_IMPORT	56	60	0.933	6	720	29854	0.002247	0.025627	6.09821
ee_re_15min	C5	GOBP	GOBP_EXPORT_FROM_CELL	866	910	0.952	35	720	29854	0.002252	0.02566	6.09579
ee_re_15min	C5	GOBP	GOBP_REGULATION_OF_MITOTIC_CELL_CYCLE	494	523	0.945	23	720	29854	0.002259	0.025711	6.09267
ee_re_15min	C5	GOBP	GOBP_CARBOHYDRATE_METABOLIC_PROCESS	554	569	0.974	25	720	29854	0.002264	0.025741	6.09043
ee_re_15min	C5	GOBP	GOBP_REGULATION_OF_PROTEIN_LOCALIZATION_TO_NUCLEUS	141	143	0.986	10	720	29854	0.002282	0.025908	6.08286
ee_re_15min	C5	GOBP	GOBP_GLIOGENESIS	322	338	0.953	17	720	29854	0.002297	0.026058	6.07595
ee_re_15min	C5	GOBP	GOBP_PROTEOLYSIS	1568	1653	0.949	56	720	29854	0.002311	0.026187	6.06993
ee_re_15min	C2	PID	PID_IFNG_PATHWAY	39	40	0.975	5	720	29854	0.00235	0.035504	6.05319
ee_re_15min	C5	GOBP	GOBP_DEFENSE_RESPONSE_TO_SYMBIONT	323	338	0.956	17	720	29854	0.002372	0.026848	6.04388
ee_re_15min	C5	GOBP	GOBP_ADAPTIVE_THERMOGENESIS	166	168	0.988	11	720	29854	0.002407	0.027214	6.02923
ee_re_15min	C2	REACTOME	REACTOME_INTERFERON_SIGNALING	269	274	0.982	15	720	29854	0.002423	0.036362	6.02257
ee_re_15min	C2	PID	PID_MYC_PATHWAY	24	25	0.96	4	720	29854	0.002428	0.036362	6.02089
ee_re_15min	C5	GOBP	GOBP_POSITIVE_REGULATION_OF_MUSCLE_TISSUE_DEVELOPMENT	24	24	1	4	720	29854	0.002428	0.027352	6.02089
ee_re_15min	C5	GOCC	GOCC_MICROTUBULE_PLUS_END	24	24	1	4	720	29854	0.002428	0.027352	6.02089
ee_re_15min	C5	GOMF	GOMF_PROTEIN_KINASE_A_REGULATORY_SUBUNIT_BINDING	24	25	0.96	4	720	29854	0.002428	0.027352	6.02089
ee_re_15min	C5	GOBP	GOBP_ACTIN_NUCLEATION	57	57	1	6	720	29854	0.002461	0.027697	6.00723
ee_re_15min	C5	GOBP	GOBP_GLIAL_CELL_DIFFERENTIATION	243	252	0.964	14	720	29854	0.002479	0.027873	5.99981
ee_re_15min	C5	GOBP	GOBP_TRANSMEMBRANE_RECEPTOR_PROTEIN_SERINE...(07667)	381	415	0.918	19	720	29854	0.002494	0.028011	5.99378
ee_re_15min	C5	GOCC	GOCC_PROTEIN_KINASE_COMPLEX	143	148	0.966	10	720	29854	0.002529	0.028371	5.97991
ee_re_15min	C5	GOCC	GOCC_EARLY_ENDOSOME_MEMBRANE	192	196	0.98	12	720	29854	0.002541	0.028476	5.97512
ee_re_15min	C5	GOBP	GOBP_CELLULAR_RESPONSE_TO_ORGANIC_CYCLIC_COMPOUND	529	550	0.962	24	720	29854	0.002562	0.028681	5.96683
ee_re_15min	C2	PID	PID_BETA_CATENIN_NUC_PATHWAY	77	80	0.963	7	720	29854	0.002573	0.038379	5.96271
ee_re_15min	C5	GOBP	GOBP_RESPONSE_TO_AXON_INJURY	77	84	0.917	7	720	29854	0.002573	0.028744	5.96271
ee_re_15min	C5	GOBP	GOBP_RESPONSE_TO_TUMOR_NECROSIS_FACTOR	244	258	0.946	14	720	29854	0.002574	0.028744	5.96249
ee_re_15min	C5	GOBP	GOBP_CELLULAR_SENESCENCE	98	110	0.891	8	720	29854	0.002579	0.028769	5.96023
ee_re_15min	C5	GOBP	GOBP_T_CELL_DIFFERENTIATION	298	307	0.971	16	720	29854	0.002581	0.028769	5.95941
ee_re_15min	C2	KEGG_MEDICUS	KEGG_MEDICUS_ENV_FACTOR_METALS_TO_RAS_ERK...(10764)	12	12	1	3	720	29854	0.002612	0.038475	5.94772
ee_re_15min	C2	KEGG_MEDICUS	KEGG_MEDICUS_PATHOGEN_HBV_LHBS_TO_PKC_ERK...(10791)	12	12	1	3	720	29854	0.002612	0.038475	5.94772
ee_re_15min	C2	KEGG_MEDICUS	KEGG_MEDICUS_VARIANT_EML4_ALK_FUSION_KINASE_TO_RAS...(11257)	12	12	1	3	720	29854	0.002612	0.038475	5.94772
ee_re_15min	C5	GOBP	GOBP_DENDRITIC_TRANSPORT	12	12	1	3	720	29854	0.002612	0.028981	5.94772
ee_re_15min	C5	GOBP	GOBP_REGULATION_OF_PROTEIN_LOCALIZATION_TO_CENTROSOME	12	12	1	3	720	29854	0.002612	0.028981	5.94772
ee_re_15min	C5	GOCC	GOCC_CYTOLYTIC_GRANULE	12	13	0.923	3	720	29854	0.002612	0.028981	5.94772
ee_re_15min	C5	GOMF	GOMF_NUCLEAR_GLUCOCORTICOID_RECEPTOR_BINDING	12	12	1	3	720	29854	0.002612	0.028981	5.94772
ee_re_15min	C2	PID	PID_EPHB_FWD_PATHWAY	40	40	1	5	720	29854	0.002634	0.038478	5.93941
ee_re_15min	C2	WP	WP_GLYCOGEN_SYNTHESIS_AND_DEGRADATION	40	40	1	5	720	29854	0.002634	0.038478	5.93941
ee_re_15min	C5	GOBP	GOBP_MAINTENANCE_OF_PROTEIN_LOCALIZATION_IN_ORGANELLE	40	41	0.976	5	720	29854	0.002634	0.02916	5.93941
ee_re_15min	C5	GOBP	GOBP_REGULATION_OF_ACTIN_FILAMENT_BASED_MOVEMENT	40	41	0.976	5	720	29854	0.002634	0.02916	5.93941
ee_re_15min	C5	GOBP	GOBP_CARDIAC_CHAMBER_DEVELOPMENT	168	168	1	11	720	29854	0.002642	0.029221	5.93624
ee_re_15min	C5	GOBP	GOBP_POSITIVE_REGULATION_OF_CELL_CYCLE_PROCESS	245	262	0.935	14	720	29854	0.002671	0.029508	5.92541
ee_re_15min	C2	WP	WP_THYROID_STIMULATING_HORMONE_TSH_SIGNALING_PATHWAY	58	58	1	6	720	29854	0.00269	0.03914	5.91826
ee_re_15min	C5	GOBP	GOBP_ADIPOSE_TISSUE_DEVELOPMENT	58	58	1	6	720	29854	0.00269	0.029655	5.91826
ee_re_15min	C5	GOBP	GOBP_VASCULAR_ENDOTHELIAL_GROWTH_FACTOR_RECEPTOR...(07825)	58	61	0.951	6	720	29854	0.00269	0.029655	5.91826
ee_re_15min	C5	GOBP	GOBP_REGULATION_OF_HEART_RATE	99	102	0.971	8	720	29854	0.002748	0.030265	5.89684
ee_re_15min	C5	GOBP	GOBP_SYNAPTIC_SIGNALING	749	785	0.954	31	720	29854	0.002759	0.030267	5.89294
ee_re_15min	C5	GOBP	GOBP_NEGATIVE_REGULATION_OF_WNT_SIGNALING_PATHWAY	169	174	0.971	11	720	29854	0.002766	0.030267	5.89037
ee_re_15min	C5	GOBP	GOBP_CELLULAR_RESPONSE_TO_SALT	194	199	0.975	12	720	29854	0.002766	0.030267	5.89019
ee_re_15min	C2	REACTOME	REACTOME_G_ALPHA_12_13_SIGNALLING_EVENTS	78	80	0.975	7	720	29854	0.002769	0.040128	5.88927
ee_re_15min	C5	GOBP	GOBP_NEGATIVE_REGULATION_OF_PROTEIN_BINDING	78	78	1	7	720	29854	0.002769	0.030267	5.88927
ee_re_15min	C5	GOBP	GOBP_REGULATION_OF_POTASSIUM_ION_TRANSMEMBRANE_TRANSPORT	78	86	0.907	7	720	29854	0.002769	0.030267	5.88927
ee_re_15min	C5	GOBP	GOBP_REGULATION_OF_PROTEIN_TARGETING	78	79	0.987	7	720	29854	0.002769	0.030267	5.88927
ee_re_15min	C5	GOMF	GOMF_SMAD_BINDING	78	79	0.987	7	720	29854	0.002769	0.030267	5.88927
ee_re_15min	C5	GOBP	GOBP_ORGANONITROGEN_COMPOUND_CATABOLIC_PROCESS	1308	1338	0.978	48	720	29854	0.002773	0.030279	5.88782
ee_re_15min	C5	GOBP	GOBP_RESPONSE_TO_MUSCLE_STRETCH	25	25	1	4	720	29854	0.002835	0.03086	5.86559
ee_re_15min	C5	GOCC	GOCC_MYOSIN_II_COMPLEX	25	26	0.962	4	720	29854	0.002835	0.03086	5.86559
ee_re_15min	C5	GOMF	GOMF_MAP_KINASE_KINASE_KINASE_ACTIVITY	25	26	0.962	4	720	29854	0.002835	0.03086	5.86559
ee_re_15min	C5	GOMF	GOMF_UBIQUITIN_LIKE_PROTEIN_BINDING	122	122	1	9	720	29854	0.002855	0.031044	5.85861
ee_re_15min	C5	GOBP	GOBP_NEGATIVE_REGULATION_OF_RESPONSE_TO_EXTERNAL_STIMULUS	444	483	0.919	21	720	29854	0.002859	0.031051	5.8573
ee_re_15min	C5	GOBP	GOBP_ENDOTHELIAL_CELL_MIGRATION	247	286	0.864	14	720	29854	0.002874	0.031151	5.85198
ee_re_15min	C5	GOBP	GOBP_REGULATION_OF_CHROMOSOME_ORGANIZATION	247	247	1	14	720	29854	0.002874	0.031151	5.85198
ee_re_15min	C5	GOCC	GOCC_CYTOPLASMIC_REGION	274	292	0.938	15	720	29854	0.002885	0.031237	5.84816
ee_re_15min	C5	GOBP	GOBP_EPIGENETIC_REGULATION_OF_GENE_EXPRESSION	221	229	0.965	13	720	29854	0.002913	0.031507	5.83851
ee_re_15min	C5	GOBP	GOBP_POSITIVE_REGULATION_OF_ENDOTHELIAL_CELL_PROLIFERATION	100	111	0.901	8	720	29854	0.002925	0.031606	5.83432
ee_re_15min	C5	GOBP	GOBP_MONOATOMIC_CATION_TRANSPORT	1011	1055	0.958	39	720	29854	0.002933	0.031636	5.83174
ee_re_15min	C2	PID	PID_FAK_PATHWAY	59	59	1	6	720	29854	0.002934	0.042273	5.83124
ee_re_15min	C5	GOBP	GOBP_PROTEIN_LOCALIZATION_TO_CYTOSKELETON	59	59	1	6	720	29854	0.002934	0.031636	5.83124
ee_re_15min	C2	REACTOME	REACTOME_RNA_POLYMERASE_III_TRANSCRIPTION	41	41	1	5	720	29854	0.002941	0.042273	5.82909
ee_re_15min	C5	GOMF	GOMF_NUCLEOSOMAL_DNA_BINDING	41	41	1	5	720	29854	0.002941	0.031666	5.82909
ee_re_15min	C5	GOBP	GOBP_POSITIVE_REGULATION_OF_SECRETION	302	310	0.974	16	720	29854	0.002943	0.031666	5.82821
ee_re_15min	C2	PID	PID_MYC_ACTIV_PATHWAY	79	79	1	7	720	29854	0.002976	0.042613	5.81707
ee_re_15min	C5	GOBP	GOBP_POSITIVE_REGULATION_OF_PROTEIN_LOCALIZATION_TO_MEMBRANE	101	104	0.971	8	720	29854	0.003111	0.033405	5.77265
ee_re_15min	C5	GOMF	GOMF_PHOSPHATASE_REGULATOR_ACTIVITY	101	104	0.971	8	720	29854	0.003111	0.033405	5.77265
ee_re_15min	C5	GOBP	GOBP_HOMEOSTASIS_OF_NUMBER_OF_CELLS	304	317	0.959	16	720	29854	0.003139	0.033669	5.76371
ee_re_15min	C2	REACTOME	REACTOME_RESOLUTION_OF_SISTER_CHROMATID_COHESION	124	126	0.984	9	720	29854	0.003185	0.045412	5.74943
ee_re_15min	C5	GOBP	GOBP_MAINTENANCE_OF_PROTEIN_LOCATION_IN_CELL	60	65	0.923	6	720	29854	0.003195	0.034197	5.74609
ee_re_15min	C5	GOBP	GOBP_REGULATION_OF_CALCIUM_MEDIATED_SIGNALING	80	83	0.964	7	720	29854	0.003195	0.034197	5.74607
ee_re_15min	CELLMARKER	CELLMARKER	AXL+SIGLEC6+ Dendritic Cell Blood	80	80	1	7	720	29854	0.003195	0.105399	5.74607
ee_re_15min	C5	GOBP	GOBP_DNA_METABOLIC_PROCESS	1017	1037	0.981	39	720	29854	0.003241	0.034628	5.73197
ee_re_15min	C5	GOBP	GOBP_RESPONSE_TO_UV	148	153	0.967	10	720	29854	0.003242	0.034628	5.73144
ee_re_15min	C5	GOBP	GOBP_REGULATION_OF_SYNAPTIC_PLASTICITY	198	214	0.925	12	720	29854	0.003266	0.03484	5.7243
ee_re_15min	C2	PID	PID_THROMBIN_PAR1_PATHWAY	42	43	0.977	5	720	29854	0.003273	0.045784	5.72207
ee_re_15min	C2	REACTOME	REACTOME_RND2_GTPASE_CYCLE	42	43	0.977	5	720	29854	0.003273	0.045784	5.72207
ee_re_15min	C2	WP	WP_FAS_LIGAND_PATHWAY_AND_STRESS_INDUCTION_OF_HEAT...(14227)	42	43	0.977	5	720	29854	0.003273	0.045784	5.72207
ee_re_15min	C5	GOMF	GOMF_CYSTEINE_TYPE_ENDOPEPTIDASE_REGULATOR...(09343)	42	42	1	5	720	29854	0.003273	0.034858	5.72207
ee_re_15min	C2	WP	WP_1Q21_1_COPY_NUMBER_VARIATION_SYNDROME	26	27	0.963	4	720	29854	0.003288	0.045784	5.71757
ee_re_15min	C2	WP	WP_EPO_RECEPTOR_SIGNALING	26	26	1	4	720	29854	0.003288	0.045784	5.71757
ee_re_15min	C2	WP	WP_WNT_BETA_CATENIN_SIGNALING_PATHWAY_IN_LEUKEMIA	26	26	1	4	720	29854	0.003288	0.045784	5.71757
ee_re_15min	C5	GOBP	GOBP_MUSCLE_HYPERTROPHY_IN_RESPONSE_TO_STRESS	26	31	0.839	4	720	29854	0.003288	0.034858	5.71757
ee_re_15min	C5	GOBP	GOBP_NITRIC_OXIDE_MEDIATED_SIGNAL_TRANSDUCTION	26	30	0.867	4	720	29854	0.003288	0.034858	5.71757
ee_re_15min	C5	GOBP	GOBP_POSITIVE_REGULATION_OF_FOCAL_ADHESION_ASSEMBLY	26	26	1	4	720	29854	0.003288	0.034858	5.71757
ee_re_15min	C5	GOMF	GOMF_K63_LINKED_POLYUBIQUITIN_MODIFICATION...(09767)	26	26	1	4	720	29854	0.003288	0.034858	5.71757
ee_re_15min	C5	GOMF	GOMF_SUMO_TRANSFERASE_ACTIVITY	26	26	1	4	720	29854	0.003288	0.034858	5.71757
ee_re_15min	CELLMARKER	CELLMARKER	Cardiomyocyte Heart	26	26	1	4	720	29854	0.003288	0.105399	5.71757
ee_re_15min	C5	GOBP	GOBP_RESPONSE_TO_VIRUS	420	439	0.957	20	720	29854	0.003296	0.034906	5.71515
ee_re_15min	C5	GOBP	GOBP_RESPONSE_TO_HEAT	102	104	0.981	8	720	29854	0.003307	0.034986	5.71182
ee_re_15min	C2	KEGG_MEDICUS	KEGG_MEDICUS_ENV_FACTOR_BPA_TO_RAS_ERK_SIGNALING_PATHWAY	13	13	1	3	720	29854	0.003335	0.045902	5.70334
ee_re_15min	C2	KEGG_MEDICUS	KEGG_MEDICUS_PATHOGEN_HCV_CORE_TO_ERK_SIGNALING_PATHWAY	13	13	1	3	720	29854	0.003335	0.045902	5.70334
ee_re_15min	C2	KEGG_MEDICUS	KEGG_MEDICUS_REFERENCE_IGF_IGF1R_PI3K_SIGNALING_PATHWAY	13	13	1	3	720	29854	0.003335	0.045902	5.70334
ee_re_15min	C5	GOBP	GOBP_KERATINOCYTE_DEVELOPMENT	13	13	1	3	720	29854	0.003335	0.035103	5.70334
ee_re_15min	C5	GOBP	GOBP_POSITIVE_REGULATION_OF_PSEUDOPODIUM_ASSEMBLY	13	13	1	3	720	29854	0.003335	0.035103	5.70334
ee_re_15min	C5	GOBP	GOBP_PROTEIN_LOCALIZATION_TO_NUCLEAR_ENVELOPE	13	13	1	3	720	29854	0.003335	0.035103	5.70334
ee_re_15min	C5	GOBP	GOBP_REGULATION_OF_CELLULAR_RESPONSE_TO_OSMOTIC_STRESS	13	13	1	3	720	29854	0.003335	0.035103	5.70334
ee_re_15min	C5	GOCC	GOCC_MESSENGER_RIBONUCLEOPROTEIN_COMPLEX	13	13	1	3	720	29854	0.003335	0.035103	5.70334
ee_re_15min	C5	GOCC	GOCC_SECRETORY_GRANULE_MEMBRANE	307	314	0.978	16	720	29854	0.003454	0.036318	5.66829
ee_re_15min	MITOCARTA	MITOCARTA	Mitochondrial dynamics and surveillance	103	104	0.99	8	720	29854	0.003511	0.304543	5.65181
ee_re_15min	C5	GOBP	GOBP_EPITHELIAL_CELL_PROLIFERATION	452	491	0.921	21	720	29854	0.003514	0.036911	5.65105
ee_re_15min	C5	GOBP	GOBP_CALCIUM_MEDIATED_SIGNALING	200	210	0.952	12	720	29854	0.003541	0.037161	5.64328
ee_re_15min	C2	REACTOME	REACTOME_ANTIVIRAL_MECHANISM_BY_IFN_STIMULATED_GENES	150	152	0.987	10	720	29854	0.003569	0.048937	5.63547
ee_re_15min	C5	GOBP	GOBP_VESICLE_MEDIATED_TRANSPORT_TO_THE_PLASMA_MEMBRANE	150	151	0.993	10	720	29854	0.003569	0.037414	5.63547
ee_re_15min	C5	GOBP	GOBP_NEGATIVE_REGULATION_OF_LOCOMOTION	365	423	0.863	18	720	29854	0.003591	0.037601	5.62946
ee_re_15min	C5	GOBP	GOBP_PEPTIDYL_CYSTEINE_MODIFICATION	43	45	0.956	5	720	29854	0.003631	0.03799	5.61817
ee_re_15min	C5	GOCC	GOCC_SPINDLE	424	431	0.984	20	720	29854	0.003662	0.038275	5.60966
ee_re_15min	C2	REACTOME	REACTOME_INTRA_GOLGI_AND_RETROGRADE_GOLGI_TO_ER_TRAFFIC	201	203	0.99	12	720	29854	0.003686	0.050153	5.60325
ee_re_15min	C2	REACTOME	REACTOME_MITOTIC_PROMETAPHASE	201	203	0.99	12	720	29854	0.003686	0.050153	5.60325
ee_re_15min	C5	GOBP	GOBP_CELLULAR_RESPONSE_TO_STEROID_HORMONE_STIMULUS	201	208	0.966	12	720	29854	0.003686	0.038482	5.60325
ee_re_15min	C5	GOBP	GOBP_REGULATION_OF_WOUND_HEALING	127	133	0.955	9	720	29854	0.003734	0.038945	5.59028
ee_re_15min	C5	GOBP	GOBP_POSITIVE_REGULATION_OF_PROTEOLYSIS	338	351	0.963	17	720	29854	0.003763	0.03921	5.58247
ee_re_15min	C2	BIOCARTA	BIOCARTA_GH_PATHWAY	27	27	1	4	720	29854	0.003787	0.05133	5.57625
ee_re_15min	C5	GOBP	GOBP_CALCIUM_ION_TRANSPORT_INTO_CYTOSOL	27	28	0.964	4	720	29854	0.003787	0.039414	5.57625
ee_re_15min	C5	GOCC	GOCC_EARLY_ENDOSOME	426	434	0.982	20	720	29854	0.003858	0.040116	5.5576
ee_re_15min	C5	GOBP	GOBP_CARBOHYDRATE_TRANSPORT	152	159	0.956	10	720	29854	0.003921	0.040731	5.54136
ee_re_15min	C2	WP	WP_7Q11_23_COPY_NUMBER_VARIATION_SYNDROME	105	107	0.981	8	720	29854	0.003949	0.053333	5.53417
ee_re_15min	C5	GOBP	GOBP_EXOCYTOSIS	340	352	0.966	17	720	29854	0.003991	0.041418	5.52363
ee_re_15min	C2	PID	PID_RHOA_PATHWAY	44	45	0.978	5	720	29854	0.004017	0.053847	5.51724
ee_re_15min	C2	PID	PID_MYC_REPRESS_PATHWAY	63	63	1	6	720	29854	0.004082	0.053847	5.50125
ee_re_15min	C5	GOBP	GOBP_ESTABLISHMENT_OF_PROTEIN_LOCALIZATION_TO...(01736)	63	63	1	6	720	29854	0.004082	0.042227	5.50125
ee_re_15min	C5	GOBP	GOBP_REGULATION_OF_HEART_GROWTH	63	71	0.887	6	720	29854	0.004082	0.042227	5.50125
ee_re_15min	C5	GOBP	GOBP_REGULATION_OF_INSULIN_RECEPTOR_SIGNALING_PATHWAY	63	70	0.9	6	720	29854	0.004082	0.042227	5.50125
ee_re_15min	C5	GOBP	GOBP_RESPONSE_TO_INTERLEUKIN_1	129	139	0.928	9	720	29854	0.00414	0.042739	5.48714
ee_re_15min	C5	GOMF	GOMF_PROTEIN_FOLDING_CHAPERONE_BINDING	129	133	0.97	9	720	29854	0.00414	0.042739	5.48714
ee_re_15min	C5	GOBP	GOBP_REGULATION_OF_MEMBRANE_POTENTIAL	429	440	0.975	20	720	29854	0.004168	0.042739	5.48036
ee_re_15min	C2	KEGG_MEDICUS	KEGG_MEDICUS_VARIANT_AMPLIFIED_EGFR_TO_RAS_ERK...(11228)	14	14	1	3	720	29854	0.004169	0.053847	5.48013
ee_re_15min	C2	KEGG_MEDICUS	KEGG_MEDICUS_VARIANT_AMPLIFIED_PDGFR_TO_RAS_ERK...(11240)	14	14	1	3	720	29854	0.004169	0.053847	5.48013
ee_re_15min	C2	KEGG_MEDICUS	KEGG_MEDICUS_VARIANT_BCR_ABL_FUSION_KINASE_TO_RAS...(11245)	14	14	1	3	720	29854	0.004169	0.053847	5.48013
ee_re_15min	C2	KEGG_MEDICUS	KEGG_MEDICUS_VARIANT_DUPLICATION_OR_MUTATION...(11250)	14	14	1	3	720	29854	0.004169	0.053847	5.48013
ee_re_15min	C2	KEGG_MEDICUS	KEGG_MEDICUS_VARIANT_EML4_ALK_FUSION_KINASE_TO...(11256)	14	14	1	3	720	29854	0.004169	0.053847	5.48013
ee_re_15min	C2	KEGG_MEDICUS	KEGG_MEDICUS_VARIANT_MET_OVEREXPRESSION_TO_RAS_ERK...(11270)	14	14	1	3	720	29854	0.004169	0.053847	5.48013
ee_re_15min	C2	KEGG_MEDICUS	KEGG_MEDICUS_VARIANT_MUTATION_ACTIVATED_EGFR_TO...(11275)	14	14	1	3	720	29854	0.004169	0.053847	5.48013
ee_re_15min	C2	KEGG_MEDICUS	KEGG_MEDICUS_VARIANT_MUTATION_ACTIVATED_KIT_TO_RAS...(11284)	14	14	1	3	720	29854	0.004169	0.053847	5.48013
ee_re_15min	C2	REACTOME	REACTOME_CARNITINE_METABOLISM	14	14	1	3	720	29854	0.004169	0.053847	5.48013
ee_re_15min	C2	REACTOME	REACTOME_DCC_MEDIATED_ATTRACTIVE_SIGNALING	14	14	1	3	720	29854	0.004169	0.053847	5.48013
ee_re_15min	C5	GOBP	GOBP_DENDRITE_SELF_AVOIDANCE	14	14	1	3	720	29854	0.004169	0.042739	5.48013
ee_re_15min	C5	GOBP	GOBP_MAST_CELL_MIGRATION	14	14	1	3	720	29854	0.004169	0.042739	5.48013
ee_re_15min	C5	GOBP	GOBP_POSITIVE_REGULATION_OF_CHROMATIN_ORGANIZATION	14	14	1	3	720	29854	0.004169	0.042739	5.48013
ee_re_15min	C5	GOBP	GOBP_POSITIVE_REGULATION_OF_SODIUM_ION...(05045)	14	15	0.933	3	720	29854	0.004169	0.042739	5.48013
ee_re_15min	C5	GOBP	GOBP_REGULATION_OF_SKELETAL_MUSCLE_ADAPTATION	14	14	1	3	720	29854	0.004169	0.042739	5.48013
ee_re_15min	C5	GOMF	GOMF_FILAMIN_BINDING	14	14	1	3	720	29854	0.004169	0.042739	5.48013
ee_re_15min	CELLMARKER	CELLMARKER	Natural Killer Cell Kidney	14	17	0.824	3	720	29854	0.004169	0.129828	5.48013
ee_re_15min	C5	GOBP	GOBP_APOPTOTIC_MITOCHONDRIAL_CHANGES	106	109	0.972	8	720	29854	0.004184	0.042766	5.47651
ee_re_15min	C5	GOBP	GOBP_CELLULAR_RESPONSE_TO_INTERLEUKIN_1	106	110	0.964	8	720	29854	0.004184	0.042766	5.47651
ee_re_15min	C5	GOMF	GOMF_TRANSLATION_REGULATOR_ACTIVITY_NUCLEIC_ACID_BINDING	106	111	0.955	8	720	29854	0.004184	0.042766	5.47651
ee_re_15min	C5	GOMF	GOMF_PHOSPHATIDYLINOSITOL_4_5_BISPHOSPHATE_BINDING	84	84	1	7	720	29854	0.004196	0.042851	5.47354
ee_re_15min	C2	WP	WP_MYOMETRIAL_RELAXATION_AND_CONTRACTION_PATHWAYS	154	156	0.987	10	720	29854	0.0043	0.054994	5.44908
ee_re_15min	C2	BIOCARTA	BIOCARTA_NO1_PATHWAY	28	28	1	4	720	29854	0.004335	0.054994	5.4411
ee_re_15min	C2	PID	PID_TRAIL_PATHWAY	28	28	1	4	720	29854	0.004335	0.054994	5.4411
ee_re_15min	C2	REACTOME	REACTOME_FLT3_SIGNALING_IN_DISEASE	28	28	1	4	720	29854	0.004335	0.054994	5.4411
ee_re_15min	C2	REACTOME	REACTOME_FOXO_MEDIATED_TRANSCRIPTION_OF_OXIDATIVE...(12641)	28	30	0.933	4	720	29854	0.004335	0.054994	5.4411
ee_re_15min	C5	GOBP	GOBP_POSITIVE_REGULATION_OF_EXTRACELLULAR_MATRIX_ORGANIZATION	28	28	1	4	720	29854	0.004335	0.044044	5.4411
ee_re_15min	C5	GOBP	GOBP_REGULATION_OF_CARDIAC_MUSCLE_CELL_ACTION_POTENTIAL	28	29	0.966	4	720	29854	0.004335	0.044044	5.4411
ee_re_15min	C5	GOBP	GOBP_REGULATION_OF_PEPTIDYL_LYSINE_ACETYLATION	28	28	1	4	720	29854	0.004335	0.044044	5.4411
ee_re_15min	C5	GOMF	GOMF_MRNA_3_UTR_AU_RICH_REGION_BINDING	28	28	1	4	720	29854	0.004335	0.044044	5.4411
ee_re_15min	C5	GOMF	GOMF_PROTEIN_PHOSPHATASE_2A_BINDING	28	29	0.966	4	720	29854	0.004335	0.044044	5.4411
ee_re_15min	C2	REACTOME	REACTOME_FOXO_MEDIATED_TRANSCRIPTION	64	66	0.97	6	720	29854	0.004414	0.055801	5.42298
ee_re_15min	C5	GOBP	GOBP_POSITIVE_REGULATION_OF_VIRAL_PROCESS	64	64	1	6	720	29854	0.004414	0.044623	5.42298
ee_re_15min	C5	GOMF	GOMF_CELL_ADHESION_MEDIATOR_ACTIVITY	64	65	0.985	6	720	29854	0.004414	0.044623	5.42298
ee_re_15min	CELLMARKER	CELLMARKER	Mesenchymal Cell Liver	64	64	1	6	720	29854	0.004414	0.133645	5.42298
ee_re_15min	C5	GOBP	GOBP_CELL_FATE_SPECIFICATION	107	110	0.973	8	720	29854	0.004429	0.044623	5.41961
ee_re_15min	C5	GOCC	GOCC_FILOPODIUM	107	108	0.991	8	720	29854	0.004429	0.044623	5.41961
ee_re_15min	C5	GOBP	GOBP_MICROTUBULE_NUCLEATION	45	45	1	5	720	29854	0.004431	0.044623	5.41914
ee_re_15min	C5	GOBP	GOBP_NEGATIVE_REGULATION_OF_BLOOD_PRESSURE	45	48	0.938	5	720	29854	0.004431	0.044623	5.41914
ee_re_15min	C5	GOBP	GOBP_NEGATIVE_REGULATION_OF_TORC1_SIGNALING	45	46	0.978	5	720	29854	0.004431	0.044623	5.41914
ee_re_15min	C5	GOBP	GOBP_REGULATION_OF_RELEASE_OF_CYTOCHROME_C_FROM_MITOCHONDRIA	45	45	1	5	720	29854	0.004431	0.044623	5.41914
ee_re_15min	C5	GOMF	GOMF_PROTEIN_SERINE_THREONINE_TYROSINE_KINASE_ACTIVITY	45	45	1	5	720	29854	0.004431	0.044623	5.41914
ee_re_15min	C5	GOBP	GOBP_REGULATION_OF_VIRAL_GENOME_REPLICATION	85	85	1	7	720	29854	0.00448	0.045073	5.40812
ee_re_15min	C5	GOBP	GOBP_DEVELOPMENTAL_CELL_GROWTH	233	239	0.975	13	720	29854	0.004554	0.045724	5.39183
ee_re_15min	C5	GOBP	GOBP_NEGATIVE_REGULATION_OF_MITOTIC_CELL_CYCLE	233	248	0.94	13	720	29854	0.004554	0.045724	5.39183
ee_re_15min	C5	GOBP	GOBP_REGULATION_OF_JNK_CASCADE	131	133	0.985	9	720	29854	0.004579	0.045933	5.38628
ee_re_15min	C2	REACTOME	REACTOME_MYD88_INDEPENDENT_TLR4_CASCADE	108	108	1	8	720	29854	0.004685	0.059014	5.36345
ee_re_15min	C5	GOBP	GOBP_CARDIAC_SEPTUM_DEVELOPMENT	108	108	1	8	720	29854	0.004685	0.046902	5.36345
ee_re_15min	C5	GOBP	GOBP_PROTEIN_LOCALIZATION_TO_CELL_JUNCTION	108	108	1	8	720	29854	0.004685	0.046902	5.36345
ee_re_15min	C5	GOBP	GOBP_CARBOHYDRATE_HOMEOSTASIS	234	254	0.921	13	720	29854	0.004718	0.047193	5.35628
ee_re_15min	C5	GOBP	GOBP_POSITIVE_REGULATION_OF_CELL_ADHESION	464	482	0.963	21	720	29854	0.004728	0.047243	5.35424
ee_re_15min	C2	WP	WP_AGE_RAGE_PATHWAY	65	66	0.985	6	720	29854	0.004766	0.059244	5.34629
ee_re_15min	C5	GOBP	GOBP_NEGATIVE_REGULATION_OF_MUSCLE_CELL...(03509)	65	71	0.915	6	720	29854	0.004766	0.047574	5.34629
ee_re_15min	C2	REACTOME	REACTOME_TP53_REGULATES_METABOLIC_GENES	86	87	0.989	7	720	29854	0.004778	0.059244	5.34374
ee_re_15min	C5	GOMF	GOMF_TRANSLATION_FACTOR_ACTIVITY_RNA_BINDING	86	86	1	7	720	29854	0.004778	0.047649	5.34374
ee_re_15min	C5	GOCC	GOCC_ENDOPLASMIC_RETICULUM_GOLGI_INTERMEDIATE_COMPARTMENT	132	134	0.985	9	720	29854	0.004812	0.04794	5.33669
ee_re_15min	C5	GOBP	GOBP_REGULATION_OF_MUSCLE_TISSUE_DEVELOPMENT	46	46	1	5	720	29854	0.004874	0.048517	5.32374
ee_re_15min	C5	GOCC	GOCC_RNA_POLYMERASE_II_TRANSCRIPTION_REGULATOR_COMPLEX	235	254	0.925	13	720	29854	0.004888	0.048605	5.32097
ee_re_15min	C2	BIOCARTA	BIOCARTA_TNFR1_PATHWAY	29	29	1	4	720	29854	0.004934	0.059244	5.31167
ee_re_15min	C5	GOBP	GOBP_REGULATION_OF_NEURON_PROJECTION_REGENERATION	29	32	0.906	4	720	29854	0.004934	0.048916	5.31167
ee_re_15min	C5	GOBP	GOBP_VIRAL_RNA_GENOME_REPLICATION	29	30	0.967	4	720	29854	0.004934	0.048916	5.31167
ee_re_15min	C5	GOMF	GOMF_PHOSPHATIDYLINOSITOL_4_PHOSPHATE_BINDING	29	29	1	4	720	29854	0.004934	0.048916	5.31167
ee_re_15min	C5	GOBP	GOBP_CELLULAR_RESPONSE_TO_TOPOLOGICALLY_INCORRECT_PROTEIN	109	109	1	8	720	29854	0.004952	0.049001	5.30802
ee_re_15min	C5	GOBP	GOBP_POSITIVE_REGULATION_OF_CHROMOSOME_ORGANIZATION	109	109	1	8	720	29854	0.004952	0.049001	5.30802
ee_re_15min	C5	GOMF	GOMF_UBIQUITIN_LIKE_PROTEIN_LIGASE_BINDING	319	327	0.976	16	720	29854	0.004981	0.049244	5.3021
ee_re_15min	C5	GOBP	GOBP_RESPONSE_TO_MECHANICAL_STIMULUS	209	213	0.981	12	720	29854	0.005022	0.049604	5.29385
ee_re_15min	C5	GOBP	GOBP_ENDOPLASMIC_RETICULUM_TO_GOLGI_VESICLE...(01617)	133	138	0.964	9	720	29854	0.005054	0.049865	5.28763
ee_re_15min	C5	GOCC	GOCC_NEURON_PROJECTION_CYTOPLASM	87	88	0.989	7	720	29854	0.005091	0.049973	5.28037
ee_re_15min	C2	KEGG_MEDICUS	KEGG_MEDICUS_PATHOGEN_HBV_HBX_TO_RAS_ERK_SIGNALING_PATHWAY	15	15	1	3	720	29854	0.005118	0.059244	5.27492
ee_re_15min	C2	KEGG_MEDICUS	KEGG_MEDICUS_PATHOGEN_HCMV_GB_TO_PDGFR_RAS_ERK...(10792)	15	15	1	3	720	29854	0.005118	0.059244	5.27492
ee_re_15min	C2	KEGG_MEDICUS	KEGG_MEDICUS_PATHOGEN_HPV_E5_TO_EGFR_RAS_ERK...(10815)	15	15	1	3	720	29854	0.005118	0.059244	5.27492
ee_re_15min	C2	KEGG_MEDICUS	KEGG_MEDICUS_REFERENCE_AREG_EGFR_RAS_ERK_SIGNALING_PATHWAY	15	15	1	3	720	29854	0.005118	0.059244	5.27492
ee_re_15min	C2	KEGG_MEDICUS	KEGG_MEDICUS_REFERENCE_CA2_PYK2_RAS_ERK_SIGNALING_PATHWAY	15	15	1	3	720	29854	0.005118	0.059244	5.27492
ee_re_15min	C2	KEGG_MEDICUS	KEGG_MEDICUS_REFERENCE_EGF_EGFR_PLCG_ERK_SIGNALING_PATHWAY	15	15	1	3	720	29854	0.005118	0.059244	5.27492
ee_re_15min	C2	KEGG_MEDICUS	KEGG_MEDICUS_REFERENCE_EREG_EGFR_RAS_ERK_SIGNALING_PATHWAY	15	15	1	3	720	29854	0.005118	0.059244	5.27492
ee_re_15min	C2	KEGG_MEDICUS	KEGG_MEDICUS_REFERENCE_FLT3LG_FLT3_RAS_ERK...(11001)	15	15	1	3	720	29854	0.005118	0.059244	5.27492
ee_re_15min	C2	KEGG_MEDICUS	KEGG_MEDICUS_REFERENCE_HGF_MET_RAS_ERK_SIGNALING_PATHWAY	15	15	1	3	720	29854	0.005118	0.059244	5.27492
ee_re_15min	C2	KEGG_MEDICUS	KEGG_MEDICUS_REFERENCE_KITLG_KIT_RAS_ERK_SIGNALING_PATHWAY	15	15	1	3	720	29854	0.005118	0.059244	5.27492
ee_re_15min	C2	KEGG_MEDICUS	KEGG_MEDICUS_REFERENCE_RELN_VLDLR_PI3K_SIGNALING_PATHWAY	15	15	1	3	720	29854	0.005118	0.059244	5.27492
ee_re_15min	C2	KEGG_MEDICUS	KEGG_MEDICUS_REFERENCE_TGFA_EGFR_RAS_ERK_SIGNALING_PATHWAY	15	15	1	3	720	29854	0.005118	0.059244	5.27492
ee_re_15min	C2	KEGG_MEDICUS	KEGG_MEDICUS_VARIANT_AMPLIFIED_FGFR_TO_RAS_ERK...(11230)	15	15	1	3	720	29854	0.005118	0.059244	5.27492
ee_re_15min	C2	KEGG_MEDICUS	KEGG_MEDICUS_VARIANT_EGF_OVEREXPRESSION_TO_RAS_ERK...(11254)	15	15	1	3	720	29854	0.005118	0.059244	5.27492
ee_re_15min	C2	KEGG_MEDICUS	KEGG_MEDICUS_VARIANT_IGF2_OVEREXPRESSION_TO_RAS...(11264)	15	15	1	3	720	29854	0.005118	0.059244	5.27492
ee_re_15min	C2	KEGG_MEDICUS	KEGG_MEDICUS_VARIANT_MUTATION_ACTIVATED_EGFR_TO...(11276)	15	15	1	3	720	29854	0.005118	0.059244	5.27492
ee_re_15min	C2	KEGG_MEDICUS	KEGG_MEDICUS_VARIANT_MUTATION_ACTIVATED_MET_TO_RAS...(11288)	15	15	1	3	720	29854	0.005118	0.059244	5.27492
ee_re_15min	C2	KEGG_MEDICUS	KEGG_MEDICUS_VARIANT_MUTATION_INACTIVATED_FGF17_TO...(11340)	15	15	1	3	720	29854	0.005118	0.059244	5.27492
ee_re_15min	C2	KEGG_MEDICUS	KEGG_MEDICUS_VARIANT_MUTATION_INACTIVATED_FGF8_TO...(11341)	15	15	1	3	720	29854	0.005118	0.059244	5.27492
ee_re_15min	C2	REACTOME	REACTOME_DEPOLYMERIZATION_OF_THE_NUCLEAR_LAMINA	15	15	1	3	720	29854	0.005118	0.059244	5.27492
ee_re_15min	C2	WP	WP_GALANIN_RECEPTOR_PATHWAY	15	16	0.938	3	720	29854	0.005118	0.059244	5.27492
ee_re_15min	C2	WP	WP_LEPTIN_INSULIN_SIGNALING_OVERLAP	15	17	0.882	3	720	29854	0.005118	0.059244	5.27492
ee_re_15min	C5	GOBP	GOBP_ACTIN_MYOSIN_FILAMENT_SLIDING	15	16	0.938	3	720	29854	0.005118	0.049973	5.27492
ee_re_15min	C5	GOBP	GOBP_CHONDROCYTE_DIFFERENTIATION_INVOLVED_IN...(01160)	15	15	1	3	720	29854	0.005118	0.049973	5.27492
ee_re_15min	C5	GOBP	GOBP_FIBROBLAST_ACTIVATION	15	15	1	3	720	29854	0.005118	0.049973	5.27492
ee_re_15min	C5	GOBP	GOBP_NUCLEAR_PORE_ORGANIZATION	15	15	1	3	720	29854	0.005118	0.049973	5.27492
ee_re_15min	C5	GOBP	GOBP_POSITIVE_REGULATION_OF_NUCLEOTIDE...(04883)	15	16	0.938	3	720	29854	0.005118	0.049973	5.27492
ee_re_15min	C5	GOBP	GOBP_REGULATION_OF_SEQUESTERING_OF_TRIGLYCERIDE	15	15	1	3	720	29854	0.005118	0.049973	5.27492
ee_re_15min	C5	GOCC	GOCC_MRNA_EDITING_COMPLEX	15	15	1	3	720	29854	0.005118	0.049973	5.27492
ee_re_15min	C5	GOMF	GOMF_ADENYL_NUCLEOTIDE_EXCHANGE_FACTOR_ACTIVITY	15	15	1	3	720	29854	0.005118	0.049973	5.27492
ee_re_15min	C5	GOMF	GOMF_LAMIN_BINDING	15	15	1	3	720	29854	0.005118	0.049973	5.27492
ee_re_15min	MITOCARTA	MITOCARTA	Fission	15	15	1	3	720	29854	0.005118	0.304543	5.27492
ee_re_15min	C5	GOBP	GOBP_MRNA_EXPORT_FROM_NUCLEUS	66	70	0.943	6	720	29854	0.005138	0.049973	5.27113
ee_re_15min	C5	GOBP	GOBP_REGULATION_OF_CELLULAR_RESPONSE_TO_INSULIN_STIMULUS	66	72	0.917	6	720	29854	0.005138	0.049973	5.27113
ee_re_15min	C5	GOCC	GOCC_LATERAL_PLASMA_MEMBRANE	66	67	0.985	6	720	29854	0.005138	0.049973	5.27113
ee_re_15min	C5	GOCC	GOCC_MAIN_AXON	66	67	0.985	6	720	29854	0.005138	0.049973	5.27113
ee_re_15min	C5	GOMF	GOMF_PROMOTER_SPECIFIC_CHROMATIN_BINDING	66	66	1	6	720	29854	0.005138	0.049973	5.27113
ee_re_15min	C5	GOBP	GOBP_GENERATION_OF_PRECURSOR_METABOLITES_AND_ENERGY	498	511	0.975	22	720	29854	0.00515	0.050047	5.2687
ee_re_15min	C5	GOBP	GOBP_MONOATOMIC_ION_HOMEOSTASIS	591	611	0.967	25	720	29854	0.005171	0.050203	5.26463
ee_re_15min	C5	GOBP	GOBP_REGULATION_OF_EPITHELIAL_CELL_PROLIFERATION	379	416	0.911	18	720	29854	0.005279	0.051204	5.24396
ee_re_15min	C5	GOBP	GOBP_REGULATION_OF_GENERATION_OF_PRECURSOR...(06004)	134	139	0.964	9	720	29854	0.005305	0.051403	5.23911
ee_re_15min	C2	WP	WP_EXERCISE_INDUCED_CIRCADIAN_REGULATION	47	48	0.979	5	720	29854	0.005349	0.061708	5.23092
ee_re_15min	C5	GOCC	GOCC_MITOCHONDRION	1633	1665	0.981	56	720	29854	0.005355	0.051843	5.22964
ee_re_15min	C5	GOBP	GOBP_CENTRAL_NERVOUS_SYSTEM_NEURON_DEVELOPMENT	88	89	0.989	7	720	29854	0.005418	0.052337	5.21798
ee_re_15min	C5	GOBP	GOBP_REGULATION_OF_LIPID_METABOLIC_PROCESS	322	342	0.942	16	720	29854	0.005438	0.052337	5.21427
ee_re_15min	C5	GOCC	GOCC_ORGANELLE_SUBCOMPARTMENT	1460	1513	0.965	51	720	29854	0.005458	0.052337	5.21062
ee_re_15min	C5	GOBP	GOBP_MAINTENANCE_OF_CELL_NUMBER	185	187	0.989	11	720	29854	0.005472	0.052337	5.20813
ee_re_15min	C5	GOBP	GOBP_PROTEIN_MODIFICATION_BY_SMALL_PROTEIN_REMOVAL	111	134	0.828	8	720	29854	0.005521	0.052337	5.19927
ee_re_15min	C5	GOBP	GOBP_STEM_CELL_PROLIFERATION	111	125	0.888	8	720	29854	0.005521	0.052337	5.19927
ee_re_15min	C5	GOMF	GOMF_TRANSCRIPTION_COREGULATOR_BINDING	111	112	0.991	8	720	29854	0.005521	0.052337	5.19927
ee_re_15min	C2	WP	WP_RAC1_PAK1_P38_MMP2_PATHWAY	67	68	0.985	6	720	29854	0.005531	0.063216	5.19745
ee_re_15min	C5	GOBP	GOBP_CIRCADIAN_REGULATION_OF_GENE_EXPRESSION	67	70	0.957	6	720	29854	0.005531	0.052337	5.19745
ee_re_15min	C5	GOBP	GOBP_LAMELLIPODIUM_ASSEMBLY	67	72	0.931	6	720	29854	0.005531	0.052337	5.19745
ee_re_15min	C2	KEGG_MEDICUS	KEGG_MEDICUS_PATHOGEN_SALMONELLA_SOPB_TO_ANXA2...(10842)	5	5	1	2	720	29854	0.005534	0.063216	5.19681
ee_re_15min	C2	REACTOME	REACTOME_SIGNALLING_TO_P38_VIA_RIT_AND_RIN	5	5	1	2	720	29854	0.005534	0.063216	5.19681
ee_re_15min	C5	GOBP	GOBP_DENDRITIC_TRANSPORT_OF_RIBONUCLEOPROTEIN_COMPLEX	5	5	1	2	720	29854	0.005534	0.052337	5.19681
ee_re_15min	C5	GOBP	GOBP_INTERKINETIC_NUCLEAR_MIGRATION	5	5	1	2	720	29854	0.005534	0.052337	5.19681
ee_re_15min	C5	GOBP	GOBP_MEMBRANE_FUSION_INVOLVED_IN_VIRAL_ENTRY_INTO_HOST_CELL	5	5	1	2	720	29854	0.005534	0.052337	5.19681
ee_re_15min	C5	GOBP	GOBP_POSITIVE_REGULATION_OF_METALLOENDOPEPTIDASE_ACTIVITY	5	7	0.714	2	720	29854	0.005534	0.052337	5.19681
ee_re_15min	C5	GOBP	GOBP_POSITIVE_REGULATION_OF_RETINOIC_ACID_RECEPTOR...(05011)	5	5	1	2	720	29854	0.005534	0.052337	5.19681
ee_re_15min	C5	GOBP	GOBP_POSITIVE_REGULATION_OF_THE_FORCE_OF_HEART_CONTRACTION	5	5	1	2	720	29854	0.005534	0.052337	5.19681
ee_re_15min	C5	GOBP	GOBP_PROTEIN_LOCALIZATION_TO_BICELLULAR_TIGHT_JUNCTION	5	5	1	2	720	29854	0.005534	0.052337	5.19681
ee_re_15min	C5	GOBP	GOBP_REGULATION_OF_ENDOSOME_ORGANIZATION	5	5	1	2	720	29854	0.005534	0.052337	5.19681
ee_re_15min	C5	GOBP	GOBP_REGULATION_OF_PROTEIN_KINASE_C_ACTIVITY	5	5	1	2	720	29854	0.005534	0.052337	5.19681
ee_re_15min	C5	GOBP	GOBP_RESPONSE_TO_CORTICOTROPIN_RELEASING_HORMONE	5	5	1	2	720	29854	0.005534	0.052337	5.19681
ee_re_15min	C5	GOBP	GOBP_SYNAPTIC_VESICLE_RECYCLING_VIA_ENDOSOME	5	5	1	2	720	29854	0.005534	0.052337	5.19681
ee_re_15min	C5	GOCC	GOCC_CALCIUM_AND_CALMODULIN_DEPENDENT_PROTEIN...(08035)	5	5	1	2	720	29854	0.005534	0.052337	5.19681
ee_re_15min	C5	GOCC	GOCC_DENDRITIC_FILOPODIUM	5	5	1	2	720	29854	0.005534	0.052337	5.19681
ee_re_15min	C5	GOCC	GOCC_LAMIN_FILAMENT	5	5	1	2	720	29854	0.005534	0.052337	5.19681
ee_re_15min	C5	GOMF	GOMF_CADMIUM_ION_BINDING	5	5	1	2	720	29854	0.005534	0.052337	5.19681
ee_re_15min	C5	GOMF	GOMF_STRUCTURAL_CONSTITUENT_OF_PRESYNAPTIC_ACTIVE_ZONE	5	5	1	2	720	29854	0.005534	0.052337	5.19681
ee_re_15min	CELLMARKER	CELLMARKER	CD8+ T Cell Epithelium	5	5	1	2	720	29854	0.005534	0.143625	5.19681
ee_re_15min	CELLMARKER	CELLMARKER	Cardiomyocyte Embryo	5	5	1	2	720	29854	0.005534	0.143625	5.19681
ee_re_15min	CELLMARKER	CELLMARKER	Endothelial Cell Intestine	5	5	1	2	720	29854	0.005534	0.143625	5.19681
ee_re_15min	CELLMARKER	CELLMARKER	Finally Highly Effector (TEMRA) Memory T Cell Blood	5	6	0.833	2	720	29854	0.005534	0.143625	5.19681
ee_re_15min	CELLMARKER	CELLMARKER	Natural Killer T(NKT) Cell Kidney	5	5	1	2	720	29854	0.005534	0.143625	5.19681
ee_re_15min	CELLMARKER	CELLMARKER	Natural Killer Cell Lymph	5	5	1	2	720	29854	0.005534	0.143625	5.19681
ee_re_15min	C2	BIOCARTA	BIOCARTA_FAS_PATHWAY	30	30	1	4	720	29854	0.005586	0.063216	5.18754
ee_re_15min	C2	BIOCARTA	BIOCARTA_GPCR_PATHWAY	30	30	1	4	720	29854	0.005586	0.063216	5.18754
ee_re_15min	C2	PID	PID_RAS_PATHWAY	30	30	1	4	720	29854	0.005586	0.063216	5.18754
ee_re_15min	C5	GOBP	GOBP_ESTABLISHMENT_OF_MITOCHONDRION_LOCALIZATION	30	30	1	4	720	29854	0.005586	0.05263	5.18754
ee_re_15min	C5	GOBP	GOBP_POSITIVE_REGULATION_OF_CALCIUM_ION...(04392)	30	30	1	4	720	29854	0.005586	0.05263	5.18754
ee_re_15min	C5	GOBP	GOBP_PROTEIN_LOCALIZATION_TO_GOLGI_APPARATUS	30	30	1	4	720	29854	0.005586	0.05263	5.18754
ee_re_15min	C5	GOBP	GOBP_REGULATION_OF_TRANSCRIPTION_BY_RNA_POLYMERASE_III	30	30	1	4	720	29854	0.005586	0.05263	5.18754
ee_re_15min	C5	GOCC	GOCC_BASAL_PART_OF_CELL	295	303	0.974	15	720	29854	0.005684	0.05351	5.17005
ee_re_15min	C5	GOBP	GOBP_NEGATIVE_REGULATION_OF_CELL_CYCLE	382	407	0.939	18	720	29854	0.005715	0.053748	5.16469
ee_re_15min	C5	GOBP	GOBP_CELLULAR_RESPONSE_TO_UNFOLDED_PROTEIN	89	89	1	7	720	29854	0.005762	0.054137	5.15655
ee_re_15min	C2	WP	WP_WNT_SIGNALING	112	113	0.991	8	720	29854	0.005823	0.065693	5.14593
ee_re_15min	C5	GOCC	GOCC_CENTRIOLAR_SATELLITE	112	118	0.949	8	720	29854	0.005823	0.054665	5.14593
ee_re_15min	C5	GOBP	GOBP_DENDRITE_MORPHOGENESIS	136	139	0.978	9	720	29854	0.005836	0.05469	5.14365
ee_re_15min	C5	GOBP	GOBP_POSITIVE_REGULATION_OF_LIPID_METABOLIC_PROCESS	136	145	0.938	9	720	29854	0.005836	0.05469	5.14365
ee_re_15min	C5	GOBP	GOBP_BODY_MORPHOGENESIS	48	49	0.98	5	720	29854	0.005854	0.054708	5.14057
ee_re_15min	C5	GOBP	GOBP_RESPONSE_TO_NERVE_GROWTH_FACTOR	48	48	1	5	720	29854	0.005854	0.054708	5.14057
ee_re_15min	C5	GOMF	GOMF_TUMOR_NECROSIS_FACTOR_RECEPTOR_SUPERFAMILY_BINDING	48	49	0.98	5	720	29854	0.005854	0.054708	5.14057
ee_re_15min	C5	GOBP	GOBP_RNA_STABILIZATION	68	73	0.932	6	720	29854	0.005945	0.055455	5.1252
ee_re_15min	C5	GOBP	GOBP_SOMATIC_STEM_CELL_POPULATION_MAINTENANCE	68	69	0.986	6	720	29854	0.005945	0.055455	5.1252
ee_re_15min	C5	GOBP	GOBP_DEVELOPMENTAL_GROWTH_INVOLVED_IN_MORPHOGENESIS	241	244	0.988	13	720	29854	0.006011	0.056018	5.11417
ee_re_15min	C5	GOBP	GOBP_REGULATION_OF_DEFENSE_RESPONSE	759	823	0.922	30	720	29854	0.006092	0.056725	5.10072
ee_re_15min	C5	GOBP	GOBP_NEURAL_PRECURSOR_CELL_PROLIFERATION	162	167	0.97	10	720	29854	0.006114	0.056825	5.09715
ee_re_15min	C5	GOBP	GOBP_NEURAL_TUBE_DEVELOPMENT	162	162	1	10	720	29854	0.006114	0.056825	5.09715
ee_re_15min	C2	WP	WP_ECTODERM_DIFFERENTIATION	137	142	0.965	9	720	29854	0.006117	0.067459	5.09669
ee_re_15min	C5	GOBP	GOBP_GLUCOSE_METABOLIC_PROCESS	188	193	0.974	11	720	29854	0.006157	0.057146	5.09025
ee_re_15min	C2	KEGG_MEDICUS	KEGG_MEDICUS_ENV_FACTOR_E2_TO_RAS_ERK_SIGNALING_PATHWAY	16	16	1	3	720	29854	0.006188	0.067459	5.08519
ee_re_15min	C2	KEGG_MEDICUS	KEGG_MEDICUS_REFERENCE_AGE_RAGE_SIGNALING_PATHWAY	16	16	1	3	720	29854	0.006188	0.067459	5.08519
ee_re_15min	C2	KEGG_MEDICUS	KEGG_MEDICUS_REFERENCE_EGF_EGFR_RAS_ERK_SIGNALING_PATHWAY	16	16	1	3	720	29854	0.006188	0.067459	5.08519
ee_re_15min	C2	KEGG_MEDICUS	KEGG_MEDICUS_REFERENCE_EGF_ERBB2_RAS_ERK_SIGNALING_PATHWAY	16	16	1	3	720	29854	0.006188	0.067459	5.08519
ee_re_15min	C2	KEGG_MEDICUS	KEGG_MEDICUS_REFERENCE_IGF_IGF1R_RAS_ERK_SIGNALING_PATHWAY	16	16	1	3	720	29854	0.006188	0.067459	5.08519
ee_re_15min	C2	KEGG_MEDICUS	KEGG_MEDICUS_REFERENCE_P4_PR_RAS_ERK_SIGNALING_PATHWAY	16	16	1	3	720	29854	0.006188	0.067459	5.08519
ee_re_15min	C2	KEGG_MEDICUS	KEGG_MEDICUS_VARIANT_MUTATION_ACTIVATED_FGFR3_TO...(11277)	16	16	1	3	720	29854	0.006188	0.067459	5.08519
ee_re_15min	C2	WP	WP_AIRWAY_SMOOTH_MUSCLE_CELL_CONTRACTION	16	16	1	3	720	29854	0.006188	0.067459	5.08519
ee_re_15min	C2	WP	WP_IL_9_SIGNALING_PATHWAY	16	17	0.941	3	720	29854	0.006188	0.067459	5.08519
ee_re_15min	C2	WP	WP_INTERACTOME_OF_POLYCOMB_REPRESSIVE_COMPLEX_2_PRC2	16	16	1	3	720	29854	0.006188	0.067459	5.08519
ee_re_15min	C5	GOBP	GOBP_METHYLGUANOSINE_CAP_DECAPPING	16	16	1	3	720	29854	0.006188	0.057146	5.08519
ee_re_15min	C5	GOBP	GOBP_POSITIVE_REGULATION_OF_PEPTIDYL_LYSINE_ACETYLATION	16	16	1	3	720	29854	0.006188	0.057146	5.08519
ee_re_15min	C5	GOBP	GOBP_PROTEIN_LOCALIZATION_TO_PHAGOPHORE_ASSEMBLY_SITE	16	16	1	3	720	29854	0.006188	0.057146	5.08519
ee_re_15min	C5	GOBP	GOBP_REGULATION_OF_CELLULAR_RESPONSE_TO_HEAT	16	16	1	3	720	29854	0.006188	0.057146	5.08519
ee_re_15min	C5	GOBP	GOBP_REGULATION_OF_RESPONSE_TO_OSMOTIC_STRESS	16	16	1	3	720	29854	0.006188	0.057146	5.08519
ee_re_15min	C5	GOBP	GOBP_SUPPRESSION_OF_VIRAL_RELEASE_BY_HOST	16	16	1	3	720	29854	0.006188	0.057146	5.08519
ee_re_15min	C5	GOMF	GOMF_SEQUENCE_SPECIFIC_DNA_BINDING	1610	1670	0.964	55	720	29854	0.006204	0.057243	5.08258
ee_re_15min	C5	GOBP	GOBP_RESPONSE_TO_SALT	356	367	0.97	17	720	29854	0.006257	0.057679	5.07409
ee_re_15min	C2	REACTOME	REACTOME_DISASSEMBLY_OF_THE_DESTRUCTION_COMPLEX...(12475)	31	31	1	4	720	29854	0.006293	0.067572	5.06834
ee_re_15min	C2	REACTOME	REACTOME_FGFR1_MUTANT_RECEPTOR_ACTIVATION	31	31	1	4	720	29854	0.006293	0.067572	5.06834
ee_re_15min	C2	REACTOME	REACTOME_INTERACTION_BETWEEN_L1_AND_ANKYRINS	31	31	1	4	720	29854	0.006293	0.067572	5.06834
ee_re_15min	C2	REACTOME	REACTOME_MAPK_TARGETS_NUCLEAR_EVENTS_MEDIATED_BY_MAP_KINASES	31	31	1	4	720	29854	0.006293	0.067572	5.06834
ee_re_15min	C2	WP	WP_WHITE_FAT_CELL_DIFFERENTIATION	31	32	0.969	4	720	29854	0.006293	0.067572	5.06834
ee_re_15min	C5	GOBP	GOBP_POSITIVE_REGULATION_OF_CELL_SUBSTRATE...(04460)	31	31	1	4	720	29854	0.006293	0.057908	5.06834
ee_re_15min	C5	GOBP	GOBP_POSITIVE_REGULATION_OF_SODIUM_ION_TRANSPORT	31	32	0.969	4	720	29854	0.006293	0.057908	5.06834
ee_re_15min	C5	GOBP	GOBP_NEGATIVE_REGULATION_OF_MAPK_CASCADE	163	176	0.926	10	720	29854	0.006377	0.058461	5.05501
ee_re_15min	C5	GOBP	GOBP_NEGATIVE_REGULATION_OF_TOR_SIGNALING	69	73	0.945	6	720	29854	0.006382	0.058461	5.05434
ee_re_15min	C5	GOBP	GOBP_NUCLEAR_TRANSCRIBED_MRNA_CATABOLIC_PROCESS...(03948)	69	69	1	6	720	29854	0.006382	0.058461	5.05434
ee_re_15min	C5	GOBP	GOBP_POSITIVE_REGULATION_OF_DNA_BIOSYNTHETIC_PROCESS	69	69	1	6	720	29854	0.006382	0.058461	5.05434
ee_re_15min	C2	REACTOME	REACTOME_INNATE_IMMUNE_SYSTEM	1094	1125	0.972	40	720	29854	0.006387	0.068301	5.05351
ee_re_15min	C5	GOBP	GOBP_CELLULAR_RESPONSE_TO_GLUCOCORTICOID_STIMULUS	49	50	0.98	5	720	29854	0.006393	0.058461	5.05257
ee_re_15min	C5	GOMF	GOMF_HSP70_PROTEIN_BINDING	49	51	0.961	5	720	29854	0.006393	0.058461	5.05257
ee_re_15min	C5	GOMF	GOMF_PROTEIN_KINASE_C_BINDING	49	51	0.961	5	720	29854	0.006393	0.058461	5.05257
ee_re_15min	C2	REACTOME	REACTOME_SEPARATION_OF_SISTER_CHROMATIDS	189	191	0.99	11	720	29854	0.006399	0.068301	5.0516
ee_re_15min	C5	GOBP	GOBP_NEGATIVE_REGULATION_OF_GENE_EXPRESSION_EPIGENETIC	114	120	0.95	8	720	29854	0.006466	0.059073	5.04126
ee_re_15min	C5	GOBP	GOBP_INNATE_IMMUNE_RESPONSE	927	977	0.949	35	720	29854	0.006473	0.059089	5.0401
ee_re_15min	C2	WP	WP_MICRORNAS_IN_CARDIOMYOCYTE_HYPERTROPHY	91	104	0.875	7	720	29854	0.006496	0.069134	5.0365
ee_re_15min	C5	GOBP	GOBP_ENERGY_DERIVATION_BY_OXIDATION_OF_ORGANIC_COMPOUNDS	329	337	0.976	16	720	29854	0.006639	0.060547	5.01483
ee_re_15min	C5	GOBP	GOBP_PROTEIN_DNA_COMPLEX_ORGANIZATION	831	879	0.945	32	720	29854	0.006833	0.062114	4.986
ee_re_15min	C5	GOBP	GOBP_CELLULAR_RESPONSE_TO_MECHANICAL_STIMULUS	70	72	0.972	6	720	29854	0.006841	0.062114	4.98483
ee_re_15min	C5	GOBP	GOBP_GLANDULAR_EPITHELIAL_CELL_DIFFERENTIATION	70	73	0.959	6	720	29854	0.006841	0.062114	4.98483
ee_re_15min	C5	GOBP	GOBP_POSITIVE_REGULATION_OF_PROTEIN_LOCALIZATION...(04959)	70	73	0.959	6	720	29854	0.006841	0.062114	4.98483
ee_re_15min	C5	GOBP	GOBP_REGULATION_OF_MIRNA_TRANSCRIPTION	70	71	0.986	6	720	29854	0.006841	0.062114	4.98483
ee_re_15min	C2	WP	WP_CORTICOTROPIN_RELEASING_HORMONE_SIGNALING_PATHWAY	92	93	0.989	7	720	29854	0.006889	0.073094	4.97782
ee_re_15min	C5	GOBP	GOBP_POSITIVE_REGULATION_OF_CELL_POPULATION_PROLIFERATION	1202	1286	0.935	43	720	29854	0.006939	0.062945	4.97066
ee_re_15min	C2	WP	WP_IL_4_SIGNALING_PATHWAY	50	50	1	5	720	29854	0.006965	0.073248	4.96683
ee_re_15min	C2	WP	WP_RANKL_RANK_SIGNALING_PATHWAY	50	50	1	5	720	29854	0.006965	0.073248	4.96683
ee_re_15min	C2	WP	WP_TRANSLATION_FACTORS	50	50	1	5	720	29854	0.006965	0.073248	4.96683
ee_re_15min	C5	GOBP	GOBP_COLUMNAR_CUBOIDAL_EPITHELIAL_CELL_DEVELOPMENT	50	52	0.962	5	720	29854	0.006965	0.063019	4.96683
ee_re_15min	C5	GOBP	GOBP_MITOCHONDRION_LOCALIZATION	50	50	1	5	720	29854	0.006965	0.063019	4.96683
ee_re_15min	C5	GOBP	GOBP_REGULATION_OF_CYCLASE_ACTIVITY	50	55	0.909	5	720	29854	0.006965	0.063019	4.96683
ee_re_15min	C2	REACTOME	REACTOME_PHASE_0_RAPID_DEPOLARISATION	32	32	1	4	720	29854	0.007057	0.073777	4.95375
ee_re_15min	C2	WP	WP_JAK_STAT_SIGNALING_IN_THE_REGULATION_OF_BETA_CELLS	32	34	0.941	4	720	29854	0.007057	0.073777	4.95375
ee_re_15min	C5	GOBP	GOBP_REGULATION_OF_CYTOPLASMIC_TRANSPORT	32	32	1	4	720	29854	0.007057	0.063624	4.95375
ee_re_15min	C5	GOBP	GOBP_REGULATION_OF_VASCULAR_ENDOTHELIAL_GROWTH...(06812)	32	35	0.914	4	720	29854	0.007057	0.063624	4.95375
ee_re_15min	C5	GOBP	GOBP_RETINOIC_ACID_RECEPTOR_SIGNALING_PATHWAY	32	32	1	4	720	29854	0.007057	0.063624	4.95375
ee_re_15min	C5	GOBP	GOBP_VESICLE_TETHERING	32	32	1	4	720	29854	0.007057	0.063624	4.95375
ee_re_15min	CELLMARKER	CELLMARKER	Natural Killer Cell Bone Marrow	32	34	0.941	4	720	29854	0.007057	0.174592	4.95375
ee_re_15min	CELLMARKER	CELLMARKER	Natural Killer Cell Stomach	32	33	0.97	4	720	29854	0.007057	0.174592	4.95375
ee_re_15min	C5	GOBP	GOBP_RESPONSE_TO_TRANSFORMING_GROWTH_FACTOR_BETA	274	297	0.923	14	720	29854	0.007098	0.063935	4.94799
ee_re_15min	C5	GOBP	GOBP_PYRUVATE_METABOLIC_PROCESS	116	118	0.983	8	720	29854	0.00716	0.064444	4.93919
ee_re_15min	C5	GOBP	GOBP_POSITIVE_REGULATION_OF_IMMUNE_SYSTEM_PROCESS	1035	1081	0.957	38	720	29854	0.007256	0.065247	4.92592
ee_re_15min	C5	GOBP	GOBP_REGULATION_OF_EMBRYONIC_DEVELOPMENT	93	93	1	7	720	29854	0.007299	0.065568	4.92002
ee_re_15min	C2	REACTOME	REACTOME_INTERLEUKIN_17_SIGNALING	71	71	1	6	720	29854	0.007324	0.076044	4.91663
ee_re_15min	C5	GOBP	GOBP_CELL_MIGRATION_INVOLVED_IN_SPROUTING_ANGIOGENESIS	71	96	0.74	6	720	29854	0.007324	0.065568	4.91663
ee_re_15min	C5	GOBP	GOBP_INTERMEDIATE_FILAMENT_ORGANIZATION	71	73	0.973	6	720	29854	0.007324	0.065568	4.91663
ee_re_15min	C5	GOBP	GOBP_NEGATIVE_REGULATION_OF_WOUND_HEALING	71	75	0.947	6	720	29854	0.007324	0.065568	4.91663
ee_re_15min	C5	GOMF	GOMF_NUCLEOSOME_BINDING	71	71	1	6	720	29854	0.007324	0.065568	4.91663
ee_re_15min	C5	GOCC	GOCC_PHAGOCYTIC_VESICLE	141	142	0.993	9	720	29854	0.007345	0.065674	4.91378
ee_re_15min	C2	KEGG_MEDICUS	KEGG_MEDICUS_REFERENCE_PDGF_PDGFR_PLCG_CAMK...(11129)	17	17	1	3	720	29854	0.00738	0.076044	4.90892
ee_re_15min	C2	KEGG_MEDICUS	KEGG_MEDICUS_REFERENCE_PINK_PARKIN_MEDIATED...(11132)	17	17	1	3	720	29854	0.00738	0.076044	4.90892
ee_re_15min	C2	KEGG_MEDICUS	KEGG_MEDICUS_VARIANT_MUTATION_CAUSED_ABERRANT...(11295)	17	17	1	3	720	29854	0.00738	0.076044	4.90892
ee_re_15min	C2	REACTOME	REACTOME_FOXO_MEDIATED_TRANSCRIPTION_OF_CELL_CYCLE_GENES	17	17	1	3	720	29854	0.00738	0.076044	4.90892
ee_re_15min	C5	GOBP	GOBP_CLATHRIN_COAT_ASSEMBLY	17	17	1	3	720	29854	0.00738	0.065674	4.90892
ee_re_15min	C5	GOBP	GOBP_PSEUDOPODIUM_ORGANIZATION	17	17	1	3	720	29854	0.00738	0.065674	4.90892
ee_re_15min	C5	GOBP	GOBP_REGULATION_OF_AUTOPHAGOSOME_MATURATION	17	17	1	3	720	29854	0.00738	0.065674	4.90892
ee_re_15min	C5	GOBP	GOBP_REGULATION_OF_HEMATOPOIETIC_STEM_CELL...(06061)	17	17	1	3	720	29854	0.00738	0.065674	4.90892
ee_re_15min	C5	GOBP	GOBP_WHITE_FAT_CELL_DIFFERENTIATION	17	17	1	3	720	29854	0.00738	0.065674	4.90892
ee_re_15min	C5	GOCC	GOCC_FEMALE_GERM_CELL_NUCLEUS	17	17	1	3	720	29854	0.00738	0.065674	4.90892
ee_re_15min	CELLMARKER	CELLMARKER	Natural Killer Cell Lung	17	19	0.895	3	720	29854	0.00738	0.174592	4.90892
ee_re_15min	C5	GOBP	GOBP_KERATINOCYTE_DIFFERENTIATION	167	177	0.944	10	720	29854	0.007519	0.066734	4.8903
ee_re_15min	C5	GOBP	GOBP_ORGAN_GROWTH	167	177	0.944	10	720	29854	0.007519	0.066734	4.8903
ee_re_15min	C5	GOBP	GOBP_RESPONSE_TO_TEMPERATURE_STIMULUS	167	172	0.971	10	720	29854	0.007519	0.066734	4.8903
ee_re_15min	C5	GOBP	GOBP_POSITIVE_REGULATION_OF_MITOTIC_CELL_CYCLE	117	128	0.914	8	720	29854	0.007528	0.066757	4.88909
ee_re_15min	C2	BIOCARTA	BIOCARTA_NFAT_PATHWAY	51	51	1	5	720	29854	0.007572	0.077797	4.88325
ee_re_15min	C5	GOBP	GOBP_NEUROMUSCULAR_JUNCTION_DEVELOPMENT	51	52	0.981	5	720	29854	0.007572	0.066974	4.88325
ee_re_15min	C5	GOBP	GOBP_POSITIVE_REGULATION_OF_MIRNA_TRANSCRIPTION	51	52	0.981	5	720	29854	0.007572	0.066974	4.88325
ee_re_15min	C5	GOBP	GOBP_REGULATION_OF_ESTABLISHMENT_OF_PROTEIN...(05955)	51	51	1	5	720	29854	0.007572	0.066974	4.88325
ee_re_15min	C5	GOMF	GOMF_CIS_REGULATORY_REGION_SEQUENCE_SPECIFIC_DNA_BINDING	1175	1215	0.967	42	720	29854	0.007672	0.067794	4.87023
ee_re_15min	C5	GOBP	GOBP_POSITIVE_REGULATION_OF_SMALL_MOLECULE...(05037)	142	147	0.966	9	720	29854	0.007679	0.067801	4.86926
ee_re_15min	C5	GOBP	GOBP_CALCIUM_ION_TRANSMEMBRANE_IMPORT_INTO_CYTOSOL	194	205	0.946	11	720	29854	0.007726	0.06816	4.86312
ee_re_15min	C5	GOCC	GOCC_CHROMOSOMAL_REGION	394	399	0.987	18	720	29854	0.00776	0.068395	4.85882
ee_re_15min	C2	REACTOME	REACTOME_TRANS_GOLGI_NETWORK_VESICLE_BUDDING	72	72	1	6	720	29854	0.007831	0.08022	4.8497
ee_re_15min	C5	GOCC	GOCC_CORTICAL_ACTIN_CYTOSKELETON	72	73	0.986	6	720	29854	0.007831	0.068961	4.8497
ee_re_15min	C5	GOBP	GOBP_REGULATION_OF_TRANSCRIPTION_FROM_RNA...(06751)	33	33	1	4	720	29854	0.00788	0.069215	4.84345
ee_re_15min	C5	GOBP	GOBP_RESPONSE_TO_FLUID_SHEAR_STRESS	33	34	0.971	4	720	29854	0.00788	0.069215	4.84345
ee_re_15min	C5	GOCC	GOCC_CLATHRIN_VESICLE_COAT	33	34	0.971	4	720	29854	0.00788	0.069215	4.84345
ee_re_15min	C5	GOBP	GOBP_COLUMNAR_CUBOIDAL_EPITHELIAL_CELL...(01225)	118	123	0.959	8	720	29854	0.00791	0.069304	4.83961
ee_re_15min	C5	GOBP	GOBP_REGULATION_OF_BLOOD_VESSEL_ENDOTHELIAL_CELL_MIGRATION	118	154	0.766	8	720	29854	0.00791	0.069304	4.83961
ee_re_15min	C5	GOBP	GOBP_REGULATION_OF_MYELOID_LEUKOCYTE...(06330)	118	124	0.952	8	720	29854	0.00791	0.069304	4.83961
ee_re_15min	C5	GOMF	GOMF_ENZYME_INHIBITOR_ACTIVITY	365	386	0.946	17	720	29854	0.007931	0.069431	4.83691
ee_re_15min	C5	GOBP	GOBP_REGULATION_OF_POST_TRANSLATIONAL_PROTEIN_MODIFICATION	278	284	0.979	14	720	29854	0.008013	0.070072	4.82672
ee_re_15min	C2	WP	WP_MESODERMAL_COMMITMENT_PATHWAY	143	147	0.973	9	720	29854	0.008025	0.081974	4.8252
ee_re_15min	C5	GOBP	GOBP_POSITIVE_REGULATION_OF_WNT_SIGNALING_PATHWAY	143	146	0.979	9	720	29854	0.008025	0.070072	4.8252
ee_re_15min	CELLMARKER	CELLMARKER	Astrocyte Embryonic Prefrontal Cortex	336	343	0.98	16	720	29854	0.008044	0.174592	4.82281
ee_re_15min	C5	GOBP	GOBP_FOREBRAIN_DEVELOPMENT	396	408	0.971	18	720	29854	0.008152	0.070072	4.80952
ee_re_15min	C2	KEGG_MEDICUS	KEGG_MEDICUS_PATHOGEN_YERSINIA_YOPP_J_TO_TLR2_4...(10858)	6	6	1	2	720	29854	0.008169	0.0825	4.80741
ee_re_15min	C2	KEGG_MEDICUS	KEGG_MEDICUS_REFERENCE_ERK_RSK_SIGNALING	6	6	1	2	720	29854	0.008169	0.0825	4.80741
ee_re_15min	C2	REACTOME	REACTOME_MOLYBDENUM_COFACTOR_BIOSYNTHESIS	6	6	1	2	720	29854	0.008169	0.0825	4.80741
ee_re_15min	C2	REACTOME	REACTOME_NEGATIVE_FEEDBACK_REGULATION_OF_MAPK_PATHWAY	6	6	1	2	720	29854	0.008169	0.0825	4.80741
ee_re_15min	C5	GOBP	GOBP_ASYMMETRIC_NEUROBLAST_DIVISION	6	6	1	2	720	29854	0.008169	0.070072	4.80741
ee_re_15min	C5	GOBP	GOBP_CELLULAR_RESPONSE_TO_WATER_STIMULUS	6	6	1	2	720	29854	0.008169	0.070072	4.80741
ee_re_15min	C5	GOBP	GOBP_CILIUM_DISASSEMBLY	6	6	1	2	720	29854	0.008169	0.070072	4.80741
ee_re_15min	C5	GOBP	GOBP_DEVELOPMENT_OF_SECONDARY_FEMALE_SEXUAL...(01423)	6	6	1	2	720	29854	0.008169	0.070072	4.80741
ee_re_15min	C5	GOBP	GOBP_ENDOCARDIAL_CELL_DIFFERENTIATION	6	6	1	2	720	29854	0.008169	0.070072	4.80741
ee_re_15min	C5	GOBP	GOBP_ENDOCARDIUM_MORPHOGENESIS	6	6	1	2	720	29854	0.008169	0.070072	4.80741
ee_re_15min	C5	GOBP	GOBP_HEMIDESMOSOME_ASSEMBLY	6	6	1	2	720	29854	0.008169	0.070072	4.80741
ee_re_15min	C5	GOBP	GOBP_MAINTENANCE_OF_PRESYNAPTIC_ACTIVE_ZONE_STRUCTURE	6	6	1	2	720	29854	0.008169	0.070072	4.80741
ee_re_15min	C5	GOBP	GOBP_PARKIN_MEDIATED_STIMULATION_OF_MITOPHAGY_IN...(04122)	6	6	1	2	720	29854	0.008169	0.070072	4.80741
ee_re_15min	C5	GOBP	GOBP_PROSTHETIC_GROUP_METABOLIC_PROCESS	6	6	1	2	720	29854	0.008169	0.070072	4.80741
ee_re_15min	C5	GOBP	GOBP_REGULATION_OF_GUANYLATE_CYCLASE_ACTIVITY	6	7	0.857	2	720	29854	0.008169	0.070072	4.80741
ee_re_15min	C5	GOBP	GOBP_RESPONSE_TO_SORBITOL	6	6	1	2	720	29854	0.008169	0.070072	4.80741
ee_re_15min	C5	GOBP	GOBP_SNRNA_TRANSPORT	6	6	1	2	720	29854	0.008169	0.070072	4.80741
ee_re_15min	C5	GOBP	GOBP_STEM_CELL_FATE_SPECIFICATION	6	6	1	2	720	29854	0.008169	0.070072	4.80741
ee_re_15min	C5	GOBP	GOBP_VASCULAR_ENDOTHELIAL_GROWTH_FACTOR_RECEPTOR_2...(07824)	6	6	1	2	720	29854	0.008169	0.070072	4.80741
ee_re_15min	C5	GOBP	GOBP_VOLUNTARY_SKELETAL_MUSCLE_CONTRACTION	6	6	1	2	720	29854	0.008169	0.070072	4.80741
ee_re_15min	C5	GOCC	GOCC_ATG1_ULK1_KINASE_COMPLEX	6	6	1	2	720	29854	0.008169	0.070072	4.80741
ee_re_15min	C5	GOCC	GOCC_BASAL_DENDRITE	6	6	1	2	720	29854	0.008169	0.070072	4.80741
ee_re_15min	C5	GOCC	GOCC_JUNCTIONAL_MEMBRANE_COMPLEX	6	6	1	2	720	29854	0.008169	0.070072	4.80741
ee_re_15min	C5	GOCC	GOCC_MICROTUBULE_BUNDLE	6	6	1	2	720	29854	0.008169	0.070072	4.80741
ee_re_15min	C5	GOCC	GOCC_TORC1_COMPLEX	6	6	1	2	720	29854	0.008169	0.070072	4.80741
ee_re_15min	CELLMARKER	CELLMARKER	Cardiomyocyte Heart Muscle	6	6	1	2	720	29854	0.008169	0.174592	4.80741
ee_re_15min	CELLMARKER	CELLMARKER	Cytotoxic CD8+ T Cell Blood	6	7	0.857	2	720	29854	0.008169	0.174592	4.80741
ee_re_15min	CELLMARKER	CELLMARKER	Cytotoxic T Cell Colorectum	6	7	0.857	2	720	29854	0.008169	0.174592	4.80741
ee_re_15min	CELLMARKER	CELLMARKER	Effector CD8+ T Cell Peripheral Blood	6	6	1	2	720	29854	0.008169	0.174592	4.80741
ee_re_15min	CELLMARKER	CELLMARKER	Lymphocyte Undefined	6	6	1	2	720	29854	0.008169	0.174592	4.80741
ee_re_15min	C5	GOBP	GOBP_RESPONSE_TO_INORGANIC_SUBSTANCE	519	531	0.977	22	720	29854	0.008182	0.070122	4.80587
ee_re_15min	C5	GOBP	GOBP_NEGATIVE_REGULATION_OF_MITOCHONDRION_ORGANIZATION	52	52	1	5	720	29854	0.008215	0.070177	4.80174
ee_re_15min	C5	GOCC	GOCC_CLEAVAGE_FURROW	52	54	0.963	5	720	29854	0.008215	0.070177	4.80174
ee_re_15min	C5	GOMF	GOMF_GENERAL_TRANSCRIPTION_INITIATION_FACTOR_ACTIVITY	52	55	0.945	5	720	29854	0.008215	0.070177	4.80174
ee_re_15min	C5	GOMF	GOMF_NUCLEAR_RECEPTOR_ACTIVITY	52	52	1	5	720	29854	0.008215	0.070177	4.80174
ee_re_15min	C5	GOBP	GOBP_EPIDERMIS_DEVELOPMENT	367	385	0.953	17	720	29854	0.008349	0.071255	4.78566
ee_re_15min	C2	WP	WP_DISTURBED_PATHWAYS_IN_DUCHENNE_MUSCULAR_DYSTROPHY	73	74	0.986	6	720	29854	0.008362	0.084215	4.784
ee_re_15min	C5	GOBP	GOBP_REGULATION_OF_CARDIAC_MUSCLE_CONTRACTION	73	78	0.936	6	720	29854	0.008362	0.071314	4.784
ee_re_15min	C5	GOBP	GOBP_INTRACELLULAR_GLUCOSE_HOMEOSTASIS	144	158	0.911	9	720	29854	0.008383	0.071426	4.7816
ee_re_15min	C5	GOBP	GOBP_CALCIUM_ION_TRANSMEMBRANE_TRANSPORT	338	352	0.96	16	720	29854	0.008487	0.072252	4.76927
ee_re_15min	C5	GOBP	GOBP_RESPONSE_TO_ORGANIC_CYCLIC_COMPOUND	878	913	0.962	33	720	29854	0.008569	0.072896	4.75957
ee_re_15min	C5	GOBP	GOBP_ENDOSOME_ORGANIZATION	96	96	1	7	720	29854	0.008637	0.073155	4.75169
ee_re_15min	C5	GOBP	GOBP_NEGATIVE_REGULATION_OF_EXTRINSIC_APOPTOTIC...(03319)	96	99	0.97	7	720	29854	0.008637	0.073155	4.75169
ee_re_15min	C2	BIOCARTA	BIOCARTA_CALCINEURIN_PATHWAY	18	18	1	3	720	29854	0.0087	0.086301	4.74446
ee_re_15min	C2	BIOCARTA	BIOCARTA_CCR3_PATHWAY	18	19	0.947	3	720	29854	0.0087	0.086301	4.74446
ee_re_15min	C2	BIOCARTA	BIOCARTA_PTEN_PATHWAY	18	18	1	3	720	29854	0.0087	0.086301	4.74446
ee_re_15min	C5	GOBP	GOBP_LAMELLIPODIUM_MORPHOGENESIS	18	18	1	3	720	29854	0.0087	0.073155	4.74446
ee_re_15min	C5	GOBP	GOBP_MRNA_METHYLATION	18	18	1	3	720	29854	0.0087	0.073155	4.74446
ee_re_15min	C5	GOBP	GOBP_POSITIVE_REGULATION_OF_TRANSCRIPTION_BY_RNA...(05099)	18	18	1	3	720	29854	0.0087	0.073155	4.74446
ee_re_15min	C5	GOBP	GOBP_POSITIVE_REGULATION_OF_VASCULAR_PERMEABILITY	18	18	1	3	720	29854	0.0087	0.073155	4.74446
ee_re_15min	C5	GOBP	GOBP_POST_EMBRYONIC_ANIMAL_ORGAN_DEVELOPMENT	18	18	1	3	720	29854	0.0087	0.073155	4.74446
ee_re_15min	C5	GOBP	GOBP_REGULATION_OF_SKELETAL_MUSCLE_CONTRACTION	18	18	1	3	720	29854	0.0087	0.073155	4.74446
ee_re_15min	C5	GOBP	GOBP_REGULATION_OF_VASCULAR_ASSOCIATED_SMOOTH...(06810)	18	25	0.72	3	720	29854	0.0087	0.073155	4.74446
ee_re_15min	C5	GOBP	GOBP_RETICULOPHAGY	18	18	1	3	720	29854	0.0087	0.073155	4.74446
ee_re_15min	C5	GOBP	GOBP_SEQUESTERING_OF_TRIGLYCERIDE	18	18	1	3	720	29854	0.0087	0.073155	4.74446
ee_re_15min	C5	GOCC	GOCC_DYSTROPHIN_ASSOCIATED_GLYCOPROTEIN_COMPLEX	18	18	1	3	720	29854	0.0087	0.073155	4.74446
ee_re_15min	C5	GOMF	GOMF_MAP_KINASE_KINASE_ACTIVITY	18	18	1	3	720	29854	0.0087	0.073155	4.74446
ee_re_15min	C5	GOMF	GOMF_PHOSPHATASE_ACTIVATOR_ACTIVITY	18	19	0.947	3	720	29854	0.0087	0.073155	4.74446
ee_re_15min	C2	BIOCARTA	BIOCARTA_FMLP_PATHWAY	34	34	1	4	720	29854	0.008763	0.086301	4.73719
ee_re_15min	C2	WP	WP_HEPATOCYTE_GROWTH_FACTOR_RECEPTOR_SIGNALING	34	34	1	4	720	29854	0.008763	0.086301	4.73719
ee_re_15min	C2	WP	WP_LEUKOCYTE_INTRINSIC_HIPPO_PATHWAY_FUNCTIONS	34	35	0.971	4	720	29854	0.008763	0.086301	4.73719
ee_re_15min	C2	WP	WP_P38_MAPK_SIGNALING_PATHWAY	34	35	0.971	4	720	29854	0.008763	0.086301	4.73719
ee_re_15min	C2	WP	WP_TYPE_2_PAPILLARY_RENAL_CELL_CARCINOMA	34	34	1	4	720	29854	0.008763	0.086301	4.73719
ee_re_15min	C5	GOBP	GOBP_LIPID_DROPLET_ORGANIZATION	34	35	0.971	4	720	29854	0.008763	0.073388	4.73719
ee_re_15min	C5	GOBP	GOBP_NEGATIVE_REGULATION_OF_ACTIN_FILAMENT_BUNDLE_ASSEMBLY	34	36	0.944	4	720	29854	0.008763	0.073388	4.73719
ee_re_15min	C5	GOBP	GOBP_PROTEIN_KINASE_C_SIGNALING	34	35	0.971	4	720	29854	0.008763	0.073388	4.73719
ee_re_15min	C5	GOBP	GOBP_REGULATION_OF_FATTY_ACID_OXIDATION	34	34	1	4	720	29854	0.008763	0.073388	4.73719
ee_re_15min	C5	GOBP	GOBP_VENTRICULAR_CARDIAC_MUSCLE_CELL_ACTION_POTENTIAL	34	35	0.971	4	720	29854	0.008763	0.073388	4.73719
ee_re_15min	C5	GOBP	GOBP_CELLULAR_RESPONSE_TO_RADIATION	171	182	0.94	10	720	29854	0.008813	0.073742	4.73156
ee_re_15min	C2	REACTOME	REACTOME_DEADENYLATION_DEPENDENT_MRNA_DECAY	53	56	0.946	5	720	29854	0.008895	0.087119	4.72223
ee_re_15min	C2	WP	WP_NOTCH_SIGNALING_PATHWAY	53	54	0.981	5	720	29854	0.008895	0.087119	4.72223
ee_re_15min	C5	GOBP	GOBP_ESTABLISHMENT_OF_ENDOTHELIAL_BARRIER	53	54	0.981	5	720	29854	0.008895	0.074372	4.72223
ee_re_15min	C2	REACTOME	REACTOME_ISG15_ANTIVIRAL_MECHANISM	74	75	0.987	6	720	29854	0.00892	0.087119	4.71951
ee_re_15min	C5	GOBP	GOBP_CARDIAC_MUSCLE_CELL_CONTRACTION	74	76	0.974	6	720	29854	0.00892	0.074393	4.71951
ee_re_15min	C5	GOBP	GOBP_ENDOSOME_TO_LYSOSOME_TRANSPORT	74	74	1	6	720	29854	0.00892	0.074393	4.71951
ee_re_15min	C5	GOBP	GOBP_REACTIVE_NITROGEN_SPECIES_METABOLIC_PROCESS	74	79	0.937	6	720	29854	0.00892	0.074393	4.71951
ee_re_15min	C5	GOCC	GOCC_GLUTAMATERGIC_SYNAPSE	400	408	0.98	18	720	29854	0.008984	0.074867	4.71234
ee_re_15min	C5	GOBP	GOBP_ORGANOPHOSPHATE_BIOSYNTHETIC_PROCESS	587	600	0.978	24	720	29854	0.009029	0.075184	4.70729
ee_re_15min	C5	GOBP	GOBP_REGULATION_OF_MUSCLE_CELL_DIFFERENTIATION	146	163	0.896	9	720	29854	0.009134	0.075995	4.69575
ee_re_15min	C5	GOBP	GOBP_POSITIVE_REGULATION_OF_STRESS_ACTIVATED...(05058)	121	124	0.976	8	720	29854	0.009143	0.076011	4.69473
ee_re_15min	C5	GOBP	GOBP_SIGNAL_TRANSDUCTION_BY_P53_CLASS_MEDIATOR	172	176	0.977	10	720	29854	0.009161	0.076099	4.69277
ee_re_15min	C5	GOBP	GOBP_MONOSACCHARIDE_METABOLIC_PROCESS	255	261	0.977	13	720	29854	0.009435	0.078248	4.6633
ee_re_15min	C5	GOBP	GOBP_REGULATION_OF_EPITHELIAL_CELL_MIGRATION	255	296	0.861	13	720	29854	0.009435	0.078248	4.6633
ee_re_15min	C5	GOCC	GOCC_TRANSCRIPTION_REPRESSOR_COMPLEX	75	77	0.974	6	720	29854	0.009503	0.078744	4.65617
ee_re_15min	C5	GOBP	GOBP_ALPHA_BETA_T_CELL_ACTIVATION	173	181	0.956	10	720	29854	0.00952	0.078761	4.65433
ee_re_15min	C5	GOBP	GOBP_NEURON_MIGRATION	173	177	0.977	10	720	29854	0.00952	0.078761	4.65433
ee_re_15min	C2	PID	PID_IL2_1PATHWAY	54	55	0.982	5	720	29854	0.009613	0.093636	4.64463
ee_re_15min	C5	GOBP	GOBP_REGULATION_OF_LYASE_ACTIVITY	54	59	0.915	5	720	29854	0.009613	0.079401	4.64463
ee_re_15min	C5	GOBP	GOBP_RESPONSE_TO_AMINO_ACID_STARVATION	54	54	1	5	720	29854	0.009613	0.079401	4.64463
ee_re_15min	C2	PID	PID_PI3KCI_AKT_PATHWAY	35	35	1	4	720	29854	0.009709	0.094055	4.63471
ee_re_15min	C2	REACTOME	REACTOME_INTERLEUKIN_7_SIGNALING	35	36	0.972	4	720	29854	0.009709	0.094055	4.63471
ee_re_15min	C5	GOBP	GOBP_ESTABLISHMENT_OF_EPITHELIAL_CELL_POLARITY	35	36	0.972	4	720	29854	0.009709	0.079999	4.63471
ee_re_15min	C5	GOBP	GOBP_GLANDULAR_EPITHELIAL_CELL_DEVELOPMENT	35	36	0.972	4	720	29854	0.009709	0.079999	4.63471
ee_re_15min	C5	GOBP	GOBP_REGULATION_OF_POLYSACCHARIDE_BIOSYNTHETIC_PROCESS	35	39	0.897	4	720	29854	0.009709	0.079999	4.63471
ee_re_15min	C5	GOBP	GOBP_RECEPTOR_MEDIATED_ENDOCYTOSIS	256	263	0.973	13	720	29854	0.009728	0.080096	4.6327
ee_re_15min	CELLMARKER	CELLMARKER	Effector CD8+ Memory T (Tem) Cell Peripheral Blood	76	77	0.987	6	720	29854	0.010113	0.211976	4.59397
ee_re_15min	C5	GOCC	GOCC_TRANSFERASE_COMPLEX_TRANSFERRING_PHOSPHORUS...(08899)	286	306	0.935	14	720	29854	0.010122	0.082952	4.59301
ee_re_15min	C2	PID	PID_CXCR4_PATHWAY	99	100	0.99	7	720	29854	0.010147	0.096994	4.59057
ee_re_15min	C2	BIOCARTA	BIOCARTA_TGFB_PATHWAY	19	19	1	3	720	29854	0.010148	0.096994	4.59045
ee_re_15min	C2	KEGG_MEDICUS	KEGG_MEDICUS_ENV_FACTOR_NNK_NNN_TO_RAS_ERK...(10770)	19	19	1	3	720	29854	0.010148	0.096994	4.59045
ee_re_15min	C2	KEGG_MEDICUS	KEGG_MEDICUS_REFERENCE_CXCL12_CXCR4_PKC_ERK...(10949)	19	19	1	3	720	29854	0.010148	0.096994	4.59045
ee_re_15min	C2	REACTOME	REACTOME_INITIATION_OF_NUCLEAR_ENVELOPE_NE_REFORMATION	19	19	1	3	720	29854	0.010148	0.096994	4.59045
ee_re_15min	C5	GOBP	GOBP_3_UTR_MEDIATED_MRNA_DESTABILIZATION	19	19	1	3	720	29854	0.010148	0.082952	4.59045
ee_re_15min	C5	GOBP	GOBP_ASYMMETRIC_CELL_DIVISION	19	19	1	3	720	29854	0.010148	0.082952	4.59045
ee_re_15min	C5	GOBP	GOBP_NEGATIVE_REGULATION_OF_CILIUM_ASSEMBLY	19	19	1	3	720	29854	0.010148	0.082952	4.59045
ee_re_15min	C5	GOBP	GOBP_NEGATIVE_REGULATION_OF_SMOOTH_MUSCLE_CELL...(03693)	19	22	0.864	3	720	29854	0.010148	0.082952	4.59045
ee_re_15min	C5	GOBP	GOBP_NITRIC_OXIDE_SYNTHASE_BIOSYNTHETIC_PROCESS	19	20	0.95	3	720	29854	0.010148	0.082952	4.59045
ee_re_15min	C5	GOBP	GOBP_NOTOCHORD_DEVELOPMENT	19	19	1	3	720	29854	0.010148	0.082952	4.59045
ee_re_15min	C5	GOBP	GOBP_POSITIVE_REGULATION_OF_POTASSIUM_ION...(04930)	19	21	0.905	3	720	29854	0.010148	0.082952	4.59045
ee_re_15min	C5	GOBP	GOBP_RNA_DECAPPING	19	19	1	3	720	29854	0.010148	0.082952	4.59045
ee_re_15min	C5	GOCC	GOCC_EXTRINSIC_COMPONENT_OF_MEMBRANE	202	207	0.976	11	720	29854	0.010284	0.083998	4.57713
ee_re_15min	C2	REACTOME	REACTOME_INTERLEUKIN_12_FAMILY_SIGNALING	55	57	0.965	5	720	29854	0.01037	0.098058	4.56887
ee_re_15min	C2	REACTOME	REACTOME_SENSORY_PROCESSING_OF_SOUND_BY_OUTER_HAIR...(13461)	55	55	1	5	720	29854	0.01037	0.098058	4.56887
ee_re_15min	C2	REACTOME	REACTOME_SIGNALING_BY_ALK_IN_CANCER	55	55	1	5	720	29854	0.01037	0.098058	4.56887
ee_re_15min	C2	REACTOME	REACTOME_TRANSCRIPTIONAL_ACTIVATION_OF...(13716)	55	55	1	5	720	29854	0.01037	0.098058	4.56887
ee_re_15min	C5	GOBP	GOBP_NEGATIVE_REGULATION_OF_SMALL_GTPASE_MEDIATED...(03688)	55	55	1	5	720	29854	0.01037	0.084559	4.56887
ee_re_15min	C5	GOMF	GOMF_NUCLEAR_RECEPTOR_COACTIVATOR_ACTIVITY	55	55	1	5	720	29854	0.01037	0.084559	4.56887
ee_re_15min	C2	REACTOME	REACTOME_POST_TRANSLATIONAL_PROTEIN_MODIFICATION	1409	1463	0.963	48	720	29854	0.010678	0.100703	4.5396
ee_re_15min	C5	GOBP	GOBP_RETROGRADE_TRANSPORT_ENDOSOME_TO_GOLGI	100	102	0.98	7	720	29854	0.010691	0.086761	4.53838
ee_re_15min	C5	GOBP	GOBP_REGULATION_OF_DNA_BINDING_TRANSCRIPTION...(05884)	377	406	0.929	17	720	29854	0.010705	0.086761	4.537
ee_re_15min	C5	GOBP	GOBP_REGULATION_OF_ENDOCYTOSIS	288	294	0.98	14	720	29854	0.010712	0.086761	4.53636
ee_re_15min	C2	BIOCARTA	BIOCARTA_P38MAPK_PATHWAY	36	36	1	4	720	29854	0.010718	0.100821	4.5358
ee_re_15min	C5	GOBP	GOBP_HEMATOPOIETIC_STEM_CELL_DIFFERENTIATION	36	36	1	4	720	29854	0.010718	0.086761	4.5358
ee_re_15min	C5	GOBP	GOBP_NEGATIVE_REGULATION_OF_PLASMA_MEMBRANE...(03589)	36	38	0.947	4	720	29854	0.010718	0.086761	4.5358
ee_re_15min	C5	GOBP	GOBP_NEUROEPITHELIAL_CELL_DIFFERENTIATION	36	38	0.947	4	720	29854	0.010718	0.086761	4.5358
ee_re_15min	C5	GOBP	GOBP_POSITIVE_REGULATION_OF_AXON_EXTENSION	36	37	0.973	4	720	29854	0.010718	0.086761	4.5358
ee_re_15min	C5	GOBP	GOBP_REGULATION_OF_MEMBRANE_REPOLARIZATION	36	38	0.947	4	720	29854	0.010718	0.086761	4.5358
ee_re_15min	C5	GOBP	GOBP_REGULATION_OF_SECRETION	596	623	0.957	24	720	29854	0.010732	0.086761	4.53448
ee_re_15min	C5	GOBP	GOBP_POTASSIUM_ION_TRANSPORT	231	241	0.959	12	720	29854	0.010747	0.086761	4.53311
ee_re_15min	C5	GOBP	GOBP_REGULATION_OF_PROTEOLYSIS_INVOLVED_IN_PROTEIN...(06558)	231	236	0.979	12	720	29854	0.010747	0.086761	4.53311
ee_re_15min	C2	REACTOME	REACTOME_SENSORY_PROCESSING_OF_SOUND	77	77	1	6	720	29854	0.01075	0.10085	4.53287
ee_re_15min	C5	GOBP	GOBP_POSITIVE_REGULATION_OF_AXONOGENESIS	77	78	0.987	6	720	29854	0.01075	0.086761	4.53287
ee_re_15min	C5	GOBP	GOBP_POSITIVE_REGULATION_OF_CARBOHYDRATE_METABOLIC_PROCESS	77	81	0.951	6	720	29854	0.01075	0.086761	4.53287
ee_re_15min	C5	GOBP	GOBP_CELLULAR_RESPONSE_TO_REACTIVE_OXYGEN_SPECIES	150	154	0.974	9	720	29854	0.010788	0.087004	4.52928
ee_re_15min	C2	BIOCARTA	BIOCARTA_HIVNEF_PATHWAY	56	56	1	5	720	29854	0.011166	0.102879	4.49488
ee_re_15min	C2	REACTOME	REACTOME_GOLGI_ASSOCIATED_VESICLE_BIOGENESIS	56	56	1	5	720	29854	0.011166	0.102879	4.49488
ee_re_15min	C2	WP	WP_15Q11Q13_COPY_NUMBER_VARIATION	56	59	0.949	5	720	29854	0.011166	0.102879	4.49488
ee_re_15min	C5	GOBP	GOBP_RELEASE_OF_CYTOCHROME_C_FROM_MITOCHONDRIA	56	56	1	5	720	29854	0.011166	0.088878	4.49488
ee_re_15min	C5	GOBP	GOBP_TUBE_FORMATION	151	151	1	9	720	29854	0.011235	0.088878	4.48872
ee_re_15min	C2	BIOCARTA	BIOCARTA_MELANOCYTE_PATHWAY	7	7	1	2	720	29854	0.011255	0.102879	4.48697
ee_re_15min	C2	BIOCARTA	BIOCARTA_RNAPOL3_PATHWAY	7	7	1	2	720	29854	0.011255	0.102879	4.48697
ee_re_15min	C2	KEGG_MEDICUS	KEGG_MEDICUS_REFERENCE_EGF_JAK_STAT_SIGNALING_PATHWAY	7	7	1	2	720	29854	0.011255	0.102879	4.48697
ee_re_15min	C2	KEGG_MEDICUS	KEGG_MEDICUS_VARIANT_ERBB2_OVEREXPRESSION_TO_EGF...(11258)	7	7	1	2	720	29854	0.011255	0.102879	4.48697
ee_re_15min	C2	REACTOME	REACTOME_CREB_PHOSPHORYLATION	7	7	1	2	720	29854	0.011255	0.102879	4.48697
ee_re_15min	C2	REACTOME	REACTOME_RSK_ACTIVATION	7	7	1	2	720	29854	0.011255	0.102879	4.48697
ee_re_15min	C2	WP	WP_MOLYBDENUM_COFACTOR_MOCO_BIOSYNTHESIS	7	7	1	2	720	29854	0.011255	0.102879	4.48697
ee_re_15min	C5	GOBP	GOBP_ACTIN_POLYMERIZATION_DEPENDENT_CELL_MOTILITY	7	7	1	2	720	29854	0.011255	0.088878	4.48697
ee_re_15min	C5	GOBP	GOBP_ADHERENS_JUNCTION_MAINTENANCE	7	7	1	2	720	29854	0.011255	0.088878	4.48697
ee_re_15min	C5	GOBP	GOBP_ANTEROGRADE_NEURONAL_DENSE_CORE_VESICLE_TRANSPORT	7	7	1	2	720	29854	0.011255	0.088878	4.48697
ee_re_15min	C5	GOBP	GOBP_CAP_DEPENDENT_TRANSLATIONAL_INITIATION	7	7	1	2	720	29854	0.011255	0.088878	4.48697
ee_re_15min	C5	GOBP	GOBP_CARDIAC_MUSCLE_TISSUE_REGENERATION	7	8	0.875	2	720	29854	0.011255	0.088878	4.48697
ee_re_15min	C5	GOBP	GOBP_CELLULAR_RESPONSE_TO_LAMINAR_FLUID_SHEAR_STRESS	7	8	0.875	2	720	29854	0.011255	0.088878	4.48697
ee_re_15min	C5	GOBP	GOBP_CELL_MOTILITY_INVOLVED_IN_CEREBRAL_CORTEX...(01070)	7	8	0.875	2	720	29854	0.011255	0.088878	4.48697
ee_re_15min	C5	GOBP	GOBP_CHORIO_ALLANTOIC_FUSION	7	7	1	2	720	29854	0.011255	0.088878	4.48697
ee_re_15min	C5	GOBP	GOBP_LIPOPHAGY	7	7	1	2	720	29854	0.011255	0.088878	4.48697
ee_re_15min	C5	GOBP	GOBP_NEGATIVE_REGULATION_OF_CARDIAC_MUSCLE_ADAPTATION	7	8	0.875	2	720	29854	0.011255	0.088878	4.48697
ee_re_15min	C5	GOBP	GOBP_PHAGOSOME_ACIDIFICATION	7	7	1	2	720	29854	0.011255	0.088878	4.48697
ee_re_15min	C5	GOBP	GOBP_PLUS_END_DIRECTED_ORGANELLE_TRANSPORT_ALONG_MICROTUBULE	7	7	1	2	720	29854	0.011255	0.088878	4.48697
ee_re_15min	C5	GOBP	GOBP_PML_BODY_ORGANIZATION	7	7	1	2	720	29854	0.011255	0.088878	4.48697
ee_re_15min	C5	GOBP	GOBP_POINTED_END_ACTIN_FILAMENT_CAPPING	7	7	1	2	720	29854	0.011255	0.088878	4.48697
ee_re_15min	C5	GOBP	GOBP_POSITIVE_REGULATION_OF_RNA_BINDING	7	7	1	2	720	29854	0.011255	0.088878	4.48697
ee_re_15min	C5	GOBP	GOBP_REGULATION_OF_ENDODERMAL_CELL_DIFFERENTIATION	7	7	1	2	720	29854	0.011255	0.088878	4.48697
ee_re_15min	C5	GOBP	GOBP_REGULATION_OF_MICROTUBULE_BINDING	7	7	1	2	720	29854	0.011255	0.088878	4.48697
ee_re_15min	C5	GOBP	GOBP_REGULATION_OF_PLASMA_MEMBRANE_REPAIR	7	7	1	2	720	29854	0.011255	0.088878	4.48697
ee_re_15min	C5	GOBP	GOBP_SKELETAL_MUSCLE_THIN_FILAMENT_ASSEMBLY	7	7	1	2	720	29854	0.011255	0.088878	4.48697
ee_re_15min	C5	GOCC	GOCC_CEREBELLAR_MOSSY_FIBER	7	7	1	2	720	29854	0.011255	0.088878	4.48697
ee_re_15min	C5	GOMF	GOMF_RIBOSOMAL_PROTEIN_S6_KINASE_ACTIVITY	7	7	1	2	720	29854	0.011255	0.088878	4.48697
ee_re_15min	C5	GOMF	GOMF_ROUNDABOUT_BINDING	7	8	0.875	2	720	29854	0.011255	0.088878	4.48697
ee_re_15min	CELLMARKER	CELLMARKER	Cytotoxic T Cell Peripheral Blood	7	7	1	2	720	29854	0.011255	0.215221	4.48697
ee_re_15min	CELLMARKER	CELLMARKER	Effector CD4+ T Cell Peripheral Blood	7	7	1	2	720	29854	0.011255	0.215221	4.48697
ee_re_15min	CELLMARKER	CELLMARKER	Myoblast Muscle	7	7	1	2	720	29854	0.011255	0.215221	4.48697
ee_re_15min	CELLMARKER	CELLMARKER	Natural Killer Cell Adipose Tissue	7	7	1	2	720	29854	0.011255	0.215221	4.48697
ee_re_15min	CELLMARKER	CELLMARKER	Smooth Muscle Cell Heart	7	7	1	2	720	29854	0.011255	0.215221	4.48697
ee_re_15min	C5	GOBP	GOBP_POSITIVE_REGULATION_OF_CELL_JUNCTION_ASSEMBLY	101	106	0.953	7	720	29854	0.011255	0.088878	4.48694
ee_re_15min	C5	GOBP	GOBP_POSITIVE_REGULATION_OF_COLD_INDUCED_THERMOGENESIS	101	101	1	7	720	29854	0.011255	0.088878	4.48694
ee_re_15min	C5	GOBP	GOBP_VIRAL_GENE_EXPRESSION	101	101	1	7	720	29854	0.011255	0.088878	4.48694
ee_re_15min	C2	PID	PID_P73PATHWAY	78	79	0.987	6	720	29854	0.011415	0.104077	4.47284
ee_re_15min	C5	GOBP	GOBP_ENDOTHELIAL_CELL_PROLIFERATION	178	209	0.852	10	720	29854	0.011479	0.090504	4.46726
ee_re_15min	C5	GOCC	GOCC_LEADING_EDGE_MEMBRANE	178	180	0.989	10	720	29854	0.011479	0.090504	4.46726
ee_re_15min	C5	GOBP	GOBP_POSITIVE_REGULATION_OF_ENDOCYTOSIS	152	156	0.974	9	720	29854	0.011695	0.091977	4.44857
ee_re_15min	C2	REACTOME	REACTOME_RAS_ACTIVATION_UPON_CA2_INFLUX_THROUGH_NMDA_RECEPTOR	20	20	1	3	720	29854	0.011728	0.10537	4.44575
ee_re_15min	C2	REACTOME	REACTOME_SIGNALING_BY_HIPPO	20	20	1	3	720	29854	0.011728	0.10537	4.44575
ee_re_15min	C2	REACTOME	REACTOME_SIGNALING_BY_KIT_IN_DISEASE	20	20	1	3	720	29854	0.011728	0.10537	4.44575
ee_re_15min	C2	WP	WP_HEREDITARY_LEIOMYOMATOSIS_AND_RENAL_CELL...(14308)	20	20	1	3	720	29854	0.011728	0.10537	4.44575
ee_re_15min	C5	GOBP	GOBP_CELLULAR_RESPONSE_TO_FLUID_SHEAR_STRESS	20	21	0.952	3	720	29854	0.011728	0.091977	4.44575
ee_re_15min	C5	GOBP	GOBP_POSITIVE_REGULATION_OF_SKELETAL_MUSCLE_TISSUE_DEVELOPMENT	20	20	1	3	720	29854	0.011728	0.091977	4.44575
ee_re_15min	C5	GOBP	GOBP_PRIMARY_MIRNA_PROCESSING	20	20	1	3	720	29854	0.011728	0.091977	4.44575
ee_re_15min	C5	GOMF	GOMF_CYSTEINE_TYPE_ENDOPEPTIDASE_INHIBITOR...(09342)	20	20	1	3	720	29854	0.011728	0.091977	4.44575
ee_re_15min	C5	GOMF	GOMF_INSULIN_RECEPTOR_BINDING	20	22	0.909	3	720	29854	0.011728	0.091977	4.44575
ee_re_15min	C5	GOMF	GOMF_PHOSPHATIDYLINOSITOL_5_PHOSPHATE_BINDING	20	20	1	3	720	29854	0.011728	0.091977	4.44575
ee_re_15min	CELLMARKER	CELLMARKER	Neural Stem Cell Brain	20	24	0.833	3	720	29854	0.011728	0.216676	4.44575
ee_re_15min	CELLMARKER	CELLMARKER	Stem Cell Brain	20	22	0.909	3	720	29854	0.011728	0.216676	4.44575
ee_re_15min	C2	PID	PID_RAC1_REG_PATHWAY	37	38	0.974	4	720	29854	0.011793	0.10537	4.44023
ee_re_15min	C2	REACTOME	REACTOME_GENE_AND_PROTEIN_EXPRESSION_BY_JAK_STAT...(12671)	37	38	0.974	4	720	29854	0.011793	0.10537	4.44023
ee_re_15min	C2	WP	WP_AMYOTROPHIC_LATERAL_SCLEROSIS_ALS	37	38	0.974	4	720	29854	0.011793	0.10537	4.44023
ee_re_15min	C2	WP	WP_SEROTONIN_HTR1_GROUP_AND_FOS_PATHWAY	37	37	1	4	720	29854	0.011793	0.10537	4.44023
ee_re_15min	C5	GOBP	GOBP_REGULATION_OF_HEART_RATE_BY_CARDIAC_CONDUCTION	37	38	0.974	4	720	29854	0.011793	0.092273	4.44023
ee_re_15min	C5	GOBP	GOBP_VASCULAR_ASSOCIATED_SMOOTH_MUSCLE_CELL_MIGRATION	37	52	0.712	4	720	29854	0.011793	0.092273	4.44023
ee_re_15min	C5	GOMF	GOMF_MICROFILAMENT_MOTOR_ACTIVITY	37	37	1	4	720	29854	0.011793	0.092273	4.44023
ee_re_15min	C5	GOBP	GOBP_PROTEIN_ACETYLATION	102	106	0.962	7	720	29854	0.011841	0.092575	4.43621
ee_re_15min	C5	GOCC	GOCC_TRANSFERASE_COMPLEX	832	861	0.966	31	720	29854	0.011892	0.092904	4.43189
ee_re_15min	C5	GOCC	GOCC_CONDENSED_CHROMOSOME_CENTROMERIC_REGION	179	182	0.984	10	720	29854	0.011904	0.092931	4.43084
ee_re_15min	C2	REACTOME	REACTOME_ORGANELLE_BIOGENESIS_AND_MAINTENANCE	292	295	0.99	14	720	29854	0.011973	0.106707	4.42513
ee_re_15min	C5	GOBP	GOBP_ADHERENS_JUNCTION_ORGANIZATION	57	57	1	5	720	29854	0.012003	0.093274	4.42259
ee_re_15min	C5	GOBP	GOBP_NEGATIVE_REGULATION_OF_PHOSPHATIDYLINOSITOL_3...(03581)	57	68	0.838	5	720	29854	0.012003	0.093274	4.42259
ee_re_15min	C5	GOBP	GOBP_POSITIVE_REGULATION_OF_MYELOID_LEUKOCYTE...(04835)	57	60	0.95	5	720	29854	0.012003	0.093274	4.42259
ee_re_15min	C5	GOBP	GOBP_PROTEIN_DEACETYLATION	57	58	0.983	5	720	29854	0.012003	0.093274	4.42259
ee_re_15min	C5	GOCC	GOCC_NUCLEAR_INNER_MEMBRANE	57	57	1	5	720	29854	0.012003	0.093274	4.42259
ee_re_15min	C5	GOCC	GOCC_VESICLE_TETHERING_COMPLEX	57	57	1	5	720	29854	0.012003	0.093274	4.42259
ee_re_15min	C2	REACTOME	REACTOME_CARDIAC_CONDUCTION	127	130	0.977	8	720	29854	0.012032	0.106968	4.42018
ee_re_15min	C2	REACTOME	REACTOME_SIGNALING_BY_MET	79	79	1	6	720	29854	0.012108	0.107113	4.41385
ee_re_15min	C2	WP	WP_CLOCK_CONTROLLED_AUTOPHAGY_IN_BONE_METABOLISM	79	80	0.988	6	720	29854	0.012108	0.107113	4.41385
ee_re_15min	C5	GOBP	GOBP_REGULATION_OF_RHO_PROTEIN_SIGNAL_TRANSDUCTION	79	84	0.94	6	720	29854	0.012108	0.094022	4.41385
ee_re_15min	C5	GOMF	GOMF_GUANYL_NUCLEOTIDE_BINDING	383	404	0.948	17	720	29854	0.012355	0.095864	4.3937
ee_re_15min	C5	GOBP	GOBP_POST_GOLGI_VESICLE_MEDIATED_TRANSPORT	103	103	1	7	720	29854	0.012448	0.09644	4.38619
ee_re_15min	C5	GOMF	GOMF_UBIQUITIN_BINDING	103	103	1	7	720	29854	0.012448	0.09644	4.38619
ee_re_15min	C5	GOBP	GOBP_REGULATION_OF_CELL_CYCLE_PROCESS	702	745	0.942	27	720	29854	0.012463	0.096483	4.38498
ee_re_15min	C5	GOBP	GOBP_REGULATION_OF_LYMPHOCYTE_DIFFERENTIATION	208	212	0.981	11	720	29854	0.012596	0.097436	4.3744
ee_re_15min	C5	GOBP	GOBP_IMMUNE_RESPONSE_REGULATING_SIGNALING_PATHWAY	477	504	0.946	20	720	29854	0.012631	0.097638	4.37158
ee_re_15min	C2	REACTOME	REACTOME_ER_TO_GOLGI_ANTEROGRADE_TRANSPORT	154	155	0.994	9	720	29854	0.012658	0.111422	4.36946
ee_re_15min	C2	WP	WP_SUDDEN_INFANT_DEATH_SYNDROME_SIDS...(14686)	154	159	0.969	9	720	29854	0.012658	0.111422	4.36946
ee_re_15min	C5	GOBP	GOBP_CYTOKINESIS	181	188	0.963	10	720	29854	0.012792	0.098802	4.35896
ee_re_15min	C5	GOBP	GOBP_LYMPHOCYTE_ACTIVATION	770	796	0.967	29	720	29854	0.01283	0.098958	4.35597
ee_re_15min	C5	GOMF	GOMF_SINGLE_STRANDED_RNA_BINDING	80	88	0.909	6	720	29854	0.012831	0.098958	4.35588
ee_re_15min	C5	GOBP	GOBP_PROTEOLYSIS_INVOLVED_IN_PROTEIN_CATABOLIC_PROCESS	737	751	0.981	28	720	29854	0.012877	0.099124	4.35231
ee_re_15min	C5	GOBP	GOBP_GOLGI_TO_PLASMA_MEMBRANE_TRANSPORT	58	58	1	5	720	29854	0.012882	0.099124	4.35195
ee_re_15min	C5	GOBP	GOBP_PROTEIN_K63_LINKED_UBIQUITINATION	58	59	0.983	5	720	29854	0.012882	0.099124	4.35195
ee_re_15min	C2	PID	PID_P38_ALPHA_BETA_DOWNSTREAM_PATHWAY	38	38	1	4	720	29854	0.012935	0.113021	4.34784
ee_re_15min	C2	REACTOME	REACTOME_GENERATION_OF_SECOND_MESSENGER_MOLECULES	38	39	0.974	4	720	29854	0.012935	0.113021	4.34784
ee_re_15min	C2	WP	WP_PHOTODYNAMIC_THERAPY_INDUCED_HIF_1_SURVIVAL_SIGNALING	38	38	1	4	720	29854	0.012935	0.113021	4.34784
ee_re_15min	C5	GOBP	GOBP_NEGATIVE_REGULATION_OF_CELLULAR_RESPONSE_TO...(03186)	38	43	0.884	4	720	29854	0.012935	0.09916	4.34784
ee_re_15min	C5	GOBP	GOBP_REGULATION_OF_LIPID_KINASE_ACTIVITY	38	39	0.974	4	720	29854	0.012935	0.09916	4.34784
ee_re_15min	C5	GOBP	GOBP_REGULATION_OF_PROTEIN_ACETYLATION	38	42	0.905	4	720	29854	0.012935	0.09916	4.34784
ee_re_15min	C5	GOMF	GOMF_PHOSPHATIDYLINOSITOL_3_4_5_TRISPHOSPHATE_BINDING	38	39	0.974	4	720	29854	0.012935	0.09916	4.34784
ee_re_15min	C5	GOMF	GOMF_SODIUM_CHANNEL_REGULATOR_ACTIVITY	38	39	0.974	4	720	29854	0.012935	0.09916	4.34784
ee_re_15min	C5	GOCC	GOCC_CLATHRIN_COATED_VESICLE	209	214	0.977	11	720	29854	0.013016	0.099712	4.34154
ee_re_15min	C5	GOMF	GOMF_DNA_BINDING_TRANSCRIPTION_REPRESSOR_ACTIVITY	325	334	0.973	15	720	29854	0.013106	0.100325	4.33467
ee_re_15min	C2	WP	WP_ADIPOGENESIS	129	131	0.985	8	720	29854	0.01313	0.114442	4.33289
ee_re_15min	C2	BIOCARTA	BIOCARTA_RHO_PATHWAY	21	21	1	3	720	29854	0.013442	0.11547	4.30939
ee_re_15min	C2	REACTOME	REACTOME_NEGATIVE_REGULATION_OF_MET_ACTIVITY	21	21	1	3	720	29854	0.013442	0.11547	4.30939
ee_re_15min	C2	REACTOME	REACTOME_NEGATIVE_REGULATION_OF_NMDA_RECEPTOR...(13008)	21	21	1	3	720	29854	0.013442	0.11547	4.30939
ee_re_15min	C2	REACTOME	REACTOME_RHO_GTPASES_ACTIVATE_PAKS	21	21	1	3	720	29854	0.013442	0.11547	4.30939
ee_re_15min	C2	REACTOME	REACTOME_UNBLOCKING_OF_NMDA_RECEPTORS_GLUTAMATE...(13781)	21	21	1	3	720	29854	0.013442	0.11547	4.30939
ee_re_15min	C2	WP	WP_PROGERIA_ASSOCIATED_LIPODYSTROPHY	21	22	0.955	3	720	29854	0.013442	0.11547	4.30939
ee_re_15min	C5	GOBP	GOBP_NEGATIVE_REGULATION_OF_MUSCLE_CONTRACTION	21	23	0.913	3	720	29854	0.013442	0.10251	4.30939
ee_re_15min	C5	GOBP	GOBP_P_BODY_ASSEMBLY	21	21	1	3	720	29854	0.013442	0.10251	4.30939
ee_re_15min	C5	GOBP	GOBP_REGULATION_OF_CARDIAC_MUSCLE_CONTRACTION_BY...(05729)	21	22	0.955	3	720	29854	0.013442	0.10251	4.30939
ee_re_15min	C5	GOBP	GOBP_REGULATION_OF_COLLATERAL_SPROUTING	21	21	1	3	720	29854	0.013442	0.10251	4.30939
ee_re_15min	C5	GOBP	GOBP_REGULATION_OF_TRANSLATION_IN_RESPONSE_TO_STRESS	21	21	1	3	720	29854	0.013442	0.10251	4.30939
ee_re_15min	C5	GOCC	GOCC_CAVEOLA	81	82	0.988	6	720	29854	0.013583	0.103514	4.2989
ee_re_15min	C2	REACTOME	REACTOME_TOLL_LIKE_RECEPTOR_9_TLR9_CASCADE	105	106	0.991	7	720	29854	0.01373	0.117659	4.2882
ee_re_15min	C5	GOBP	GOBP_REGULATION_OF_DNA_TEMPLATED_TRANSCRIPTION_ELONGATION	105	105	1	7	720	29854	0.01373	0.104549	4.2882
ee_re_15min	C5	GOBP	GOBP_CELLULAR_RESPONSE_TO_CORTICOSTEROID_STIMULUS	59	60	0.983	5	720	29854	0.013803	0.104794	4.28289
ee_re_15min	C5	GOBP	GOBP_MORPHOGENESIS_OF_AN_EPITHELIAL_SHEET	59	61	0.967	5	720	29854	0.013803	0.104794	4.28289
ee_re_15min	C5	GOCC	GOCC_FICOLIN_1_RICH_GRANULE_MEMBRANE	59	61	0.967	5	720	29854	0.013803	0.104794	4.28289
ee_re_15min	C5	GOMF	GOMF_PROTEIN_PHOSPHORYLATED_AMINO_ACID_BINDING	59	59	1	5	720	29854	0.013803	0.104794	4.28289
ee_re_15min	C2	BIOCARTA	BIOCARTA_FCER1_PATHWAY	39	39	1	4	720	29854	0.014144	0.120346	4.25844
ee_re_15min	C2	PID	PID_ECADHERIN_NASCENT_AJ_PATHWAY	39	39	1	4	720	29854	0.014144	0.120346	4.25844
ee_re_15min	C2	REACTOME	REACTOME_SUMOYLATION_OF_UBIQUITINYLATION_PROTEINS	39	39	1	4	720	29854	0.014144	0.120346	4.25844
ee_re_15min	C5	GOBP	GOBP_CENTRAL_NERVOUS_SYSTEM_NEURON_AXONOGENESIS	39	39	1	4	720	29854	0.014144	0.107229	4.25844
ee_re_15min	C5	GOBP	GOBP_POSITIVE_REGULATION_OF_PROTEIN_IMPORT_INTO_NUCLEUS	39	40	0.975	4	720	29854	0.014144	0.107229	4.25844
ee_re_15min	C2	REACTOME	REACTOME_ADAPTIVE_IMMUNE_SYSTEM	810	829	0.977	30	720	29854	0.014221	0.120711	4.25302
ee_re_15min	C5	GOBP	GOBP_PHOSPHATIDYLINOSITOL_3_KINASE_PROTEIN_KINASE...(04213)	269	290	0.928	13	720	29854	0.014225	0.107763	4.25273
ee_re_15min	C5	GOBP	GOBP_PROTEIN_LOCALIZATION_TO_MITOCHONDRION	131	131	1	8	720	29854	0.014298	0.108237	4.24761
ee_re_15min	C2	WP	WP_ACUTE_VIRAL_MYOCARDITIS	82	85	0.965	6	720	29854	0.014366	0.120752	4.24288
ee_re_15min	C5	GOBP	GOBP_REGULATION_OF_STEM_CELL_PROLIFERATION	82	95	0.863	6	720	29854	0.014366	0.108669	4.24288
ee_re_15min	C2	REACTOME	REACTOME_SIGNALING_BY_VEGF	106	106	1	7	720	29854	0.014405	0.120752	4.24021
ee_re_15min	C5	GOBP	GOBP_SODIUM_ION_TRANSPORT	241	248	0.972	12	720	29854	0.014614	0.109763	4.22579
ee_re_15min	C2	PID	PID_IL12_2PATHWAY	60	62	0.968	5	720	29854	0.014767	0.120752	4.21536
ee_re_15min	C2	REACTOME	REACTOME_NUCLEAR_EVENTS_KINASE_AND_TRANSCRIPTION...(13069)	60	61	0.984	5	720	29854	0.014767	0.120752	4.21536
ee_re_15min	C5	GOBP	GOBP_ENDOTHELIAL_CELL_APOPTOTIC_PROCESS	60	69	0.87	5	720	29854	0.014767	0.109763	4.21536
ee_re_15min	C2	KEGG_MEDICUS	KEGG_MEDICUS_REFERENCE_C9ORF72_MEDIATED_AUTOPHAGY_INITIATION	8	8	1	2	720	29854	0.014768	0.120752	4.21529
ee_re_15min	C2	KEGG_MEDICUS	KEGG_MEDICUS_REFERENCE_EARLY_ENDOSOMAL_FUSION	8	8	1	2	720	29854	0.014768	0.120752	4.21529
ee_re_15min	C2	KEGG_MEDICUS	KEGG_MEDICUS_REFERENCE_REGULATION_OF_GF_RTK_RAS...(11152)	8	8	1	2	720	29854	0.014768	0.120752	4.21529
ee_re_15min	C2	REACTOME	REACTOME_AMPK_INHIBITS_CHREBP_TRANSCRIPTIONAL...(12211)	8	8	1	2	720	29854	0.014768	0.120752	4.21529
ee_re_15min	C2	REACTOME	REACTOME_INTERLEUKIN_9_SIGNALING	8	9	0.889	2	720	29854	0.014768	0.120752	4.21529
ee_re_15min	C2	REACTOME	REACTOME_SIGNALING_BY_MRAS_COMPLEX_MUTANTS	8	8	1	2	720	29854	0.014768	0.120752	4.21529
ee_re_15min	C2	REACTOME	REACTOME_VITAMIN_C_ASCORBATE_METABOLISM	8	8	1	2	720	29854	0.014768	0.120752	4.21529
ee_re_15min	C2	WP	WP_EFFECTS_OF_NITRIC_OXIDE	8	8	1	2	720	29854	0.014768	0.120752	4.21529
ee_re_15min	C2	WP	WP_GLIAL_CELL_DIFFERENTIATION	8	8	1	2	720	29854	0.014768	0.120752	4.21529
ee_re_15min	C2	WP	WP_INSULIN_SIGNALING_IN_ADIPOCYTES_DIABETIC_CONDITION	8	8	1	2	720	29854	0.014768	0.120752	4.21529
ee_re_15min	C2	WP	WP_INSULIN_SIGNALING_IN_ADIPOCYTES_NORMAL_CONDITION	8	8	1	2	720	29854	0.014768	0.120752	4.21529
ee_re_15min	C2	WP	WP_TGIF_DISRUPTION_OF_SHH_SIGNALING	8	9	0.889	2	720	29854	0.014768	0.120752	4.21529
ee_re_15min	C5	GOBP	GOBP_CELLULAR_RESPONSE_TO_BRAIN_DERIVED...(00884)	8	8	1	2	720	29854	0.014768	0.109763	4.21529
ee_re_15min	C5	GOBP	GOBP_DEVELOPMENT_OF_SECONDARY_SEXUAL...(01424)	8	9	0.889	2	720	29854	0.014768	0.109763	4.21529
ee_re_15min	C5	GOBP	GOBP_INNER_CELL_MASS_CELL_DIFFERENTIATION	8	8	1	2	720	29854	0.014768	0.109763	4.21529
ee_re_15min	C5	GOBP	GOBP_INTERMEDIATE_FILAMENT_BUNDLE_ASSEMBLY	8	8	1	2	720	29854	0.014768	0.109763	4.21529
ee_re_15min	C5	GOBP	GOBP_LATE_NUCLEOPHAGY	8	8	1	2	720	29854	0.014768	0.109763	4.21529
ee_re_15min	C5	GOBP	GOBP_LYMPHOCYTE_MIGRATION_INTO_LYMPHOID_ORGANS	8	9	0.889	2	720	29854	0.014768	0.109763	4.21529
ee_re_15min	C5	GOBP	GOBP_POSITIVE_REGULATION_OF_CELL_MIGRATION_BY...(04450)	8	8	1	2	720	29854	0.014768	0.109763	4.21529
ee_re_15min	C5	GOBP	GOBP_POSITIVE_REGULATION_OF_EXTRACELLULAR_MATRIX_DISASSEMBLY	8	8	1	2	720	29854	0.014768	0.109763	4.21529
ee_re_15min	C5	GOBP	GOBP_POSITIVE_REGULATION_OF_METALLOPEPTIDASE_ACTIVITY	8	10	0.8	2	720	29854	0.014768	0.109763	4.21529
ee_re_15min	C5	GOBP	GOBP_POSITIVE_REGULATION_OF_RYANODINE_SENSITIVE...(05020)	8	8	1	2	720	29854	0.014768	0.109763	4.21529
ee_re_15min	C5	GOBP	GOBP_REGULATION_OF_CARDIAC_MUSCLE_CELL_ACTION...(05722)	8	8	1	2	720	29854	0.014768	0.109763	4.21529
ee_re_15min	C5	GOBP	GOBP_REGULATION_OF_INTRINSIC_APOPTOTIC_SIGNALING...(06132)	8	8	1	2	720	29854	0.014768	0.109763	4.21529
ee_re_15min	C5	GOBP	GOBP_REGULATION_OF_TYPE_B_PANCREATIC_CELL_DEVELOPMENT	8	9	0.889	2	720	29854	0.014768	0.109763	4.21529
ee_re_15min	C5	GOBP	GOBP_TRANSCRIPTION_INITIATION_AT_RNA_POLYMERASE_III_PROMOTER	8	8	1	2	720	29854	0.014768	0.109763	4.21529
ee_re_15min	C5	GOBP	GOBP_ZYMOGEN_INHIBITION	8	8	1	2	720	29854	0.014768	0.109763	4.21529
ee_re_15min	C5	GOCC	GOCC_GROWTH_FACTOR_COMPLEX	8	8	1	2	720	29854	0.014768	0.109763	4.21529
ee_re_15min	C5	GOCC	GOCC_H3_HISTONE_ACETYLTRANSFERASE_COMPLEX	8	8	1	2	720	29854	0.014768	0.109763	4.21529
ee_re_15min	C5	GOCC	GOCC_VARICOSITY	8	8	1	2	720	29854	0.014768	0.109763	4.21529
ee_re_15min	C5	GOCC	GOCC_ZONULA_ADHERENS	8	8	1	2	720	29854	0.014768	0.109763	4.21529
ee_re_15min	C5	GOMF	GOMF_AMP_ACTIVATED_PROTEIN_KINASE_ACTIVITY	8	8	1	2	720	29854	0.014768	0.109763	4.21529
ee_re_15min	C5	GOMF	GOMF_DEHYDROASCORBIC_ACID_TRANSMEMBRANE...(09373)	8	8	1	2	720	29854	0.014768	0.109763	4.21529
ee_re_15min	C5	GOMF	GOMF_HYALURONONGLUCOSAMINIDASE_ACTIVITY	8	8	1	2	720	29854	0.014768	0.109763	4.21529
ee_re_15min	CELLMARKER	CELLMARKER	CD4+ Cytotoxic T1 Cell Peripheral Blood	8	8	1	2	720	29854	0.014768	0.243896	4.21529
ee_re_15min	CELLMARKER	CELLMARKER	CD8+ Mucosal-Associated Invariant T cell(CD8+ MAIT) Blood	8	9	0.889	2	720	29854	0.014768	0.243896	4.21529
ee_re_15min	CELLMARKER	CELLMARKER	Lymphocyte Blood	8	8	1	2	720	29854	0.014768	0.243896	4.21529
ee_re_15min	CELLMARKER	CELLMARKER	Mast Cell Decidua	8	8	1	2	720	29854	0.014768	0.243896	4.21529
ee_re_15min	CELLMARKER	CELLMARKER	Mucosa-associated Invariant T (MAIT) Cell Undefined	8	9	0.889	2	720	29854	0.014768	0.243896	4.21529
ee_re_15min	CELLMARKER	CELLMARKER	Natural Killer T (NKT) Cell Kidney	8	8	1	2	720	29854	0.014768	0.243896	4.21529
ee_re_15min	CELLMARKER	CELLMARKER	Stem Cell Blood	8	8	1	2	720	29854	0.014768	0.243896	4.21529
ee_re_15min	C5	GOBP	GOBP_MAMMARY_GLAND_DEVELOPMENT	132	133	0.992	8	720	29854	0.01491	0.110662	4.20569
ee_re_15min	C5	GOCC	GOCC_CLATHRIN_COATED_VESICLE_MEMBRANE	132	136	0.971	8	720	29854	0.01491	0.110662	4.20569
ee_re_15min	C5	GOBP	GOBP_POSITIVE_REGULATION_OF_CANONICAL_WNT...(04399)	107	110	0.973	7	720	29854	0.015103	0.111927	4.19287
ee_re_15min	C5	GOMF	GOMF_UBIQUITIN_LIKE_PROTEIN_PEPTIDASE_ACTIVITY	107	132	0.811	7	720	29854	0.015103	0.111927	4.19287
ee_re_15min	C5	GOBP	GOBP_PROTEIN_CONTAINING_COMPLEX_LOCALIZATION	186	188	0.989	10	720	29854	0.015227	0.112743	4.18472
ee_re_15min	C2	KEGG_MEDICUS	KEGG_MEDICUS_REFERENCE_PROMOTION_OF_MICROTUBULE_GROWTH	22	22	1	3	720	29854	0.01529	0.123045	4.18055
ee_re_15min	C2	KEGG_MEDICUS	KEGG_MEDICUS_VARIANT_MUTATION_INACTIVATED_ATP2B3...(11336)	22	23	0.957	3	720	29854	0.01529	0.123045	4.18055
ee_re_15min	C2	REACTOME	REACTOME_ERK_MAPK_TARGETS	22	22	1	3	720	29854	0.01529	0.123045	4.18055
ee_re_15min	C2	REACTOME	REACTOME_INSERTION_OF_TAIL_ANCHORED_PROTEINS_INTO...(12785)	22	22	1	3	720	29854	0.01529	0.123045	4.18055
ee_re_15min	C2	WP	WP_CANCER_IMMUNOTHERAPY_BY_PD_1_BLOCKADE	22	23	0.957	3	720	29854	0.01529	0.123045	4.18055
ee_re_15min	C2	WP	WP_GLYCEROLIPIDS_AND_GLYCEROPHOSPHOLIPIDS	22	22	1	3	720	29854	0.01529	0.123045	4.18055
ee_re_15min	C2	WP	WP_NANOPARTICLE_TRIGGERED_AUTOPHAGIC_CELL_DEATH	22	23	0.957	3	720	29854	0.01529	0.123045	4.18055
ee_re_15min	C5	GOBP	GOBP_NEURONAL_STEM_CELL_POPULATION_MAINTENANCE	22	23	0.957	3	720	29854	0.01529	0.112743	4.18055
ee_re_15min	C5	GOBP	GOBP_PROTEIN_LOCALIZATION_TO_CELL_CELL_JUNCTION	22	22	1	3	720	29854	0.01529	0.112743	4.18055
ee_re_15min	C5	GOBP	GOBP_REGULATION_OF_VENTRICULAR_CARDIAC_MUSCLE_CELL...(06820)	22	23	0.957	3	720	29854	0.01529	0.112743	4.18055
ee_re_15min	C5	GOBP	GOBP_VASCULAR_WOUND_HEALING	22	23	0.957	3	720	29854	0.01529	0.112743	4.18055
ee_re_15min	C5	GOCC	GOCC_LAMELLIPODIUM_MEMBRANE	22	22	1	3	720	29854	0.01529	0.112743	4.18055
ee_re_15min	C5	GOMF	GOMF_HISTONE_H4_ACETYLTRANSFERASE_ACTIVITY	22	22	1	3	720	29854	0.01529	0.112743	4.18055
ee_re_15min	CELLMARKER	CELLMARKER	Adipose-derived Stem Cell Adipose Tissue	22	23	0.957	3	720	29854	0.01529	0.247228	4.18055
ee_re_15min	C5	GOBP	GOBP_CARBOHYDRATE_CATABOLIC_PROCESS	159	163	0.975	9	720	29854	0.015322	0.112894	4.1785
ee_re_15min	C2	REACTOME	REACTOME_MAP2K_AND_MAPK_ACTIVATION	40	40	1	4	720	29854	0.015423	0.123839	4.17187
ee_re_15min	C5	GOBP	GOBP_ESTABLISHMENT_OF_MITOTIC_SPINDLE_LOCALIZATION	40	40	1	4	720	29854	0.015423	0.113237	4.17187
ee_re_15min	C5	GOBP	GOBP_MITOCHONDRIAL_FISSION	40	40	1	4	720	29854	0.015423	0.113237	4.17187
ee_re_15min	C5	GOBP	GOBP_REGULATION_OF_CALCINEURIN_MEDIATED_SIGNALING	40	41	0.976	4	720	29854	0.015423	0.113237	4.17187
ee_re_15min	C5	GOBP	GOBP_REGULATION_OF_HEMATOPOIETIC_PROGENITOR_CELL...(06060)	40	40	1	4	720	29854	0.015423	0.113237	4.17187
ee_re_15min	C5	GOBP	GOBP_REGULATION_OF_PROTEIN_AUTOPHOSPHORYLATION	40	41	0.976	4	720	29854	0.015423	0.113237	4.17187
ee_re_15min	CELLMARKER	CELLMARKER	Hematopoietic Stem Cell Blood	40	40	1	4	720	29854	0.015423	0.247228	4.17187
ee_re_15min	C5	GOBP	GOBP_INORGANIC_ION_HOMEOSTASIS	519	538	0.965	21	720	29854	0.015504	0.113747	4.16666
ee_re_15min	C5	GOBP	GOBP_REGULATION_OF_FAT_CELL_DIFFERENTIATION	133	146	0.911	8	720	29854	0.015541	0.11394	4.16425
ee_re_15min	C2	PID	PID_TRKR_PATHWAY	61	61	1	5	720	29854	0.015775	0.126381	4.1493
ee_re_15min	C5	GOBP	GOBP_POSITIVE_REGULATION_OF_NUCLEOCYTOPLASMIC_TRANSPORT	61	62	0.984	5	720	29854	0.015775	0.115409	4.1493
ee_re_15min	C5	GOBP	GOBP_REGULATION_OF_DENDRITE_MORPHOGENESIS	61	64	0.953	5	720	29854	0.015775	0.115409	4.1493
ee_re_15min	C5	GOBP	GOBP_TRANSCRIPTION_BY_RNA_POLYMERASE_III	61	61	1	5	720	29854	0.015775	0.115409	4.1493
ee_re_15min	CELLMARKER	CELLMARKER	Hematopoietic Stem Cell Bone Marrow	61	62	0.984	5	720	29854	0.015775	0.249206	4.1493
ee_re_15min	C5	GOBP	GOBP_POSITIVE_REGULATION_OF_LIPID_LOCALIZATION	108	111	0.973	7	720	29854	0.015825	0.115688	4.14617
ee_re_15min	C5	GOBP	GOBP_ASTROCYTE_DIFFERENTIATION	84	87	0.966	6	720	29854	0.016024	0.11698	4.13364
ee_re_15min	C5	GOMF	GOMF_BETA_CATENIN_BINDING	84	86	0.977	6	720	29854	0.016024	0.11698	4.13364
ee_re_15min	C5	GOBP	GOBP_RESPONSE_TO_ACID_CHEMICAL	134	141	0.95	8	720	29854	0.016191	0.118055	4.12329
ee_re_15min	C5	GOBP	GOBP_POSITIVE_REGULATION_OF_RESPONSE_TO_EXTERNAL_STIMULUS	586	623	0.941	23	720	29854	0.016195	0.118055	4.12306
ee_re_15min	C5	GOBP	GOBP_PEPTIDYL_LYSINE_MODIFICATION	216	219	0.986	11	720	29854	0.016267	0.11841	4.11864
ee_re_15min	C5	GOBP	GOBP_RESPONSE_TO_CARBOHYDRATE	216	231	0.935	11	720	29854	0.016267	0.11841	4.11864
ee_re_15min	C5	GOBP	GOBP_SIGNAL_TRANSDUCTION_IN_RESPONSE_TO_DNA_DAMAGE	188	189	0.995	10	720	29854	0.016291	0.118506	4.11712
ee_re_15min	C5	GOBP	GOBP_SKIN_DEVELOPMENT	304	317	0.959	14	720	29854	0.016454	0.119602	4.1072
ee_re_15min	C2	WP	WP_DNA_DAMAGE_RESPONSE_ONLY_ATM_DEPENDENT	109	110	0.991	7	720	29854	0.016571	0.132457	4.10009
ee_re_15min	C5	GOCC	GOCC_CONDENSED_CHROMOSOME	275	282	0.975	13	720	29854	0.016773	0.121345	4.08801
ee_re_15min	C5	GOBP	GOBP_CELL_FATE_DETERMINATION	41	42	0.976	4	720	29854	0.016773	0.121345	4.08799
ee_re_15min	C5	GOBP	GOBP_CELL_REDOX_HOMEOSTASIS	41	41	1	4	720	29854	0.016773	0.121345	4.08799
ee_re_15min	C5	GOBP	GOBP_LACTATION	41	42	0.976	4	720	29854	0.016773	0.121345	4.08799
ee_re_15min	C5	GOBP	GOBP_NUCLEAR_TRANSCRIBED_MRNA_CATABOLIC_PROCESS...(03952)	41	44	0.932	4	720	29854	0.016773	0.121345	4.08799
ee_re_15min	C5	GOMF	GOMF_HSP90_PROTEIN_BINDING	41	42	0.976	4	720	29854	0.016773	0.121345	4.08799
ee_re_15min	C5	GOBP	GOBP_VESICLE_MEDIATED_TRANSPORT_IN_SYNAPSE	217	221	0.982	11	720	29854	0.016776	0.121345	4.08778
ee_re_15min	C5	GOBP	GOBP_POLYSACCHARIDE_BIOSYNTHETIC_PROCESS	62	66	0.939	5	720	29854	0.016829	0.12138	4.08467
ee_re_15min	C5	GOBP	GOBP_POSITIVE_REGULATION_OF_DNA_TEMPLATED...(04541)	62	62	1	5	720	29854	0.016829	0.12138	4.08467
ee_re_15min	C5	GOBP	GOBP_POSITIVE_REGULATION_OF_MIRNA_METABOLIC_PROCESS	62	63	0.984	5	720	29854	0.016829	0.12138	4.08467
ee_re_15min	C5	GOBP	GOBP_SPINDLE_LOCALIZATION	62	62	1	5	720	29854	0.016829	0.12138	4.08467
ee_re_15min	CELLMARKER	CELLMARKER	SLC16A7+ Cell Lung	992	1013	0.979	35	720	29854	0.016838	0.262193	4.08411
ee_re_15min	C5	GOBP	GOBP_GLAND_DEVELOPMENT	428	444	0.964	18	720	29854	0.016886	0.121709	4.08126
ee_re_15min	C2	WP	WP_NCRNAS_INVOLVED_IN_WNT_SIGNALING_IN...(14494)	85	88	0.966	6	720	29854	0.016901	0.134794	4.08037
ee_re_15min	C5	GOBP	GOBP_REGULATION_OF_MIRNA_METABOLIC_PROCESS	85	86	0.988	6	720	29854	0.016901	0.121732	4.08037
ee_re_15min	C5	GOBP	GOBP_CELLULAR_RESPONSE_TO_LIPID	589	612	0.962	23	720	29854	0.017084	0.122962	4.06961
ee_re_15min	C2	BIOCARTA	BIOCARTA_GLEEVEC_PATHWAY	23	23	1	3	720	29854	0.017274	0.135645	4.05854
ee_re_15min	C2	REACTOME	REACTOME_ABORTIVE_ELONGATION_OF_HIV_1_TRANSCRIPT...(12138)	23	23	1	3	720	29854	0.017274	0.135645	4.05854
ee_re_15min	C2	REACTOME	REACTOME_GROWTH_HORMONE_RECEPTOR_SIGNALING	23	24	0.958	3	720	29854	0.017274	0.135645	4.05854
ee_re_15min	C2	REACTOME	REACTOME_LONG_TERM_POTENTIATION	23	23	1	3	720	29854	0.017274	0.135645	4.05854
ee_re_15min	C2	REACTOME	REACTOME_RNA_POLYMERASE_III_TRANSCRIPTION_TERMINATION	23	23	1	3	720	29854	0.017274	0.135645	4.05854
ee_re_15min	C2	WP	WP_SARS_COV_2_MITOCHONDRIAL_CHRONIC_OXIDATIVE...(14650)	23	26	0.885	3	720	29854	0.017274	0.135645	4.05854
ee_re_15min	C2	WP	WP_SILDENAFIL_TREATMENT	23	23	1	3	720	29854	0.017274	0.135645	4.05854
ee_re_15min	C5	GOBP	GOBP_EMBRYONIC_HEMOPOIESIS	23	24	0.958	3	720	29854	0.017274	0.123463	4.05854
ee_re_15min	C5	GOBP	GOBP_INCLUSION_BODY_ASSEMBLY	23	24	0.958	3	720	29854	0.017274	0.123463	4.05854
ee_re_15min	C5	GOBP	GOBP_LYMPH_VESSEL_MORPHOGENESIS	23	23	1	3	720	29854	0.017274	0.123463	4.05854
ee_re_15min	C5	GOBP	GOBP_POSITIVE_REGULATION_OF_PROTEIN_ACETYLATION	23	25	0.92	3	720	29854	0.017274	0.123463	4.05854
ee_re_15min	C5	GOBP	GOBP_REGULATION_OF_HETEROTYPIC_CELL_CELL_ADHESION	23	25	0.92	3	720	29854	0.017274	0.123463	4.05854
ee_re_15min	C5	GOBP	GOBP_TUBULIN_DEACETYLATION	23	23	1	3	720	29854	0.017274	0.123463	4.05854
ee_re_15min	C5	GOBP	GOBP_TYPE_B_PANCREATIC_CELL_DEVELOPMENT	23	24	0.958	3	720	29854	0.017274	0.123463	4.05854
ee_re_15min	C5	GOCC	GOCC_GLYCOPROTEIN_COMPLEX	23	23	1	3	720	29854	0.017274	0.123463	4.05854
ee_re_15min	C5	GOMF	GOMF_CALCIUM_DEPENDENT_PROTEIN_KINASE_ACTIVITY	23	23	1	3	720	29854	0.017274	0.123463	4.05854
ee_re_15min	C5	GOMF	GOMF_PHOSPHATIDIC_ACID_BINDING	23	23	1	3	720	29854	0.017274	0.123463	4.05854
ee_re_15min	C5	GOBP	GOBP_NEGATIVE_REGULATION_OF_CANONICAL_WNT...(03163)	136	140	0.971	8	720	29854	0.01755	0.125344	4.04272
ee_re_15min	C5	GOBP	GOBP_MICROTUBULE_CYTOSKELETON_ORGANIZATION...(02818)	163	165	0.988	9	720	29854	0.017732	0.12656	4.03237
ee_re_15min	C5	GOBP	GOBP_MITOTIC_CYTOKINESIS	86	88	0.977	6	720	29854	0.017811	0.12703	4.02797
ee_re_15min	C5	GOMF	GOMF_MAGNESIUM_ION_BINDING	219	224	0.978	11	720	29854	0.017832	0.127093	4.02677
ee_re_15min	C5	GOBP	GOBP_AUTOPHAGOSOME_MATURATION	63	64	0.984	5	720	29854	0.017928	0.127687	4.02141
ee_re_15min	C2	REACTOME	REACTOME_CELLULAR_SENESCENCE	191	197	0.97	10	720	29854	0.017991	0.14096	4.0179
ee_re_15min	C5	GOBP	GOBP_REGULATION_OF_PROTEASOMAL_PROTEIN_CATABOLIC_PROCESS	191	196	0.974	10	720	29854	0.017991	0.128048	4.0179
ee_re_15min	C2	REACTOME	REACTOME_RND1_GTPASE_CYCLE	42	42	1	4	720	29854	0.018194	0.141928	4.00667
ee_re_15min	C2	REACTOME	REACTOME_RND3_GTPASE_CYCLE	42	42	1	4	720	29854	0.018194	0.141928	4.00667
ee_re_15min	C5	GOBP	GOBP_ESTABLISHMENT_OF_SPINDLE_ORIENTATION	42	42	1	4	720	29854	0.018194	0.128956	4.00667
ee_re_15min	C5	GOBP	GOBP_GLUCAN_BIOSYNTHETIC_PROCESS	42	46	0.913	4	720	29854	0.018194	0.128956	4.00667
ee_re_15min	C5	GOBP	GOBP_MYOTUBE_CELL_DEVELOPMENT	42	42	1	4	720	29854	0.018194	0.128956	4.00667
ee_re_15min	C5	GOBP	GOBP_POSITIVE_REGULATION_OF_POTASSIUM_ION_TRANSPORT	42	44	0.955	4	720	29854	0.018194	0.128956	4.00667
ee_re_15min	C5	GOBP	GOBP_REGULATION_OF_POLYSACCHARIDE_METABOLIC_PROCESS	42	46	0.913	4	720	29854	0.018194	0.128956	4.00667
ee_re_15min	C5	GOBP	GOBP_RESPONSE_TO_TUMOR_CELL	42	43	0.977	4	720	29854	0.018194	0.128956	4.00667
ee_re_15min	C5	GOBP	GOBP_POSITIVE_REGULATION_OF_PROTEOLYSIS_INVOLVED...(04985)	137	140	0.979	8	720	29854	0.018259	0.129236	4.00312
ee_re_15min	C5	GOMF	GOMF_PROTEASE_BINDING	137	142	0.965	8	720	29854	0.018259	0.129236	4.00312
ee_re_15min	C5	GOBP	GOBP_MONOATOMIC_CATION_TRANSMEMBRANE_TRANSPORT	827	865	0.956	30	720	29854	0.018355	0.129404	3.99783
ee_re_15min	C5	GOCC	GOCC_GOLGI_APPARATUS_SUBCOMPARTMENT	370	384	0.964	16	720	29854	0.018576	0.129404	3.98587
ee_re_15min	C2	BIOCARTA	BIOCARTA_IL22BP_PATHWAY	9	9	1	2	720	29854	0.018687	0.143884	3.97994
ee_re_15min	C2	KEGG_MEDICUS	KEGG_MEDICUS_PATHOGEN_SHIGELLA_IPAB_C_D_TO_ITGA_B...(10853)	9	9	1	2	720	29854	0.018687	0.143884	3.97994
ee_re_15min	C2	KEGG_MEDICUS	KEGG_MEDICUS_REFERENCE_HIF_1_SIGNALING_PATHWAY	9	9	1	2	720	29854	0.018687	0.143884	3.97994
ee_re_15min	C2	KEGG_MEDICUS	KEGG_MEDICUS_VARIANT_MUTATION_ACTIVATED_MET_TO...(11287)	9	9	1	2	720	29854	0.018687	0.143884	3.97994
ee_re_15min	C2	KEGG_MEDICUS	KEGG_MEDICUS_VARIANT_MUTATION_INACTIVATED_OPTN_TO...(11342)	9	9	1	2	720	29854	0.018687	0.143884	3.97994
ee_re_15min	C2	REACTOME	REACTOME_BH3_ONLY_PROTEINS_ASSOCIATE_WITH_AND...(12277)	9	9	1	2	720	29854	0.018687	0.143884	3.97994
ee_re_15min	C5	GOBP	GOBP_ANTEROGRADE_DENDRITIC_TRANSPORT	9	9	1	2	720	29854	0.018687	0.129404	3.97994
ee_re_15min	C5	GOBP	GOBP_DEHYDROASCORBIC_ACID_TRANSPORT	9	9	1	2	720	29854	0.018687	0.129404	3.97994
ee_re_15min	C5	GOBP	GOBP_HEPATIC_STELLATE_CELL_ACTIVATION	9	9	1	2	720	29854	0.018687	0.129404	3.97994
ee_re_15min	C5	GOBP	GOBP_INTRINSIC_APOPTOTIC_SIGNALING_PATHWAY_IN...(02369)	9	9	1	2	720	29854	0.018687	0.129404	3.97994
ee_re_15min	C5	GOBP	GOBP_NCRNA_EXPORT_FROM_NUCLEUS	9	9	1	2	720	29854	0.018687	0.129404	3.97994
ee_re_15min	C5	GOBP	GOBP_NEGATIVE_REGULATION_OF_CELL_CELL_ADHESION...(03196)	9	10	0.9	2	720	29854	0.018687	0.129404	3.97994
ee_re_15min	C5	GOBP	GOBP_PERIPHERAL_NERVOUS_SYSTEM_MYELIN_MAINTENANCE	9	9	1	2	720	29854	0.018687	0.129404	3.97994
ee_re_15min	C5	GOBP	GOBP_POSITIVE_REGULATION_OF_SEQUESTERING_OF_TRIGLYCERIDE	9	9	1	2	720	29854	0.018687	0.129404	3.97994
ee_re_15min	C5	GOBP	GOBP_POSITIVE_REGULATION_OF_SKELETAL_MUSCLE_FIBER_DEVELOPMENT	9	9	1	2	720	29854	0.018687	0.129404	3.97994
ee_re_15min	C5	GOBP	GOBP_POSITIVE_REGULATION_OF_VASCULAR_ENDOTHELIAL...(05163)	9	9	1	2	720	29854	0.018687	0.129404	3.97994
ee_re_15min	C5	GOBP	GOBP_PYRIMIDINE_DIMER_REPAIR	9	9	1	2	720	29854	0.018687	0.129404	3.97994
ee_re_15min	C5	GOBP	GOBP_REGULATION_OF_BLOOD_BRAIN_BARRIER_PERMEABILITY	9	9	1	2	720	29854	0.018687	0.129404	3.97994
ee_re_15min	C5	GOBP	GOBP_REGULATION_OF_MITOTIC_CENTROSOME_SEPARATION	9	9	1	2	720	29854	0.018687	0.129404	3.97994
ee_re_15min	C5	GOBP	GOBP_RETROGRADE_TRANSPORT_VESICLE_RECYCLING_WITHIN_GOLGI	9	9	1	2	720	29854	0.018687	0.129404	3.97994
ee_re_15min	C5	GOBP	GOBP_SYNAPTIC_VESICLE_ENDOSOMAL_PROCESSING	9	9	1	2	720	29854	0.018687	0.129404	3.97994
[truncated: 4,554 more rows]

## Sheet: Comparisonto_Reitzner
Gene Ensembl ID	Gene Symbol	MoTrPAC_EE_15_min_L2FC	MoTrPAC_EE_3_5_hr_L2FC	MoTrPAC_EE_24_hr_L2FC	MoTrPAC_RE_15_min_L2FC	MoTrPAC_RE_3_5_hr_L2FC	MoTrPAC_RE_24_hr_L2FC	Reitzner_EE_1h_L2FC	Reitzner_EE_3h_L2FC	Reitzner_EE_Post_L2FC	Reitzner_RE_1h_L2FC	Reitzner_RE_3h_L2FC	Reitzner_RE_Post_L2FC	MoTrPAC_EE_15_min_adjpval	MoTrPAC_EE_3_5_hr_adjpval	MoTrPAC_EE_24_hr_adjpval	MoTrPAC_RE_15_min_adjpval	MoTrPAC_RE_3_5_hr_adjpval	MoTrPAC_RE_24_hr_adjpval	Reitzner_EE_1h_adjpval	Reitzner_EE_3h_adjpval	Reitzner_EE_Post_adjpval	Reitzner_RE_1h_adjpval	Reitzner_RE_3h_adjpval	Reitzner_RE_Post_adjpval
ENSG00000006210	CX3CL1	3.62423	0.535238	0.126147	2.58509	0.282082	-0.171793	1.78214	0.214795	2.15272	1.57737	-0.0397498	1.68666	1.08860376058894e-52	0.042744	0.765144	2.09502091158478e-33	0.252678	0.550368	1.73e-05	0.70075	3.98e-07	2.67e-09	0.936812	4.34e-10
ENSG00000176907	TCIM	2.40127	0.178239	0.128794	2.02786	-0.0265321	0.0734065	1.51318	0.340234	2.15821	1.37381	0.683306	1.81702	4.32282216340404e-45	0.457443	0.669243	5.06291487382179e-36	0.905893	0.77435	1.5e-26	0.0489775	1.79e-52	3.27e-10	0.00315549	3.29e-17
ENSG00000178878	APOLD1	3.1887	0.313932	0.264867	2.73042	0.51094	-0.0345665	1.3401	0.225548	2.68305	1.474	0.691061	2.10306	4.32282216340404e-45	0.372202	0.442261	1.64770210410418e-36	0.037045	0.931094	0.000954031	0.655257	5.22e-13	2.99e-07	0.0261812	1.05e-13
ENSG00000111859	NEDD9	2.71625	-0.178302	-0.0103173	2.06837	-0.0812963	-0.252167	0.520674	-0.85483	0.563156	0.347428	-0.870289	0.106471	7.52682247017479e-37	0.632978	0.985742	1.33375896248574e-24	0.78058	0.257236	0.137039	0.000779166	0.347567	0.164444	2.69e-07	0.994916
ENSG00000154734	ADAMTS1	2.67367	0.232179	0.141397	2.5321	0.683556	0.260457	0.495171	0.176452	2.02021	1.8826	1.76782	1.72583	5.96098795752734e-36	0.474671	0.728945	1.40242068953074e-34	0.000650703	0.298271	0.267958	0.638989	7.31e-13	1.35e-13	2.12e-12	7.45e-11
ENSG00000203883	SOX18	2.1396	0.135501	0.180871	1.90628	-0.0485539	0.224506	1.04032	-0.757282	1.68096	1.82209	0.0053026	1.96348	2.93695375221597e-35	0.65782	0.541331	1.23603901187083e-30	0.843714	0.286612	0.0385822	0.112346	0.000173859	0.00012238	0.99561	0.000120322
ENSG00000153234	NR4A2	4.35173	0.134974	0.128312	4.47314	0.28011	-0.134532	3.99005	-0.0697785	3.38913	4.53388	0.911874	3.77218	1.31668126251173e-33	0.872326	0.893387	2.77279516294542e-36	0.561293	0.833935	1.36e-12	0.936566	3.2e-09	7.47e-31	0.0307168	4.83e-22
ENSG00000136826	KLF4	3.10179	0.580698	-0.0218642	2.74423	0.314194	-0.180613	1.32887	0.00774423	2.4732	1.25866	0.0940548	1.8477	1.06821957066635e-32	0.0974522	0.977892	1.32107566127366e-27	0.327829	0.636787	1.29e-06	0.988724	1.64e-21	6.47e-10	0.784802	3.06e-20
ENSG00000160888	IER2	2.23238	0.205068	-0.0698721	2.02022	0.253078	-0.0311117	1.24099	0.237569	2.61714	1.87534	1.31709	2.09632	2.6011761614318e-32	0.508523	0.881006	1.8300369886168e-28	0.24321	0.930199	0.000666137	0.589186	1.43e-15	0.000259294	0.0113654	8.61e-05
ENSG00000179144	GIMAP7	-1.67089	-0.224531	0.0394785	-0.968057	-0.036706	-0.00332779	-0.491382	0.327617	-0.61017	-0.382652	0.360063	-0.492568	1.89366864969625e-30	0.140996	0.891153	1.32043695007561e-14	0.818755	0.989087	0.0344026	0.114455	0.0163787	0.154658	0.087946	0.215208
ENSG00000161835	TAMALIN	2.29842	-0.418872	0.130908	1.9855	-0.41712	-0.0686573	1.34358	-0.905889	2.4592	1.75843	-0.179796	2.14287	3.01731842257669e-30	0.1625	0.770238	2.51418788082308e-24	0.0790163	0.855108	0.00100288	0.0342027	3.42e-11	1.92e-05	0.783608	5.95e-07
ENSG00000142627	EPHA2	1.80931	0.156164	0.0741093	1.48622	0.241174	0.0446822	1.08821	-0.119473	1.03611	1.5434	0.327262	0.82626	2.87103894135342e-29	0.559787	0.836089	1.3561673033502e-21	0.180016	0.872432	0.0159819	0.825702	0.108214	2.39e-08	0.377823	0.0805383
ENSG00000144655	CSRNP1	2.36833	0.559692	0.0467984	2.09496	2.02422	-0.243957	2.20762	0.738592	1.47541	2.98296	2.94962	1.36556	4.23925585358403e-29	0.0560292	0.933927	1.33375896248574e-24	7.13216084340552e-20	0.368504	1e-05	0.203778	0.0302305	4.32e-17	1.02e-16	0.00233048
ENSG00000117318	ID3	1.81468	0.170784	0.160793	1.4765	-0.0917064	0.120312	0.472084	-0.633193	1.33668	0.770665	-0.285716	1.03685	4.31906084849543e-29	0.533258	0.569506	2.42280200746978e-21	0.679578	0.604621	0.404183	0.0931757	0.000295316	0.178342	0.630384	0.187445
ENSG00000177464	GPR4	2.11577	0.848442	0.360304	1.58967	0.560887	0.121315	1.98264	0.578349	0.751309	1.73738	0.761262	0.43914	4.69516335259953e-28	5.28590396276327e-05	0.16232	1.45095561540398e-17	0.00476055	0.670054	1.46e-12	0.0877132	0.200622	1.21e-08	0.0243734	0.912745
ENSG00000142871	CCN1	4.24358	0.391152	0.044289	4.76848	2.5884	0.875293	0.759375	1.00657	3.15505	3.65598	3.90525	2.84634	5.5231159020277e-28	0.519076	0.964662	1.26243962205735e-34	7.53907003931782e-14	0.0139399	0.371988	0.0855318	1.43e-09	1.53e-22	5.52e-25	4.08e-14
ENSG00000130164	LDLR	2.39462	0.660774	0.0955242	1.82346	0.507706	0.0675553	1.34215	-0.151678	0.715246	1.672	0.383489	0.564383	2.72734853583466e-27	0.0249633	0.843137	1.45095561540398e-17	0.0508326	0.852401	0.00275084	0.794208	0.717561	0.000103967	0.510239	0.910788
ENSG00000127528	KLF2	2.12738	0.363912	0.0682753	1.8169	0.0713828	-0.00927478	0.707243	-0.361792	2.21312	1.13552	0.0144077	1.91521	5.31278891965279e-26	0.191254	0.889601	9.23158306245767e-21	0.801778	0.983001	0.00345325	0.149765	1.37e-28	1.81e-07	0.973744	3.48e-20
ENSG00000161940	BCL6B	1.67499	0.161752	0.247426	1.24395	0.107962	0.113702	0.918542	-0.573829	0.951588	1.05296	-0.380834	0.671679	5.56715672148778e-26	0.547575	0.290398	3.75928362411901e-16	0.60255	0.62245	1.38e-05	0.0104821	2.15e-05	3.07e-05	0.189917	0.135984
ENSG00000114315	HES1	2.07875	-0.69304	-0.189371	1.59914	-0.332518	-0.0217684	1.80307	-0.650918	1.6927	0.277806	-0.635266	0.910677	5.65456744165999e-26	0.013494	0.626853	2.43500518610012e-17	0.188793	0.958298	8.69e-08	0.0957804	2e-06	0.783111	0.168223	0.334335
ENSG00000123358	NR4A1	3.03781	3.29194	0.490735	3.83072	3.19201	0.0935595	3.66636	2.73067	2.00199	4.43899	3.54898	2.73579	5.65456744165999e-26	1.25068467741127e-26	0.221391	1.86763305463643e-38	1.92185871057624e-27	0.847118	1.92e-19	9.14e-12	3.96e-06	1.06e-17	2.43e-12	4.14e-07
ENSG00000125968	ID1	1.96504	0.567986	0.345852	1.67934	0.252536	0.238081	1.27794	-0.344637	1.7015	1.36467	0.0578051	1.27219	1.20065791054542e-24	0.0195769	0.209201	1.34502550277795e-19	0.286539	0.33377	1.01e-08	0.204265	6.56e-15	3.19e-07	0.903133	1.54e-05
ENSG00000168758	SEMA4C	1.29716	-0.209846	0.0345777	1.00465	-0.303652	-0.0301925	0.478365	-0.474773	1.06062	0.837134	0.257069	0.903123	1.6316007696509e-24	0.243951	0.919924	3.13004670555167e-16	0.0236978	0.899434	0.344918	0.18249	0.00604229	0.0244837	0.561691	0.0758284
ENSG00000184009	ACTG1	1.11422	0.237244	-0.112956	0.476968	0.128489	-0.0858967	0.612304	0.0203343	0.747079	0.555057	0.38151	0.514312	1.97025172688616e-24	0.0835934	0.53758	1.40078890928306e-05	0.294454	0.569828	0.0162462	0.952082	0.00636346	0.00348339	0.0353468	0.0508251
ENSG00000059804	SLC2A3	2.65839	0.132995	0.0261939	1.99653	0.275822	-0.169692	0.712337	0.460838	2.58222	0.989225	0.92046	1.58984	2.11234820944014e-24	0.80319	0.973816	5.27964889140981e-15	0.382649	0.682216	0.259478	0.369058	3.82e-10	0.0306527	0.0236234	0.000233044
ENSG00000174951	FUT1	1.77009	0.501266	0.55483	1.46182	0.33997	0.429841	1.11646	0.0574828	1.96496	1.1026	0.230697	1.58622	3.59617167183504e-24	0.0211232	0.0107532	6.97000833167056e-18	0.0839929	0.0293815	0.000167849	0.893524	5.08e-13	1.83e-05	0.514851	8.56e-11
ENSG00000143751	SDE2	0.813041	0.10649	-0.0430373	0.40276	0.219385	-0.119734	0.373718	0.237552	0.57363	0.262616	0.532137	0.432638	4.12618839925419e-24	0.391463	0.80911	8.02195495608001e-07	0.00904664	0.220674	0.000162603	0.0195172	3.82e-10	0.118027	6.2e-06	0.00743225
ENSG00000087074	PPP1R15A	1.36418	0.388859	0.0296757	1.41379	0.981428	0.0252883	1.0111	0.605386	0.756451	2.10145	1.90579	0.701813	1.70366473014957e-23	0.0171923	0.933121	6.4341718113853e-26	9.8505256873244e-14	0.917949	2.12e-12	5.84e-05	2.23e-06	1.51e-16	2.56e-14	0.17636
ENSG00000179388	EGR3	5.4514	0.970126	0.515543	3.90722	1.8422	0.200355	2.75571	2.44411	4.97779	3.76619	2.68761	3.78903	2.26635992196473e-23	0.150817	0.575918	2.10900909062293e-13	0.000123178	0.812403	1.01e-07	2.06e-06	1.77e-21	1.88e-10	2.75e-06	1.11e-09
ENSG00000149257	SERPINH1	1.59284	0.308632	-0.00836966	0.935014	0.153301	0.0526705	1.10694	-0.277419	0.864086	1.26746	0.923556	0.396259	8.13754632302247e-22	0.15981	0.987082	1.30219131471458e-08	0.435014	0.846408	6.69e-06	0.336825	0.0048957	0.0195531	0.0682455	0.994916
ENSG00000158859	ADAMTS4	4.12754	0.954006	0.00789579	3.16006	1.06805	-0.0955474	2.64079	1.26229	3.76805	2.62893	2.65066	2.70354	2.3133669357179e-21	0.0921412	0.995814	1.75310296262722e-13	0.0195416	0.91265	0.00156566	0.190568	7.53e-06	0.00114341	0.0013977	0.00547605
ENSG00000211455	STK38L	0.959744	0.181311	-0.057302	0.627142	0.344858	0.0160236	0.6466	-0.22333	-0.00819506	0.525079	-0.0570661	-0.00152497	2.9105077314305e-21	0.181281	0.787809	2.57476481981012e-10	0.000504616	0.931348	4.98e-09	0.0865077	0.999556	0.000738206	0.811708	0.999532
ENSG00000168672	LRATD2	-1.21397	-0.0944778	-0.0674355	-0.573857	0.0044857	-0.0618885	-1.04108	0.0739589	-0.5706	-0.935823	0.196912	-0.234667	1.95864964877306e-20	0.620118	0.769439	2.57337526563449e-06	0.980103	0.718437	3.15e-07	0.785707	0.0810695	5.7e-06	0.455363	0.970439
ENSG00000173846	PLK3	1.85591	0.64698	0.0395691	1.63192	1.03581	0.0538232	0.537261	0.0876138	1.01874	1.11057	0.879963	1.0506	3.10685472982545e-20	0.0160037	0.943268	1.52067338188509e-16	1.73629335764419e-06	0.879229	0.33456	0.858698	0.0379734	0.00246093	0.0118425	0.0316802
ENSG00000167460	TPM4	1.48669	1.4244	-0.0899388	1.06739	1.13125	0.0221856	1.1191	1.01659	0.661874	1.03849	0.998539	0.281423	4.98119369718983e-20	3.21817691714735e-17	0.791959	1.37308459585856e-11	8.34788838689606e-13	0.942593	2.96e-16	7.93e-14	3.64e-05	4.71e-18	2.92e-17	0.499051
ENSG00000140743	CDR2	1.34168	0.37893	0.130997	0.696227	0.363741	0.316685	0.595192	0.306571	0.551896	0.563235	0.0641113	0.143622	1.83715356852289e-19	0.0454461	0.650835	1.03736565376413e-05	0.0236931	0.0603277	1.69e-05	0.0441007	0.000371929	0.00144448	0.812703	0.994916
ENSG00000117228	GBP1	1.67897	-0.392637	0.0882062	1.01304	-0.326286	-0.130112	0.199386	-0.406439	0.673255	0.137463	-0.284744	0.330408	1.90301351424994e-19	0.0988454	0.823686	6.92509591637299e-08	0.0916853	0.618715	0.415036	0.00592792	2.9e-06	0.864429	0.439118	0.965357
ENSG00000198435	NRARP	1.92793	-0.224236	0.137462	1.82435	-0.0182907	0.300264	1.324	-0.183931	1.97224	2.14931	0.480142	1.81332	2.62507491028697e-19	0.53471	0.771291	4.63576829409376e-18	0.955395	0.277618	8.53e-11	0.528665	4.33e-24	1.05e-13	0.192874	3.76e-09
ENSG00000068028	RASSF1	0.830245	0.0311185	-0.0514755	0.59781	0.0549099	-0.00636523	0.468602	-0.346165	0.612268	0.523082	0.126282	0.448615	2.6619571917908e-19	0.880068	0.797466	5.04344248185094e-11	0.658036	0.973544	0.0159819	0.0610372	0.00206058	0.0426605	0.688056	0.498533
ENSG00000267519	MIR23AHG	1.25522	0.626561	-0.00693677	0.99865	1.45041	0.0767076	0.10309	0.556142	0.731227	0.605	1.02413	0.864653	1.75995989045735e-18	0.000336279	0.988005	6.7686869367635e-13	2.49309949699358e-21	0.733211	0.879003	0.025156	0.0208207	0.0679638	5.44e-05	0.015538
ENSG00000138166	DUSP5	2.94514	-0.374473	0.20466	2.17165	0.6769	0.242183	0.942376	1.22198	3.63387	1.39152	1.52436	1.94461	3.07856314079709e-18	0.520049	0.79355	2.44194706015039e-10	0.0643592	0.662619	0.0208126	0.000322523	2.32e-34	0.00248546	0.000217451	1.54e-05
ENSG00000171115	GIMAP8	-1.08999	-0.0849777	-0.0250144	-0.754371	0.00595831	0.0254376	-0.241036	0.441549	-0.0521749	-0.275343	0.482528	-0.134598	1.68125564131868e-17	0.683157	0.937234	5.10333251738064e-10	0.974375	0.906409	0.360164	0.00604955	0.999556	0.401	0.0138622	0.994916
ENSG00000177303	CASKIN2	0.734742	0.0664786	-0.0473885	0.611548	-0.111347	0.019753	0.5791	-0.320696	0.0913173	0.738521	0.12531	0.205522	4.2688639979624e-17	0.67137	0.802615	7.09095288441408e-13	0.27094	0.9024	0.186611	0.37753	0.999556	0.189872	0.8529	0.994916
ENSG00000187678	SPRY4	1.21818	0.522821	0.134411	0.956875	0.545613	0.185771	0.707307	0.422378	0.65521	1.03284	0.505194	0.81996	7.33161173188427e-17	0.00229689	0.630207	2.62099095220737e-11	0.000267417	0.325941	9.6e-06	0.0121657	0.000240689	2.51e-06	0.0298882	0.00273144
ENSG00000136527	TRA2B	0.474938	0.00704506	0.101533	0.241366	0.417428	0.127708	0.332984	0.0852765	0.289636	0.493254	0.71711	0.132428	1.10845824858992e-16	0.958102	0.206094	6.04850377405844e-05	8.07482207777303e-14	0.0367995	0.000425154	0.432311	0.0154226	0.00306657	4.2e-07	0.994916
ENSG00000143384	MCL1	0.685724	0.0796474	-0.113195	0.336558	0.0829372	-0.202609	0.324462	0.107918	0.655019	0.684984	0.356709	0.463705	2.33489509114038e-16	0.566961	0.38237	0.000130444	0.400768	0.0204427	0.0531976	0.508158	1.67e-06	0.00246093	0.124309	0.392509
ENSG00000162367	TAL1	1.2813	-0.0496835	0.094847	0.764106	-0.0167914	-0.0742414	0.969006	-0.492505	0.794477	0.84065	-0.327976	0.544415	2.98487791749055e-16	0.894074	0.780166	3.80525194714761e-06	0.948004	0.77809	9.7e-06	0.0431008	0.00289278	1.28e-05	0.147433	0.0943511
ENSG00000164211	STARD4	2.03547	-0.136766	-0.0319841	1.38484	-0.238501	0.0181655	1.12483	0.140665	0.784227	1.2529	0.610123	0.638659	1.36340247007425e-15	0.775243	0.963756	1.21986827707986e-07	0.42937	0.971295	6.23e-07	0.64201	0.00775181	0.000154948	0.0847582	0.597098
ENSG00000120129	DUSP1	1.82709	0.346239	0.0224766	3.34019	1.50376	-0.306586	0.635172	-0.862196	2.1126	2.7538	1.7848	2.90528	1.61538195401806e-15	0.342302	0.97311	1.7343086718644e-42	1.38321067389078e-10	0.278553	0.292521	0.0365767	3.05e-08	5.29e-10	8.44e-05	1.08e-10
ENSG00000100311	PDGFB	0.857377	-0.108974	-0.102124	0.962244	0.0485004	-0.0649974	0.509396	-0.667656	0.406407	0.926108	0.0996707	0.521261	1.88511249335623e-15	0.552646	0.597464	6.62827948308706e-20	0.743329	0.689964	0.0957383	0.00495759	0.695705	3.05e-07	0.725439	0.100178
ENSG00000241839	PLEKHO2	1.48434	-0.00429479	-0.0970488	0.842947	-0.0209524	-0.0414473	1.11052	-0.216323	0.764042	1.5945	0.31349	0.333531	1.88511249335623e-15	0.992695	0.822885	2.30542450588941e-05	0.942977	0.907546	0.000427905	0.576156	0.160461	1.54e-07	0.454697	0.994916
ENSG00000136802	LRRC8A	0.708169	0.225851	-0.0820204	0.498023	0.242514	9.69262343941679e-06	0.921969	-0.245606	0.183867	1.14727	0.228705	0.359966	3.25093019064679e-15	0.0492894	0.619142	3.15315769906318e-08	0.0108181	0.999896	0.000240806	0.398356	0.999556	1e-06	0.476488	0.862372
ENSG00000105722	ERF	1.15528	-0.129004	0.0780541	1.06567	-0.0946532	0.0477504	0.747796	-0.939849	0.728849	1.705	0.137791	0.999193	3.54246042453951e-15	0.633789	0.815468	1.28824448033585e-13	0.636995	0.856634	0.177683	0.0273339	0.603914	6.24e-06	0.82538	0.146616
ENSG00000081041	CXCL2	4.44356	-0.554485	-0.247601	3.87394	0.0819573	-0.355155	0.0539639	0.813767	4.69244	0.401554	1.36178	3.77554	3.54246042453951e-15	0.550287	0.851988	4.85235039729158e-12	0.916777	0.682006	0.983044	0.345672	1.45e-11	0.804214	0.0488378	2.59e-09
ENSG00000133561	GIMAP6	-0.838128	0.110837	0.0250077	-0.501509	0.166142	0.0784263	-0.379946	0.510497	-0.301067	-0.3069	0.363018	-0.338467	1.24090608106067e-14	0.486358	0.926164	3.78434023291779e-06	0.129724	0.593965	0.0206615	0.000131489	0.386952	0.100508	0.0118056	0.300325
ENSG00000148841	ITPRIP	0.984927	0.0124603	-0.112709	0.494222	0.375715	0.139255	0.411123	1.18617	1.28879	0.57954	1.99981	0.611165	1.52336797599846e-14	0.965385	0.654328	0.00045531	0.00295383	0.427677	0.498221	0.000254812	0.000462919	0.0757323	4.03e-18	0.290638
ENSG00000173530	TNFRSF10D	1.77712	0.1019	-0.268494	1.13971	0.0478894	-0.375544	0.586848	0.268753	1.74214	0.798492	0.386268	0.755616	1.59315943425738e-14	0.830172	0.49376	2.05014368983214e-06	0.886119	0.165119	0.0853101	0.393846	3.41e-13	0.0137135	0.252761	0.134638
ENSG00000164736	SOX17	1.79986	-0.103747	0.0791903	1.52722	-0.23204	0.0366814	1.60067	0.00228826	2.50937	1.40864	0.352992	1.91136	1.75447115853135e-14	0.835582	0.903033	7.08784991974755e-11	0.438924	0.940021	3.15e-08	0.99765	1.59e-19	3.26e-10	0.236581	4.41e-19
ENSG00000176641	RNF152	1.18853	-0.507731	0.14496	0.856135	-0.245621	0.104209	0.463774	-0.482458	0.117841	0.721665	-0.306468	0.180474	3.07836371756107e-14	0.00668526	0.621551	7.57098173304267e-08	0.163802	0.667957	0.0508028	0.0203981	0.999556	0.0051271	0.285572	0.994916
ENSG00000163132	MSX1	1.52609	-0.131494	0.0286912	1.09564	0.0764213	-0.0685444	0.586873	0.169777	0.591301	1.13544	0.569392	0.833888	6.02940714239767e-14	0.736226	0.960772	1.18348068261099e-07	0.787077	0.8448	0.361312	0.751128	0.886645	0.000103419	0.0724106	0.0752919
ENSG00000270069	MIR222HG	3.14517	0.887068	0.661932	2.57191	1.29303	0.576868	2.79326	1.3937	2.01156	1.82204	0.749253	1.13986	6.45022413426328e-14	0.140704	0.338425	1.67795265105554e-09	0.0048082	0.31249	5.27e-14	0.000701844	1.22e-06	5.93e-06	0.0962339	0.0898174
ENSG00000043462	LCP2	1.54568	-0.0434196	-0.0736519	0.523768	0.0129838	-0.199867	1.25072	0.115586	0.32918	0.861567	-0.123129	-0.0625619	7.0990675294202e-14	0.929159	0.88352	0.0646547	0.968579	0.479217	5.45e-12	0.658482	0.820207	0.000225924	0.724713	0.995429
ENSG00000173276	ZBTB21	1.25856	0.278059	-0.0557129	1.19633	1.20895	0.0233405	1.45971	0.118655	0.466619	1.84893	1.52915	0.531702	1.30584790049921e-13	0.275001	0.898873	9.39292004855027e-13	6.50309486645446e-13	0.944604	3.45e-13	0.676464	0.404452	3.54e-13	9.18e-10	0.622829
ENSG00000105538	RASIP1	0.878278	-0.0823808	0.11458	0.749718	-0.0715282	-0.0161248	0.706885	-0.803417	0.659474	1.01798	-0.172658	0.432783	1.80657702969614e-13	0.71932	0.596732	1.66380982108413e-10	0.658359	0.944604	0.015205	0.00230107	0.123962	0.00715233	0.742363	0.942339
ENSG00000125753	VASP	1.10134	0.0784181	-0.0418585	0.807683	0.172209	0.0356217	0.916797	-0.31793	0.529841	0.992879	0.305036	0.347182	3.39192387800325e-13	0.80219	0.914755	1.41233813948321e-07	0.354769	0.894943	7.47e-05	0.229269	0.286491	3.46e-05	0.290942	0.881455
ENSG00000120738	EGR1	4.12212	1.84859	-0.249619	3.82528	2.18295	-0.423719	4.83472	3.44689	4.02628	4.0398	4.38543	2.212	4.33442684856961e-13	0.00732005	0.84507	5.39152389655275e-12	0.000179692	0.586623	3.68e-11	2.18e-06	3.02e-08	8.27e-05	1.33e-05	0.256007
ENSG00000164741	DLC1	0.839596	0.42658	0.13364	0.774831	0.380697	0.135784	0.205517	0.00189339	0.228965	0.26792	0.0313523	0.0690304	4.9052047348113e-13	0.00121297	0.484338	8.05592124762115e-12	0.00120007	0.353163	0.434148	0.994376	0.880552	0.296466	0.913077	0.994916
ENSG00000188785	ZNF548	0.564374	0.257529	-0.0698989	0.376223	0.36803	-0.0941477	0.68045	0.178122	0.341732	0.0272832	-0.135561	0.244348	5.63035729407894e-13	0.00573463	0.629184	3.47561651751923e-06	3.56716983005453e-06	0.353168	1.99e-08	0.229594	0.11432	0.962633	0.560942	0.877692
ENSG00000171223	JUNB	2.71006	1.44594	-0.26497	2.91094	1.64316	-0.108027	2.04567	1.07672	2.85649	3.21542	2.55192	2.75548	9.30342554134995e-13	0.000631616	0.735437	3.40725303339881e-15	9.26158960913098e-06	0.870692	0.0427643	0.296458	0.00353182	1.9e-06	0.000115975	0.000128865
ENSG00000177606	JUN	0.923495	-0.00512918	-0.122883	1.53701	0.399034	-0.32388	-0.125561	-0.690279	1.00591	1.76886	1.08254	1.44008	1.66592549037038e-12	0.986871	0.600071	4.24488246501342e-31	0.00224384	0.0172704	0.796354	0.00016725	6.06e-08	3.2e-06	0.0051048	0.00121493
ENSG00000139146	SINHCAF	1.37363	0.552142	0.17957	0.821233	0.715617	0.193143	0.286678	0.226158	0.549053	0.314794	0.235483	0.208079	1.92153528881089e-12	0.0264867	0.628618	0.000105794	0.000481986	0.47915	0.571041	0.462932	0.371287	0.302164	0.330959	0.994916
ENSG00000161010	MRNIP	0.586073	0.0957587	-0.0692031	0.518016	-0.0291961	-0.197347	-0.353791	-0.335935	-0.101951	-0.130221	-0.433279	0.176766	2.21530584200994e-12	0.457587	0.654995	1.96860339817541e-10	0.798442	0.0250442	0.00629113	0.00445437	0.999556	0.755566	0.0135211	0.994916
ENSG00000086061	DNAJA1	0.848288	0.310993	-0.0903702	0.352573	0.68675	0.022229	0.980683	0.261668	0.460324	0.90243	0.935485	0.0779484	3.75173329474775e-12	0.0379465	0.698701	0.0185307	4.99563775713603e-09	0.920064	1.05e-12	0.11232	0.0264078	0.00130938	0.000205941	0.994916
ENSG00000110172	CHORDC1	0.714553	0.326089	-0.0415681	0.371382	0.713976	0.0916313	0.986082	0.448297	0.175596	0.791745	1.09203	0.0732168	5.045591995709e-12	0.00729268	0.860044	0.00149678	1.51611620307088e-12	0.510488	4.6e-15	0.00114946	0.974215	0.00140999	4.76e-07	0.994916
ENSG00000165507	DEPP1	-1.71418	-0.376251	-0.268858	-1.47518	-0.261079	-0.154362	-0.139467	-0.0657813	-1.12434	-0.459906	0.248997	-0.600406	5.045591995709e-12	0.262165	0.482487	5.41537230404448e-10	0.351768	0.656353	0.88047	0.88396	0.00420807	0.306929	0.526464	0.523718
ENSG00000185022	MAFF	3.2076	4.8651	-0.166076	4.06258	5.31344	-0.258257	5.75501	5.7502	1.8612	4.85413	5.75372	0.955342	6.24165318686918e-12	1.92006031729954e-22	0.880719	4.00014801556027e-19	2.43658368251078e-27	0.711822	3.53e-46	4.18e-46	7.53e-06	3.28e-26	1.59e-34	0.523804
ENSG00000232656	IDI2-AS1	1.07921	0.338913	0.309994	1.39162	0.269759	-0.0103642	-0.0863736	0.399236	-0.0504766	-0.0491135	0.233258	-0.0193544	1.07145796084252e-11	0.10697	0.155094	9.18302266621595e-20	0.125616	0.975562	0.874154	0.0438033	0.999556	0.947582	0.416924	0.997224
ENSG00000112763	BTN2A1	0.458235	-0.168995	-0.0244358	0.104229	-0.425176	-0.0205725	-0.175952	-0.368688	0.272387	-0.114406	-0.525617	0.0688451	1.22012403618157e-11	0.0439323	0.879423	0.355127	2.74017818882707e-10	0.858954	0.481619	0.00924747	0.505548	0.765587	0.000499895	0.994916
ENSG00000161638	ITGA5	1.11501	0.391547	-0.0114724	0.849485	0.651278	0.220785	0.954832	0.278949	0.460077	1.11594	0.932875	0.285438	1.42678052443826e-11	0.0628233	0.981834	3.89894776123606e-07	7.34288909962199e-05	0.268708	1.21e-05	0.271835	0.438766	6.02e-07	2.23e-05	0.949592
ENSG00000169252	ADRB2	0.921739	0.177011	-0.0260105	0.791735	0.134279	0.0292811	1.29935	0.470522	0.432432	1.25515	1.25275	0.202528	1.45764929377835e-11	0.410903	0.946579	5.18903695331248e-09	0.430811	0.910137	4.96e-15	0.013042	0.249953	1.68e-06	5.87e-07	0.994916
ENSG00000183808	RBM12B	0.611925	0.347855	-0.11345	0.66282	0.499404	0.0840705	0.782641	0.520499	0.552795	0.680316	0.710349	0.678351	1.69133405062341e-11	0.00061366	0.445934	8.51605129885426e-14	2.14385039692463e-08	0.502749	1.76e-09	0.000113864	0.000368785	3.22e-05	3.01e-06	0.000171704
ENSG00000118523	CCN2	2.488	0.817325	-0.141175	2.58893	1.6273	0.378519	0.39062	-0.418545	0.853558	1.17609	0.498964	0.655198	3.28082574444508e-11	0.156614	0.862844	1.83061760870819e-12	8.45723737087623e-05	0.392011	0.702641	0.461775	0.603914	5.01e-05	0.109918	0.350026
ENSG00000109920	FNBP4	-0.471056	-0.172352	-0.180511	-0.20309	-0.352237	-0.150616	-0.722544	-0.20731	-0.298481	-0.615221	-0.508925	-0.0706823	3.28082574444508e-11	0.04759	0.0339429	0.0153272	2.39233352136843e-07	0.0426915	4.68e-09	0.15235	0.30406	0.000149327	0.000956688	0.994916
ENSG00000112081	SRSF3	0.462988	-0.0286557	0.0992335	0.236575	0.354617	0.0519917	0.460919	0.193551	0.296358	0.562894	0.72232	0.169305	3.73625952153534e-11	0.84268	0.352219	0.00264093	1.80377946068705e-07	0.608815	2.09e-06	0.0740079	0.0383501	1.18e-05	7.42e-10	0.930281
ENSG00000132002	DNAJB1	0.806197	-0.112712	0.0102351	0.182545	-0.351562	0.0384516	0.913886	-0.468523	1.5347	1.18724	0.622375	0.86055	5.51288560214972e-11	0.591798	0.978047	0.373786	0.00503254	0.856634	0.00230199	0.122592	2.96e-08	0.00804105	0.171997	0.417481
ENSG00000125810	CD93	0.631437	0.673722	-0.0414821	0.472147	0.631992	0.00958327	0.315744	0.153353	0.366795	0.379593	0.25768	0.248849	7.69282868216836e-11	2.83942344251757e-11	0.850861	1.18064807570813e-06	1.92424857609698e-11	0.960642	0.137039	0.398532	0.237917	0.00216873	0.0305398	0.44629
ENSG00000099622	CIRBP	-0.37377	-0.225694	-0.0393363	-0.265575	-0.175627	-0.203718	-0.328037	-0.215662	-0.194468	-0.428897	-0.22234	-0.0852172	9.11449561504008e-11	0.000411864	0.728945	5.44547336533718e-06	0.00227638	0.000300916	0.000479812	0.021446	0.386952	0.000619648	0.0856318	0.994916
ENSG00000158615	PPP1R15B	0.461795	0.170159	0.0436227	0.221226	0.281532	0.0190811	0.0512282	-0.178841	0.258801	0.192484	0.0179635	0.365909	1.10697924579939e-10	0.0616871	0.76756	0.0082023	7.38725177835187e-05	0.877253	0.867287	0.135267	0.218587	0.554954	0.954097	0.43437
ENSG00000075426	FOSL2	1.07611	0.148638	-0.215913	1.01496	0.274405	-0.533825	1.50916	0.676912	0.657562	1.28656	0.830706	0.276309	1.60089666495802e-10	0.608413	0.4174	5.61746129952533e-10	0.136927	0.0015768	9.09e-07	0.0505789	0.430317	2.99e-07	0.00104094	0.993352
ENSG00000128283	CDC42EP1	0.763207	0.111038	-0.0209908	0.667778	0.147043	0.0399776	0.836541	-0.652567	0.320007	1.45904	0.600753	0.773811	2.44723076195379e-10	0.59444	0.949869	2.50944858244184e-08	0.300967	0.848132	0.142846	0.171498	0.999556	0.00584428	0.30147	0.791687
ENSG00000168005	SPINDOC	0.7071	0.0272262	-0.000775056	0.357709	0.125076	0.222696	0.287017	-0.639743	0.451081	0.726941	0.0941027	0.632607	3.62197917750443e-10	0.915808	0.998229	0.00730271	0.352605	0.0728052	0.568305	0.0204628	0.663635	0.0190699	0.830483	0.292414
ENSG00000120694	HSPH1	0.853482	0.302385	-0.014601	0.182927	0.499964	0.490469	1.54442	0.567747	0.564003	0.645418	0.770801	-0.072345	1.20002198579503e-09	0.0957103	0.970805	0.457887	0.00032085	0.00027569	5.75e-19	0.00311672	0.0396155	0.0796942	0.00891653	0.995429
ENSG00000175197	DDIT3	0.822065	0.7309	0.317404	0.29049	0.663859	0.250846	0.990683	1.25673	0.295897	1.16527	1.44832	-0.0101307	1.36386880929092e-09	1.47489404359037e-07	0.0704468	0.135016	3.03565379151889e-07	0.105286	9.14e-05	5.78e-08	0.999556	0.000401304	1.24e-06	0.998389
ENSG00000198719	DLL1	1.02409	0.106694	0.0923421	1.03363	-0.100152	0.0827037	0.886032	-0.348575	0.996432	0.782404	0.289214	0.83998	1.71245964518283e-09	0.7402	0.814019	4.33192497082136e-10	0.658359	0.773561	0.0173038	0.36707	0.0213655	0.0173256	0.437564	0.0503922
ENSG00000064666	CNN2	1.69928	0.298471	-0.145675	0.955136	0.166256	-0.127594	1.37798	0.0337191	1.07758	1.34739	0.351567	0.616777	1.84646688013505e-09	0.53357	0.811127	0.00362859	0.669566	0.77804	5.73e-05	0.948453	0.0140544	0.000574644	0.478115	0.791687
ENSG00000125845	BMP2	1.52925	0.255706	0.319257	1.97769	0.833968	0.108848	-0.111427	-0.748599	0.493229	0.48104	-0.480141	0.606764	2.00378659129743e-09	0.596606	0.418315	3.60932608372259e-16	0.00260047	0.789189	0.893513	0.0122786	0.653201	0.342868	0.202857	0.639432
ENSG00000023041	ZDHHC6	-0.344321	-0.179018	-0.0362228	-0.168501	-0.0687387	0.059186	-0.28374	-0.0966536	-0.190257	-0.325672	-0.185869	-0.169701	2.34730837513534e-09	0.00600611	0.749154	0.0118611	0.287521	0.41645	0.0154353	0.421472	0.603914	0.00159198	0.0703165	0.744091
ENSG00000049130	KITLG	0.998986	0.651613	0.135358	0.569944	0.564623	-0.0314809	0.722318	-0.106239	-0.0543155	0.581037	0.174583	0.286931	2.3886235376146e-09	0.000450943	0.641779	0.00253565	0.000779131	0.914151	5.54e-06	0.603477	0.999556	0.0157796	0.541907	0.908787
ENSG00000115738	ID2	1.23837	-0.1672	0.239306	1.14069	-0.627199	0.184162	0.79273	-0.551741	0.468734	1.12256	-0.550156	0.64916	5.28436520836013e-09	0.673418	0.523118	3.67700481742203e-08	0.00661135	0.543825	0.000292367	0.014851	0.356716	8.53e-05	0.0745449	0.331321
ENSG00000170340	B3GNT2	0.947895	-0.115232	0.185861	0.858689	0.0282604	0.118692	-0.0321751	-0.179794	0.908348	0.308867	0.0472915	0.573332	5.30954817764075e-09	0.689485	0.49595	9.708563979627e-08	0.902087	0.621737	0.959344	0.445666	1.97e-06	0.360387	0.894656	0.0965402
ENSG00000204388	HSPA1B	1.46351	0.52947	0.00241548	0.907567	1.46669	0.107105	2.70091	1.3076	2.28783	2.87801	2.91553	2.16504	5.78986614401059e-09	0.0993832	0.997603	0.000769919	9.49961688200032e-10	0.789229	5.62e-10	0.00409404	9.9e-07	6.64e-10	1.35e-10	2.63e-05
ENSG00000230970	HHATL-AS1	1.83188	0.993441	0.214785	1.06105	1.05774	0.122637	2.02959	1.26338	0.510283	1.17977	1.02019	-0.2054	7.926969686832e-09	0.0117117	0.757161	0.00454549	0.00207176	0.831929	1.06e-09	0.000400929	0.93102	0.0346079	0.0423122	0.994916
ENSG00000188215	DCUN1D3	0.732726	0.0601237	-0.0396415	0.434347	0.526088	0.0449663	0.336338	0.125811	0.369545	0.519764	0.406902	0.0780588	1.10169934075549e-08	0.817011	0.896425	0.0025363	2.30841655290156e-05	0.824956	0.420811	0.691517	0.880552	0.0276425	0.0554874	0.994916
ENSG00000152049	KCNE4	1.48175	-0.0357455	0.0841436	1.16846	-0.0116618	-0.191036	0.125737	-0.780291	1.10984	-0.124189	-0.965324	0.827795	1.10169934075549e-08	0.956746	0.899765	1.33066119640355e-05	0.979987	0.628382	0.875658	0.00955631	0.000143405	0.895064	0.00294076	0.122685
ENSG00000131979	GCH1	1.59736	0.29936	0.246537	1.0364	0.301698	0.183251	1.83985	0.376374	0.580264	1.6067	0.690962	0.416296	1.27796568681748e-08	0.533639	0.648196	0.000838598	0.389511	0.680411	1.45e-14	0.225135	0.387983	1.65e-10	0.0143137	0.855374
ENSG00000179820	MYADM	0.987585	0.469245	-0.0567522	1.01179	0.67739	0.0324149	0.417866	-0.337292	0.453699	1.02195	0.409499	0.452975	1.50635396492395e-08	0.0319719	0.893863	1.99528266738026e-09	0.000126059	0.918075	0.122442	0.128146	0.307402	2.7e-09	0.0312948	0.223995
ENSG00000119523	ALG2	0.546699	0.557866	0.0302657	0.590624	0.5413	-0.0951162	1.58345	1.17423	0.353012	0.609607	0.94925	0.381917	1.64699277347648e-08	1.73866670765482e-08	0.901253	2.63628641306253e-10	6.25107062859e-09	0.470734	3.57e-29	1.41e-16	0.364823	0.0679989	0.000214797	0.882574
ENSG00000143622	RIT1	0.467214	0.180679	-0.124458	0.340065	0.144751	0.0577501	0.572711	0.0882965	0.250929	0.51348	-0.0265555	0.0965811	1.84239517998101e-08	0.0932446	0.316345	8.91725683562363e-05	0.115333	0.633744	9.26e-08	0.531126	0.357578	0.000711104	0.916164	0.994916
ENSG00000106366	SERPINE1	2.7972	1.75437	-0.201511	2.27906	2.65034	0.463288	1.66855	0.0374501	1.13321	2.25351	1.1364	0.682525	1.92066191376903e-08	0.0256754	0.850907	8.07560403444329e-06	2.36029156239923e-05	0.432597	0.134433	0.98329	0.903694	1.75e-05	0.0381138	0.910788
ENSG00000169242	EFNA1	-0.852781	-0.619413	-0.0963216	-0.435667	-0.217327	-0.133116	0.796171	0.39381	-0.0238826	0.422253	0.612869	0.100826	2.57707659476449e-08	0.000230665	0.745977	0.0112589	0.188007	0.503721	0.00547223	0.173524	0.999556	0.0366829	0.000112837	0.994916
ENSG00000088986	DYNLL1	0.74232	0.283501	-0.0769259	0.17476	0.242764	0.0496998	0.1671	-0.290822	0.202697	0.202813	-0.186518	-0.0125147	2.60191296416899e-08	0.0937302	0.774785	0.449888	0.085202	0.813775	0.613724	0.0951515	0.974109	0.382997	0.263583	0.997224
ENSG00000109046	WSB1	-0.324755	0.0212661	-0.0821293	-0.0330226	0.0735937	-0.0439339	-0.0797771	0.221771	-0.128172	-0.112929	-0.0552989	-0.0983678	2.62144293242324e-08	0.859548	0.340678	0.802901	0.255098	0.58781	0.702547	0.0205665	0.93102	0.578813	0.719575	0.994916
ENSG00000104689	TNFRSF10A	1.17978	0.111006	0.122337	1.02838	0.271509	0.026006	0.864316	0.437879	1.08547	1.27744	1.0063	0.718447	2.78115511585324e-08	0.779428	0.780166	2.01035981524564e-06	0.244934	0.949682	0.0307126	0.260335	0.00978976	5.66e-09	4.73e-06	0.0504838
ENSG00000180884	ZNF792	-0.868825	0.00579286	-0.100453	-0.435467	-0.29582	0.083946	-0.787067	-0.115333	-0.0684913	-0.504296	-0.413067	-0.212888	5.27191532141212e-08	0.986404	0.726181	0.0145751	0.0522734	0.700399	0.0154118	0.746194	0.999556	0.134191	0.134132	0.994916
ENSG00000116754	SRSF11	-0.228929	-0.160176	-0.0809951	-0.0889951	-0.0270775	-0.0563594	-0.304585	-0.133407	-0.0746374	-0.336028	-0.0943452	-0.0124024	6.13769053899521e-08	0.000500633	0.144187	0.121857	0.605905	0.259034	0.00364774	0.215505	0.999556	0.0408949	0.624973	0.997224
ENSG00000124762	CDKN1A	2.17153	0.600452	0.000754226	1.32878	2.56017	0.701367	1.07463	1.7513	1.42129	0.328367	1.57769	-0.385692	7.20255788010014e-08	0.265768	0.999344	0.00235201	2.61476532907414e-13	0.0867736	0.0610018	8.78e-05	0.0213655	0.868221	0.0332897	0.994916
ENSG00000168398	BDKRB2	2.33186	-0.274777	0.355982	1.11512	0.103056	-0.111876	1.17515	0.148946	0.611102	1.06817	-0.223253	-0.0906636	1.07464029077039e-07	0.755437	0.663149	0.0478445	0.869768	0.886002	0.0539601	0.831205	0.974215	0.13099	0.788863	0.997224
ENSG00000125812	GZF1	0.480139	0.339436	-0.0393317	0.626966	0.0754868	-0.145112	1.03092	-0.00503288	0.092955	0.559914	-0.344607	0.221984	1.08980875823624e-07	0.00063017	0.846815	2.09539932741158e-13	0.499567	0.162225	5.15e-09	0.988724	0.999556	0.000221121	0.0258896	0.855374
ENSG00000170345	FOS	4.37784	0.98804	0.130072	6.67006	2.24192	0.0821666	3.63935	0.276589	3.7066	5.35	4.33715	4.44064	1.1553316675481e-07	0.496838	0.950159	1.639519975138e-17	0.0100777	0.952003	2.72e-05	0.82298	1.92e-05	2.88e-09	3.29e-06	1.26e-06
ENSG00000213203	GIMAP1	-0.656583	-0.214315	-0.0191103	-0.283215	0.0128119	0.0611539	-0.405429	-0.0232448	-0.396722	-0.190581	0.243108	-0.231447	1.54179697260938e-07	0.156866	0.950802	0.0731273	0.94004	0.734126	0.200638	0.942963	0.643267	0.732017	0.415782	0.994916
ENSG00000067082	KLF6	0.929133	0.42802	-0.217802	0.9769	0.711978	-0.290385	1.54133	1.03652	0.408443	1.18841	2.08157	0.0777903	1.59455209046808e-07	0.0459501	0.420433	1.04701884523988e-08	2.51907405089682e-05	0.137056	8.78e-18	1.61e-08	0.459023	7.99e-06	2.99e-17	0.994916
ENSG00000163874	ZC3H12A	1.25222	1.55498	0.106956	1.86545	2.49599	0.197684	0.523693	1.25683	0.469732	1.87606	2.17588	0.87199	1.82108102315755e-07	1.33628412315017e-09	0.848404	3.98244538781385e-17	1.29891555412594e-24	0.55595	0.594061	0.0171906	0.999556	3.19e-07	5.83e-10	0.335381
ENSG00000099860	GADD45B	1.67457	0.282803	-0.162817	1.29426	0.78339	-0.0190362	2.5078	2.66484	1.92841	2.99219	3.9976	1.58285	1.84107446132548e-07	0.629037	0.83708	0.000123233	0.0255957	0.98032	6.57e-06	2.2e-06	0.00374565	8.51e-06	1.6e-09	0.196654
ENSG00000116001	TIA1	-0.282299	-0.116997	-0.0181255	-0.200136	-0.159518	-0.0200875	-0.30651	-0.26549	-0.222631	-0.276034	-0.303069	-0.0874297	2.02145944365739e-07	0.0822368	0.885354	0.000387645	0.00269278	0.814307	0.0672146	0.0600386	0.7547	0.170117	0.0484633	0.994916
ENSG00000197182	MIRLET7BHG	-0.682618	-0.106961	0.012514	-0.104201	0.107985	0.0841198	0.646287	-0.217445	-0.322097	1.06689	0.343112	-0.0613234	2.05044056919011e-07	0.637356	0.973816	0.680883	0.496974	0.666952	0.369221	0.706379	0.999556	0.0148436	0.504919	0.997224
ENSG00000165782	PIP4P1	0.341365	0.322177	0.0145882	0.123566	0.0960441	0.132262	1.00148	0.795414	0.0409742	0.205861	0.0591679	0.0719249	2.56382107822719e-07	1.53121256958642e-06	0.931007	0.204531	0.177792	0.0584317	4.22e-15	5.57e-10	0.999556	0.355278	0.784802	0.994916
ENSG00000085644	ZNF213	0.409465	-0.0374239	-0.093814	0.3464	-0.182904	-0.0806593	-0.562215	-0.634644	-0.479944	0.164298	0.0209842	0.315665	2.60855339121949e-07	0.805956	0.440505	1.40078890928306e-05	0.0240858	0.411946	0.202331	0.0536284	0.842623	0.892144	0.978476	0.994916
ENSG00000189266	PNRC2	0.374523	0.0393102	0.102575	0.682902	0.316178	0.0675612	0.527266	-0.0768889	0.202601	1.11438	0.345604	0.414806	3.01601824695136e-07	0.775455	0.338026	1.21837146412661e-22	5.22187948062752e-06	0.478418	1.62e-06	0.585895	0.666776	6.98e-15	0.0348752	0.146616
ENSG00000197019	SERTAD1	0.957192	0.398988	0.0865817	0.284152	1.02011	0.162375	0.401216	-0.00399406	0.376256	0.599056	1.17409	0.387968	3.13635397988888e-07	0.123694	0.84199	0.360685	5.94607147752246e-08	0.540916	0.482508	0.994376	0.999556	0.356733	0.00505188	0.994916
ENSG00000163909	HEYL	0.880084	0.314023	-0.00223203	0.383969	0.773118	0.30604	1.42152	0.862921	0.531042	1.67942	1.33045	0.251283	3.14072149924559e-07	0.157998	0.99654	0.0975893	1.1685779718637e-06	0.105426	8.38e-11	0.000166109	0.32386	8.55e-12	3.31e-08	0.994916
ENSG00000078401	EDN1	1.43344	0.00306759	-0.340305	0.464033	-0.187113	-0.262163	0.591304	0.821116	1.55709	-0.0675796	0.572078	0.36648	3.8460727565633e-07	0.996088	0.485023	0.326082	0.623936	0.522388	0.115092	0.00329292	2.99e-09	0.962946	0.252761	0.994916
ENSG00000099337	KCNK6	1.01152	0.000649415	-0.0231956	0.929703	0.0417217	-0.0400166	0.225	-0.459252	0.264637	0.595903	-0.430432	0.223197	5.51737713861401e-07	0.998632	0.966076	3.47561651751923e-06	0.886238	0.909863	0.67203	0.11514	0.999556	0.230978	0.334043	0.994916
ENSG00000162772	ATF3	2.478	0.807132	0.192488	3.85787	5.23967	1.13968	2.41825	1.96489	2.1563	6.38584	6.2449	3.05209	5.51737713861401e-07	0.299004	0.883323	1.65813721042334e-17	8.14080246694577e-26	0.0311493	1.08e-06	5.2e-05	4.66e-05	1.4e-44	2.59e-43	3.77e-13
ENSG00000204389	HSPA1A	1.1865	0.563758	-0.0944164	0.983907	1.57897	0.139967	2.4675	1.5136	1.89868	2.94083	3.15954	1.98202	5.60741190591696e-07	0.046097	0.858138	3.50880588788612e-05	1.04713323276707e-12	0.689013	5.56e-09	0.000446977	5.33e-05	3.66e-11	5.93e-13	8.61e-05
ENSG00000168264	IRF2BP2	0.663081	0.640966	0.00840353	1.10988	0.499829	-0.312143	1.66389	1.30871	0.469243	1.17326	1.0174	0.37113	5.8307289458223e-07	2.80948892318772e-06	0.982538	7.21884678667041e-19	7.72352943874736e-05	0.0208944	1.62e-32	7.97e-21	0.0368395	1.3e-08	4.67e-07	0.782892
ENSG00000130307	USHBP1	-0.569869	-0.376065	0.0802333	-0.311966	-0.220264	-0.00136305	-0.59323	-0.457767	-0.00891141	-0.122976	-0.0454303	0.0546373	5.86625830952922e-07	0.00210816	0.701335	0.0175202	0.0521301	0.995373	0.0765098	0.109344	0.999556	0.89421	0.933236	0.997224
ENSG00000108691	CCL2	2.1691	0.116878	-0.436554	1.23291	1.10207	0.097919	0.389897	1.65752	1.3806	1.17451	2.67762	1.25921	6.5783051850274e-07	0.89162	0.541745	0.0175793	0.00405842	0.888681	0.820094	0.0330507	0.456212	0.104727	1.28e-06	0.342997
ENSG00000228649	SNHG26	0.623366	0.0250844	0.0329475	0.292395	0.0698944	0.0340479	0.113637	0.316762	0.330979	-0.353761	0.0966603	0.270345	7.34115446294127e-07	0.927141	0.919123	0.0754655	0.654655	0.875467	0.81742	0.118175	0.652679	0.356708	0.790586	0.965357
ENSG00000100221	JOSD1	0.421856	0.761442	-0.08939	0.449795	0.718451	-0.162584	1.1115	0.797362	0.124332	0.48405	0.182336	0.072361	7.41077926183916e-07	1.31248677700107e-18	0.517972	3.47670094685131e-08	2.86145250525231e-18	0.0704221	8.64e-19	4.29e-10	0.999556	0.00140254	0.286088	0.994916
ENSG00000076604	TRAF4	1.44899	0.412835	-0.0314926	1.1406	0.441785	0.176333	0.516015	-0.447327	0.7235	1.26194	0.00525854	0.471833	7.51677545748155e-07	0.387659	0.971107	0.000163959	0.211254	0.689649	0.624658	0.493498	0.900988	0.0276782	0.99561	0.994916
ENSG00000204390	HSPA1L	0.693275	0.684128	0.168488	0.139914	-0.00679093	0.175735	0.409301	-0.0112296	-0.0815033	0.453021	0.269831	0.0197444	8.87617678862244e-07	9.71594987296921e-06	0.423026	0.600058	0.977308	0.270934	0.119932	0.97241	0.999556	0.596655	0.67347	0.997224
ENSG00000087448	KLHL42	0.621586	0.218133	-0.11944	0.333361	0.271604	0.0854356	-0.0283732	-0.0851372	0.24192	-0.0676847	-0.322954	-0.0289751	1.09863487801536e-06	0.210735	0.59729	0.0326937	0.0430728	0.641464	0.947597	0.599503	0.589978	0.869054	0.030044	0.997224
ENSG00000101665	SMAD7	0.798455	0.522412	-0.0619122	0.817407	0.0703172	-0.175861	0.89238	0.279109	0.341542	0.81602	0.414873	0.259068	1.55671806130565e-06	0.00968331	0.870201	2.49525166805284e-07	0.769434	0.393856	0.000535781	0.334752	0.93102	0.0855398	0.3861	0.994916
ENSG00000118707	TGIF2	0.902165	-0.249597	0.0432355	0.612178	-0.106495	-0.0247483	0.718388	-0.400328	0.194925	0.822713	-0.366917	0.103223	1.62051296491872e-06	0.361783	0.928419	0.00302259	0.648285	0.943162	0.0056902	0.146044	0.999556	0.00259201	0.233837	0.994916
ENSG00000149798	CDC42EP2	0.93816	-0.056675	-0.0506969	0.664097	0.430082	0.292754	0.214551	-0.617422	0.227888	0.7953	-0.00522607	0.0144922	1.64096430160779e-06	0.897916	0.919361	0.0015228	0.036466	0.175302	0.804547	0.0986667	0.999556	0.179006	0.995023	0.998083
ENSG00000230551	ENSG00000230551	0.625232	-0.118862	-0.11187	0.585998	0.586338	-0.128159	0.149942	-0.0486093	0.363428	0.292499	1.87562	0.534363	1.8204474183431e-06	0.580637	0.63086	4.8925800170174e-06	1.24614020079851e-06	0.445779	0.575494	0.787334	0.0894946	0.500685	1.83e-18	0.369015
ENSG00000130052	STARD8	0.530049	-0.303418	0.125684	0.44553	0.2129	0.388626	0.154768	-0.314495	0.239218	0.300372	0.895817	0.404747	1.97467484140732e-06	0.0181316	0.480199	7.74918663665538e-05	0.0556392	0.000215069	0.710267	0.122414	0.956395	0.464487	4.5e-05	0.763031
ENSG00000181788	SIAH2	0.434321	0.179173	-0.0792441	0.262707	-0.110492	-0.190496	0.704633	0.0780383	0.154026	0.184331	-0.260663	0.0985996	2.16536984775623e-06	0.120498	0.620429	0.0120512	0.279938	0.0433881	2.49e-07	0.673729	0.999556	0.547838	0.14975	0.994916
ENSG00000163659	TIPARP	0.593048	-0.230847	-0.239571	0.283621	0.151739	-0.124897	0.335787	-0.155074	0.49662	0.289136	0.0854561	0.0368329	2.16536984775623e-06	0.173303	0.14791	0.0882157	0.286635	0.440757	0.368872	0.585428	0.357578	0.14771	0.694928	0.995429
ENSG00000166886	NAB2	1.06307	1.02958	-0.164122	0.875365	1.2797	-0.146126	0.91796	1.71388	0.666198	1.38534	1.52366	0.495149	2.63884177995368e-06	4.92330769010693e-06	0.692482	0.000155164	5.91679502369688e-10	0.645337	0.113688	0.000102589	0.875988	2.46e-06	4.37e-08	0.800128
ENSG00000162601	MYSM1	-0.296901	-0.206915	0.0881331	-0.143955	-0.112574	0.111965	-0.161035	-0.062894	0.0261528	-0.153459	-0.0108376	-0.00866973	2.63884177995368e-06	0.00255456	0.328375	0.0693007	0.0797602	0.0927371	0.455748	0.686871	0.999556	0.720273	0.974845	0.997224
ENSG00000197622	CDC42SE1	0.44423	0.119153	0.0399966	0.333499	0.240401	0.148346	0.341231	-0.0290451	0.165059	0.161345	-0.303836	-0.0566132	2.64699599347399e-06	0.392085	0.84379	0.000754858	0.0108736	0.147692	0.0379879	0.878936	0.995154	0.559153	0.042639	0.994916
ENSG00000142867	BCL10	0.61411	0.345829	-0.135013	0.391401	0.580881	0.0834076	-0.103677	0.469615	0.805533	0.063481	0.251471	0.475807	2.73844566103053e-06	0.021897	0.53259	0.00970269	2.41566913958761e-06	0.656995	0.855576	0.0257294	0.000216001	0.898843	0.177274	0.0539067
ENSG00000118263	KLF7	0.572681	-0.0334904	-0.0182238	0.538643	-0.0861293	0.0775271	0.295753	-0.103085	0.0341744	0.302354	-0.280216	0.013421	2.82636804136851e-06	0.896845	0.952076	8.29809170200492e-06	0.566211	0.643931	0.173476	0.591186	0.999556	0.11885	0.0803088	0.997224
ENSG00000171488	LRRC8C	0.577414	0.553401	0.0785743	0.457573	0.531351	0.13864	-0.232966	0.2784	0.102196	0.0244409	0.177587	0.0486619	2.90102399595259e-06	1.23623331549676e-05	0.73951	0.000315723	5.02196576070448e-06	0.351011	0.196779	0.0319885	0.999556	0.975446	0.512526	0.995638
ENSG00000160051	IQCC	1.07576	1.45601	0.0194761	0.985651	-0.513827	-0.0972288	2.72537	2.23469	0.0864954	0.697946	-0.0459355	-0.213837	2.97223097123692e-06	3.59081671640754e-13	0.975737	1.88720520405037e-05	0.0232017	0.784247	4.15e-23	2.36e-16	0.999556	0.143115	0.942127	0.994916
ENSG00000130522	JUND	0.716922	0.294271	0.00209949	0.908898	1.69624	0.26276	0.342365	-0.490133	0.547152	1.59622	1.22068	0.85223	3.14906788860576e-06	0.147886	0.99654	2.28198993774901e-10	1.57928486356088e-28	0.113708	0.107099	0.00232507	0.0048957	2.25e-22	9.37e-14	9.41e-06
ENSG00000163602	RYBP	0.588791	0.0740278	-0.119566	0.332797	0.717158	-0.0275715	0.351479	0.263537	0.267734	0.498847	1.24537	0.20081	3.53475464595322e-06	0.75526	0.5904	0.0313092	1.53820797819702e-09	0.903556	0.0864751	0.129988	0.750199	0.0800822	1.01e-09	0.994916
ENSG00000121858	TNFSF10	-0.677123	-0.0271044	-0.0875522	-0.60521	0.0262543	-0.0412989	-0.724845	0.849815	0.0791833	-0.785946	0.721953	-0.0888093	3.65997072673904e-06	0.925938	0.756086	2.89517323123786e-05	0.885362	0.862648	0.0076778	0.000306701	0.999556	0.00414609	0.00357877	0.994916
ENSG00000179094	PER1	0.926887	0.377659	0.164626	0.847865	-0.41834	-0.33825	0.5713	-1.55798	-0.0702549	0.43958	-1.53967	0.482845	4.19791378604761e-06	0.142615	0.641115	1.87268554476974e-05	0.040354	0.117821	0.308216	9.57e-06	0.999556	0.39819	1.39e-07	0.828817
ENSG00000182903	ZNF721	0.309552	-0.120623	0.00882573	0.173046	-0.259756	0.0143919	0.341683	-0.215806	0.417295	0.251946	-0.313078	0.309899	4.85548368248013e-06	0.163499	0.96167	0.03284	4.67400886524313e-05	0.903748	0.0129664	0.105794	0.00420807	0.360685	0.0920449	0.716987
ENSG00000149573	MPZL2	2.25896	1.26849	-0.429402	1.98964	1.57318	-0.0338622	1.64064	1.4437	1.36383	1.48022	1.24588	0.471519	4.94180039635926e-06	0.0205049	0.608625	0.000106867	0.000673056	0.971469	5.33e-08	1.45e-06	5.88e-05	8.54e-06	0.000115975	0.90832
ENSG00000103044	HAS3	-0.835839	-0.751775	-0.366262	-0.62984	-0.44498	-0.166968	-1.04123	-0.568382	-0.0458117	-0.66681	-0.0676487	0.00950237	5.00185729153434e-06	3.17668847444208e-05	0.0814772	0.000531388	0.00696177	0.427288	0.0020426	0.091271	0.999556	0.0155263	0.857335	0.997981
ENSG00000144136	SLC20A1	0.622271	1.23852	-0.0107796	0.558736	0.929692	-0.00839569	2.29388	1.9396	0.307852	1.0458	1.31914	0.0264166	5.30295150769941e-06	1.76515258587475e-19	0.978352	4.07084184804156e-05	1.03988632309395e-12	0.975853	7.75e-28	4.41e-21	0.945621	0.00206088	1.05e-05	0.997224
ENSG00000122482	ZNF644	0.278589	-0.0215605	-0.131465	0.222927	0.0230312	-0.119748	0.405327	0.286369	0.203108	0.399068	0.111935	0.137968	5.45588248821864e-06	0.859907	0.0791124	0.000389845	0.772951	0.0600225	4.67e-06	0.00147485	0.341173	0.0541553	0.642817	0.994916
ENSG00000130589	HELZ2	0.671879	-0.293837	-0.0707039	0.41394	-0.13516	-0.0703072	0.978227	-0.455866	0.430813	1.17722	0.394856	0.359677	5.77105643166168e-06	0.10334	0.818619	0.0166038	0.415899	0.754097	0.00805926	0.244414	0.961597	0.0148638	0.482331	0.994916
ENSG00000167565	SERTAD3	0.621801	0.271299	0.120641	0.173247	0.270506	-0.110546	-0.566356	-1.00612	0.322995	-0.287752	-1.25358	0.442936	5.8760452362873e-06	0.165548	0.619726	0.450619	0.0822861	0.555549	0.0129334	7.03e-08	0.796434	0.300091	1.74e-14	0.213212
ENSG00000142178	SIK1	3.0817	1.23669	-0.315571	2.37483	2.8108	0.0454846	2.25253	2.79422	3.35212	1.64597	3.62102	1.91726	6.919745578685e-06	0.16625	0.818134	0.00132199	2.2520350018625e-05	0.972333	4.23e-08	5.11e-12	8.7e-16	0.000388156	7.62e-18	7.35e-05
ENSG00000131016	AKAP12	0.875295	0.373621	-0.23273	0.348729	0.32984	-0.166257	1.29827	0.751171	0.27273	0.870211	0.592197	0.070877	7.59498029366933e-06	0.125425	0.435993	0.220564	0.103275	0.514844	3.71e-07	0.00577773	0.999556	2.25e-07	0.00047522	0.994916
ENSG00000109079	TNFAIP1	0.254444	0.199779	0.0615992	0.279448	0.223876	0.096908	0.162572	-0.0137175	0.0181142	0.279383	0.0937594	0.115174	7.59498029366933e-06	0.00091168	0.482182	2.14247448289457e-07	2.15511609353868e-05	0.101968	0.510638	0.94553	0.999556	0.0418378	0.546902	0.994916
ENSG00000177352	CCDC71	-0.315502	0.0765528	0.0358356	-0.164143	-0.0370534	-0.0240531	-0.428615	-0.323932	-0.420341	-0.210964	-0.317704	-0.11474	7.87782442907768e-06	0.456826	0.797051	0.059179	0.670119	0.826891	0.135283	0.163578	0.484036	0.772617	0.397458	0.994916
ENSG00000174365	SNHG11	-0.537443	-0.271927	0.0725703	-0.713176	-0.329252	-0.106676	-0.393352	-0.114366	-0.187355	-0.718122	-0.48356	-0.0337439	7.92469227470125e-06	0.0471543	0.742733	2.26565051162969e-10	0.00352303	0.474645	0.0165213	0.499059	0.944297	0.00711572	0.0532021	0.997224
ENSG00000137193	PIM1	1.20318	1.68742	0.170507	1.40423	1.96263	0.083849	2.3966	2.86945	0.568476	2.73202	3.76077	0.703996	8.13570432329118e-06	5.83430502003985e-11	0.745273	2.09430112845713e-08	4.96959381971955e-16	0.848868	3.52e-09	4.81e-13	0.93102	5.08e-14	1.13e-24	0.699048
ENSG00000159840	ZYX	0.568603	0.258936	-0.208216	0.399747	0.416787	0.0815671	0.403804	-0.268396	0.186661	0.795293	0.742507	0.403276	8.84383034462166e-06	0.101347	0.227112	0.00390419	0.000570929	0.649404	0.528492	0.52196	0.999556	0.10902	0.0737898	0.993352
ENSG00000148339	SLC25A25	1.36521	2.80484	0.771513	1.31168	1.38327	0.016043	2.92163	2.01353	0.248204	0.299245	0.278879	0.464396	9.48819544201256e-06	8.45135797798589e-16	0.031659	1.35417824113386e-05	4.02742105726365e-05	0.98032	1.96e-19	5.66e-10	0.999556	0.594251	0.450248	0.791687
ENSG00000117036	ETV3	0.255413	0.030162	-0.0939189	0.108966	0.0724767	-0.0675059	0.113133	-0.00763555	0.131892	-0.012262	-0.140561	0.0337334	9.82106221520467e-06	0.77574	0.22809	0.175143	0.246596	0.32445	0.655791	0.968197	0.999556	0.980874	0.396771	0.995429
ENSG00000160570	DEDD2	0.360285	0.104792	-0.0856309	0.00463536	-0.136413	-0.172692	0.238321	-0.350339	0.0620896	0.186652	-0.234669	0.153783	9.92836343175257e-06	0.368265	0.508348	0.984428	0.113812	0.0357759	0.388612	0.0533471	0.999556	0.777617	0.512526	0.994916
ENSG00000128245	YWHAH	0.404458	0.145629	0.000535196	0.300402	0.343339	0.232414	0.486457	0.198384	0.156388	0.394064	0.243717	0.00808243	1.00674027349458e-05	0.230844	0.998229	0.00194139	5.74909377772053e-05	0.00807398	1.36e-05	0.110948	0.93102	5.01e-06	0.00544309	0.997224
ENSG00000198840	MT-ND3	-0.307645	-0.1926	-0.0125716	-0.232023	-0.102332	-0.0351195	-0.00938677	0.100644	-0.0118524	-0.173508	-0.0114059	-0.199844	1.06990503872384e-05	0.0145024	0.943665	0.00135236	0.158703	0.729572	0.981046	0.4267	0.999556	0.596722	0.970746	0.952692
ENSG00000223959	AFG3L1P	-0.268691	-0.116207	0.0536038	-0.108542	-0.170915	0.0209649	-0.0246102	-0.267346	-0.0109647	0.0926528	-0.264499	0.0769347	1.0723878226657e-05	0.120804	0.598523	0.201558	0.00320595	0.825578	0.941705	0.0114911	0.999556	0.804395	0.0882516	0.994916
ENSG00000179348	GATA2	0.695411	-0.103843	0.0487259	0.952674	-0.162148	-0.0452469	1.33662	-0.249234	0.767639	1.51662	0.0881127	0.7799	1.07572131743268e-05	0.715588	0.900554	7.44810055559457e-11	0.382298	0.868313	3.51e-15	0.276528	0.00022595	9.95e-12	0.827264	0.0201769
ENSG00000155760	FZD7	0.672855	0.603359	0.108322	0.529024	0.106822	-0.0935764	0.598585	-0.124799	0.0530604	1.28553	0.842301	0.192432	1.08831447794303e-05	0.000147691	0.693781	0.000857976	0.559534	0.664317	4.99e-05	0.483512	0.999556	0.0011604	0.0323023	0.994916
ENSG00000185650	ZFP36L1	0.548134	-0.256333	-0.263576	1.37523	-0.106584	-0.0832097	0.420218	0.18002	0.670923	0.830054	0.657199	0.727421	1.15417632300875e-05	0.0924343	0.0836965	9.74644674774026e-31	0.45231	0.631093	0.239918	0.547684	0.0734869	0.000170876	0.00167687	0.00834467
ENSG00000166398	GARRE1	0.269302	0.137476	-0.0622992	0.247692	0.0190554	-0.129947	0.674395	0.000573401	0.114314	0.685297	0.223369	0.233792	1.19666368327992e-05	0.0637314	0.53259	4.27326309302624e-05	0.816619	0.0374013	2.1e-07	0.998072	0.999556	1.47e-07	0.142449	0.782892
ENSG00000165494	PCF11	0.304825	0.292235	0.033469	0.124491	-0.292495	-0.0217461	0.13778	0.256687	0.0325886	-0.257332	-0.685004	-0.163471	1.23490908852065e-05	4.13813449153377e-05	0.815468	0.207442	6.22972132360339e-06	0.846691	0.333572	0.00409623	0.999556	0.130681	3.62e-09	0.942339
ENSG00000059588	TARBP1	-0.343166	-0.40543	0.0778091	-0.178526	-0.446974	0.114597	-0.436999	-0.257745	-0.0236315	-0.400701	-0.51171	-0.0501928	1.26437334515313e-05	3.41639285740373e-07	0.538413	0.0659409	9.94619993290587e-10	0.182018	0.000135959	0.0288792	0.999556	0.0288283	0.000639338	0.994916
ENSG00000065135	GNAI3	0.357023	0.123686	-0.049335	0.161973	0.0815588	-0.042342	0.157948	0.00832132	0.0485445	0.14335	-0.113492	-0.0259681	1.30027703721654e-05	0.262165	0.750982	0.149818	0.380721	0.720091	0.363026	0.95952	0.999556	0.464229	0.426587	0.997089
ENSG00000179403	VWA1	0.617536	0.669202	-0.12655	0.536911	0.565024	-0.0499046	1.01463	0.00204811	0.483061	1.79776	1.32424	0.875456	1.33907029449198e-05	2.01441060832384e-06	0.598638	0.000142174	1.42614410162126e-05	0.819974	0.109448	0.998072	0.999556	0.00660188	0.0359186	0.844506
ENSG00000120093	HOXB3	-0.482005	-0.379347	-0.0129637	-0.316632	-0.608712	-0.0831514	-0.405063	-0.358219	0.124705	-0.240049	-0.317264	-0.167782	1.58399977965568e-05	0.000652267	0.963756	0.00972906	7.9155541093609e-10	0.564405	0.0470057	0.0422191	0.999556	0.390186	0.0782948	0.994916
ENSG00000106560	GIMAP2	-1.00078	-0.236518	0.129102	-0.854189	0.0426894	0.147845	-0.688626	0.56011	0.208358	-0.69103	0.000795956	-0.109992	1.77804237360087e-05	0.420584	0.754682	0.000252212	0.875445	0.621469	0.0572243	0.0581994	0.999556	0.0289206	0.999251	0.994916
ENSG00000198805	PNP	1.19724	0.942333	0.0120033	0.966551	0.797398	-0.0356669	1.31429	0.710913	0.422319	1.26755	1.04716	0.351292	1.8286201722936e-05	0.000845151	0.988005	0.00102348	0.00205263	0.941586	0.000189546	0.0615918	0.988005	7.54e-05	0.000798281	0.9806
ENSG00000117461	PIK3R3	0.842465	-0.367385	0.332441	1.06077	-0.379351	0.183477	2.12029	0.112898	0.08218	1.78645	0.476386	0.241227	1.84539810600137e-05	0.135745	0.201281	6.60212209305727e-09	0.0551801	0.465678	9.85e-15	0.775693	0.999556	1.53e-09	0.177266	0.994916
ENSG00000167173	C15orf39	0.68376	0.0478589	-0.0733804	0.390345	-0.0365843	-0.0468172	0.85046	0.236237	0.289128	0.995127	0.57287	0.384381	1.9661555898809e-05	0.883755	0.830828	0.0480807	0.865512	0.860481	0.0194494	0.550811	0.999556	0.0547718	0.254824	0.994916
ENSG00000165997	ARL5B	0.440898	0.181718	0.0662999	0.23963	0.382419	0.127165	0.258177	0.219926	0.409091	0.191989	0.365204	0.368859	1.9661555898809e-05	0.166992	0.741193	0.0649289	6.6485973041503e-05	0.30212	0.0853346	0.0794397	0.0029275	0.585807	0.0518194	0.519443
ENSG00000075624	ACTB	0.590237	0.352577	-0.11814	0.328603	0.0365955	-0.137251	0.228911	-0.111551	0.449071	0.529052	0.500092	0.485685	2.08862107799762e-05	0.0247926	0.619087	0.0505788	0.839634	0.4243	0.679626	0.732381	0.653201	0.0741707	0.0409568	0.507125
ENSG00000154640	BTG3	1.07464	0.0375717	-0.191145	0.738827	0.276529	-0.0647244	0.731566	0.179099	0.702282	0.76675	0.103443	0.246029	2.14670190685395e-05	0.945839	0.684295	0.00951591	0.328847	0.879229	0.00735816	0.562769	0.0510372	3.5e-05	0.71883	0.936219
ENSG00000023445	BIRC3	0.822135	0.119286	0.325418	0.3102	0.0974124	0.412408	0.508301	0.0658041	0.368636	0.0879377	-0.118078	-0.234856	2.41291158272892e-05	0.723062	0.211683	0.297208	0.683926	0.0363121	0.0214113	0.79839	0.549788	0.915112	0.786115	0.994916
ENSG00000059728	MXD1	0.725654	0.0286313	-0.0209275	0.183932	0.830749	0.0987956	0.657188	0.30169	0.578118	0.423674	1.96381	0.338187	2.62570243540148e-05	0.940257	0.963784	0.554722	1.34080995221387e-07	0.691371	0.000211826	0.113357	0.00806617	0.505054	8.65e-10	0.994916
ENSG00000116044	NFE2L2	0.325391	0.0322232	-0.168839	0.230132	0.296113	-0.239495	0.23663	-0.127075	0.105052	0.447094	0.346166	0.147415	2.95956727590915e-05	0.827522	0.0655611	0.00646354	3.44263421961186e-05	0.000905332	0.0896847	0.301579	0.999556	0.00301383	0.014119	0.99417
ENSG00000101367	MAPRE1	0.317239	0.276726	-0.012696	0.21501	0.504868	0.110499	0.35299	0.296693	0.216481	0.332407	0.495556	0.070654	3.0275340498424e-05	0.000474695	0.94752	0.0113898	2.60089981653431e-13	0.178849	0.000537771	0.00241267	0.356716	0.00489208	4.66e-07	0.994916
ENSG00000146112	PPP1R18	0.808899	0.0053194	-0.279903	0.494724	0.25245	-0.175547	0.613273	0.0186764	0.720926	0.834477	0.35737	0.261201	3.1069468102712e-05	0.990387	0.304809	0.0317953	0.217432	0.473004	0.00715828	0.952276	0.00339862	0.00470058	0.266597	0.994916
ENSG00000101187	SLCO4A1	1.04212	1.00743	0.399668	1.05945	0.868547	0.212311	1.38878	0.818045	0.260883	1.54248	1.03804	0.555827	3.16611517899352e-05	0.000536167	0.225778	1.18983039213962e-05	0.0011237	0.508187	0.00192682	0.0772805	0.999556	2.21e-06	0.00168213	0.791687
ENSG00000140406	TLNRD1	0.728256	0.243562	-0.100375	0.716164	0.396547	0.0805829	0.469885	0.348002	0.806517	0.492757	0.307395	0.147751	3.25621645495187e-05	0.294153	0.765144	2.89010443625362e-05	0.0172379	0.749869	0.415036	0.389042	0.216761	0.232806	0.396104	0.994916
ENSG00000178502	KLHL11	0.382945	0.0475052	-0.00872305	0.121882	-0.0469196	-0.00509671	-0.273532	0.13434	0.238205	-1.0645	-0.500943	0.310397	3.30150265132484e-05	0.778335	0.972561	0.423973	0.689602	0.978456	0.57653	0.665294	0.999556	1.72e-05	0.0515428	0.930281
ENSG00000161265	U2AF1L4	-0.348993	-0.322773	0.16544	-0.301089	-0.174275	0.00952096	-0.641392	-0.81888	-0.17614	-0.407114	-0.323357	0.00453879	3.31311228977631e-05	0.000210752	0.0908665	0.00030439	0.0334499	0.948089	0.00411544	3.31e-05	0.999556	0.525077	0.473183	0.999532
ENSG00000248019	FAM13A-AS1	-0.496348	-0.361814	-0.0894986	-0.188904	-0.996568	0.100647	-0.47126	-0.385764	-0.2929	-0.69632	-1.35458	-0.306467	3.3728433269008e-05	0.00603041	0.643847	0.262755	8.98262074358159e-17	0.473004	0.0396677	0.0553525	0.862456	0.0011604	1.87e-13	0.835325
ENSG00000264112	ENSG00000264112	-0.569475	-0.362085	0.0950099	-0.496529	-1.48119	0.0465006	-0.571361	-0.47351	-0.24588	-0.796323	-1.78986	-0.16619	3.3728433269008e-05	0.0164982	0.693443	0.000254169	7.06184871327593e-27	0.825578	0.00692449	0.0156411	0.959998	0.00431634	1.29e-14	0.994916
ENSG00000272501	ENSG00000272501	0.480813	0.189264	-0.122141	0.308327	0.538068	0.0345135	0.122372	0.0874181	0.262771	0.433358	0.604654	0.312901	3.6552821539285e-05	0.19645	0.507836	0.0186953	1.93631746825475e-07	0.853507	0.790314	0.706498	0.897342	0.152525	0.00665032	0.889992
ENSG00000177410	ZFAS1	0.482469	0.0201473	-0.00708707	0.294453	0.205101	-0.0997991	0.0302328	0.236681	0.19341	-0.116345	0.0739234	0.010364	3.80239567922454e-05	0.935639	0.982538	0.0325126	0.0746334	0.503721	0.954322	0.199059	0.999556	0.743086	0.739421	0.997224
ENSG00000135604	STX11	1.08412	0.658643	0.11103	0.915072	0.847938	0.0193856	1.66236	0.780744	0.741866	1.73724	1.43489	0.186185	3.80239567922454e-05	0.0288052	0.839243	0.000779447	0.000620487	0.97009	4.78e-06	0.0575135	0.541845	1.66e-06	5.51e-05	0.994916
ENSG00000251595	ABCA11P	-0.702962	-0.518785	-0.0209627	-0.354743	-0.745246	0.142383	-0.653813	0.00279717	-0.0613184	-0.76845	-0.611868	-0.0198332	4.0165435018883e-05	0.00434588	0.963756	0.105256	4.38553232624144e-06	0.537709	0.119038	0.997089	0.999556	0.00916017	0.0222897	0.997224
ENSG00000204256	BRD2	0.216241	0.00206472	0.00485367	-0.00157881	0.24791	-0.0733937	-0.0661963	-0.00876405	0.139523	0.0608468	0.343097	0.124585	4.38986661937592e-05	0.986404	0.972739	0.99131	2.37727584181982e-07	0.208463	0.732161	0.943958	0.7547	0.794566	5.49e-05	0.907365
ENSG00000105287	PRKD2	0.518435	-0.457994	0.0931421	0.423738	-0.446752	0.00174037	0.778653	-1.0185	0.124491	0.832288	-0.553337	0.099134	4.39706880930329e-05	0.000756475	0.674717	0.00124232	0.000213831	0.994648	0.00548843	5.76e-05	0.999556	0.020377	0.10705	0.994916
ENSG00000162231	NXF1	-0.259194	-0.210641	-0.10181	-0.374393	-0.0175403	-0.190018	-0.0790272	-0.160221	-0.1884	-0.058693	0.00794658	-0.0522246	4.5065427314928e-05	0.00166487	0.221567	9.23419539434799e-11	0.831414	0.00125955	0.662008	0.0750003	0.318065	0.885877	0.974845	0.994916
ENSG00000174429	ABRA	1.02723	1.13015	0.257133	2.28648	3.38284	0.500005	1.35621	0.92469	0.306095	3.63261	3.15842	1.45158	4.82386990802502e-05	8.7656269842955e-06	0.520549	9.87930542493346e-23	4.76795386894304e-40	0.0497241	5.81e-09	9.03e-05	0.975245	8.27e-25	5.32e-20	0.00040794
ENSG00000133574	GIMAP4	-0.519059	-0.0679036	-0.00403868	-0.282709	0.0924784	0.0736719	-0.372163	0.220767	-0.0014179	-0.262941	0.261311	0.00916175	4.93844827203596e-05	0.746786	0.990881	0.0701085	0.500793	0.667957	0.109805	0.260609	0.999556	0.423318	0.243243	0.997224
ENSG00000168310	IRF2	0.304547	-0.0565305	-0.202293	0.396466	-0.38474	-0.223012	0.402354	-0.355452	0.270609	0.461365	-0.286321	0.344559	5.6308477421426e-05	0.647325	0.0146381	1.04701884523988e-08	4.47844721387891e-08	0.00147367	0.000111998	0.000549366	0.116314	0.00133007	0.0455683	0.187445
ENSG00000187479	C11orf96	1.67676	0.101894	-0.445511	1.41894	1.11559	0.397273	1.62547	0.739206	1.48327	2.14844	2.26041	1.12726	6.5151843895383e-05	0.903109	0.524079	0.0012246	0.00278978	0.450216	0.0481066	0.391145	0.321764	1.72e-05	1.82e-06	0.383366
ENSG00000159176	CSRP1	1.16235	0.513366	-0.0363528	1.06883	0.464674	-0.0809504	0.636046	0.340844	0.547668	0.922513	0.406294	0.452173	6.74373417525099e-05	0.154879	0.962259	0.000243558	0.115489	0.864635	0.000113069	0.0500006	0.0065253	9.3e-05	0.112239	0.623456
ENSG00000150048	CLEC1A	0.800126	-0.49236	-0.0584428	0.141195	-0.272108	-0.0125388	0.26021	-0.0897706	0.650966	-0.0420094	-0.134256	0.446808	7.01147644507089e-05	0.026179	0.900684	0.742972	0.176628	0.973872	0.491025	0.745193	0.0122404	0.963503	0.734943	0.781631
ENSG00000117000	RLF	0.295509	0.264266	-0.0476092	0.235902	0.383204	-0.101356	0.348993	0.411189	0.150762	0.434561	0.707767	0.207653	7.79990741440201e-05	0.000615086	0.730099	0.00249252	1.11397673818925e-08	0.221225	0.00674951	0.000242156	0.965809	0.030146	6.6e-06	0.949592
ENSG00000183010	PYCR1	0.750325	0.770785	0.070227	0.799592	0.842789	0.505719	0.969363	0.278768	0.195125	2.1838	2.43473	0.242054	7.80552920384329e-05	7.58016994748877e-05	0.865393	1.16234804569793e-05	1.97675255820605e-06	0.00477563	4.29e-07	0.228841	0.999556	1.68e-05	8.02e-07	0.994916
ENSG00000168092	PAFAH1B2	0.219218	0.0646848	-0.0215988	0.23227	0.38365	-0.0369645	0.111389	-0.0299023	0.158933	0.0925499	-0.11884	0.185264	8.36512710352018e-05	0.412392	0.853617	1.16601182557053e-05	2.59044660926135e-14	0.620752	0.566455	0.82373	0.82665	0.752958	0.452473	0.839158
ENSG00000233237	LINC00472	0.511025	0.457166	0.190943	0.530378	1.2413	0.142069	0.723084	1.06414	0.657369	1.34793	2.07191	0.555084	9.65845387425478e-05	0.0014826	0.300993	2.28128260050963e-05	3.98473966562971e-23	0.372886	0.00715828	1.62e-06	0.0870919	1.62e-08	1.09e-21	0.480878
ENSG00000133874	RNF122	0.678968	-0.346065	-0.0867528	0.773231	0.0352375	0.337738	0.187253	-1.58502	0.0586866	1.27212	-0.189933	0.517731	9.66606251651361e-05	0.13424	0.809434	1.69096767469282e-06	0.883023	0.0517874	0.683569	4.12e-17	0.999556	5.72e-07	0.606271	0.578237
ENSG00000148175	STOM	0.426894	0.702536	-0.043019	0.515529	1.01873	0.048535	0.901877	1.06754	0.507829	0.7978	1.18498	0.328281	9.88092553859443e-05	2.1072658531571e-11	0.852713	3.78853502654725e-07	6.40430605985461e-24	0.762523	2.73e-19	1.26e-27	1.5e-05	2.9e-06	3.26e-14	0.671002
ENSG00000130640	TUBGCP2	-0.14938	-0.0359877	0.0163074	-0.0362107	-0.0319031	0.0270561	-0.0408189	-0.142778	-0.0791937	0.0472076	-0.0843587	-0.035282	0.000100643	0.535286	0.834294	0.591742	0.452786	0.58781	0.921272	0.358799	0.999556	0.943895	0.801139	0.997224
ENSG00000109436	TBC1D9	0.637357	0.353358	0.0694364	0.562125	0.231738	0.11573	0.472741	0.248765	0.531066	0.518435	0.419587	0.513138	0.000101541	0.0523346	0.835425	0.000651948	0.155004	0.58781	0.0499707	0.266342	0.0874855	0.0138689	0.0275336	0.0898174
ENSG00000107485	GATA3	0.728161	-0.254881	-0.360488	0.418617	-0.182839	-0.254526	-0.40799	-0.134346	0.721086	-0.00782777	0.154093	0.414787	0.00010357	0.294896	0.104081	0.0808603	0.363884	0.206173	0.588635	0.788205	0.484036	0.996646	0.717862	0.872249
ENSG00000147065	MSN	0.553145	0.81659	0.0496439	0.342997	0.835295	0.260936	0.782288	0.696052	0.127748	0.648682	0.81107	0.00943589	0.000109168	2.88203241592462e-09	0.873995	0.0400971	5.80898133007253e-11	0.0709639	6.99e-13	1.25e-10	0.999556	1.69e-08	6.86e-14	0.997224
ENSG00000206337	HCP5	0.546625	-0.333445	-0.00231882	0.346887	-0.173613	-0.0624629	0.31719	0.0178967	0.563791	0.404944	0.160157	0.27953	0.000115482	0.0339338	0.995348	0.0350589	0.222684	0.759859	0.0414522	0.926618	1.65e-05	0.0260906	0.42283	0.731124
ENSG00000120742	SERP1	0.307448	0.0728729	0.0176417	0.214215	0.13364	-0.00667558	0.287931	0.135044	0.153203	0.181761	0.292131	0.141712	0.000119079	0.547106	0.928328	0.0166038	0.0934982	0.965926	0.0499473	0.327449	0.965809	0.313015	0.0120476	0.951153
ENSG00000170542	SERPINB9	0.674295	0.341621	0.0661674	0.575978	0.472629	-0.00222141	0.719949	0.48755	0.436727	0.853163	0.800157	0.16867	0.00013124	0.103734	0.860044	0.00142351	0.0038445	0.995056	9.45e-06	0.00396049	0.121481	6.51e-07	1.1e-06	0.994916
ENSG00000067048	DDX3Y	0.268492	0.0539129	-0.141681	0.381275	0.409087	-0.0457767	0.501982	0.318798	0.293891	0.559558	0.682861	0.337576	0.000132296	0.625083	0.0960457	7.81593448797e-10	4.63108236417725e-12	0.632596	1.16e-09	0.000207003	0.0088998	0.0012537	7.3e-06	0.521648
ENSG00000090339	ICAM1	1.08623	0.839387	0.0441874	0.933925	0.668542	-0.0232707	1.21367	1.28934	0.871951	1.45677	1.04346	0.612902	0.000136894	0.00466921	0.950251	0.00120277	0.01248	0.96582	0.00807952	0.00236225	0.395765	5.8e-05	0.00380564	0.781631
ENSG00000143079	CTTNBP2NL	0.545132	0.0513301	0.0448886	0.738333	0.0542251	0.260707	0.702308	0.0114225	0.283914	0.620991	-0.0308353	0.263161	0.000145444	0.849096	0.884492	1.20557481331445e-08	0.762082	0.058516	1.19e-06	0.962112	0.603914	0.000172956	0.913077	0.807614
ENSG00000198712	MT-CO2	-0.272217	-0.183193	0.0212966	-0.256526	-0.120988	-0.0384495	-0.0726726	0.0724301	-0.0727025	-0.310345	-0.0225453	-0.304585	0.00015128	0.0214573	0.895937	0.000239133	0.0871388	0.699402	0.845674	0.676464	0.999556	0.16147	0.937049	0.673976
ENSG00000125878	TCF15	0.568421	-0.434551	0.209293	0.968271	-0.381996	0.185074	0.246116	-1.48061	0.4059	0.836285	-0.701885	0.890679	0.000169936	0.0141455	0.338053	2.94666538448716e-13	0.0123125	0.296259	0.633686	9.6e-10	0.784321	0.00458833	0.0135736	0.0118072
ENSG00000117479	SLC19A2	0.689743	1.96921	0.225046	1.07569	2.05522	-0.0676209	2.37288	2.40016	0.292851	1.87797	1.59573	0.519122	0.000170176	4.37898653158028e-27	0.391423	5.13245314329802e-11	2.44391016230519e-31	0.806793	3.62e-47	1.1e-48	0.842405	2.43e-11	6.57e-09	0.763031
ENSG00000159208	CIART	0.63605	0.858194	0.426049	0.247143	-0.418044	-0.0228367	0.486212	-0.514911	-0.142481	-0.508068	-1.50772	0.0154802	0.000173638	8.85768582687966e-05	0.0194656	0.326764	0.0707973	0.937134	0.00487946	0.00086072	0.999556	0.246351	8.49e-08	0.997224
ENSG00000198695	MT-ND6	-0.278903	-0.182142	0.0829701	-0.31094	-0.121853	0.0247382	0.0812824	0.367202	-1.32188	-0.461145	0.0928686	-1.27258	0.000185305	0.0287524	0.453418	8.00137036762012e-06	0.0970218	0.827019	0.89843	0.112418	5.94e-11	0.261167	0.838543	1.54e-05
ENSG00000162616	DNAJB4	0.660877	0.491702	-0.0855351	0.613288	2.01077	0.116782	0.816263	0.382863	0.179033	1.73622	2.72334	0.247205	0.000188196	0.0117703	0.808483	0.000451614	7.33272125746323e-33	0.620813	1.58e-07	0.0248819	0.999556	2.88e-09	8.99e-22	0.994916
ENSG00000183496	MEX3B	0.616393	-0.122631	-0.0356225	0.210632	-0.148398	-0.159191	-0.0190547	-0.252551	0.892007	0.11381	0.150705	0.50585	0.000204182	0.646156	0.928597	0.437598	0.422729	0.426837	0.986381	0.52323	0.0475753	0.915562	0.78812	0.881694
ENSG00000168795	ZBTB5	0.320614	-0.0103885	-0.0292283	0.331525	0.155735	-0.0775732	-0.0937708	-0.460611	0.0776416	-0.0759232	-0.700726	0.11557	0.000220675	0.955684	0.877265	5.92864123817074e-05	0.0677732	0.465632	0.76545	0.00022233	0.999556	0.84382	7.13e-08	0.994916
ENSG00000174579	MSL2	0.272645	-0.121053	-0.107893	0.213091	-0.213011	-0.157613	-0.0529068	-0.137187	0.192945	-0.11053	-0.300467	0.16889	0.000224604	0.18582	0.274701	0.00643777	0.00165767	0.0269625	0.893669	0.378651	0.897342	0.781719	0.0783687	0.993352
ENSG00000182963	GJC1	-0.531085	-0.140074	0.0117019	-0.247486	0.00277922	-0.0937648	0.196297	-0.084732	-0.00272796	0.0107901	-0.0824134	-0.139653	0.000245312	0.48069	0.975161	0.200696	0.989154	0.619889	0.577415	0.713358	0.999556	0.989461	0.761185	0.994916
ENSG00000119508	NR4A3	2.41088	7.75551	0.317495	4.55777	8.24251	0.411665	6.46294	7.74914	1.28465	6.79845	7.08471	1.24923	0.000247787	1.00262936310142e-28	0.831143	7.02799194244092e-15	1.18713258641826e-32	0.68928	1.46e-40	4.24e-53	0.0666481	3.28e-26	1.88e-28	0.442864
ENSG00000259820	ENSG00000259820	0.476759	0.192813	-0.187827	1.04585	0.679282	-0.180707	1.03893	0.444545	0.807079	1.30801	0.760787	1.17916	0.00025555	0.253324	0.300117	7.13737602199296e-20	3.75019144343989e-09	0.214501	8.2e-16	0.00194844	5.85e-09	7.03e-08	0.00221786	1e-05
ENSG00000234127	TRIM26	0.28535	0.143509	0.00169407	0.135767	-0.082449	0.00977117	0.849057	0.238927	0.137329	0.405147	-0.0441358	0.0576306	0.000260023	0.118609	0.994168	0.203312	0.316893	0.942008	1.74e-10	0.135867	0.999556	0.0191628	0.859523	0.994916
ENSG00000102034	ELF4	0.734816	0.141895	-0.191218	0.609976	0.134067	-0.00805697	1.27463	0.180358	0.49913	1.30837	0.284163	0.23112	0.000271567	0.661717	0.567082	0.00375705	0.55971	0.98413	4.15e-12	0.46855	0.195177	3.33e-09	0.336786	0.994916
ENSG00000171522	PTGER4	0.58639	0.242643	0.022915	0.389929	0.348107	0.126969	0.0299176	0.667359	-0.0053809	0.132892	0.859214	-0.208204	0.000271567	0.198695	0.951483	0.0353938	0.0139131	0.508055	0.968454	0.00220824	0.999556	0.85636	0.000535046	0.994916
ENSG00000068001	HYAL2	0.609583	0.297659	0.214717	0.895685	0.290845	0.139202	0.469243	-0.412747	0.215409	0.967674	0.416977	0.7154	0.000272078	0.161533	0.352226	1.58036264791237e-09	0.088081	0.499152	0.518118	0.371749	0.999556	0.109583	0.51584	0.83249
ENSG00000204386	NEU1	0.273134	0.418874	-0.0359412	0.0796612	0.330889	0.0846855	0.241438	0.278301	-0.082072	0.353707	0.467355	0.154878	0.000272078	1.91201789983913e-09	0.804607	0.529725	5.28671115937206e-07	0.308679	0.0690997	0.0090885	0.999556	0.0556813	0.0013102	0.994916
ENSG00000109089	CDR2L	0.622556	0.569543	0.00474534	0.583347	0.43513	0.118554	0.554295	-0.494509	0.164953	1.22634	0.410666	0.365648	0.000274866	0.00123101	0.992484	0.000595497	0.0073824	0.608768	0.199118	0.150966	0.999556	0.000713932	0.338171	0.994916
ENSG00000233996	KDM3AP1	1.10148	0.295543	0.488973	0.754804	-0.113128	0.66244	0.593681	0.34851	0.692095	0.355408	-0.316306	0.823078	0.000294288	0.54686	0.27793	0.0329556	0.790464	0.0441524	0.172189	0.339808	0.30406	0.590553	0.482122	0.191121
ENSG00000239779	WBP1	-0.229249	-0.0972288	0.0455338	-0.155895	-0.186058	-0.043701	-0.57346	-0.647379	-0.531156	-0.820434	-0.920601	-0.357246	0.000304051	0.224523	0.671451	0.0280158	0.00132001	0.593795	0.00480358	0.000346231	0.050106	0.000753762	2.75e-05	0.83024
ENSG00000221978	CCNL2	-0.181296	-0.255504	-0.0729954	-0.0822375	-0.215299	0.01155	-0.195559	-0.327762	-0.0732542	-0.105346	-0.282909	0.0362486	0.000304051	1.19569674276694e-07	0.272154	0.234289	1.250496711579e-06	0.88497	0.207933	0.00203498	0.999556	0.780656	0.0806861	0.995638
ENSG00000131873	CHSY1	0.495261	0.112515	0.094008	0.409172	0.467703	0.158394	0.315641	0.109207	0.300518	0.512411	0.599498	0.198365	0.000338375	0.591445	0.693148	0.00457343	9.84373369732991e-05	0.300321	0.198786	0.609661	0.676673	0.0184031	0.00100623	0.994916
ENSG00000196329	GIMAP5	0.496726	-0.127292	0.114262	-0.123094	0.00721014	0.054414	0.368563	0.264634	0.548336	0.2001	0.427028	0.169008	0.000348117	0.534739	0.628401	0.634211	0.970549	0.798085	0.0709843	0.132785	0.00500765	0.505983	0.00857746	0.994916
ENSG00000168394	TAP1	0.570875	0.0292419	-0.0135295	0.388333	-0.0244052	-0.107944	0.269973	-0.162795	0.299137	0.265304	-0.138758	0.161701	0.00034969	0.927571	0.973741	0.0319256	0.904042	0.592232	0.0963776	0.251623	0.205801	0.185636	0.462227	0.975314
ENSG00000198786	MT-ND5	-0.252365	-0.17686	0.0617448	-0.278309	-0.100171	0.0103855	-0.157197	-0.026902	-0.058084	-0.293379	-0.0357607	-0.335727	0.00036356	0.0227122	0.588136	2.55646228921929e-05	0.155396	0.929721	0.65677	0.910322	0.999556	0.37978	0.91872	0.791687
ENSG00000172716	SLFN11	0.445273	0.146148	0.0677193	0.552424	0.274492	0.0811747	0.564486	0.26515	0.389531	0.745155	0.582086	0.16875	0.000371958	0.364541	0.765271	1.26792820960223e-06	0.0139052	0.609481	1.64e-05	0.0656366	0.0417401	3.46e-05	0.000870547	0.994916
ENSG00000171552	BCL2L1	0.380005	0.866016	0.0826912	0.501334	0.415779	0.0761009	0.542074	0.839951	0.128546	0.446685	-0.128701	0.0350592	0.000376313	1.03781749822513e-17	0.629191	2.14247448289457e-07	1.89433510371423e-05	0.567834	0.0195573	9.36e-06	0.999556	0.0337661	0.606063	0.997224
ENSG00000143319	ISG20L2	0.312116	0.00320243	-0.0622957	0.188635	0.134234	0.0994796	0.184643	-0.25359	0.127861	0.180468	-0.15222	0.225355	0.000382503	0.986558	0.67532	0.080342	0.120589	0.303172	0.292737	0.0387953	0.999556	0.410456	0.344605	0.763288
ENSG00000150347	ARID5B	0.848672	0.0448586	-0.305055	0.729848	1.02062	-0.502193	1.09865	0.699281	0.154408	0.926785	2.00928	-0.0704204	0.000385927	0.927616	0.348197	0.00278407	9.52372354236706e-07	0.0262348	0.0134661	0.106915	0.999556	0.0150524	7e-11	0.997224
ENSG00000176444	CLK2	-0.23893	-0.253806	0.0383757	-0.11443	-0.0332302	0.121275	-0.219725	-0.313007	-0.0383199	-0.12867	-0.161216	0.0533111	0.000395203	0.000130508	0.755527	0.20533	0.671129	0.0629911	0.0528899	0.000476458	0.999556	0.750887	0.46252	0.994916
ENSG00000105997	HOXA3	-0.390756	-0.416363	0.173366	-0.227926	-0.914829	0.0678201	-0.098476	-0.460608	0.00537695	-0.320463	-1.1158	-0.235514	0.000436312	0.000107915	0.228877	0.087259	2.19127822746335e-19	0.654685	0.877896	0.0586495	0.999556	0.158191	7.08e-13	0.884267
ENSG00000091656	ZFHX4	0.348635	-0.300992	-0.00808567	0.151759	-0.959827	-0.0743431	0.0886566	-0.480349	0.041889	0.180351	-0.646721	0.114522	0.00046132	0.00428767	0.975457	0.286339	1.82570651713103e-24	0.555726	0.799233	0.000269237	0.999556	0.569344	2.7e-05	0.994916
ENSG00000122862	SRGN	0.653677	0.39971	-0.0301037	0.516863	0.564171	-0.16423	0.924006	1.01921	0.805742	0.654702	0.80066	0.343972	0.00047041	0.0526013	0.94752	0.0101489	0.000633043	0.467797	1.29e-06	2.16e-08	0.000192935	0.00491112	7.05e-05	0.804197
ENSG00000155366	RHOC	0.393517	0.369041	0.0507029	0.416377	0.342154	0.188522	0.385104	0.0952921	0.433705	0.573367	0.275708	0.41935	0.00047041	0.00112193	0.817374	9.78237133985753e-05	0.000689455	0.0908404	0.176583	0.713018	0.371287	0.183453	0.509475	0.910095
ENSG00000134107	BHLHE40	0.842984	1.56291	-0.522835	1.39726	0.446213	-0.586947	2.49667	2.4406	0.366812	1.12703	1.6943	0.179273	0.000474855	4.66075203316335e-12	0.0551347	4.59837202785445e-11	0.052398	0.00882654	1.35e-21	6.21e-21	0.956395	0.00102001	1.85e-08	0.994916
ENSG00000146232	NFKBIE	0.842926	0.0575489	0.139395	0.47019	0.248077	0.279825	0.333424	-0.288417	0.345045	0.0689846	0.111009	0.100985	0.000478321	0.906752	0.744709	0.134948	0.334524	0.27439	0.597134	0.455008	0.999556	0.955802	0.856968	0.995429
ENSG00000180644	PRF1	-1.41646	-0.198472	-0.321112	-1.45634	-0.0859307	-0.496921	-0.696018	0.00665917	-0.884397	-0.630032	-0.110357	-1.85217	0.000484219	0.765389	0.550463	0.000445761	0.861629	0.197734	0.269374	0.993308	0.386952	0.110453	0.814521	6.18e-09
ENSG00000182372	CLN8	0.209703	0.0373438	0.175727	0.0849165	0.0818974	0.0819917	0.0306328	-0.104272	0.176616	0.0508608	-0.172394	0.0284069	0.000498543	0.706377	0.0041068	0.333312	0.175007	0.190798	0.944505	0.52196	0.945621	0.901504	0.311731	0.997224
ENSG00000167552	TUBA1A	0.640354	0.497155	0.132817	0.606342	0.341255	0.215269	0.234132	-0.0689169	0.286626	0.428428	0.0485256	0.152779	0.000498988	0.0117703	0.657704	0.000747713	0.05531	0.270495	0.306236	0.71422	0.531112	0.126428	0.891616	0.994916
ENSG00000086062	B4GALT1	0.270624	0.261599	0.0361338	0.222787	0.341306	0.312743	0.622382	0.455898	0.153047	0.658606	0.65299	0.21433	0.000501663	0.000796238	0.813287	0.00547944	4.4540201165641e-07	3.67976005520493e-06	0.00202143	0.0207685	0.999556	6.96e-08	2.12e-08	0.791687
ENSG00000232119	MCTS1	-0.225235	-0.0377169	0.0580032	-0.133566	-0.155976	0.119437	-0.0167143	0.0502111	0.0028529	-0.100898	-0.112486	-0.162191	0.000502558	0.717743	0.557538	0.0868134	0.00750777	0.052222	0.962728	0.719927	0.999556	0.752503	0.526795	0.949592
ENSG00000136997	MYC	1.27706	0.360802	-0.502075	1.66137	2.33613	-0.10046	2.02814	2.31831	1.4431	2.97336	4.22672	0.695234	0.000516237	0.48144	0.315425	4.19353182627905e-07	4.80243715227004e-15	0.857175	4.27e-06	7.13e-08	0.0102032	1.43e-15	2.6e-28	0.763031
ENSG00000175182	FAM131A	0.346151	0.452139	0.102309	0.412673	0.409704	0.0303709	0.357487	0.36024	0.120203	0.521217	0.355521	0.19895	0.000517842	3.59137314819255e-06	0.484563	6.46291713148591e-06	5.39937366795547e-06	0.838728	0.187563	0.0800338	0.999556	0.0704409	0.172877	0.994916
ENSG00000092841	MYL6	0.399556	0.116839	-0.10035	0.195397	0.0546529	-0.222929	-0.0653166	-0.081404	0.286631	0.0653416	-0.100292	0.0969643	0.000523224	0.478906	0.586337	0.206369	0.688005	0.0458467	0.841016	0.580138	0.218587	0.892144	0.666359	0.994916
ENSG00000240053	LY6G5B	-0.404778	-0.194462	-0.0762196	-0.185681	-0.376493	-0.0990469	-0.185456	-0.115024	-0.112595	-0.201293	-0.501152	0.0876674	0.00055677	0.150712	0.699189	0.243802	0.000246246	0.477146	0.675888	0.651991	0.999556	0.683807	0.0324027	0.994916
ENSG00000123700	KCNJ2	0.577126	-0.538899	0.0643608	0.506591	-0.503198	-0.112697	-0.18737	-0.348763	0.257551	1.42386	-0.154867	0.273164	0.000560008	0.00177914	0.852043	0.00264127	0.000801964	0.605698	0.820009	0.3389	0.999556	1.19e-14	0.580241	0.910997
ENSG00000120685	PROSER1	-0.199246	-0.102568	-0.0468111	-0.241649	-0.255851	0.0104934	-0.150733	-0.119895	-0.12419	-0.203396	-0.385472	-0.119576	0.000561875	0.13092	0.612813	5.42663679823629e-06	4.25274002956102e-07	0.91082	0.497897	0.39935	0.999556	0.198067	0.000334523	0.993352
ENSG00000187513	GJA4	0.562631	-0.115073	0.102385	0.527336	-0.033139	0.019893	0.45824	-0.491743	0.751429	0.937803	0.138463	0.88529	0.000575616	0.676569	0.740367	0.00129134	0.879878	0.946564	0.333452	0.139681	0.155089	0.0091037	0.783026	0.0898174
ENSG00000205765	C5orf51	0.499259	0.314537	0.165158	0.216696	0.374461	-0.12276	0.331636	-0.118464	0.0350994	-0.110143	-0.0340143	0.0198211	0.000606616	0.0660012	0.396102	0.306363	0.00733311	0.467797	0.164244	0.57388	0.999556	0.863292	0.931227	0.997224
ENSG00000156273	BACH1	0.422341	0.680787	-0.0672424	0.397316	1.20669	-0.246603	0.45591	1.19267	0.462828	0.269491	1.53591	0.435957	0.000614016	2.55553825123348e-09	0.76756	0.00110084	1.92185871057624e-27	0.0365939	0.00779086	1.16e-18	0.0293051	0.428733	2.33e-18	0.40163
ENSG00000140044	JDP2	0.512127	0.0374306	-0.0885099	0.582198	-0.455626	-0.0460483	0.471221	-0.742442	0.332956	0.905579	-0.0244281	0.721609	0.000665443	0.90648	0.748323	2.64644677629913e-05	0.00212298	0.838526	0.00817866	1.32e-06	0.437623	0.000679285	0.959482	0.0759236
ENSG00000164683	HEY1	0.63085	0.80699	0.136821	0.779523	1.07659	0.28064	1.38644	1.08918	0.0883531	0.950739	2.01128	0.212059	0.000665443	5.84124717544969e-06	0.665556	3.61079745842961e-06	2.37610359957792e-11	0.141304	1.62e-06	0.000164885	0.999556	0.00287702	6.44e-14	0.994916
ENSG00000198763	MT-ND2	-0.23389	-0.216548	-0.010165	-0.18886	-0.121813	0.00520676	-0.0314652	0.100419	0.0190191	-0.227691	0.112415	-0.223778	0.000689325	0.00218544	0.951215	0.00834058	0.0629404	0.967428	0.947871	0.572798	0.999556	0.443688	0.647867	0.929552
ENSG00000131844	MCCC2	-0.198509	-0.0576936	0.0577508	-0.116456	-0.1397	-0.0782972	-0.00926504	0.133929	-0.060236	-0.0910876	-0.131668	-0.128192	0.000691976	0.488997	0.504874	0.10177	0.00877872	0.196948	0.979068	0.226713	0.999556	0.731914	0.341428	0.971942
ENSG00000146834	MEPCE	0.216723	0.00314424	-0.178604	0.0212738	-0.0277865	-0.187393	0.0796871	-0.371926	0.0349967	0.130157	-0.283445	0.158225	0.000691976	0.982254	0.00679514	0.887379	0.715643	0.0010027	0.787334	0.00134044	0.999556	0.806113	0.234907	0.994916
ENSG00000176014	TUBB6	0.750958	0.624123	-0.0854731	0.577564	0.600441	0.0480342	0.725155	0.541007	0.46958	0.871663	0.898204	0.0622469	0.000732497	0.00793838	0.850412	0.0174718	0.00342588	0.891181	0.0547855	0.109572	0.87253	0.00167475	0.000327242	0.996757
ENSG00000105726	ATP13A1	-0.236486	-0.116665	-0.054434	-0.236475	-0.131217	-0.0935567	-0.445091	-0.528667	-0.228154	0.0101609	0.0701214	0.198506	0.000745074	0.15951	0.62574	0.000445761	0.0440558	0.192498	0.104234	0.0134279	0.999556	0.996646	0.913932	0.994916
ENSG00000222009	BTBD19	0.693644	0.134891	0.00207609	0.406205	0.322395	0.0287954	0.0361253	-0.272895	-0.0152202	0.693274	0.233066	0.0726198	0.000768866	0.675957	0.996593	0.119819	0.0961973	0.93001	0.964952	0.358813	0.999556	0.0560799	0.568922	0.995638
ENSG00000169641	LUZP1	0.443882	-0.146433	0.153155	0.447228	-0.138613	0.182617	0.876166	-0.259659	0.16205	0.995989	-0.0227244	0.118315	0.000785023	0.405807	0.411648	0.000453525	0.302975	0.185962	1.61e-08	0.165193	0.999556	3.25e-11	0.937605	0.994916
ENSG00000177971	IMP3	-0.197778	0.0411366	0.128871	-0.183009	-0.138549	0.113439	-0.0523146	0.149861	-0.122976	-0.163272	-0.0819666	-0.160647	0.000822425	0.653371	0.0440576	0.00183898	0.010012	0.0411654	0.85519	0.195138	0.999556	0.440489	0.636053	0.927026
ENSG00000137207	YIPF3	-0.144045	-0.0363379	0.0555174	-0.0947704	-0.0190654	-0.0208478	-0.17053	-0.194817	-0.178354	0.0361403	-0.0703656	0.0154018	0.000926083	0.574818	0.339764	0.0597801	0.708045	0.726222	0.392305	0.136591	0.886645	0.954298	0.820303	0.997224
ENSG00000132661	NXT1	0.490682	0.338631	-0.0361129	0.527973	0.623559	-0.0211364	0.250837	0.0891787	-0.00616927	0.204662	0.315105	0.153775	0.000947884	0.0368018	0.914755	0.000165684	1.20124492325519e-06	0.93001	0.680843	0.814966	0.999556	0.605617	0.149197	0.994916
ENSG00000137507	LRRC32	0.695824	-0.57777	-0.104714	0.791792	-0.230452	0.0183293	1.08012	-0.069955	0.417196	1.21265	0.620553	0.551292	0.000976239	0.00925678	0.794709	5.23033382670224e-05	0.283226	0.962165	0.000106495	0.853486	0.880552	8.77e-08	0.00966614	0.325735
ENSG00000206573	THUMPD3-AS1	0.270737	0.0120637	-0.0759274	0.0112846	0.144361	-0.122057	-0.0284064	-0.0140092	0.170515	-0.183964	0.00664996	0.171161	0.00101287	0.944012	0.557939	0.957724	0.0744388	0.156735	0.943253	0.937736	0.914934	0.365538	0.977366	0.903651
ENSG00000184307	ZDHHC23	0.853721	0.374239	0.257703	0.402241	0.281599	0.247199	0.477756	-0.0506553	-0.187649	0.540599	-0.0177565	0.0314494	0.00102153	0.255772	0.482182	0.273793	0.299564	0.383286	0.128313	0.878476	0.999556	0.100289	0.970746	0.997224
ENSG00000225630	MTND2P28	-0.238083	-0.232692	0.000343653	-0.201935	-0.126446	0.0248241	-0.00604434	0.0353346	0.0536129	-0.156342	-0.0304946	-0.33181	0.00103114	0.00142818	0.998263	0.0058073	0.0629684	0.812427	0.988103	0.832093	0.999556	0.780843	0.937936	0.867575
ENSG00000012817	KDM5D	-0.192097	-0.0771372	-0.147028	0.00126793	0.0257283	-0.248191	-0.018273	-0.150647	-0.0389876	0.0859469	-0.128063	0.0268448	0.00106821	0.29966	0.018704	0.993395	0.693068	6.5197431974026e-07	0.952335	0.137757	0.999556	0.664452	0.235062	0.994916
ENSG00000076685	NT5C2	-0.330731	-0.30642	-0.356311	-0.193091	-0.048445	-0.404051	0.159722	0.085482	-0.0613249	0.0481856	0.317753	-0.0413116	0.00108781	0.00289887	0.000261651	0.121839	0.678529	2.97567348470722e-06	0.483112	0.58121	0.999556	0.90366	0.0209892	0.994916
ENSG00000196968	FUT11	0.363473	0.0793016	0.098039	0.274118	0.0565035	0.184525	-0.0672704	-0.345115	0.119553	0.0650866	-0.132986	0.124231	0.00112218	0.644294	0.551247	0.02398	0.660034	0.0762632	0.870406	0.0246734	0.999556	0.886327	0.51911	0.994916
ENSG00000170836	PPM1D	0.40303	-0.037998	-0.147774	0.363543	0.813282	0.0742718	0.318792	-0.0523751	0.195252	0.501422	0.886105	0.394711	0.00116091	0.873191	0.384478	0.00371551	1.06057227971727e-14	0.640123	0.0501214	0.765586	0.891184	0.00552106	1.46e-09	0.264831
ENSG00000110108	TMEM109	-0.141616	-0.145771	-0.0373819	-0.0763444	-0.177055	0.0261727	-0.109249	-0.25336	-0.121238	0.00500249	-0.182701	0.0456107	0.00116091	0.000740122	0.580151	0.168377	2.44702483611879e-06	0.640724	0.637402	0.0274416	0.999556	0.995323	0.329383	0.994916
ENSG00000183718	TRIM52	0.304666	0.174747	-0.0324914	0.194922	0.343135	-0.0128288	0.0834372	0.00302917	0.280035	-0.0551839	-0.34937	0.458621	0.00116758	0.102566	0.870104	0.0832266	2.36029156239923e-05	0.935962	0.833231	0.99076	0.579813	0.901504	0.0255238	0.0347588
ENSG00000100941	PNN	0.175034	0.143239	0.00797104	0.0762963	0.243311	0.00167325	0.0449367	0.141933	0.0789947	-0.197154	-0.0862056	0.00312557	0.00116758	0.0108167	0.95052	0.31591	1.43078385298591e-07	0.986598	0.88557	0.237009	0.999556	0.16279	0.535393	0.998433
ENSG00000112624	BICRAL	0.202746	-0.152821	-0.0461183	0.200304	-0.447949	0.00872456	-0.0356762	-0.32824	-0.0377108	-0.0380317	-0.504981	0.000296873	0.00120562	0.0221611	0.650263	0.000972449	5.46727801288352e-16	0.931792	0.913181	0.0017884	0.999556	0.923514	7.66e-05	0.999532
ENSG00000234420	ZNF37BP	-0.358341	-0.368376	-0.0785334	-0.294294	-0.513071	-0.0880494	-0.519814	-0.454865	-0.196291	-0.210508	-0.513786	-0.0103566	0.00121381	0.000545376	0.650544	0.00981294	5.22077043784515e-08	0.485278	0.00147854	0.00325883	0.965809	0.534351	0.00400691	0.997224
ENSG00000143878	RHOB	0.646455	0.211312	0.0922119	0.709209	0.111397	-0.381424	0.71064	-0.212606	0.823438	0.568628	0.0111533	0.544977	0.00125033	0.447245	0.810594	0.000143358	0.626168	0.0446361	0.0662111	0.577766	0.0939798	0.264132	0.986513	0.804637
ENSG00000254363	ENSG00000254363	-1.176	-1.60637	0.586182	-0.758156	-1.19456	0.61008	-0.904882	-0.491525	0.233803	-1.05397	-0.398553	-0.0359196	0.00126011	1.65385881468004e-06	0.221913	0.0629975	7.23578891757695e-05	0.116623	0.025544	0.188938	0.999556	0.00526846	0.310785	0.997224
ENSG00000170144	HNRNPA3	0.173612	0.199347	-0.00745576	0.134292	0.36072	-0.0571399	0.187082	0.289542	0.166493	0.0256295	0.297849	0.141182	0.0013227	0.000141629	0.953134	0.0204111	1.00919198581487e-14	0.338088	0.0779952	0.000284067	0.484036	0.948667	0.0162087	0.969181
ENSG00000148399	DPH7	-0.232289	-0.138811	-0.0387218	-0.0977317	-0.168623	-0.026801	-0.186684	-0.269886	-0.130578	-0.137476	-0.55732	0.0338727	0.00133305	0.0866669	0.765508	0.340824	0.0091693	0.791777	0.228117	0.0131202	0.974215	0.742073	0.00113092	0.997224
ENSG00000115486	GGCX	-0.175763	-0.0328121	-0.0193891	-0.0857912	-0.0699593	-0.0194256	-0.0988768	-0.246134	-0.0992863	-0.0830892	-0.270359	0.00499023	0.00133305	0.707949	0.859573	0.243329	0.194442	0.803145	0.659851	0.0237921	0.999556	0.718073	0.00663992	0.997224
ENSG00000174353	STAG3L3	-0.325079	-0.217284	-0.0265026	-0.261213	-0.234509	-0.0208917	-0.386684	-0.486574	-0.127333	-0.0991085	0.135087	0.0861009	0.0014715	0.0480915	0.907899	0.0153272	0.0101403	0.898206	0.272994	0.0501818	0.999556	0.90024	0.730904	0.994916
ENSG00000156735	BAG4	0.258599	-0.116002	-0.14616	0.191877	-0.333007	-0.169453	0.129761	-0.130801	0.182733	-0.0220236	-0.680125	0.141671	0.0014715	0.254152	0.121017	0.03284	3.72672247784455e-06	0.0240036	0.640006	0.403032	0.917639	0.975902	0.00016302	0.994916
ENSG00000006194	ZNF263	0.247707	0.256083	-0.0598756	0.093872	0.189358	-0.0806035	0.131669	0.309544	0.0561334	-0.100247	0.0181896	0.0791601	0.00148352	0.000698618	0.632701	0.4323	0.00633927	0.353423	0.430098	0.00107484	0.999556	0.686931	0.92515	0.994916
ENSG00000117758	STX12	0.325751	0.341554	-0.0729648	0.253424	0.326788	0.0326192	0.483098	0.446314	0.109688	0.404539	0.337359	0.0100108	0.00149944	0.000490646	0.656648	0.0231077	0.000218529	0.824932	2.46e-08	1.61e-07	0.999556	0.00152512	0.00445813	0.997224
ENSG00000205581	HMGN1	0.224943	0.0614164	-0.0861989	0.0698453	0.030572	0.0393573	0.141964	0.056074	-0.0161218	-0.0334357	-0.113899	-0.0535148	0.00157903	0.557161	0.361625	0.540649	0.71405	0.663669	0.461081	0.68594	0.999556	0.934503	0.518659	0.994916
ENSG00000134748	PRPF38A	0.204707	0.14821	0.0449085	0.201296	0.287131	0.0523424	0.0891278	0.110408	0.118597	0.290691	0.210462	0.289212	0.00160517	0.0309106	0.668593	0.00132199	1.6280866287299e-07	0.488501	0.688035	0.340036	0.999556	0.0361451	0.094291	0.20522
ENSG00000069849	ATP1B3	0.479702	0.826724	0.00206727	0.117773	0.560489	0.0720405	0.904091	1.25792	0.235621	0.337128	0.610026	-0.210362	0.00160517	9.30937966606029e-10	0.995954	0.670472	1.40849134192085e-05	0.716675	0.000200441	1.47e-08	0.999556	0.03247	4.66e-07	0.8236
ENSG00000147576	ADHFE1	-0.277028	-0.0191149	-0.0136479	-0.219452	-0.0322262	-0.209295	-0.0122754	0.0926532	-0.105513	0.0483168	0.0361962	0.011239	0.00168278	0.911781	0.94752	0.0176457	0.757452	0.00765713	0.975336	0.486138	0.999556	0.901504	0.869143	0.997224
ENSG00000109220	CHIC2	0.45971	0.302545	-0.173739	0.42435	0.231344	-0.23821	0.374017	-0.0136157	0.414541	0.299795	0.492804	0.372079	0.00172354	0.0604591	0.37407	0.00365575	0.0970288	0.0881827	0.200638	0.967471	0.46129	0.423608	0.0263616	0.782892
ENSG00000165792	METTL17	-0.184493	-0.125803	0.0649221	-0.115404	-0.254178	-0.00409109	-0.152983	-0.0208025	-0.144507	-0.106172	-0.166701	0.0959866	0.00175317	0.0475883	0.418315	0.100468	3.74966867817413e-07	0.969056	0.166235	0.845096	0.627854	0.58193	0.122172	0.994916
ENSG00000134531	EMP1	0.752126	0.556349	-0.0207019	0.882141	0.721662	0.0865234	0.865437	0.541018	0.40632	1.06597	0.786967	0.232045	0.00177231	0.031773	0.972068	5.92864123817074e-05	0.000631899	0.795506	6.39e-05	0.0155502	0.603049	6.27e-16	2.54e-09	0.816253
ENSG00000170949	ZNF160	0.270475	-0.0619782	-0.127839	0.142779	-0.24686	-0.0980862	0.488025	0.0611058	0.139855	0.354545	-0.140567	0.0647666	0.00178795	0.632978	0.237515	0.212324	0.00119794	0.292884	1.34e-06	0.649874	0.949986	0.0387467	0.451834	0.994916
ENSG00000121797	CCRL2	1.13325	0.627289	0.379874	0.895003	1.02284	0.529308	1.20981	1.22524	1.31045	1.03582	1.45928	0.579732	0.0017964	0.123694	0.482182	0.0263367	0.000935286	0.159321	1.27e-05	4.71e-06	4.5e-06	0.00703084	3.42e-06	0.794079
ENSG00000136158	SPRY2	0.29332	0.27992	-0.0541123	0.397277	0.101544	-0.13313	0.194907	0.65201	0.223557	0.0753475	0.0327344	0.223063	0.00182997	0.00249072	0.745312	1.70095498419499e-06	0.277783	0.162652	0.417664	5.04e-07	0.842623	0.827713	0.878158	0.768172
ENSG00000176624	MEX3C	0.283697	0.231256	-0.110846	0.201833	0.338844	-0.242866	0.0214096	0.00967702	0.125948	0.322005	0.251299	0.25739	0.00195357	0.0164476	0.371492	0.0534919	2.07857157381093e-05	0.00309627	0.951765	0.952223	0.999556	0.18644	0.214187	0.867575
ENSG00000135269	TES	0.552866	0.20598	-0.108314	0.466054	0.153939	-0.170071	0.693942	0.443276	0.218238	0.66519	0.441798	-0.00783953	0.00198628	0.385309	0.721261	0.0129461	0.420243	0.397615	7.82e-06	0.00636361	0.935907	1.74e-05	0.00445289	0.997224
ENSG00000113384	GOLPH3	0.278927	0.430131	0.0817464	0.255787	0.445964	0.0988987	0.230117	0.417297	0.156718	0.330578	0.0761636	0.206582	0.00201899	1.6814182587774e-07	0.546035	0.00467704	4.48045382680764e-09	0.31141	0.186501	0.000399983	0.965809	0.139967	0.768617	0.947757
ENSG00000128016	ZFP36	1.17584	0.490905	-0.34683	1.04713	0.592207	-0.615211	0.569702	0.150013	1.89254	0.963055	1.11681	1.48628	0.00202033	0.374096	0.544418	0.00693638	0.144731	0.101001	0.596052	0.851804	0.0039988	0.142305	0.0380323	0.0364613
ENSG00000177042	TMEM80	-0.295115	-0.0836807	-0.0626285	-0.272223	-0.206495	-0.11182	-0.354077	-0.134562	-0.0715437	-0.553593	-0.540853	-0.0157768	0.00202033	0.54055	0.685857	0.00375122	0.0177183	0.258692	0.0221127	0.382452	0.999556	0.0607929	0.0286104	0.997224
ENSG00000175130	MARCKSL1	0.517913	0.148972	0.00395688	0.748594	0.291303	-0.0542131	0.647396	0.114672	0.432314	0.874121	0.638397	0.327893	0.0020473	0.530592	0.992961	1.7543022806485e-07	0.0547784	0.813701	0.001941	0.645741	0.357111	1.08e-05	0.00111461	0.807614
ENSG00000105771	SMG9	0.333303	0.0143387	0.0868846	0.209917	0.0714371	0.242314	0.165302	-0.122831	0.146508	0.390234	0.103703	0.328536	0.00206231	0.945839	0.59715	0.110196	0.537062	0.00956043	0.572752	0.496285	0.999556	0.128941	0.720216	0.782892
ENSG00000108773	KAT2A	-0.171493	-0.0775186	-0.0711238	-0.131493	-0.126153	0.0544086	-0.074959	-0.258493	-0.152094	0.0560127	-0.175894	0.0933672	0.00221813	0.263219	0.331016	0.0291102	0.0115157	0.380558	0.83315	0.0709885	0.999556	0.948639	0.646865	0.994916
ENSG00000181264	TLCD5	0.658442	-0.26115	-0.0462723	0.851847	0.170309	0.0902642	0.259709	0.268606	0.469679	-0.137801	-0.292031	-0.128985	0.00226065	0.320498	0.926056	1.09920457885748e-05	0.426309	0.762997	0.661012	0.410635	0.724679	0.885877	0.493662	0.994916
ENSG00000162783	IER5	0.986309	-0.0611396	-0.125031	1.70213	1.28466	-0.127643	0.60153	-1.00331	0.559286	3.52367	2.39989	1.57788	0.00228697	0.933092	0.843531	4.82262206454864e-10	1.62378988636318e-05	0.774039	0.190229	0.00188923	0.666776	4.65e-15	7.12e-08	0.00681225
ENSG00000232533	ENSG00000232533	0.897691	0.19926	-0.180327	0.388339	0.394894	0.817211	0.0690423	-0.42894	0.214133	0.190478	0.336974	-0.192386	0.00228697	0.67742	0.720642	0.358464	0.16597	0.000443567	0.944089	0.22466	0.999556	0.85756	0.50112	0.994916
ENSG00000116741	RGS2	1.07271	0.343925	0.113928	0.470241	0.278683	-0.147404	0.720382	1.04151	1.96822	0.0114775	0.237931	0.251514	0.00236585	0.488236	0.88437	0.368528	0.462703	0.780851	0.269374	0.0246881	1.76e-05	0.995291	0.623479	0.994916
ENSG00000165527	ARF6	0.199651	0.366762	-0.000835151	0.0632522	0.417671	-0.0462237	0.252246	0.354517	0.0927355	0.144161	0.36453	0.083451	0.00237313	9.27104971108129e-10	0.996349	0.553223	9.27926991128142e-14	0.562889	0.0894994	0.00166159	0.999556	0.574893	0.00486897	0.994916
ENSG00000177426	TGIF1	0.587087	-0.0833258	-0.374396	0.676395	0.250492	-0.283019	1.06537	0.831154	0.380327	0.140021	1.17351	0.0336488	0.00237313	0.794793	0.0799695	0.000162787	0.165719	0.138587	4.18e-08	2.35e-05	0.632822	0.851814	2.5e-06	0.997224
ENSG00000204569	PPP1R10	0.576795	0.0766179	-0.125296	0.469739	-0.111091	0.12169	0.470493	-0.0606349	-0.296138	0.629963	0.24238	-0.208239	0.00242557	0.804478	0.681549	0.0205864	0.577128	0.595893	0.0408271	0.812865	0.862456	0.0312719	0.45069	0.994916
ENSG00000135164	DMTF1	-0.194257	-0.126254	-0.0669902	-0.123174	0.0122115	-0.0175467	-0.0933484	-0.114479	-0.0631878	-0.139648	-0.0204452	-0.0785863	0.00243081	0.0726076	0.451272	0.105868	0.875642	0.851878	0.741697	0.417836	0.999556	0.548045	0.922289	0.994916
ENSG00000166333	ILK	0.171472	0.0642838	-0.0453911	0.137216	0.0769913	0.0755617	0.191271	-0.000120466	0.059317	0.227099	-0.11989	0.0760013	0.00243081	0.38557	0.60517	0.0221112	0.154674	0.183768	0.0831816	0.99945	0.999556	0.263186	0.512065	0.994916
ENSG00000004776	HSPB6	-0.403904	-0.00790984	-0.0617382	-0.31242	0.128919	0.00159385	0.0828015	0.224036	0.00801695	0.219197	0.149537	0.0695062	0.002494	0.977041	0.804628	0.0298906	0.337577	0.994933	0.755232	0.0543601	0.999556	0.462228	0.507837	0.994916
ENSG00000183161	FANCF	-0.759218	-0.0680871	-0.141744	-0.479541	-0.416371	0.161538	-0.090431	0.568932	-0.156994	-0.431019	-0.0488373	-0.319811	0.00249405	0.860403	0.704885	0.104959	0.0430112	0.550945	0.912816	0.0351286	0.999556	0.286791	0.912087	0.948807
ENSG00000174652	ZNF266	-0.250661	-0.218876	-0.155579	-0.15787	-0.159621	-0.133245	-0.248479	-0.116356	0.000310458	-0.303933	-0.239417	-0.0790003	0.00249405	0.0075999	0.0858144	0.107126	0.0296892	0.0882034	0.0437353	0.315698	0.999622	0.0768401	0.105381	0.994916
ENSG00000247828	TMEM161B-DT	0.29854	0.0581475	0.133705	0.367358	0.203062	0.109629	0.14625	0.0640454	0.155482	-0.0964636	-0.239989	0.0885202	0.00249405	0.716252	0.296059	3.71328010877465e-05	0.0243142	0.309651	0.564459	0.698274	0.995605	0.868591	0.336817	0.994916
ENSG00000249592	ENSG00000249592	0.381346	0.194267	-0.00376657	0.361211	0.087553	-0.0263356	0.288223	0.123323	0.226199	0.313943	0.0394104	0.358852	0.00249405	0.204058	0.990992	0.00375705	0.531963	0.891342	0.566138	0.70955	0.999556	0.406244	0.919821	0.805534
ENSG00000262050	ENSG00000262050	0.911654	0.375859	0.103747	0.694875	0.603016	0.407978	0.156167	-0.163639	0.179597	-0.157625	-1.46785	0.435823	0.00249405	0.328186	0.874683	0.0438397	0.0295949	0.213341	0.799742	0.589186	0.999556	0.893182	0.000171191	0.974343
ENSG00000272631	ENSG00000272631	0.619295	0.106816	0.0459667	1.07163	0.895448	0.428754	0.203521	-0.00489467	0.363198	1.24368	1.05875	0.69284	0.00256321	0.75771	0.926056	3.81092646871943e-10	1.79189524192789e-07	0.0273387	0.620954	0.989777	0.616833	8.22e-05	0.00041595	0.392634
ENSG00000169299	PGM2	0.657771	0.800247	-0.0243191	0.417103	0.313584	0.0903067	0.570735	1.03333	0.3668	0.576376	0.634418	0.334615	0.00256321	3.97585005844043e-05	0.962259	0.121207	0.124148	0.753994	0.00387231	1.49e-10	0.487277	0.0194987	0.00223798	0.83024
ENSG00000197183	NOL4L	0.592361	-0.336764	0.0529733	0.641477	-0.230527	-0.031895	0.600394	-0.853537	0.303592	1.01032	-0.434612	0.128519	0.00259745	0.147896	0.902963	0.000454618	0.236165	0.918847	0.0144718	8.41e-05	0.913909	3.06e-06	0.0806861	0.994916
ENSG00000182511	FES	0.450153	0.266657	-0.0783678	0.419515	0.293036	-0.00471961	0.383085	-0.307543	0.0603231	0.841655	0.672246	0.359957	0.0026099	0.109298	0.769439	0.00528795	0.0296031	0.986206	0.652068	0.541587	0.999556	0.149788	0.178106	0.994916
ENSG00000073614	KDM5A	0.160666	-0.0522659	-0.0572531	0.232585	-0.181761	-0.00318348	0.234641	0.090909	0.227517	0.258235	-0.0767258	0.164252	0.00263036	0.472602	0.437228	5.37157096323476e-07	6.5310139477852e-05	0.972694	0.186534	0.550974	0.629829	0.256433	0.741514	0.993352
ENSG00000077238	IL4R	0.769571	0.587576	0.0255331	0.649503	0.659108	0.0768377	0.760995	0.449584	-0.0417912	0.891905	0.543725	-0.209293	0.00268392	0.0248484	0.966403	0.0154179	0.00260453	0.830708	0.123469	0.298772	0.999556	0.0227332	0.155271	0.994916
ENSG00000264007	ENSG00000264007	-0.79795	-0.289543	-0.265842	-0.657551	0.54281	0.0588395	-0.105744	0.0449515	0.266465	0.475116	1.3489	0.44214	0.00270485	0.420286	0.463813	0.0161312	0.0191702	0.875678	0.910261	0.920133	0.999556	0.458514	6.78e-05	0.951169
ENSG00000183688	RFLNB	0.360588	0.187359	-0.0215331	0.276602	0.0938209	0.017229	0.13357	-0.189371	0.179416	0.394644	0.00875239	0.253244	0.00270485	0.194289	0.938823	0.0335862	0.463603	0.927516	0.782063	0.404031	0.999556	0.0137357	0.973809	0.731124
ENSG00000164849	GPR146	-0.667116	-0.264264	0.375887	-0.452617	-0.282717	-0.00516783	-0.296853	0.130003	-0.106087	0.50421	0.403191	0.356664	0.00271831	0.332975	0.136846	0.0702187	0.177443	0.989518	0.514036	0.671133	0.999556	0.126773	0.147823	0.884563
ENSG00000089818	NECAP1	0.241173	0.0804626	0.0476091	0.170612	0.215964	0.0798598	0.100529	0.00151466	0.108654	0.141983	0.0500961	0.169729	0.00272636	0.47277	0.732476	0.0641245	0.00265659	0.373683	0.719649	0.994376	0.999556	0.567379	0.806812	0.919652
ENSG00000150457	LATS2	0.365436	0.959024	0.0346225	0.391201	1.15136	0.0171756	0.518522	1.14932	0.219626	0.658006	1.07574	0.2736	0.0027407	5.72286805453653e-18	0.894435	0.000638139	1.16885108532945e-26	0.929827	0.0140071	4.79e-12	0.999556	5.52e-05	1.07e-13	0.787523
ENSG00000139154	AEBP2	0.249451	0.0894173	-0.195915	0.221901	0.169271	-0.123506	0.345933	0.206602	0.188364	0.252323	0.212814	0.0365535	0.0027407	0.409617	0.0220768	0.00904958	0.0218015	0.124271	0.00476775	0.0909081	0.75757	0.333861	0.280717	0.997224
ENSG00000152404	CWF19L2	0.237707	0.0271271	-0.0557735	0.286448	-0.0682533	-0.136982	0.181637	0.0841711	0.153256	0.161041	0.146399	0.0827351	0.00281109	0.845844	0.658191	7.80953216146727e-05	0.408296	0.0683812	0.250457	0.513534	0.897342	0.607728	0.473958	0.994916
ENSG00000184990	SIVA1	-0.219359	0.0195153	0.0669229	-0.194225	-0.0783801	-0.0153296	-0.0558186	0.135387	-0.283551	-0.177633	-0.0441086	0.0990995	0.00282912	0.887473	0.536244	0.00891771	0.280736	0.891597	0.948925	0.686063	0.999556	0.745271	0.910388	0.994916
ENSG00000011243	AKAP8L	-0.189345	0.0362694	-0.0448043	-0.0621125	-0.126327	-0.139219	0.104727	0.0682553	-0.111784	0.110821	-0.00927604	0.0528475	0.00283972	0.717877	0.657194	0.536202	0.0255328	0.0131823	0.564212	0.547226	0.996097	0.74207	0.972254	0.994916
ENSG00000125648	SLC25A23	-0.159099	-0.00785088	-0.00949393	-0.120486	0.0417543	-0.0176903	-0.0645253	-0.0825837	-0.133201	0.0951932	0.0661864	-0.0480048	0.00283972	0.940722	0.938823	0.0369756	0.45179	0.81464	0.833129	0.554707	0.999556	0.762396	0.732078	0.994916
ENSG00000158793	NIT1	-0.21533	0.013952	-0.04708	-0.199007	-0.139871	-0.130598	-0.119254	-0.10721	-0.242759	-0.247548	-0.570869	-0.249479	0.00288855	0.922598	0.685413	0.00540028	0.0349522	0.046581	0.509796	0.342141	0.170023	0.265121	5.37e-05	0.787523
ENSG00000136114	THSD1	-0.435322	-0.0718805	0.1163	0.0635489	-0.181102	0.30669	0.434982	-0.0346668	0.0861563	0.30137	0.0516745	0.110655	0.00308065	0.746786	0.611536	0.829186	0.172667	0.019607	0.0522295	0.89439	0.999556	0.221626	0.855076	0.994916
ENSG00000081277	PKP1	0.74244	-0.231773	-0.369918	0.554752	-0.130883	-0.398336	0.778793	-0.165018	-0.276295	0.700908	-0.0288014	-0.374416	0.00308065	0.566218	0.202449	0.0478445	0.681154	0.0750437	0.0308996	0.675216	0.999556	0.0766474	0.961131	0.95538
ENSG00000244945	RUFY1-AS1	-0.650337	-0.439443	0.011477	-0.377542	-0.689793	0.0148963	-0.505007	-0.255122	-0.191789	-0.55207	-0.931965	-0.29741	0.00308878	0.0652756	0.984544	0.147577	0.000263546	0.970165	0.145976	0.382545	0.999556	0.319713	0.00955967	0.994916
ENSG00000146242	TPBG	0.617717	0.102129	-0.00412256	0.51284	0.405509	0.0305559	0.456527	-0.0329712	0.280007	0.347354	0.196776	0.169954	0.00308878	0.759748	0.994414	0.0205864	0.0267943	0.92664	0.128313	0.92192	0.974215	0.323757	0.512526	0.994916
ENSG00000153914	SREK1	-0.154501	0.0712521	-0.055555	-0.0715844	0.146586	-0.0704685	-0.151994	-0.0502078	-0.0439894	-0.114313	-0.0383432	0.0291951	0.00312139	0.264697	0.442261	0.319981	0.00108828	0.175613	0.368872	0.70246	0.999556	0.728598	0.86951	0.997224
ENSG00000221886	ZBED8	0.475441	0.317717	0.0101028	0.270694	-0.167298	0.0584671	0.0499646	0.194816	0.189182	-0.30846	-0.98904	-0.0340111	0.00315433	0.0661829	0.980886	0.187693	0.31169	0.792628	0.936862	0.38286	0.999556	0.24563	4.28e-09	0.997224
ENSG00000164465	DCBLD1	0.343205	0.4268	0.0928334	0.287668	0.0544089	-0.022845	1.41061	1.23338	-0.0078966	0.377966	0.300602	-0.20679	0.00324408	6.37780208145949e-05	0.612523	0.0189251	0.680765	0.902862	3.05e-22	1.74e-17	0.999556	0.205794	0.218508	0.994916
ENSG00000139163	ETNK1	0.241486	-0.0450825	-0.0183385	0.227002	-0.0277337	0.112958	0.087385	0.0665422	0.0667934	-0.00134429	-0.111394	0.031387	0.00336464	0.729209	0.921502	0.00569424	0.774341	0.16828	0.722956	0.619247	0.999556	0.999001	0.678553	0.997224
ENSG00000167680	SEMA6B	0.526262	0.0666858	-0.100152	0.494965	0.297298	-0.129784	0.996735	-0.018008	0.459913	1.22647	0.916236	0.541983	0.00347431	0.829444	0.738111	0.00565281	0.0668033	0.528321	0.101931	0.982534	0.999556	0.0231218	0.0720141	0.965357
ENSG00000248527	MTATP6P1	-0.227326	-0.157209	-0.0159119	-0.162069	-0.0703491	-0.0309236	0.0510506	0.133672	-0.0525707	-0.152524	0.0340256	-0.294542	0.00366402	0.0641213	0.928328	0.0631185	0.37092	0.769035	0.891133	0.361565	0.999556	0.686253	0.90702	0.781631
ENSG00000137274	BPHL	-0.23883	-0.121952	0.00229333	-0.135862	-0.168046	-0.0545259	-0.147939	-0.126473	-0.11663	-0.40868	-0.538157	-0.297987	0.00393845	0.213815	0.991486	0.192738	0.0237619	0.58485	0.535157	0.387231	0.999556	0.0128676	8.42e-05	0.521648
ENSG00000102606	ARHGEF7	0.146227	0.00470402	-0.142061	0.0938146	-0.0458315	-0.124485	0.241335	-0.0999294	-0.0431699	0.124989	-0.160725	-0.107129	0.003947	0.96245	0.00404417	0.119977	0.368975	0.00452786	0.0157068	0.32077	0.999556	0.402839	0.0962339	0.953952
ENSG00000103187	COTL1	0.780559	0.486856	-0.158397	0.0164683	0.09925	-0.266066	0.690436	0.655594	0.470997	0.619375	0.33895	-0.0279591	0.00395518	0.106408	0.733798	0.981105	0.755422	0.370533	0.00285752	0.00228201	0.357578	0.126925	0.38346	0.997224
ENSG00000164066	INTU	-0.335164	-0.312786	-0.00863042	-0.289865	-0.539971	-0.201601	-0.00945178	-0.10261	-0.0280567	-0.0974545	-0.239631	-0.100034	0.00400456	0.00518185	0.975829	0.0143708	2.04347228921761e-08	0.0614714	0.986381	0.619063	0.999556	0.827597	0.212826	0.994916
ENSG00000164904	ALDH7A1	-0.28902	0.0130432	0.0301036	-0.206768	0.0221208	-0.207362	-0.000405383	-0.00454543	-0.135681	-0.0844503	-0.0832955	-0.216892	0.00408023	0.946241	0.880719	0.0632409	0.8541	0.0181266	0.999408	0.988378	0.999556	0.805867	0.658599	0.791687
ENSG00000211459	MT-RNR1	-0.674295	-0.232494	-0.329638	-0.492734	0.0255296	-0.141241	0.443853	0.616424	-0.201936	0.163797	0.447579	-0.298838	0.00411476	0.462643	0.255777	0.0598395	0.932388	0.630679	0.00850578	1.44e-05	0.944331	0.668837	0.0129365	0.787523
ENSG00000268006	PTOV1-AS1	0.529575	0.007391	0.0683154	0.362564	-0.24249	-0.000849557	0.125326	-0.00813205	0.116448	-0.569899	-0.669904	-0.12739	0.00412426	0.984862	0.851988	0.0932037	0.181444	0.998152	0.817406	0.982351	0.999556	0.0634742	0.0065315	0.994916
ENSG00000076706	MCAM	0.854122	0.397768	-0.0434716	0.818686	0.411529	-0.0635271	1.05108	0.42113	0.566082	0.889132	0.344765	0.13878	0.00413831	0.269332	0.950159	0.00535484	0.139139	0.888086	1.19e-05	0.114396	0.259781	0.040345	0.465191	0.994916
ENSG00000117139	KDM5B	0.28122	0.0379415	-0.148377	0.259322	0.264	-0.0478225	0.465782	0.179078	0.235234	0.435676	0.0952855	0.0789257	0.00429501	0.82019	0.213296	0.00897943	0.0015584	0.711511	0.000195077	0.196916	0.579515	0.00587984	0.644681	0.994916
ENSG00000141232	TOB1	0.405734	0.594668	0.170897	0.830848	0.701802	0.0925791	0.401803	0.325081	0.286804	1.3016	0.571864	0.840407	0.00431717	4.63711034318764e-06	0.358018	1.76496828451931e-12	2.22987046200896e-09	0.595655	0.0227859	0.0400452	0.576759	4.4e-07	0.0408516	0.0236091
ENSG00000090924	PLEKHG2	0.429006	0.407857	0.00902994	0.276302	0.585134	0.226524	0.577926	0.0859461	-0.0638873	0.844644	0.84677	0.0468461	0.00433654	0.00538328	0.981559	0.127769	2.02898766927963e-06	0.111968	0.0710324	0.800338	0.999556	0.0078858	0.0026255	0.997224
ENSG00000182676	PPP1R27	0.642499	1.32164	-0.316248	1.87521	2.43853	0.224817	1.86546	1.18077	0.336154	2.46111	2.40742	1.25139	0.00436894	5.38325100007869e-11	0.254766	9.87930542493346e-23	3.43933784730572e-33	0.355835	1.57e-11	3.74e-05	0.999556	8.48e-08	8.8e-08	0.111762
ENSG00000187626	ZKSCAN4	-0.423033	-0.00828568	-0.190431	-0.532263	-0.555235	-0.113856	-0.346865	0.158681	-0.0270695	-0.852039	-0.805106	-0.174181	0.0044468	0.976943	0.308739	6.65595094850105e-05	6.1840930873419e-06	0.507587	0.338956	0.561689	0.999556	0.0031679	0.0017781	0.994916
ENSG00000186166	CENATAC	-0.224197	-0.263528	-0.0515039	-0.203613	-0.196876	0.00322975	-0.0939842	0.30534	0.0677199	-0.151761	0.0660817	0.0594245	0.0044468	0.000335688	0.685526	0.00962287	0.00318513	0.982517	0.777015	0.0249134	0.999556	0.568721	0.749525	0.994916
ENSG00000198888	MT-ND1	-0.211168	-0.15429	0.0246179	-0.178672	-0.101103	0.0491521	-0.0276762	0.114534	0.00416697	-0.173072	0.0523485	-0.166606	0.0044468	0.051377	0.867497	0.0191647	0.145069	0.583188	0.947597	0.444443	0.999556	0.631321	0.855154	0.994916
ENSG00000149480	MTA2	0.27159	-0.0531084	-0.00933112	0.226678	0.00167676	0.0489955	0.346415	-0.267454	0.153544	0.379987	-0.0984548	0.0867851	0.00444918	0.723449	0.966984	0.0242286	0.989958	0.686203	0.0174884	0.0499514	0.995154	0.0128676	0.602905	0.994916
ENSG00000166822	TMEM170A	0.393944	0.0517553	0.00722797	0.317301	0.11507	0.0981466	-0.0436318	-0.331388	0.0632846	0.192307	-0.171906	0.102569	0.00444918	0.830638	0.98279	0.0329024	0.423994	0.533942	0.950491	0.159516	0.999556	0.567065	0.448268	0.994916
ENSG00000116679	IVNS1ABP	0.23127	0.0259136	0.0722745	0.0964641	0.316067	-0.10146	0.223801	0.10925	0.0506727	-0.022949	-0.00382581	-0.101933	0.00461499	0.859953	0.541331	0.415759	3.51892232891895e-06	0.213425	0.18926	0.440679	0.999556	0.960187	0.989085	0.994916
ENSG00000243335	KCTD7	0.316842	0.282054	-0.0449111	0.130769	0.328626	-0.0537877	-0.0224114	0.0490335	0.10386	-0.197922	-0.273509	0.172605	0.00462825	0.016551	0.831175	0.436981	0.0009915	0.714533	0.952569	0.741584	0.999556	0.27397	0.0276156	0.880355
ENSG00000085274	MYNN	0.205069	0.0939589	-0.0349516	0.051044	0.0322494	-0.136935	0.152947	0.178509	0.0855582	0.0921174	0.070934	0.108765	0.00464242	0.292503	0.787985	0.694772	0.695209	0.0385537	0.375783	0.116918	0.999556	0.853949	0.803584	0.994916
ENSG00000224660	SH3BP5-AS1	-0.319509	0.017506	-0.0464205	-0.0640718	-0.573434	0.052318	-0.24835	-0.0655865	-0.120211	-0.296135	-0.832451	-0.0133754	0.00468005	0.935867	0.822183	0.763842	1.34387141194214e-09	0.718264	0.197733	0.701044	0.999556	0.24436	2.03e-07	0.997224
ENSG00000139132	FGD4	0.400879	0.800985	-0.165334	0.203774	0.237397	-0.335754	0.0448633	0.594506	0.0828947	-0.115806	-0.398189	0.0798003	0.00474526	3.49114828524569e-10	0.369021	0.288823	0.0742609	0.00642368	0.941651	0.00115664	0.999556	0.857038	0.111889	0.994916
ENSG00000205189	ZBTB10	0.321684	0.308469	-0.16781	0.476003	0.750027	-0.123816	0.927884	0.517756	0.261438	1.10473	1.09637	0.219401	0.00476136	0.00579724	0.217299	1.07519164662793e-06	9.84872185020534e-16	0.299891	4.25e-19	2.29e-06	0.344833	2.39e-08	8.37e-09	0.994916
ENSG00000235750	KIAA0040	0.481952	0.437597	-0.0155935	0.266982	0.453806	-0.0878283	0.0816518	0.376507	0.313051	0.165601	0.0993934	-0.0119496	0.00479722	0.0108494	0.970805	0.231564	0.00205263	0.695934	0.941079	0.33718	0.999556	0.877723	0.869764	0.998137
ENSG00000146963	LUC7L2	-0.137568	-0.0942935	-0.00334214	-0.0782086	-0.0259041	-0.00795005	-0.0622969	0.172166	-0.0864468	-0.0346724	0.140822	-0.0556635	0.00485459	0.0750695	0.97872	0.205804	0.626675	0.916797	0.792687	0.0838937	0.999556	0.930598	0.390298	0.994916
ENSG00000160219	GAB3	-0.488117	0.27832	-0.137129	-0.273899	-0.0689196	-0.0663964	-0.167999	0.322864	0.150477	-0.186301	0.336507	0.0668063	0.00486373	0.11185	0.59106	0.210257	0.706558	0.771427	0.678912	0.101444	0.999556	0.627313	0.0848553	0.994916
ENSG00000061337	LZTS1	-0.566754	0.131733	-0.0826939	-0.506132	0.321731	-0.225222	0.538816	0.108871	0.180816	0.0304499	1.0036	0.217972	0.00486373	0.638371	0.826153	0.0128091	0.0616569	0.286325	0.231438	0.796469	0.999556	0.983209	0.00286623	0.994916
ENSG00000173992	CCS	-0.18994	-0.0742082	-0.0672689	-0.101917	-0.121238	-0.125783	-0.0095639	-0.307355	-0.156397	0.0393698	-0.23923	0.0705339	0.00488156	0.388503	0.463813	0.240865	0.044804	0.0353104	0.988103	0.175036	0.999556	0.968738	0.503953	0.995429
ENSG00000136878	USP20	-0.17296	-0.051531	-0.0434209	-0.112622	-0.0706745	0.0998105	-0.118415	-0.443447	-0.182097	0.0847241	-0.13883	0.0359027	0.00489168	0.54686	0.650835	0.123469	0.230925	0.079743	0.816278	0.0300188	0.999556	0.928139	0.779894	0.997224
ENSG00000072201	LNX1	0.466837	0.276099	0.0838825	0.419194	0.386384	0.109721	-0.225244	-0.42818	0.000325151	-0.220798	-0.650999	0.00098825	0.00502508	0.141233	0.792988	0.0145751	0.00816946	0.618618	0.509638	0.0286111	0.999622	0.62233	0.00274258	0.999532
ENSG00000011422	PLAUR	1.09696	0.559919	-0.0396958	0.630994	0.518222	-0.0862184	0.730409	0.790767	0.984157	0.940082	0.620616	0.223509	0.00505281	0.243501	0.967313	0.224888	0.180554	0.887679	0.352924	0.164211	0.467555	0.142013	0.291721	0.994916
ENSG00000196872	CRACDL	0.580696	0.16447	-0.0545782	0.609194	0.0378499	-0.262729	1.14738	-0.389416	0.205209	0.647802	-0.470685	0.0956721	0.00520796	0.618966	0.903415	0.0025363	0.893711	0.217941	8.06e-09	0.130497	0.999556	0.0424165	0.119111	0.994916
ENSG00000198727	MT-CYB	-0.212073	-0.179656	-0.0396141	-0.171761	-0.0695999	-0.0464729	-0.00282644	0.0945704	-0.0228402	-0.21742	0.0339518	-0.263385	0.00521614	0.02124	0.765898	0.0317748	0.356334	0.618597	0.995117	0.599198	0.999556	0.469216	0.906613	0.83024
ENSG00000151689	INPP1	0.314732	-0.0224812	-0.143296	0.26095	-0.059993	-0.285316	0.305296	0.0717551	0.103939	0.0797892	-0.0793589	-0.192102	0.0052294	0.913801	0.302718	0.0279759	0.612453	0.0026313	0.0134371	0.59516	0.999556	0.809823	0.661745	0.842696
ENSG00000213465	ARL2	-0.14024	0.0173298	-0.0558945	-0.094474	0.0219081	-0.0437465	-0.234721	-0.431437	-0.247303	0.0493005	-0.0778167	-0.0544521	0.00535153	0.843872	0.401998	0.106559	0.696293	0.432318	0.623321	0.08347	0.999556	0.970325	0.895803	0.997224
ENSG00000104835	SARS2	-0.222141	-0.258304	0.0569398	-0.113895	-0.247221	-0.118909	-0.156122	-0.540983	-0.0493286	-0.32169	-0.584474	-0.079713	0.00542337	0.000550788	0.641779	0.276856	0.000188271	0.112561	0.739798	0.011999	0.999556	0.664248	0.129692	0.997089
ENSG00000220785	MTMR9LP	-0.341251	-0.517933	-0.102486	-0.0600355	-0.127286	-0.0563189	-0.568724	-1.05616	-0.196857	0.20109	-0.0853123	0.260617	0.00546183	5.38999913586973e-06	0.5522	0.799721	0.281853	0.712045	0.0281313	3.36e-07	0.999556	0.809823	0.872116	0.994916
ENSG00000196428	TSC22D2	0.315549	0.446556	-0.128081	0.227759	1.24972	0.0018669	0.420371	0.756328	0.17285	0.686818	1.61928	0.258369	0.00551238	1.27743801986211e-05	0.403999	0.0779608	3.2418713835824e-36	0.992503	0.00146122	1.06e-11	0.93102	9.61e-08	8.09e-44	0.655565
ENSG00000109756	RAPGEF2	0.218686	0.384268	-0.0585448	0.244146	0.80902	0.0256322	0.177498	0.494165	0.0692775	0.104096	0.990707	0.0825523	0.00553617	4.45769351179302e-08	0.631025	0.000818561	4.08932986495685e-32	0.815991	0.267151	3.47e-07	0.999556	0.752958	1.7e-16	0.994916
ENSG00000105552	BCAT2	-0.240492	0.110166	0.106104	-0.170813	-0.109548	-0.256554	-0.174307	-0.34164	-0.26895	0.231061	-0.036974	0.077947	0.00555937	0.299232	0.331984	0.0804325	0.185202	0.000423236	0.628076	0.0667272	0.862456	0.74207	0.944665	0.995429
ENSG00000116584	ARHGEF2	0.323944	-0.25084	-0.215627	0.320877	-0.325511	-0.145258	0.268192	-0.484546	0.159284	0.391058	-0.268547	0.0885003	0.00585216	0.0394709	0.0943348	0.00460771	0.000948455	0.214357	0.202141	0.000825653	0.999556	0.172441	0.282371	0.994916
ENSG00000163960	UBXN7	0.201292	-0.0114465	-0.111942	0.114735	-0.197734	-0.165584	-0.0070104	0.156493	0.133469	-0.231838	-0.495662	0.0597755	0.00586074	0.934886	0.188066	0.21707	0.0013576	0.00875653	0.989179	0.409425	0.999556	0.43021	0.00334854	0.994916
ENSG00000164631	ZNF12	0.207799	0.0533088	-0.0851587	0.0669974	0.34677	-0.0864915	-0.0370888	0.160931	0.0546096	-0.2828	0.0679443	0.0877828	0.00586074	0.625134	0.397154	0.58807	1.4004881318725e-08	0.272445	0.918166	0.209774	0.999556	0.0855398	0.720256	0.994916
ENSG00000118496	FBXO30	0.320313	0.0122688	-0.273482	0.26865	0.174203	-0.445318	0.292224	0.2271	0.06797	-0.0445337	0.376424	0.0254302	0.00586488	0.955798	0.0176427	0.0281567	0.0916778	2.36905470588221e-06	0.0699565	0.0997571	0.999556	0.920193	0.0131553	0.997224
ENSG00000130202	NECTIN2	0.357621	0.121193	-0.0729925	0.379679	0.188568	0.00673433	0.624213	-0.209304	0.0156434	0.931131	0.72774	0.245412	0.00590246	0.489734	0.744201	0.00192399	0.115799	0.977191	0.10994	0.569868	0.999556	0.0154202	0.0395423	0.994916
ENSG00000243302	ENSG00000243302	-0.245611	-0.180476	-0.247685	0.0185262	-0.153343	-0.319268	-0.0415096	-0.15225	0.0860157	0.400634	0.267095	0.325219	0.0059188	0.0528483	0.00348431	0.924871	0.0513922	8.14822488793202e-06	0.950034	0.528996	0.999556	0.439153	0.504504	0.983448
ENSG00000136247	ZDHHC4	-0.151132	-0.0185074	0.0086085	-0.130152	-0.0191956	0.0438104	-0.0321571	-0.00268129	-0.082364	0.000964608	0.0525854	0.0237981	0.0059188	0.846062	0.945441	0.0215814	0.760592	0.478616	0.913271	0.988105	0.999556	0.999001	0.764702	0.997224
ENSG00000120616	EPC1	0.169742	-0.0230345	0.00329288	-0.00318972	0.0599831	-0.0230035	-0.133642	0.0489326	0.131216	-0.292869	-0.0213374	0.121473	0.0059188	0.826954	0.98279	0.984069	0.322005	0.783829	0.472652	0.712642	0.968935	0.0783616	0.925144	0.994916
ENSG00000142961	MOB3C	0.433479	0.416891	0.131499	0.162199	0.316593	0.106049	0.25927	-0.191432	0.221155	0.115553	-0.670854	0.255294	0.00596826	0.0114582	0.578914	0.494799	0.0304994	0.57748	0.352622	0.338541	0.965809	0.805122	8.08e-05	0.884563
ENSG00000124508	BTN2A2	0.477815	-0.416209	0.154869	0.212376	-0.34855	0.165506	0.453306	0.000218446	0.504291	0.103489	-0.622528	-0.18009	0.00598934	0.0148095	0.544418	0.402404	0.0195654	0.382372	0.024937	0.99945	0.0368395	0.873262	0.00693422	0.994916
ENSG00000128928	IVD	-0.183369	-0.0673113	0.0187954	-0.118667	-0.126098	-0.107959	-0.0617688	-0.107569	-0.147813	-0.0823888	-0.138983	-0.0968646	0.00601174	0.443698	0.891308	0.134893	0.0325936	0.0806073	0.780625	0.282149	0.7547	0.829062	0.448563	0.994916
ENSG00000263412	NFE2L1-DT	0.79557	-0.264164	0.0445188	0.244845	0.121791	0.214132	0.146475	0.052539	-0.0267407	-0.147219	0.305193	0.0918646	0.00603423	0.505657	0.948112	0.616813	0.698853	0.532592	0.825796	0.883471	0.999556	0.912283	0.624666	0.997224
ENSG00000106591	MRPL32	-0.179767	0.0501152	-0.0237035	-0.0927599	0.18527	-0.0162261	-0.103467	0.122018	-0.159171	-0.137337	0.254845	-0.0768135	0.00603423	0.593149	0.847447	0.285041	0.000723275	0.861904	0.54042	0.213441	0.644543	0.542606	0.0375206	0.994916
ENSG00000115091	ACTR3	0.273956	0.122318	0.0532487	0.188507	0.287571	0.136955	0.323976	0.151908	0.103782	0.286311	0.261844	0.0237088	0.0061452	0.32581	0.755251	0.106654	0.000664623	0.151782	0.00394783	0.186149	0.999556	0.0334579	0.0242535	0.997224
ENSG00000106003	LFNG	-0.894394	-0.489301	-0.00375071	-0.239991	0.118844	0.328273	0.0378627	-0.5698	-0.191184	0.844883	0.767666	-0.0304917	0.00624382	0.167475	0.99654	0.648402	0.726179	0.353163	0.975512	0.155758	0.999556	0.13746	0.0975845	0.997224
ENSG00000177733	HNRNPA0	0.179677	0.129063	-0.00585897	0.172878	0.431395	-0.121606	0.121771	0.0163511	0.110601	0.479473	0.63563	0.242214	0.00625566	0.0664836	0.970932	0.00745684	2.15911872048995e-15	0.0412642	0.553821	0.915864	0.999556	0.000352072	7.72e-08	0.675378
ENSG00000108342	CSF3	-1.21069	0.450885	-0.126086	-1.40437	0.207945	-1.16769	1.34696	0.0342783	-0.437133	-0.0909659	0.253199	-0.050745	0.00626621	0.6139	0.887186	0.000661958	0.771097	0.00269521	0.0735661	0.974047	0.999556	0.957046	0.740616	0.997224
ENSG00000157782	CABP1	-0.648616	0.234006	-0.0699918	-0.342304	0.572657	0.0823045	0.560409	0.707704	0.0966403	0.417717	0.710277	0.387206	0.00629836	0.464226	0.86804	0.264847	0.00643652	0.77714	0.188882	0.0212528	0.999556	0.407093	0.0180344	0.936219
ENSG00000184545	DUSP8	0.619038	0.357994	-0.068201	0.65996	1.93455	0.408682	0.62828	-0.029264	0.297409	1.92928	1.86946	0.6479	0.0063027	0.183296	0.884004	0.00198864	2.65900918265666e-23	0.046581	0.15574	0.952223	0.999556	6.71e-06	5.68e-06	0.834733
ENSG00000102362	SYTL4	0.549516	0.0112055	0.103091	0.486119	0.135386	-0.00895262	0.130805	-0.0400676	0.0943947	0.154451	0.157779	0.252633	0.00632603	0.977404	0.766405	0.0189251	0.507635	0.980736	0.779396	0.878476	0.999556	0.686931	0.490709	0.869886
ENSG00000196470	SIAH1	0.282096	-0.00297264	-0.0648821	0.299901	0.247463	-0.0718886	0.240839	0.363932	0.274896	0.108885	0.477888	0.292847	0.00635558	0.989083	0.701335	0.00207451	0.00481507	0.560525	0.18714	0.00453215	0.379191	0.776416	0.00127017	0.643083
ENSG00000129911	KLF16	0.63013	0.280893	-0.236769	0.545808	0.51158	0.0635998	0.745778	-0.0347562	0.526422	1.42084	0.798156	0.448992	0.00673138	0.357354	0.445477	0.023429	0.0147976	0.840341	0.306015	0.963999	0.999556	0.0030323	0.105285	0.994916
ENSG00000116560	SFPQ	0.207618	0.108565	-0.0819643	0.0496755	0.399539	-0.188919	0.108516	0.272008	0.149379	0.139526	0.532667	0.111325	0.00692225	0.229278	0.425043	0.720478	1.87371196844194e-10	0.00403446	0.511606	0.00192327	0.757176	0.603803	2.37e-05	0.994916
ENSG00000248124	RRN3P1	-0.528509	-0.11464	-0.177211	-0.484992	-0.0617815	-0.0343962	-0.33844	0.176758	-0.176807	-0.385375	0.165295	-0.0921354	0.00694817	0.671537	0.515141	0.0132738	0.767635	0.90721	0.206928	0.407713	0.999556	0.278472	0.608632	0.994916
ENSG00000109606	DHX15	0.162707	0.148181	-0.0484341	0.118673	0.396599	-0.095775	0.150909	0.327831	0.156987	0.118747	0.495531	0.0597094	0.00712494	0.013987	0.594118	0.0824595	1.28515700963308e-15	0.0895583	0.223808	4.21e-05	0.616774	0.722161	0.000320642	0.994916
ENSG00000168497	CAVIN2	0.3538	0.44042	0.117719	0.378603	0.327746	0.0485873	0.160157	0.531016	0.449333	0.181865	0.405376	0.508943	0.00714641	0.000265173	0.522868	0.00221684	0.00317628	0.780575	0.673559	0.00200467	0.12635	0.598963	0.0231574	0.0539067
ENSG00000170162	VGLL2	0.545386	1.50637	-0.147824	1.41934	2.6975	0.0291589	2.02364	2.27769	0.164983	2.61203	2.64439	0.642055	0.00718641	2.87304104253358e-17	0.635531	1.25817104998054e-17	2.89640171168619e-46	0.926042	7.52e-50	1.85e-62	0.999556	9.61e-27	3e-28	0.242239
ENSG00000005102	MEOX1	0.519085	1.07216	0.133467	0.996701	0.582119	0.163796	1.29421	0.815886	0.19582	1.2418	0.937503	0.307045	0.00722707	1.61212280589599e-10	0.653309	1.66380982108413e-10	0.000454006	0.44118	1.58e-12	1.79e-05	0.999556	1.47e-10	1.07e-06	0.875068
ENSG00000162736	NCSTN	-0.136949	-0.104226	0.0133664	-0.119665	-0.183856	-0.0245738	-0.0539745	-0.0548923	-0.0656675	-0.0687991	-0.274386	-0.0543117	0.00726475	0.0514859	0.900599	0.0219059	1.19039694488793e-05	0.705103	0.782883	0.563134	0.999556	0.833214	0.026782	0.994916
ENSG00000155755	TMEM237	-0.193971	-0.1513	-0.145488	-0.111809	-0.145435	-0.287024	-0.0318695	0.00985463	0.0315669	-0.321433	-0.27924	-0.262941	0.00730649	0.0447383	0.0551347	0.219189	0.0223815	1.17640840224344e-06	0.926157	0.952245	0.999556	0.0175126	0.0195235	0.3782
ENSG00000181588	MEX3D	0.533385	0.274932	-0.108142	0.513718	0.290159	0.00933009	0.867975	-0.151272	0.330993	0.241689	-0.381678	-0.140588	0.00743075	0.248862	0.747888	0.00895398	0.118094	0.978457	0.00959457	0.717849	0.999556	0.720251	0.29198	0.994916
ENSG00000228506	ENSG00000228506	0.342471	-0.0257454	0.0185024	0.236428	-0.125241	-0.0645733	0.0516666	-0.0189106	0.362119	-0.322196	-0.263486	0.18781	0.00743075	0.916587	0.950405	0.111832	0.323919	0.701644	0.937244	0.949937	0.622015	0.295907	0.262723	0.994916
ENSG00000136160	EDNRB	0.531505	0.408828	-0.0820992	0.552482	0.714425	-0.0195444	0.630999	0.638491	0.428147	0.79523	0.805103	0.231192	0.00743973	0.0430927	0.82429	0.0035454	8.61949483912671e-06	0.951349	0.103767	0.0448996	0.897342	0.00997229	0.0028873	0.994916
ENSG00000103196	CRISPLD2	0.508755	0.287339	-0.0192505	0.420719	0.541774	0.308246	1.15496	0.963486	0.375058	0.746396	0.646165	0.129214	0.00751794	0.171611	0.966076	0.0371687	0.000425759	0.0779911	1.95e-06	6.59e-05	0.886645	2.92e-05	0.000143672	0.994916
ENSG00000249087	ZNF436-AS1	0.412952	0.0532755	-0.0237329	0.0205296	-0.332754	-0.0778873	0.0105729	0.252896	0.331514	-0.936745	-0.655988	0.062638	0.00767195	0.842366	0.949543	0.956027	0.0166945	0.712626	0.988103	0.300377	0.86095	0.0200334	0.0698773	0.997224
ENSG00000203709	MIR29B2CHG	0.499059	0.0183498	0.0739971	0.638483	-0.0128549	-0.286846	1.07873	0.196172	-0.668534	0.482556	-0.395154	-0.102907	0.0076977	0.960582	0.832893	0.000111226	0.957019	0.105871	1.73e-11	0.328312	0.000755052	0.17604	0.175499	0.994916
ENSG00000213139	CRYGS	-0.577731	-0.230968	-0.168259	-0.358547	0.0459052	0.0387435	-0.36615	-0.322946	-0.237485	-0.379823	-0.313282	0.0406831	0.0077073	0.385278	0.596107	0.17627	0.85537	0.905643	0.219806	0.154002	0.999556	0.333009	0.28936	0.997224
ENSG00000169045	HNRNPH1	0.15282	0.0805459	0.0338274	0.140296	0.157117	0.109234	0.180369	0.110576	0.0635302	0.246141	0.403363	0.12326	0.00778343	0.230941	0.721261	0.014801	0.00106814	0.0325494	0.104186	0.240742	0.999556	0.163981	0.00127346	0.994916
ENSG00000213923	CSNK1E	0.161856	0.263149	-0.108803	0.181435	0.193595	-0.251045	0.202578	0.00118815	0.0919622	0.423387	0.248451	0.31765	0.00781264	1.34377214178211e-06	0.100313	0.00120277	0.000120165	3.07144527278687e-07	0.549002	0.997623	0.999556	0.109583	0.313255	0.8236
ENSG00000136279	DBNL	0.175626	0.0357478	0.094123	0.0448598	0.0308306	0.189973	-0.157476	-0.122124	0.0115553	0.0123691	-0.217099	-0.0813274	0.00800646	0.727554	0.230357	0.697838	0.66648	0.000494589	0.713222	0.603187	0.999556	0.993707	0.586658	0.994916
ENSG00000176105	YES1	0.250614	0.257137	-0.103565	0.198681	0.246383	-0.0375233	0.502524	0.33708	0.0967055	0.397987	0.545694	0.0798223	0.00804352	0.00372655	0.396151	0.0513656	0.00148378	0.758756	4.98e-09	0.000160872	0.999556	0.0110732	2.58e-05	0.994916
ENSG00000139263	LRIG3	-0.399819	-0.246654	-0.239506	-0.127039	-0.427417	-0.321596	-0.157488	0.346966	0.374866	-0.224999	0.143737	0.175406	0.0081099	0.110538	0.152669	0.592781	0.00034054	0.0122576	0.73501	0.104519	0.572757	0.533437	0.58342	0.994916
ENSG00000105085	MED26	0.277194	0.431313	-0.141696	0.141788	-0.0557478	-0.196199	0.454061	0.48366	0.180817	-0.0860446	-0.11264	0.383646	0.00825539	6.69293404099303e-06	0.275078	0.319951	0.644077	0.0402492	0.128313	0.0377002	0.999556	0.911183	0.779137	0.840014
ENSG00000128311	TST	-0.284357	-0.0645507	0.335974	-0.194967	-0.146523	-0.0711489	-0.0382766	-0.278487	-0.134493	0.286228	0.239489	0.267554	0.0082614	0.691259	0.000540318	0.116331	0.144304	0.57793	0.966053	0.376579	0.999556	0.655192	0.564164	0.994916
ENSG00000165312	OTUD1	1.51319	-0.262752	0.300602	4.31088	4.06348	1.46085	1.53673	-1.07248	1.24647	5.0294	4.23414	3.24295	0.00842083	0.822263	0.750672	3.80375337375833e-20	6.13908025760361e-15	0.00142914	0.00473974	0.0346919	0.12031	3.28e-26	2.87e-20	2.68e-12
ENSG00000184557	SOCS3	1.73575	0.480081	-0.394506	1.28041	1.32975	-0.285661	0.283845	0.948583	1.30854	1.6058	2.47996	0.750305	0.00860206	0.618481	0.698714	0.0857103	0.0163859	0.716546	0.886007	0.282393	0.559079	0.0378868	0.000145895	0.951169
ENSG00000102901	CENPT	-0.16856	-0.184148	-0.116209	-0.0750467	-0.169668	0.0499565	-0.142724	-0.289287	-0.122899	0.00469247	-0.21986	0.0474142	0.0088304	0.00240116	0.0868757	0.408045	0.0014515	0.477145	0.667471	0.0818148	0.999556	0.997883	0.570428	0.997224
ENSG00000247400	DNAJC3-DT	0.489704	0.123769	0.059415	0.105077	0.198557	-0.130304	0.329314	0.0657784	0.111672	-0.141806	0.289509	0.216479	0.00897545	0.661555	0.871916	0.768282	0.274919	0.55311	0.285215	0.811223	0.999556	0.824762	0.301101	0.994916
ENSG00000198899	MT-ATP6	-0.193926	-0.1248	0.00125005	-0.149353	-0.0474152	-0.0377545	-0.0235042	0.101984	-0.0591147	-0.215878	0.141075	-0.214697	0.00897545	0.126897	0.994861	0.0641245	0.53502	0.684758	0.966211	0.62174	0.999556	0.526519	0.575094	0.965357
ENSG00000229344	MTCO2P12	-0.280582	-0.171496	-0.0514008	-0.255945	-0.0911465	-0.0540333	-0.258484	-0.383772	-0.4582	-0.264055	-0.264923	-0.310557	0.00900199	0.15752	0.783054	0.0173139	0.39014	0.689649	0.673559	0.218592	0.788254	0.664674	0.477328	0.986794
ENSG00000115523	GNLY	-1.1001	-0.231518	-0.0570498	-1.19305	-0.386246	-0.527603	-0.526944	0.167054	-0.456822	-0.931236	-0.274041	-1.38273	0.00904161	0.696234	0.947351	0.00267075	0.319115	0.169508	0.323878	0.694163	0.93102	0.0042527	0.471365	1.54e-05
ENSG00000170906	NDUFA3	-0.186896	-0.0167837	0.0065435	-0.0771369	0.0480539	0.0145699	-0.159669	-0.466349	-0.216397	0.32054	0.236578	0.275604	0.00907515	0.897993	0.969341	0.457267	0.512275	0.889976	0.841215	0.157458	0.999556	0.704527	0.667395	0.994916
ENSG00000134371	CDC73	0.172966	-0.193143	-0.00359136	0.135934	-0.0851457	0.0147236	0.0428516	0.0557902	0.0413506	-0.143074	-0.0690208	-0.046208	0.00907515	0.00180995	0.982538	0.0581379	0.154579	0.877179	0.894945	0.689597	0.999556	0.579528	0.724825	0.994916
ENSG00000131013	PPIL4	0.236497	0.193805	-0.136139	0.240684	0.577712	-0.166854	0.386949	0.165488	0.231446	0.476529	0.832393	0.19394	0.00907884	0.0378306	0.201175	0.00600221	4.10571084415381e-15	0.0424775	0.00105942	0.190568	0.458504	0.000854653	4.31e-12	0.887065
ENSG00000228474	OST4	-0.139706	0.0127098	0.0131037	-0.0540126	0.0980885	0.0567905	-0.031008	-0.118527	-0.162732	0.155817	0.187736	0.0447526	0.00945947	0.896792	0.907899	0.494961	0.03592	0.299827	0.931555	0.363498	0.903043	0.49339	0.188349	0.994916
ENSG00000143702	CEP170	0.280147	-0.211271	-0.0366872	0.17405	-0.269746	-0.193955	0.149384	-0.264217	0.067213	0.115106	-0.0140195	0.041825	0.00957072	0.0642115	0.858608	0.187812	0.00308841	0.0431099	0.517035	0.0438995	0.999556	0.817837	0.968472	0.997224
ENSG00000182307	C8orf33	-0.161785	-0.0340023	0.0264462	-0.15517	0.176857	-0.0348116	-0.175811	0.0960225	-0.131298	-0.0826559	0.23226	-0.0837234	0.00957764	0.718756	0.811919	0.0115894	0.000516139	0.645232	0.179517	0.366026	0.909616	0.795595	0.0781843	0.994916
ENSG00000178175	ZNF366	-0.380244	-0.00756056	0.16348	-0.0468579	0.220328	0.152684	-1.03113	0.15846	0.339474	-0.803754	0.13604	0.41989	0.00972071	0.977573	0.331984	0.879069	0.065469	0.264285	0.000325207	0.637895	0.974215	0.00853949	0.731585	0.81175
ENSG00000137216	TMEM63B	-0.229542	-0.255987	-0.178019	-0.107409	0.0294932	-0.406032	0.184673	-0.114919	-0.164211	0.373599	0.503777	0.100185	0.0100791	0.00237895	0.0527706	0.382593	0.767341	8.21273401512708e-09	0.37936	0.445538	0.965809	0.258833	0.0303433	0.994916
ENSG00000223501	VPS52	-0.13554	-0.0830893	0.0646202	-0.0801873	-0.162429	-0.041777	-0.0941839	-0.134757	-0.14901	-0.0785733	-0.28289	-0.143387	0.0102342	0.157232	0.321508	0.222305	0.000167149	0.474273	0.473526	0.0898557	0.467555	0.809126	0.0265499	0.969181
ENSG00000108852	MPP2	0.626777	-0.171018	0.0347651	0.627574	-0.211789	0.0518338	0.412234	-0.558628	0.0321688	0.925283	0.133857	0.461032	0.0103673	0.629875	0.950405	0.0082576	0.387743	0.886605	0.332679	0.0681011	0.999556	0.00203209	0.764882	0.807614
ENSG00000144524	COPS7B	-0.154276	-0.142439	-0.0262356	-0.0720635	-0.292662	-0.00774921	-0.257452	-0.283709	-0.191723	-0.245276	-0.475841	-0.0559827	0.0103673	0.0147656	0.801009	0.385979	1.30575901148571e-09	0.931537	0.0153919	0.00205915	0.438766	0.0963416	8.42e-06	0.994916
ENSG00000080824	HSP90AA1	0.280371	0.252318	0.00653811	0.0361459	0.240483	0.450894	0.947	1.01333	0.422507	0.596623	1.05841	-0.0371877	0.0103936	0.0207145	0.981325	0.874759	0.00913098	2.47095854122142e-07	2.77e-06	1.55e-07	0.467555	0.137041	0.000259832	0.997224
ENSG00000168374	ARF4	0.185121	0.221414	0.0272233	0.180938	0.333315	0.0613803	0.326293	0.326973	0.0600907	0.27129	0.352664	0.0183205	0.0104544	0.000743392	0.83708	0.0104685	5.22046872426671e-09	0.430443	0.000432834	0.000148865	0.999556	0.0380072	0.000775228	0.997224
ENSG00000137267	TUBB2A	0.452066	0.838978	-0.0402795	0.440523	0.454355	0.0612736	0.411681	0.229485	-0.0262807	0.277325	0.25774	-0.105633	0.0105227	7.55257169839285e-08	0.909455	0.0107989	0.00307877	0.781854	0.182932	0.36748	0.999556	0.601596	0.462324	0.994916
ENSG00000177932	ZNF354C	0.246582	-0.129677	0.0270914	0.165978	-0.492243	-0.155095	-0.12336	-0.388862	0.11143	0.0078638	-0.614732	0.143431	0.0105227	0.234199	0.886555	0.141944	2.70389389990377e-10	0.0743999	0.721873	0.013213	0.999556	0.993707	0.000455783	0.994916
ENSG00000100307	CBX7	-0.124022	-0.0839528	-0.0992818	-0.0830562	-0.0649079	-0.0964273	-0.0306871	-0.121302	-0.151485	0.123928	-0.00991876	0.0749637	0.0106653	0.110618	0.0456555	0.14461	0.14019	0.0212454	0.928163	0.329502	0.914934	0.749903	0.973809	0.994916
ENSG00000166337	TAF10	0.146112	0.0156376	0.0152613	0.119083	0.0615128	0.0484127	-0.0997941	0.0365339	-0.066778	-0.082553	-0.0660028	0.0108973	0.0107499	0.879101	0.896155	0.0502322	0.254693	0.434399	0.684467	0.806027	0.999556	0.810583	0.735985	0.997224
ENSG00000247572	CKMT2-AS1	0.479944	0.688383	0.0050767	0.525506	0.458312	-0.00450169	0.000868097	-0.011337	0.0682573	-0.671863	-0.20734	-0.337712	0.0109186	5.34184186009208e-05	0.991665	0.00267075	0.00483945	0.98881	0.999408	0.985287	0.999556	0.269927	0.732685	0.994916
ENSG00000104872	PIH1D1	-0.153488	-0.143933	-0.0900042	-0.128524	-0.102359	-0.102891	-0.193527	-0.270322	-0.166959	-0.0471442	-0.153757	-0.0129037	0.0109186	0.0145163	0.184192	0.0402087	0.0499421	0.0517583	0.503345	0.115309	0.999556	0.936994	0.564164	0.997224
ENSG00000196505	GDAP2	0.326523	-0.0571172	-0.135047	0.308626	0.168059	-0.0890322	0.465207	-0.106001	0.361996	0.447234	0.250773	0.0311543	0.0110042	0.77548	0.404937	0.016123	0.137541	0.531484	0.00594318	0.593173	0.241084	0.0137357	0.165318	0.997224
ENSG00000198886	MT-ND4	-0.189016	-0.10897	0.0107529	-0.144345	-0.0548871	-0.0412946	0.00795279	0.12767	-0.00240568	-0.186799	0.13252	-0.188599	0.0112027	0.197939	0.948531	0.0761887	0.458131	0.646251	0.987728	0.492111	0.999556	0.640456	0.624895	0.994916
ENSG00000198026	ZNF335	-0.190756	-0.139978	-0.0861443	-0.10371	0.0253383	-0.00476482	-0.186674	-0.456215	-0.155092	0.0713869	0.303272	0.153096	0.0116438	0.0762942	0.358018	0.288823	0.762486	0.970165	0.703887	0.051849	0.999556	0.94987	0.52619	0.994916
ENSG00000106346	USP42	0.208028	0.101303	-0.102238	0.185329	0.21602	-0.0407949	0.215157	-0.32657	-0.0374578	0.319082	-0.0247069	0.110329	0.0117582	0.308327	0.305121	0.0284412	0.00177276	0.689776	0.187334	0.00666613	0.999556	0.0597285	0.917644	0.994916
ENSG00000119922	IFIT2	-0.614098	-0.45121	0.136755	-0.68575	-0.668412	-0.0647326	-0.837912	0.632406	0.146009	-0.585212	0.389936	-0.164022	0.0117582	0.0335831	0.701105	0.00218191	9.47040333097637e-05	0.838706	0.00804847	0.0261169	0.999556	0.198067	0.311382	0.994916
ENSG00000085185	BCORL1	0.351688	-0.194484	-0.268793	0.434951	-0.502625	-0.067459	0.562959	-0.724824	0.041465	0.949474	-0.0017234	0.287293	0.0118514	0.214819	0.0663772	0.000445761	9.65395169029187e-06	0.698552	0.0349214	0.00134657	0.999556	0.000538768	0.99687	0.991003
ENSG00000132635	PCED1A	-0.295549	-0.162199	-0.125534	-0.199878	-0.285496	-0.0312565	-0.378903	-0.450322	-0.124303	-0.124566	-0.375229	0.0375089	0.0119728	0.231459	0.39466	0.143376	0.00426693	0.844284	0.345901	0.101185	0.999556	0.891932	0.319948	0.997224
ENSG00000094631	HDAC6	-0.123956	-0.0893735	0.0328819	-0.0712671	-0.133075	-0.0805086	-0.00400939	-0.110346	-0.0391163	0.0581967	-0.146468	-0.0415802	0.0119728	0.086215	0.660507	0.250657	0.000990848	0.0671609	0.989936	0.343911	0.999556	0.910676	0.532624	0.995655
ENSG00000120690	ELF1	0.250069	-0.0563521	-0.104677	0.256155	0.49668	-0.120412	0.361777	-0.0583568	0.193649	0.325062	0.306175	0.201174	0.0119921	0.715381	0.417745	0.00683316	4.44674074896437e-10	0.211323	7.47e-05	0.613702	0.404452	0.114756	0.0681534	0.942339
ENSG00000169919	GUSB	-0.188632	-0.0270755	-0.065094	-0.0715701	-0.167678	-0.176414	-0.201848	-0.115025	-0.123468	-0.406842	-0.459751	-0.00833891	0.0119972	0.821898	0.519362	0.516997	0.00625009	0.00346887	0.317791	0.449339	0.999556	0.0356082	0.00408343	0.997224
ENSG00000143110	C1orf162	-0.397866	0.179314	0.0373852	-0.204509	-0.21336	0.0517297	-0.447203	0.100352	0.022732	-0.716042	-0.973398	-0.0385166	0.0122484	0.319747	0.907899	0.316488	0.125209	0.802049	0.0604864	0.673135	0.999556	0.00295154	2.66e-06	0.997224
ENSG00000198131	ZNF544	-0.321786	0.0184928	-0.0569834	-0.248731	-0.0957069	-0.0147014	-0.1614	0.0727593	-0.126063	-0.0889546	-0.0043097	-0.423781	0.0122591	0.935946	0.798389	0.0756404	0.435231	0.941105	0.772803	0.807437	0.999556	0.885884	0.991922	0.560587
ENSG00000188486	H2AX	0.275967	0.090471	-0.102687	0.142997	0.271455	0.0530815	0.338197	-0.147814	0.0651623	0.540534	0.416122	0.269104	0.0123097	0.541146	0.490055	0.33487	0.0028095	0.695518	0.434148	0.648553	0.999556	0.114985	0.158861	0.994916
ENSG00000092978	GPATCH2	0.3423	-0.271833	0.051817	0.440849	-0.120187	0.266242	0.370118	-0.0985002	0.496923	0.370619	-0.0662402	0.310727	0.0124528	0.046334	0.833975	0.000255387	0.355375	0.0218123	0.0413553	0.605714	0.00666907	0.103325	0.815886	0.742063
ENSG00000167470	MIDN	0.730636	0.619292	0.167591	0.501123	2.44376	-0.0406246	0.996296	-0.0105916	0.341066	1.26374	1.72263	0.449362	0.0124528	0.0474739	0.7246	0.143109	9.40792378402062e-23	0.927114	0.0547855	0.989574	0.999556	0.000692786	2.65e-07	0.936219
ENSG00000154889	MPPE1	-0.20372	-0.296387	0.137194	-0.125653	-0.282253	0.0666005	0.0202102	0.0138861	0.126028	-0.126043	-0.138383	0.0328538	0.0125008	3.72263079706418e-05	0.113262	0.205804	1.47695707680274e-05	0.447126	0.95692	0.936503	0.999556	0.530849	0.27438	0.994916
ENSG00000007541	PIGQ	-0.199572	-0.0584355	-0.0124332	-0.147772	-0.04425	-0.0606106	-0.19612	-0.695096	-0.18802	0.26813	0.469825	0.343397	0.0125129	0.595678	0.942458	0.0977489	0.593172	0.483335	0.847039	0.0939907	0.999556	0.829861	0.433679	0.994916
ENSG00000159335	PTMS	0.362561	0.263298	0.0290432	0.268742	0.271193	0.0214303	0.145156	-0.0366094	0.147917	0.307842	0.18366	0.0895503	0.0125129	0.0828684	0.925234	0.0981632	0.0272683	0.919991	0.759716	0.894077	0.999556	0.412705	0.542143	0.994916
ENSG00000149564	ESAM	0.291127	0.119054	0.000920386	0.365762	0.134984	-0.0570695	0.304114	-0.0893199	0.218701	0.552704	0.27983	0.237676	0.0125129	0.414165	0.997603	0.000348781	0.206298	0.691371	0.202926	0.672746	0.949986	0.00361326	0.153876	0.910095
ENSG00000150991	UBC	-0.372513	-0.268335	-0.198652	-0.152456	-0.0586954	-0.268618	0.652638	0.956987	0.23762	0.762876	1.20819	0.0208426	0.0125257	0.0914421	0.272721	0.483866	0.719341	0.0433069	0.000240524	1.27e-09	0.93102	0.0201618	4.98e-06	0.997224
ENSG00000230479	ENSG00000230479	0.676157	0.316835	0.117483	0.324638	0.947203	0.784445	-0.222639	0.491514	-0.27078	-0.0092997	0.705366	0.122185	0.0125257	0.313598	0.80996	0.40067	3.74986569735617e-06	0.000237892	0.752853	0.118296	0.999556	0.995025	0.0084619	0.994916
ENSG00000197265	GTF2E2	0.334338	0.126246	-0.0182985	0.302041	0.148875	0.0864608	0.207384	0.133214	0.155966	0.04264	-0.100112	-0.182297	0.0125257	0.437706	0.948531	0.0281567	0.212659	0.553234	0.460123	0.485065	0.999556	0.936259	0.692585	0.994916
ENSG00000167695	TLCD3A	0.504508	0.648517	0.031501	0.376411	0.612671	0.0973265	0.747593	0.713473	0.0755689	0.905747	0.741756	-0.38935	0.0125331	0.00029341	0.944441	0.100725	0.000159166	0.699402	0.111831	0.0624346	0.999556	0.000703341	0.00304302	0.884267
ENSG00000273373	ENSG00000273373	0.372234	0.253992	0.0567175	0.493953	0.0142298	0.0363305	0.210665	0.206879	0.225397	-0.518447	-0.865919	0.370536	0.0126267	0.107959	0.839237	0.000133175	0.940097	0.868313	0.415036	0.224138	0.886645	0.0698941	6.58e-05	0.791687
ENSG00000132964	CDK8	0.253839	-0.197835	-0.12681	0.224983	0.0237945	0.00103178	0.356066	-0.215466	0.309174	0.172047	0.338682	0.239498	0.012891	0.0606013	0.302913	0.033054	0.838334	0.995373	0.0275532	0.159217	0.30406	0.4929	0.0151139	0.768172
ENSG00000100403	ZC3H7B	-0.129799	0.183404	0.0201072	-0.0786248	0.127079	0.0181297	-0.0329483	-0.118178	-0.17278	0.207261	0.0314168	0.0280943	0.0129071	9.05480380819464e-05	0.831514	0.222299	0.00325214	0.79277	0.951772	0.5557	0.999556	0.657447	0.935164	0.997224
ENSG00000178229	ZNF543	0.278686	0.111168	0.0659981	-0.00277423	-0.0712003	-0.0198344	-0.166055	-0.193829	0.107355	-0.362752	-0.342097	0.0208358	0.0129071	0.439535	0.716407	0.991587	0.543433	0.906409	0.687488	0.372849	0.999556	0.395685	0.255118	0.997224
ENSG00000162521	RBBP4	-0.103858	0.032619	-0.0694629	-0.097517	-0.0129648	-0.0785934	-0.00520104	0.171131	-0.0256531	-0.110508	-0.148634	-0.127311	0.0129255	0.567805	0.125443	0.0183553	0.78201	0.0295578	0.987728	0.115469	0.999556	0.643113	0.269172	0.975738
ENSG00000185651	UBE2L3	-0.108632	-0.0037949	0.00668691	-0.072197	0.0129016	0.0220619	-0.033632	0.0297196	-0.146837	0.00258988	0.0328835	-0.0942674	0.0131089	0.96346	0.94527	0.161724	0.793105	0.68192	0.870284	0.751877	0.467555	0.996526	0.820109	0.994916
ENSG00000077150	NFKB2	0.429995	0.0246254	-0.0959674	0.320321	0.241073	0.34783	0.436897	-0.279933	0.104973	0.253294	-0.0261785	-0.200254	0.0131089	0.939358	0.721261	0.0973921	0.115055	0.0117092	0.188034	0.300042	0.999556	0.77433	0.969759	0.994916
ENSG00000168646	AXIN2	0.353794	-0.392514	-0.269798	0.278655	-0.381484	-0.227279	0.100001	-0.831703	0.0992388	0.474707	-0.340844	0.465793	0.013161	0.00690979	0.0595961	0.0747399	0.00253076	0.0672956	0.789327	2.22e-09	0.999556	0.0402418	0.109925	0.245176
ENSG00000132688	NES	0.50452	0.611694	-0.19141	0.322052	0.533365	0.0930956	0.555532	0.122107	0.240842	0.54893	0.169976	0.0787326	0.013161	0.00123761	0.486801	0.188579	0.00144587	0.715547	0.00595904	0.588233	0.948962	0.23233	0.717816	0.995429
ENSG00000136159	NUDT15	-0.23403	-0.0333841	-0.0187024	-0.157372	0.124991	-0.0914656	0.0597144	0.107851	-0.0283864	0.00745004	0.0772678	-0.142536	0.013161	0.829805	0.924642	0.157877	0.14034	0.334283	0.839647	0.399801	0.999556	0.991277	0.708477	0.994916
ENSG00000231721	LINC-PINT	0.379164	0.267013	-0.0153818	0.54325	0.445768	-0.0488291	0.201983	0.442402	0.368337	0.444084	0.541242	0.337863	0.0135121	0.0991014	0.964544	3.15707557929749e-05	0.000389699	0.81349	0.322163	0.000358322	0.0488382	0.00853949	0.000156417	0.383366
ENSG00000138376	BARD1	0.474222	0.0483815	-0.224654	0.317732	-0.374334	-0.424089	0.0120697	-0.145945	0.0409875	0.253765	-0.458412	0.119093	0.0135419	0.882896	0.329232	0.162585	0.0211134	0.00701291	0.986381	0.553009	0.999556	0.573293	0.0643847	0.994916
ENSG00000162924	REL	0.280181	-0.0777126	-0.185107	0.136273	-0.180151	-0.0857944	0.83509	0.0552848	0.518423	0.860077	0.292321	0.270917	0.0135487	0.638217	0.146192	0.385037	0.0811206	0.503584	0.001338	0.873514	0.424642	0.000695087	0.330515	0.9806
ENSG00000163510	CWC22	0.168002	0.0171557	-0.0874016	0.178481	-0.0360943	-0.0923082	0.179619	0.0211948	0.0434287	0.152881	0.115436	0.145452	0.0136575	0.885392	0.280549	0.00558604	0.61226	0.146287	0.376716	0.904818	0.999556	0.60406	0.568916	0.994916
ENSG00000163479	SSR2	0.157142	0.0598275	-0.00164722	0.106647	0.0727484	0.011834	-0.00238034	0.040584	-0.0041693	-0.106324	-0.238458	-0.0778687	0.0136575	0.463273	0.991665	0.15361	0.210718	0.899009	0.992895	0.718437	0.999556	0.715047	0.0801406	0.994916
ENSG00000124228	DDX27	0.182686	0.0209059	-0.0621111	0.14285	0.0979341	-0.00485677	0.310968	0.118833	0.0855613	0.28179	0.119834	0.0999918	0.0137569	0.869651	0.543594	0.0789365	0.135241	0.968767	0.00929183	0.338595	0.999556	0.0962517	0.493216	0.994916
ENSG00000108848	LUC7L3	-0.145876	-0.0850368	-0.089445	0.0103902	0.0695588	-0.0639176	-0.0579316	0.140828	-0.0124353	-0.126683	-0.0411078	0.054199	0.0137759	0.203402	0.181052	0.938641	0.197955	0.280843	0.820009	0.190721	0.999556	0.516857	0.807346	0.994916
ENSG00000185950	IRS2	0.554665	1.37958	-0.120569	0.664728	1.82836	-0.466247	2.44637	2.52701	0.245114	2.28081	3.33405	0.42004	0.0139471	1.77703887819965e-12	0.745994	0.00106368	4.06004875035108e-22	0.0166821	9.1e-53	1.3e-56	0.945621	1.4e-14	1.76e-29	0.925874
ENSG00000005206	SPPL2B	-0.180946	-0.278301	-0.0715786	-0.15969	-0.431003	-0.235874	-0.401784	-0.627172	-0.140689	0.000216075	-0.24333	0.247262	0.0141358	1.63124805001357e-05	0.461674	0.0339044	2.77342144820934e-13	5.53138475069571e-05	0.316169	0.018162	0.999556	0.99997	0.644207	0.994916
ENSG00000166272	WBP1L	0.370494	0.456962	-0.0790837	0.477425	-0.370832	-0.11597	0.566654	0.708269	0.0695998	0.220309	-0.579845	0.292432	0.0141358	0.000997844	0.754347	0.00029662	0.00325155	0.486008	0.0061879	8.48e-05	0.999556	0.572022	0.00332552	0.877692
ENSG00000183474	GTF2H2C	-0.227788	-0.0547633	-0.023346	-0.201351	-0.197938	0.068645	0.0798187	0.0634444	-0.139661	0.220358	0.135539	-0.0166674	0.0144623	0.683189	0.900963	0.0321705	0.0108754	0.492692	0.878928	0.79593	0.999556	0.511753	0.59004	0.997224
ENSG00000176894	PXMP2	-0.215007	-0.0110028	0.0681184	-0.143477	-0.0516684	-0.117006	-0.109575	-0.0181109	-0.263991	-0.112442	0.0181474	0.0589778	0.0144946	0.945839	0.583076	0.165457	0.569694	0.147988	0.834072	0.951029	0.94494	0.866413	0.966805	0.995429
ENSG00000144802	NFKBIZ	0.520009	0.599636	-0.0453672	0.897518	0.903677	-0.101969	0.105111	0.760688	1.19004	1.61715	1.77477	1.04589	0.0147017	0.00310027	0.922813	1.36912311437478e-07	1.28679379522077e-07	0.707465	0.911159	0.0173588	0.000371337	8.32e-10	2.43e-12	0.00152192
ENSG00000123395	ATG101	0.228668	0.0383217	0.178565	0.202483	-0.00735279	0.160421	0.0739667	-0.141837	-0.0502164	0.332414	0.13245	0.244863	0.0147529	0.799226	0.0578676	0.0351709	0.949217	0.0464504	0.899123	0.55305	0.999556	0.441206	0.724713	0.994916
ENSG00000121931	LRIF1	0.218932	0.116794	-0.117754	0.0489309	0.192866	-0.124918	0.297668	0.137657	0.0102287	0.239757	0.535666	0.271064	0.0148014	0.253307	0.279881	0.771083	0.00980899	0.144141	0.0375093	0.315924	0.999556	0.441763	0.00230357	0.848178
ENSG00000162086	ZNF75A	-0.21027	-0.0658142	-0.0430047	-0.29532	-0.257163	-0.0316793	-0.244483	0.0101663	-0.0396881	-0.307766	-0.264628	0.0484544	0.0150409	0.576192	0.76797	6.39930463554236e-05	0.000285628	0.778102	0.121154	0.953374	0.999556	0.153955	0.131763	0.994916
ENSG00000158022	TRIM63	0.590557	2.11889	-0.281662	0.857911	1.60543	-0.626696	2.66097	2.95493	-0.114861	1.56955	1.74346	0.145607	0.0151566	8.72686167610315e-24	0.353428	2.89517323123786e-05	1.2270127272038e-16	0.00163473	3.83e-68	5.83e-83	0.999556	5.59e-09	1.59e-11	0.994916
ENSG00000171408	PDE7B	-0.281665	-0.164591	-0.0634376	-0.347024	-0.293587	0.0280703	-0.210331	0.124188	0.0282539	-0.222806	-0.0106266	-0.108167	0.0153416	0.191417	0.737728	0.000789967	0.00169606	0.862648	0.361995	0.456093	0.999556	0.431965	0.972424	0.994916
ENSG00000144381	HSPD1	0.220764	0.228006	0.0827472	0.0771386	0.374106	0.168615	0.647509	0.594955	0.261472	0.296247	0.658134	-0.0925102	0.0155508	0.00892878	0.504737	0.588669	2.06847956057542e-07	0.0321786	2.21e-06	7.27e-06	0.622015	0.591572	0.0226696	0.994916
ENSG00000132478	UNK	-0.160158	0.198971	-0.0032856	-0.0618156	0.0798622	0.00232601	-0.177333	0.258865	-0.0596394	-0.0108326	0.167944	0.0760337	0.0155771	0.000795747	0.983436	0.526725	0.178777	0.983643	0.674847	0.231084	0.999556	0.99062	0.501091	0.994916
ENSG00000133703	KRAS	0.242735	-0.193227	-0.0026921	0.25411	0.168106	0.0685633	0.511578	-0.17409	0.239598	0.466703	0.429966	0.147831	0.0155771	0.058598	0.991486	0.00740888	0.0470649	0.542605	6.79e-05	0.233697	0.613197	0.00249651	0.0021346	0.994916
ENSG00000248592	STIMATE-MUSTN1	-0.539297	-0.35382	0.0218446	-0.379852	-0.784161	0.0681269	-0.985727	-0.540435	-0.704943	-0.564132	-0.552721	-0.11188	0.0159169	0.136232	0.96556	0.140909	1.38424698986896e-05	0.822287	0.00197289	0.0832041	0.200622	0.205171	0.108114	0.994916
ENSG00000111011	RSRC2	0.130684	0.158177	0.0754294	0.0993686	0.324409	0.0028657	0.200315	0.17309	0.0610478	0.124067	0.39842	-0.0389948	0.0160861	0.00155381	0.225517	0.0981632	5.18631124111182e-14	0.974971	0.0412354	0.0424157	0.999556	0.633292	0.00101073	0.994916
ENSG00000188315	C3orf62	-0.382947	-0.266288	0.109886	-0.242203	-0.270207	0.365907	-0.0587021	-0.00354478	0.0381153	-0.0330678	-0.250204	-0.0468216	0.0166657	0.108375	0.646439	0.210168	0.0467462	0.00539958	0.922076	0.992123	0.999556	0.959889	0.28489	0.995638
ENSG00000177082	WDR73	-0.263552	-0.148662	-0.161255	-0.136403	-0.329643	-0.227388	-0.154852	-0.170836	-0.0662284	-0.236735	-0.517506	-0.109185	0.0167197	0.213815	0.169963	0.345596	0.000146751	0.010505	0.465569	0.201601	0.999556	0.359883	0.000852521	0.994916
ENSG00000260261	ENSG00000260261	0.375867	-0.0717977	0.168433	0.247899	-0.352399	0.246646	0.0347074	0.215897	0.0715231	-0.595601	-0.334427	0.303046	0.0167759	0.766754	0.385823	0.180662	0.00737361	0.0683878	0.962565	0.41239	0.999556	0.141785	0.36334	0.994916
ENSG00000110906	KCTD10	0.296348	-0.0834588	-0.0777018	0.203219	0.00336854	0.00940199	0.167545	-0.0850893	0.290916	0.293773	-0.224029	0.0710565	0.0167918	0.634072	0.6794	0.162132	0.98383	0.963082	0.309364	0.506348	0.0721349	0.0587203	0.104841	0.994916
ENSG00000185670	ZBTB3	-0.342509	0.0422586	0.152373	-0.508437	-0.360063	0.0897231	-0.63992	-0.29222	-0.449223	-0.618118	-0.973777	-0.102407	0.0170197	0.860521	0.395698	2.44196431754808e-05	0.00257212	0.582992	0.0097042	0.229312	0.437623	0.0807207	0.00031877	0.994916
ENSG00000179344	HLA-DQB1	0.459754	-0.0923867	0.0415975	0.391672	-0.0526875	0.0505374	0.207145	-0.0763152	0.383778	0.117123	0.110768	0.37837	0.0170197	0.742696	0.91419	0.0388807	0.798141	0.836386	0.608266	0.770546	0.524608	0.822436	0.699635	0.611323
ENSG00000159166	LAD1	-1.03468	-1.35722	0.138354	-0.419675	-1.53279	0.847391	-0.0734469	-0.343068	0.16779	-0.916885	-0.638271	-0.156453	0.0171544	0.001477	0.877027	0.465276	6.08590305709764e-05	0.0228358	0.963634	0.584296	0.999556	0.436899	0.500937	0.996772
ENSG00000196227	FAM217B	-0.324586	-0.0659733	0.465536	-0.331232	-0.442427	0.410289	-0.262713	-0.122659	-0.103697	-0.448976	-0.809941	-0.298244	0.0171864	0.750424	8.92155770074536e-05	0.0105379	4.76237501635063e-05	0.000151126	0.286695	0.528731	0.999556	0.0476285	3.15e-06	0.809839
ENSG00000083290	ULK2	-0.186107	-0.0458101	-0.161652	-0.172787	-0.0137491	-0.143244	0.0470851	0.0608982	-0.113897	0.150448	0.131865	-0.0315941	0.0172149	0.687586	0.0370912	0.0272864	0.87768	0.0317882	0.858576	0.606527	0.999556	0.478336	0.369495	0.995429
ENSG00000129757	CDKN1C	-0.28156	-0.280527	-0.102749	-0.0286817	-0.229691	-0.226766	-0.134232	-0.143873	-0.0417354	0.251055	0.149301	0.163846	0.0172436	0.0138712	0.526252	0.909785	0.0214609	0.0246333	0.757744	0.50469	0.999556	0.334778	0.4956	0.994916
ENSG00000167701	GPT	-0.310974	-0.00190251	0.557221	-0.208115	-0.0284081	0.0590327	-0.188129	-0.532593	-0.139414	0.476647	0.342734	0.43794	0.0172597	0.994366	3.65627904795071e-07	0.168916	0.847745	0.712969	0.867385	0.240476	0.999556	0.65016	0.634761	0.994916
ENSG00000140961	OSGIN1	0.484951	1.06807	0.440354	0.229797	0.336239	-0.0489745	1.58413	0.541471	-0.00526346	1.63873	1.51876	0.779928	0.0172821	7.11595083851981e-10	0.0318794	0.411855	0.0625078	0.867873	0.00221621	0.336695	0.999556	0.00124342	0.00111394	0.787523
ENSG00000136631	VPS45	-0.154323	-0.156385	0.0408918	-0.117628	-0.28517	0.0381608	-0.0734956	-0.102889	-0.124396	-0.196959	-0.428466	-0.189679	0.0173182	0.0111213	0.673828	0.100158	2.72964590199846e-08	0.608644	0.840087	0.52934	0.999556	0.259002	0.000122582	0.805998
ENSG00000180667	YOD1	0.340424	-0.0434932	-0.0239955	0.220864	0.179822	-0.0556131	0.896361	0.243335	0.147762	-0.248828	0.610343	0.0697871	0.0175746	0.863141	0.938621	0.207741	0.177084	0.7615	1.27e-13	0.100449	0.999556	0.572022	0.00652552	0.994916
ENSG00000260751	ENSG00000260751	0.462623	-0.1474	0.15787	0.341718	-0.268409	-0.300769	-0.125611	-0.44685	0.343186	-0.333143	-0.258547	0.217181	0.0176517	0.607066	0.56654	0.117416	0.141692	0.0898072	0.805119	0.0321736	0.653201	0.297623	0.297951	0.993352
ENSG00000163660	CCNL1	0.255317	0.131356	0.0243848	0.253574	0.399749	-0.00249563	0.290204	0.418039	0.229485	0.310077	0.553131	0.265539	0.017655	0.298284	0.914502	0.0145751	2.31501944170053e-06	0.988732	0.213067	0.0107567	0.907786	0.122225	0.000123189	0.763031
ENSG00000164305	CASP3	0.283507	0.198727	-0.0971553	0.262046	0.448461	0.198577	0.223373	0.042868	0.0943506	0.189811	0.204728	0.190308	0.0176666	0.114638	0.564212	0.0281567	1.45955576717712e-06	0.0514623	0.466492	0.854955	0.999556	0.631321	0.395858	0.994916
ENSG00000198142	SOWAHC	0.410838	0.408734	-0.186758	-0.0547846	0.255166	-0.072716	0.258378	0.925897	0.576164	0.221838	0.143303	0.164197	0.0176928	0.0182077	0.404863	0.884929	0.1128	0.744903	0.577713	2.01e-05	0.164149	0.718073	0.720164	0.994916
ENSG00000100354	TNRC6B	0.206792	0.0311675	-0.045701	0.075543	-0.357318	-0.186953	0.123704	-0.166383	0.0492915	0.0743122	-0.448081	0.0517881	0.0177883	0.826982	0.749667	0.572561	1.98422124797521e-07	0.0100828	0.511166	0.136748	0.999556	0.823891	0.0001483	0.994916
ENSG00000146676	PURB	0.157408	0.185696	-0.0378859	0.0884525	0.372069	0.14085	0.151956	0.230373	0.026379	0.0364412	0.322796	0.0375716	0.0180808	0.00240116	0.720718	0.303368	8.62681922125223e-13	0.0109064	0.272994	0.0135238	0.999556	0.936994	0.0382478	0.995429
ENSG00000128309	MPST	-0.207724	-0.00274408	0.177188	-0.15936	-0.0880115	-0.131613	0.0613369	-0.165629	-0.0114142	0.226794	-0.124353	0.433763	0.0180878	0.987249	0.0410706	0.0990315	0.280853	0.0936924	0.8744	0.284825	0.999556	0.537545	0.658344	0.382095
ENSG00000105393	BABAM1	-0.131809	-0.0212591	-0.027559	-0.0878191	-0.00763237	-0.0851496	-0.0575082	-0.145899	-0.0822986	0.156745	0.0825658	0.198651	0.018297	0.814237	0.766435	0.181826	0.906665	0.0868199	0.895492	0.398234	0.999556	0.730502	0.786509	0.994916
ENSG00000171824	EXOSC10	-0.151308	-0.22446	-0.0395188	-0.0312639	-0.234386	-0.115899	-0.127173	-0.17857	-0.0226824	-0.117158	-0.29004	0.0462507	0.0184166	6.79099559025565e-05	0.686066	0.792872	3.3866327835051e-06	0.0338803	0.365741	0.0501818	0.999556	0.55467	0.0043546	0.994916
ENSG00000132563	REEP2	-0.376914	-0.819064	-0.0731142	-0.351004	-0.614279	-0.237508	-0.49596	-1.09725	-0.272413	-0.00515545	-0.35189	0.142257	0.0185319	1.32564886669281e-08	0.791767	0.0285485	3.54195491490732e-06	0.112676	0.151631	3.64e-06	0.999556	0.997883	0.412281	0.994916
ENSG00000172007	RAB33B	0.281488	0.201231	0.0379812	0.123561	0.309832	-0.0122745	-0.00564439	0.0153738	0.213549	-0.0906641	0.0279779	0.0683793	0.0187677	0.11626	0.866472	0.468606	0.00166477	0.94773	0.989936	0.943216	0.881252	0.885605	0.940445	0.994916
ENSG00000235194	PPP1R3E	0.263534	0.713936	-0.0106493	0.289845	-0.0882021	-0.244022	0.733347	1.36495	-0.069535	-0.298343	-0.511215	0.0226871	0.0189002	6.69908302465103e-15	0.966076	0.00518991	0.41976	0.00838466	4.72e-09	7.03e-32	0.999556	0.356733	0.0112519	0.997224
ENSG00000150712	MTMR12	0.217078	0.0155103	-0.077303	0.140742	-0.0205522	0.016396	0.354307	-0.167352	0.153981	0.392659	-0.263397	0.133391	0.0189832	0.927445	0.543121	0.209318	0.844785	0.903253	0.00238889	0.177219	0.914934	0.00223309	0.0381138	0.979672
ENSG00000109466	KLHL2	0.500144	0.0355519	0.0115328	0.568164	0.225982	0.0130458	0.352987	0.219498	0.319502	0.0641812	0.14231	-0.0554301	0.0192366	0.925027	0.981559	0.00324061	0.222359	0.969277	0.194857	0.318859	0.7547	0.916845	0.627659	0.995429
ENSG00000255200	PGAM1P8	0.452535	0.316863	-0.0924013	-0.260871	0.306982	-0.0233935	-0.779923	-0.0652397	0.431605	-1.2214	-0.567253	0.437696	0.0196486	0.118853	0.77866	0.307867	0.0661896	0.937033	0.000722827	0.821646	0.438766	3.6e-08	0.0106828	0.498159
ENSG00000110324	IL10RA	0.777118	-0.417139	0.00828797	0.59859	-0.304634	-0.16211	-0.57059	-0.871384	0.528892	-0.297031	-0.495481	0.140142	0.0202526	0.281459	0.991763	0.109574	0.336853	0.693667	0.076413	0.000515468	0.370534	0.693569	0.212442	0.994916
ENSG00000109787	KLF3	0.251068	0.280995	-0.0823096	0.249088	0.166166	-0.15202	0.69641	0.536771	0.280584	0.567804	0.414347	0.0750154	0.0202732	0.00457679	0.600314	0.0181401	0.0741253	0.127706	4.15e-12	1.38e-07	0.155089	0.000352341	0.00703522	0.994916
ENSG00000272341	ENSG00000272341	0.522917	0.369906	-0.0507525	0.143494	0.36708	0.150082	0.394574	0.232119	0.282381	-0.147014	0.500223	-0.0805402	0.0204853	0.136915	0.916226	0.710745	0.0682389	0.555446	0.333452	0.448469	0.999556	0.834937	0.063752	0.994916
ENSG00000119711	ALDH6A1	-0.285577	-0.0216983	0.0938314	-0.218355	0.0326746	-0.252831	0.126126	0.209292	-0.0110175	0.14313	0.153079	-0.0601201	0.0206604	0.923205	0.588156	0.106654	0.812846	0.012849	0.779237	0.306793	0.999556	0.751788	0.547174	0.994916
ENSG00000181315	ZNF322	0.186752	-0.0389519	-0.0795396	0.0954442	-0.0619001	-0.0399039	-0.177916	-0.1992	0.069509	-0.116978	-0.17456	0.199975	0.0207728	0.746786	0.447816	0.382593	0.425954	0.68549	0.639695	0.340898	0.999556	0.780843	0.411767	0.949592
ENSG00000100360	IFT27	-0.218301	-0.19712	0.175891	-0.190203	-0.54749	0.0501315	-0.31681	-0.498428	-0.111613	-0.33395	-0.742616	-0.0530348	0.0209651	0.0326639	0.0539239	0.0486032	4.99873921491398e-13	0.643418	0.0437235	5.84e-05	0.999556	0.0408949	2.07e-09	0.994916
ENSG00000153187	HNRNPU	0.185943	0.289297	-0.11302	0.352031	0.67442	-0.260099	0.815265	0.976095	0.0297028	0.880063	0.98046	-0.0545513	0.0215515	3.88498691066034e-05	0.213266	3.72225654504327e-08	4.12411139411201e-25	3.60819624685561e-05	6.53e-17	8.59e-25	0.999556	1.34e-10	8.95e-14	0.994916
ENSG00000115459	ELMOD3	-0.228491	-0.0876286	0.219445	-0.167924	-0.12698	0.143347	-0.0657198	-0.208484	0.0163893	-0.062461	-0.346378	0.102165	0.0215608	0.485553	0.0181783	0.133352	0.147324	0.103617	0.798968	0.0514587	0.999556	0.860268	0.00572422	0.994916
ENSG00000167302	TEPSIN	-0.231321	-0.115939	-0.101024	-0.196798	-0.147621	0.0401895	-0.37512	-0.401153	-0.197994	-0.120604	-0.25863	0.103269	0.0216221	0.307246	0.406374	0.0629975	0.0835893	0.739173	0.217358	0.0751648	0.999556	0.888343	0.506265	0.994916
ENSG00000173327	MAP3K11	0.196617	-0.171157	0.0667747	0.0978622	-0.250746	0.0656531	0.349706	-0.728161	0.0834079	0.514812	-0.397658	0.0627529	0.0217437	0.0442526	0.578107	0.396561	0.000242072	0.471697	0.361995	0.00208776	0.999556	0.443313	0.435614	0.997224
ENSG00000152433	ZNF547	0.329171	0.0557145	-0.057346	0.0944	-0.166747	0.121931	0.321286	0.10189	-0.204967	-0.379468	-0.746391	-0.18685	0.0219268	0.799631	0.818594	0.698977	0.192709	0.408546	0.396347	0.730333	0.999556	0.350713	0.00319663	0.994916
ENSG00000215301	DDX3X	0.139388	0.049817	-0.0732498	0.123411	0.34618	-0.0203169	0.242819	0.259605	0.106579	0.299251	0.62156	0.0596909	0.0219563	0.533172	0.309714	0.046718	2.72952312925926e-13	0.796996	0.00880762	0.00143644	0.965809	0.132547	8e-06	0.994916
ENSG00000187514	PTMA	0.297859	0.273909	-0.105325	0.230407	0.329452	-0.0792762	0.154093	0.224623	0.164915	0.3398	0.39075	0.0902982	0.0219563	0.0305716	0.558323	0.107126	0.00148906	0.593965	0.298466	0.022927	0.712315	0.0060368	0.000251714	0.994916
ENSG00000112658	SRF	0.15314	0.0556354	-0.0629523	0.0283404	0.0466427	-0.00603125	0.161957	-0.277155	0.0336583	0.284422	-0.0158357	0.141253	0.022506	0.526209	0.473372	0.823553	0.471399	0.95317	0.542006	0.0624061	0.999556	0.216982	0.957528	0.994916
ENSG00000123975	CKS2	0.866326	-0.0791668	-0.0177326	0.417261	0.399398	0.0950316	0.992285	0.0561296	0.438542	0.618618	0.633586	0.340643	0.0225604	0.909423	0.984695	0.442714	0.248936	0.856184	2.87e-06	0.860996	0.544504	0.230978	0.10099	0.994916
ENSG00000148943	LIN7C	0.21064	0.00455568	-0.000225178	0.150488	0.014804	-0.0781915	0.23038	0.0647894	0.118872	0.167208	0.184745	0.164684	0.0226414	0.979419	0.998926	0.157037	0.887455	0.430704	0.122065	0.643123	0.999556	0.62395	0.373698	0.994916
ENSG00000100625	SIX4	0.225489	-0.184415	-0.149851	0.0635389	-0.384562	-0.178906	0.138832	-0.0761363	-0.025988	-0.280092	-0.347139	-0.0817855	0.0229108	0.0643937	0.165149	0.704168	6.50025589193549e-07	0.0339222	0.717644	0.724292	0.999556	0.295198	0.0613658	0.994916
ENSG00000114388	NPRL2	-0.188242	-0.0851908	0.0584353	-0.139548	-0.0573389	0.24315	-0.212326	-0.192983	-0.20455	-0.0841512	-0.313021	0.0392402	0.0230749	0.390909	0.621052	0.130607	0.473036	0.000122754	0.0692534	0.0494504	0.338907	0.876172	0.126925	0.997224
ENSG00000138439	FAM117B	0.403511	-0.744055	-0.231012	0.234101	-1.18771	-0.171916	-0.200941	-0.567566	0.32585	-0.425961	-1.30047	-0.00933092	0.0230908	1.32463260389019e-06	0.247403	0.307058	3.34097841121412e-15	0.320565	0.673141	0.0140812	0.876023	0.188407	2.55e-09	0.997981
ENSG00000182518	FAM104B	-0.231354	0.000944157	0.0868238	-0.173595	-0.0393529	0.0149025	-0.0834696	0.0878265	-0.127641	-0.000214439	0.0905402	-0.0704561	0.0231981	0.995964	0.514612	0.128418	0.715643	0.918373	0.775217	0.532251	0.999556	0.999713	0.677179	0.994916
ENSG00000135547	HEY2	0.320323	0.500015	0.0572783	0.173393	0.556439	-0.115914	0.625244	0.643011	0.205102	0.125861	0.221503	0.155293	0.0231981	5.4308340859337e-05	0.814996	0.343127	5.05590660350156e-07	0.434567	2.72e-05	5.34e-06	0.940282	0.792848	0.330515	0.994916
ENSG00000042445	RETSAT	-0.370846	0.0811281	0.428068	-0.279738	0.243386	0.133097	0.0590976	0.53293	0.0796017	-0.0917031	0.328776	0.0709634	0.0232999	0.738832	0.00374972	0.122404	0.0787613	0.434399	0.845084	1.61e-07	0.999556	0.844952	0.0701255	0.994916
ENSG00000228300	FAM174C	0.335943	0.261161	0.0730695	-0.0762039	0.000682787	0.0507385	-0.35067	-0.969137	-0.146705	-0.0594876	-0.365461	0.100532	0.0233653	0.0954486	0.763198	0.78301	0.997101	0.788957	0.693651	0.0245885	0.999556	0.977987	0.650328	0.997224
ENSG00000130669	PAK4	-0.179041	-0.215816	0.0260925	-0.120091	-0.201721	0.169738	-0.104282	-0.720073	-0.141359	0.544809	0.0978693	0.277827	0.0235819	0.00266684	0.853617	0.195406	0.00146107	0.00719474	0.915796	0.0368697	0.999556	0.381074	0.878565	0.994916
ENSG00000139722	VPS37B	0.23317	-0.0575387	0.0363572	0.0846082	-0.17525	-0.108993	-0.0589943	-0.166419	0.0598418	0.126838	0.0979169	0.280252	0.0239821	0.693808	0.847358	0.596484	0.0413156	0.2862	0.942527	0.590286	0.999556	0.780312	0.715782	0.828817
ENSG00000037757	MRI1	-0.224191	-0.27001	0.0710364	-0.129466	-0.345975	0.0818282	-0.431389	-0.456604	-0.207234	-0.25538	-0.588398	0.0200332	0.0239821	0.00245496	0.609215	0.291626	6.75539978235738e-06	0.412504	0.0403626	0.00982788	0.995154	0.567065	0.0110814	0.997224
ENSG00000105556	MIER2	-0.201741	0.143188	-0.113437	0.012406	0.144965	0.0732822	0.204431	-0.200254	0.0751432	0.359476	0.441273	0.265347	0.0240106	0.118853	0.266736	0.950157	0.0523766	0.420735	0.733932	0.525376	0.999556	0.525449	0.208713	0.994916
ENSG00000140564	FURIN	0.194702	0.154682	-0.0909337	0.107535	0.229873	-0.0823726	0.314807	-0.219373	0.0639677	0.488589	0.606151	0.332102	0.0242651	0.0772052	0.396128	0.332972	0.000754276	0.33542	0.572214	0.526728	0.999556	0.270608	0.0565493	0.975738
ENSG00000004864	SLC25A13	0.271069	0.431071	-0.105961	0.143534	0.150781	-0.0263415	0.01948	0.113814	0.176717	-0.0411497	0.157647	0.0466608	0.0242795	9.21923151002367e-06	0.495422	0.367031	0.138416	0.870692	0.955455	0.367099	0.790069	0.931933	0.433679	0.994916
ENSG00000136237	RAPGEF5	0.463785	0.0361431	0.103703	0.439387	0.0759065	-0.0321547	0.473151	0.321122	0.473506	0.343074	0.388341	0.273749	0.0243406	0.920479	0.733294	0.0315236	0.722719	0.908881	0.130366	0.217876	0.451787	0.334681	0.114816	0.951169
ENSG00000231074	HCG18	0.153718	0.120567	0.00877154	0.148966	0.11087	0.064373	0.256049	0.0581698	-0.0378378	0.260445	0.191093	0.142448	0.0246786	0.0787738	0.951235	0.0263201	0.0526	0.33834	0.190503	0.744333	0.999556	0.242812	0.29644	0.994916
ENSG00000182551	ADI1	-0.163775	-0.0413166	0.0900821	-0.134362	0.0326493	-0.0526618	-0.018695	-0.00269515	-0.187367	-0.154267	-0.152119	-0.177119	0.0250201	0.693347	0.28788	0.0810351	0.663241	0.498847	0.963483	0.990412	0.886645	0.629354	0.446456	0.970379
ENSG00000204843	DCTN1	-0.0916641	-0.031181	-0.0126011	-0.0766941	0.0403837	-0.0106306	-0.0892387	-0.212337	-0.155979	0.0805663	-0.0394201	-0.103999	0.0250201	0.56416	0.867078	0.072704	0.2743	0.845674	0.719649	0.0685885	0.904249	0.881052	0.899694	0.994916
ENSG00000187790	FANCM	0.277717	-0.0686792	-0.0546494	0.346224	-0.32222	-0.127573	0.130714	-0.278292	0.213482	0.205175	-0.282573	0.368069	0.0257528	0.699975	0.796969	0.00129134	0.0012591	0.298733	0.700013	0.0970437	0.912558	0.627523	0.244585	0.728001
ENSG00000153487	ING1	0.280768	0.298854	-0.199658	0.188257	0.242719	-0.246867	0.117246	-0.151939	0.377109	0.18919	-0.103343	0.358421	0.0257528	0.0106564	0.141693	0.211939	0.0204434	0.0207268	0.74742	0.407546	0.162308	0.6187	0.71214	0.62066
ENSG00000175287	PHYHD1	-0.248917	-0.0239032	-0.113585	-0.136164	-0.0704547	-0.162527	-0.0620599	-0.172651	-0.101199	-0.0503808	-0.23291	-0.0668252	0.0257528	0.902773	0.418315	0.348351	0.516767	0.0965499	0.911308	0.420102	0.999556	0.94987	0.475439	0.995429
ENSG00000070770	CSNK2A2	0.156222	0.0503711	-0.122572	0.166732	0.155457	-0.00833607	0.0019678	0.00995943	0.000656714	-0.0599614	-0.0830596	-0.00524531	0.0261043	0.589952	0.0816978	0.0106686	0.00532421	0.934883	0.995447	0.952245	0.999556	0.834673	0.563944	0.997224
ENSG00000144460	NYAP2	-1.03129	-0.469731	-1.01059	-0.373279	-0.412133	-1.85001	0.356668	-0.291123	-0.162403	0.0816545	0.263339	-0.542867	0.0262002	0.38557	0.0340625	0.570938	0.311587	1.05754445350305e-06	0.662885	0.535941	0.999556	0.921783	0.467898	0.689176
ENSG00000185122	HSF1	-0.157004	0.044499	0.106412	-0.0995116	0.0512987	0.0499572	0.00370134	-0.312495	-0.15033	0.126782	0.0704621	0.06432	0.0262002	0.650266	0.160237	0.241109	0.444558	0.510488	0.995794	0.229314	0.999556	0.892748	0.896038	0.997224
ENSG00000131876	SNRPA1	-0.217238	0.00952607	0.0158019	-0.0800939	-0.012636	0.161768	-0.194216	0.228471	0.0328098	-0.428871	0.116099	-0.0354742	0.0263114	0.956352	0.93632	0.581771	0.908093	0.0385988	0.219806	0.0436092	0.999556	0.00256257	0.50462	0.995429
ENSG00000124596	OARD1	-0.174618	-0.0794288	0.158508	-0.201185	-0.238727	0.105553	-0.060899	0.0965014	-0.0378507	-0.150137	-0.254475	-0.0147219	0.0263641	0.392535	0.0331609	0.00467704	0.000107535	0.128573	0.877896	0.569199	0.999556	0.555514	0.0716914	0.997224
ENSG00000173269	MMRN2	0.308798	0.183717	0.176573	0.425603	0.29098	0.138295	0.49756	0.0620072	0.146014	0.690701	0.451865	0.24559	0.0263894	0.227073	0.266924	0.000278111	0.00918226	0.306293	0.00586243	0.773771	0.999556	4.64e-06	0.00285024	0.814626
ENSG00000140450	ARRDC4	0.585131	-0.815305	-0.630333	0.870798	0.722658	0.294638	0.426521	-0.130386	0.235414	1.66406	1.48297	0.178563	0.0265874	0.000640118	0.0114859	5.58584988261437e-05	0.000257806	0.221179	0.0549199	0.554367	0.949986	2.87e-12	2.89e-10	0.994916
ENSG00000181827	RFX7	0.257131	0.295862	-0.085716	0.204852	-0.360032	-0.315191	0.353966	0.132438	0.0651182	0.117846	-0.423313	-0.0257575	0.0267714	0.00553367	0.60243	0.103174	8.66106402522163e-05	0.000536055	0.130714	0.526428	0.999556	0.840624	0.0645722	0.997224
ENSG00000198538	ZNF28	0.446413	0.157392	0.0424442	0.255834	-0.10926	0.246877	0.0559081	0.0149868	0.235799	0.113663	0.129742	0.223013	0.0268197	0.532285	0.918907	0.31591	0.579828	0.180229	0.911763	0.952245	0.887645	0.853179	0.683421	0.994916
ENSG00000155906	RMND1	-0.193301	-0.0323919	0.169536	-0.144243	-0.202478	0.0436607	0.00206294	0.0779354	0.0161129	-0.0175505	-0.261887	-0.0839444	0.0272245	0.81178	0.043913	0.137665	0.00372046	0.670642	0.995794	0.625427	0.999556	0.974661	0.090264	0.994916
ENSG00000223768	LINC00205	0.389941	0.136962	0.0886078	0.358747	0.00963543	0.231002	0.646602	0.261688	0.607169	-0.048817	-0.251578	0.00621906	0.0273076	0.542229	0.755251	0.039041	0.963451	0.1335	0.225867	0.564643	0.761591	0.962042	0.534082	0.999532
ENSG00000168994	PXDC1	0.563687	1.31589	-0.247833	0.550495	1.66561	-0.173194	0.611178	1.60966	0.107859	0.901603	1.58334	0.287931	0.0274502	2.27382303365519e-10	0.425043	0.0280158	5.24349532965502e-17	0.519884	0.287761	1.23e-05	0.999556	0.017732	4.23e-07	0.994916
ENSG00000111049	MYF5	0.426189	-0.0621429	0.0277622	0.458744	0.212152	0.160951	0.283789	-0.570948	0.405685	0.227162	0.0321763	0.668001	0.0279367	0.849513	0.9461	0.00956052	0.226632	0.403416	0.596782	0.0501818	0.880182	0.654386	0.938442	0.0759236
ENSG00000066735	KIF26A	-0.326399	-0.988484	-0.109359	0.0369919	-0.61589	-0.15801	0.0292643	-0.554865	-0.0868947	0.795089	0.586593	0.383615	0.0283275	9.04174129366308e-16	0.602137	0.902235	3.09936272037581e-08	0.264468	0.986381	0.322477	0.999556	0.19817	0.257197	0.994916
ENSG00000140400	MAN2C1	-0.114568	-0.0700947	0.0777456	-0.0342641	-0.0212897	0.0970931	-0.0553369	-0.244334	-0.128922	0.173749	0.154374	0.132048	0.0284658	0.218818	0.162703	0.685978	0.693075	0.0237394	0.923609	0.24314	0.999556	0.834322	0.740621	0.994916
ENSG00000084463	WBP11	-0.107713	-0.0551295	-0.0673909	-0.0909951	0.034848	-0.0636828	-0.00093388	0.0790396	-0.0566507	-0.0859273	0.056131	-0.0847723	0.0285671	0.332171	0.212622	0.0767301	0.453828	0.149152	0.99719	0.404085	0.999556	0.683165	0.685348	0.994916
ENSG00000121691	CAT	-0.205872	-0.085236	0.159643	-0.119866	-0.120818	-0.179247	0.0724871	0.0393414	-0.0338756	-0.172631	-0.179772	-0.150245	0.0291041	0.464926	0.0953413	0.307093	0.13497	0.0201656	0.74009	0.744197	0.999556	0.207782	0.0826618	0.83024
ENSG00000103168	TAF1C	-0.176766	-0.0731125	0.0624203	-0.0460627	-0.153343	0.0892068	-0.112467	-0.117321	-0.00903553	0.125039	0.0603223	0.266224	0.0291041	0.451974	0.564577	0.735225	0.0171596	0.226221	0.831785	0.63684	0.999556	0.863483	0.887577	0.994916
ENSG00000175137	SH3BP5L	-0.140051	-0.0850865	0.0455418	-0.16133	-0.0532534	0.138424	-0.136242	-0.330529	-0.140592	-0.0602853	0.0241366	-0.000710418	0.0294209	0.223557	0.617308	0.00532469	0.368939	0.00699583	0.626417	0.0173967	0.999556	0.927346	0.95317	0.999532
ENSG00000198938	MT-CO3	-0.168522	-0.123728	0.0142944	-0.13015	-0.0519719	-0.0373292	0.0249073	0.134587	0.0397149	-0.202427	-0.000974995	-0.238498	0.0294962	0.122367	0.928597	0.122684	0.480518	0.681632	0.952569	0.368143	0.999556	0.448326	0.996954	0.83024
ENSG00000213062	ENSG00000213062	0.498974	1.17171	0.314269	0.906275	1.38756	0.0684104	2.29842	1.61101	0.0130374	1.96359	2.38217	0.494206	0.0298674	5.92369811581417e-10	0.233369	4.90572539175533e-07	1.29414946940635e-14	0.82987	1.76e-15	1.09e-07	0.999556	1.18e-07	6.76e-12	0.953952
ENSG00000235205	TATDN2P3	0.564559	0.531828	-0.294028	0.463981	0.364196	-0.367982	1.13635	1.22282	1.09584	1.11152	0.630845	0.98634	0.0298674	0.0420295	0.352187	0.0928278	0.120171	0.115113	0.00116519	0.000108355	0.00726271	9.72e-05	0.0335283	0.00504668
ENSG00000141905	NFIC	-0.140739	-0.0767612	-0.0441221	-0.108098	-0.0548237	0.198735	-0.0608992	-0.232792	-0.13738	0.178868	0.185103	0.0658253	0.0301325	0.297683	0.634586	0.128275	0.356618	6.18028339654118e-05	0.906695	0.216948	0.999556	0.708837	0.512065	0.994916
ENSG00000103202	NME4	-0.191209	-0.0183892	-0.0423158	-0.083787	-0.185201	-0.0270319	0.0237447	-0.0582103	0.00771486	0.213141	0.142437	0.187211	0.0302731	0.90375	0.765271	0.486614	0.00835533	0.807417	0.975336	0.84271	0.999556	0.685626	0.682591	0.994916
ENSG00000039523	RIPOR1	0.165049	0.190698	-0.0298515	0.166187	0.0837139	0.00341555	0.301067	-0.0858442	0.00947849	0.599883	0.265318	0.242494	0.0302731	0.00602112	0.818212	0.0229509	0.211669	0.978417	0.275983	0.712966	0.999556	0.0378196	0.383802	0.994916
ENSG00000162654	GBP4	-0.373943	-0.0718834	0.0535816	-0.277739	-0.0998198	0.089	-0.463032	0.754961	0.25098	-0.27235	0.808361	0.00417851	0.030287	0.762155	0.860766	0.150483	0.517119	0.652187	0.120992	0.000407952	0.999556	0.725812	0.0220645	0.999532
ENSG00000168906	MAT2A	0.252556	0.247342	-0.019771	0.237753	0.718659	0.0986855	0.543458	0.586032	0.139909	0.529458	0.88382	0.185927	0.0303242	0.0254626	0.93576	0.0388807	7.1247309204302e-16	0.405752	4.23e-10	2.93e-12	0.887645	0.00110835	1.6e-10	0.952181
ENSG00000172262	ZNF131	0.191324	0.0405322	-0.093147	0.0539262	-0.0458368	-0.163693	0.109962	0.157329	0.0451199	-0.140965	-0.135801	-0.0869097	0.0310779	0.752618	0.376733	0.715915	0.596361	0.022017	0.581295	0.154209	0.999556	0.561711	0.388314	0.994916
ENSG00000138036	DYNC2LI1	-0.291321	-0.148069	-0.154328	-0.12235	-0.14549	-0.127505	-0.0348475	0.0350997	-0.000206706	0.025275	-0.151584	-0.102821	0.031283	0.325162	0.31524	0.520204	0.213476	0.32096	0.943275	0.864634	0.999632	0.958922	0.418967	0.994916
ENSG00000151151	IPMK	0.404021	-0.28744	-0.0894187	0.208699	0.521832	0.0951743	0.259609	-0.32735	0.225473	0.169638	0.968407	0.180339	0.031283	0.158773	0.770368	0.40456	0.000263546	0.660672	0.319279	0.0722047	0.932484	0.704682	4.75e-08	0.994916
ENSG00000182325	FBXL6	-0.281545	-0.0822014	-0.0473343	-0.351683	-0.229196	-0.0699406	-0.69578	-0.62528	-0.369096	-0.24069	-0.470127	0.100044	0.0313376	0.632425	0.823643	0.00183898	0.0273812	0.613759	0.0652227	0.0522097	0.974215	0.805698	0.301591	0.995429
ENSG00000087274	ADD1	-0.0829816	-0.0639186	-0.101032	-0.0484148	-0.00529436	-0.0837771	-0.021647	-0.0630852	-0.0929113	0.0958444	0.0561765	-0.0245635	0.031402	0.103895	0.00317901	0.311811	0.902542	0.00635129	0.931693	0.505129	0.999556	0.655345	0.706108	0.995429
ENSG00000103197	TSC2	-0.0845156	-0.0382881	0.0551446	-0.0507203	-0.0415254	0.036243	-0.101235	-0.395422	-0.166464	0.18445	0.0938359	0.135263	0.0314399	0.415713	0.194459	0.292284	0.229266	0.344439	0.837764	0.0419591	0.999556	0.767542	0.819967	0.994916
ENSG00000167461	RAB8A	0.328583	-0.0172494	-0.0443134	0.11884	-0.0290961	-0.0535915	-0.0057579	-0.334763	0.0373488	-2.54e-05	-0.544899	-0.0955578	0.0315395	0.950516	0.872479	0.613668	0.864066	0.774303	0.990011	0.0526818	0.999556	0.99997	0.00906659	0.994916
ENSG00000196843	ARID5A	0.591461	0.253543	-0.22127	0.633307	1.98223	0.126052	0.360015	-0.35765	0.0722704	2.09033	2.37279	0.0374931	0.0315395	0.468654	0.543865	0.0129461	8.26166144963439e-21	0.690998	0.705331	0.506055	0.999556	0.000865753	6.61e-05	0.997224
ENSG00000218018	RBM38-AS1	0.430052	0.110693	0.184289	0.087254	-0.575251	-0.125522	0.589326	0.200635	0.0583386	0.0785025	-0.315186	0.34101	0.0315395	0.71915	0.523404	0.819232	0.00119556	0.622355	0.179249	0.607165	0.999556	0.917044	0.315609	0.911462
ENSG00000125952	MAX	0.21917	0.0690962	-0.156375	0.193344	-0.0868316	-0.361373	0.194979	-0.085758	0.0979156	0.140069	-0.132936	0.143259	0.0315395	0.616586	0.143108	0.0637089	0.356164	2.69219765319178e-06	0.0870394	0.410533	0.999556	0.497793	0.339826	0.942339
ENSG00000157764	BRAF	0.177795	-0.101512	-0.144694	0.240336	-0.00186766	-0.0102737	0.160278	0.343548	0.223561	0.0843105	0.289826	0.0700613	0.0315395	0.246327	0.0765104	0.000593047	0.985516	0.930717	0.483827	0.00714069	0.666776	0.804214	0.0300255	0.994916
ENSG00000028528	SNX1	-0.113019	0.0310246	-0.106349	-0.0612577	-0.0374876	-0.134977	-0.00929063	0.199203	-0.0449428	-0.0482148	-0.14221	-0.0170729	0.0315395	0.67192	0.0335165	0.366784	0.448128	0.000929275	0.976731	0.029938	0.999556	0.863358	0.207223	0.997224
ENSG00000239653	PSMD6-AS2	-0.442797	-0.394259	-0.0315036	-0.453989	-0.798355	0.0596307	-0.384578	-0.305069	-0.00398889	-0.66133	-0.549297	-0.269936	0.0316557	0.043806	0.942163	0.0195511	6.9624973864928e-07	0.82269	0.29866	0.256947	0.999556	0.215386	0.201286	0.994916
ENSG00000167770	OTUB1	-0.109972	0.0118151	0.0204973	-0.0687922	0.0335333	0.0272855	-0.129432	-0.217359	-0.156836	-0.0129157	0.0145991	0.0260841	0.031658	0.891941	0.812583	0.265726	0.492738	0.639679	0.636289	0.12713	0.995154	0.99062	0.972819	0.997224
ENSG00000120279	MYCT1	0.308297	0.0117992	0.0521139	0.284529	0.0406235	0.0430867	-0.358793	-0.0812592	0.421508	-0.42294	-0.2476	0.121549	0.031658	0.963171	0.830683	0.0478445	0.791106	0.811505	0.0449769	0.658274	0.0400878	0.0922493	0.291916	0.994916
ENSG00000132680	KHDC4	-0.150661	0.0571723	-0.176436	-0.0952522	0.0843192	-0.16216	-0.05485	0.177975	0.0264271	-0.22826	0.0595755	0.0981647	0.0317236	0.51706	0.00468715	0.258802	0.159793	0.00317479	0.839647	0.100279	0.999556	0.122398	0.719491	0.994916
ENSG00000173275	ZNF449	-0.210902	-0.0521012	-0.0874628	-0.0247028	-0.118841	-0.13868	-0.395996	-0.526991	-0.236277	-0.40838	-0.831784	-0.1744	0.0318533	0.710526	0.480157	0.901147	0.164254	0.0971057	0.020741	0.000223052	0.82606	0.0311531	1.34e-08	0.981132
ENSG00000167434	CA4	-0.345839	-0.964845	0.0351174	-0.20847	-0.688713	-0.0898286	-0.178053	-0.845977	0.00157077	-0.0499946	-0.543016	0.0572049	0.0318533	8.64208649889841e-12	0.912972	0.293248	9.10442522036318e-08	0.621188	0.583579	3.56e-08	0.999556	0.947587	0.0247856	0.995429
ENSG00000137801	THBS1	1.63788	1.38024	-0.545474	1.50693	2.50581	0.188005	0.734381	1.77135	0.98937	2.051	3.37267	0.510219	0.0319826	0.0766409	0.600314	0.0557057	2.73524569630492e-05	0.845674	0.59994	0.0289036	0.909616	0.000826935	4.15e-09	0.994916
ENSG00000140153	WDR20	0.14093	-0.0139436	-0.0367172	0.116622	0.000747727	-0.0910056	0.134347	-0.103716	0.0188382	0.29901	0.0278217	0.228964	0.0319904	0.9019	0.711966	0.0960545	0.992292	0.113446	0.475976	0.405469	0.999556	0.030611	0.887416	0.61056
ENSG00000187266	EPOR	0.417031	0.259598	-0.0877499	0.0402747	-0.0478366	-0.198039	0.504317	-0.260682	0.0204161	0.402028	0.166335	0.164627	0.0319904	0.217712	0.775387	0.923181	0.829389	0.283198	0.204246	0.447047	0.999556	0.375096	0.682591	0.994916
ENSG00000162878	PKDCC	0.370241	0.517328	0.067616	0.542988	0.384678	-0.364893	0.43555	0.443043	-0.0386309	0.655572	0.0939879	0.432381	0.0319904	0.000619739	0.817539	0.000133175	0.0048712	0.00817398	0.236153	0.10483	0.999556	0.00457499	0.775832	0.527457
ENSG00000134590	RTL8C	-0.131161	0.0609383	0.156515	-0.0918455	0.120741	0.0403073	-0.0354302	-0.212035	-0.0891962	-0.0462475	-0.0934349	-0.154061	0.0319904	0.402405	0.00397365	0.189271	0.0137877	0.538929	0.952335	0.305439	0.999556	0.958166	0.828272	0.994916
ENSG00000166848	TERF2IP	0.123636	0.104336	-0.080199	0.135542	0.136955	-0.0528577	0.110406	0.16943	0.035073	0.00575636	0.0973531	0.0107439	0.0320186	0.0661966	0.1994	0.0107527	0.00243387	0.349806	0.491025	0.0732277	0.999556	0.99108	0.482588	0.997224
ENSG00000138755	CXCL9	1.24724	0.524994	-0.0115982	0.548891	0.439458	-0.401166	-0.463855	-0.158445	-0.164775	-0.464537	0.0310089	-0.368281	0.0324862	0.447807	0.992961	0.46575	0.354744	0.440811	0.4233	0.714645	0.999556	0.631321	0.971266	0.994916
ENSG00000214401	KANSL1-AS1	-0.281472	-0.0249808	0.0200546	-0.0382486	0.0546784	0.207078	-0.144026	0.155834	0.0340468	0.0581038	0.0826226	0.0786814	0.0324911	0.914721	0.944418	0.887935	0.689633	0.0750437	0.699982	0.421113	0.999556	0.898843	0.716976	0.994916
ENSG00000105443	CYTH2	0.194829	-0.115827	-0.146276	0.118653	0.0498415	0.0463228	-0.0642148	-0.212574	0.113647	0.169169	-0.0141141	0.256085	0.032906	0.25697	0.117668	0.292165	0.581813	0.656283	0.915207	0.350727	0.999556	0.83943	0.980226	0.994916
[truncated: 12,394 more rows]
