# Supplementary material for: Integrative Multi-omics Analysis of the Human Skeletal Muscle Response to Endurance or Resistance Exercise: Findings from the Molecular Transducers of Physical Activity Consortium (MoTrPAC)
Source: bioRxiv. 2026 Mar 6:2026.03.04.705181. Preprint. [Version 1] doi: 10.64898/2026.03.04.705181 (PMC13001352; doi:10.64898/2026.03.04.705181)
Supplement: Supplement 4 [file media-4.xlsx]

## Sheet: Legend
Table S3: CAMERA-PR Enrichment analysis
CAMERA-PR of transcriptome using Mitocarta database
assay	omics assay
contrast_short	Time point and exercise modality tested
database	molecular signature collection used for the analysis: MITOCARTA (mitochondrial genes)
set_short	gene set being tested and follows the template
set_size	number of features in the corresponding set that were present in user-supplied background list
set_size_DB	number of features in the set being tested
size_ratio	ratio of the set_size column to the set_size_DB column
direction	Direction of change (up/down)
z.std	z score
p_value	two-sided nominal p-value
adj_p_value	adjusted p-value (Benjamini-Hochberg); adjustment was performed within each contrast and collection
CAMERA-PR of proteome using Mitocarta database
assay	omics assay
contrast_short	Time point and exercise modality tested
database	molecular signature collection used for the analysis: MITOCARTA (mitochondrial genes)
set_short	gene set being tested and follows the template
set_size	number of features in the corresponding set that were present in user-supplied background list
set_size_DB	number of features in the set being tested
size_ratio	ratio of the set_size column to the set_size_DB column
direction	Direction of change (up/down)
z.std	z score
p_value	two-sided nominal p-value
adj_p_value	adjusted p-value (Benjamini-Hochberg); adjustment was performed within each contrast and collection

## Sheet: Transcript_CameraPR_Mitocarta
assay	contrast_short	database	set_short	set_size	set_size_DB	size_ratio	direction	z.std	p_value	adj_p_value
transcript-rna-seq	Endur.post_15_30_45_min - Control.post_15_30_45_min (delta-delta)	MITOCARTA	OXPHOS subunits	97	102	0.951	Down	-6.98528	2.84e-12	3.18e-10
transcript-rna-seq	Endur.post_15_30_45_min - Control.post_15_30_45_min (delta-delta)	MITOCARTA	OXPHOS	164	169	0.97	Down	-6.28718	3.23e-10	1.57e-08
transcript-rna-seq	Endur.post_15_30_45_min - Control.post_15_30_45_min (delta-delta)	MITOCARTA	CI subunits	44	44	1	Down	-6.21143	5.25e-10	1.57e-08
transcript-rna-seq	Endur.post_15_30_45_min - Control.post_15_30_45_min (delta-delta)	MITOCARTA	Complex I	66	66	1	Down	-6.20133	5.6e-10	1.57e-08
transcript-rna-seq	Endur.post_15_30_45_min - Control.post_15_30_45_min (delta-delta)	MITOCARTA	Translation	154	155	0.994	Down	-5.3433	9.13e-08	2.04e-06
transcript-rna-seq	Endur.post_15_30_45_min - Control.post_15_30_45_min (delta-delta)	MITOCARTA	Mitochondrial ribosome	83	83	1	Down	-5.17435	2.29e-07	4.27e-06
transcript-rna-seq	Endur.post_15_30_45_min - Control.post_15_30_45_min (delta-delta)	MITOCARTA	Metabolism	423	461	0.918	Down	-5.11215	3.19e-07	5.1e-06
transcript-rna-seq	Endur.post_15_30_45_min - Control.post_15_30_45_min (delta-delta)	MITOCARTA	Detoxification	48	51	0.941	Down	-4.79497	1.63e-06	2.28e-05
transcript-rna-seq	Endur.post_15_30_45_min - Control.post_15_30_45_min (delta-delta)	MITOCARTA	Fatty acid oxidation	40	44	0.909	Down	-4.69923	2.61e-06	3.25e-05
transcript-rna-seq	Endur.post_15_30_45_min - Control.post_15_30_45_min (delta-delta)	MITOCARTA	Amino acid metabolism	80	90	0.889	Down	-4.61264	3.98e-06	4.45e-05
transcript-rna-seq	Endur.post_15_30_45_min - Control.post_15_30_45_min (delta-delta)	MITOCARTA	Branched-chain amino acid metabolism	25	25	1	Down	-4.58679	4.5e-06	4.58e-05
transcript-rna-seq	Endur.post_15_30_45_min - Control.post_15_30_45_min (delta-delta)	MITOCARTA	Mitochondrial central dogma	229	231	0.991	Down	-4.55599	5.21e-06	4.87e-05
transcript-rna-seq	Endur.post_15_30_45_min - Control.post_15_30_45_min (delta-delta)	MITOCARTA	Lysine metabolism	16	16	1	Down	-4.39338	1.12e-05	9.62e-05
transcript-rna-seq	Endur.post_15_30_45_min - Control.post_15_30_45_min (delta-delta)	MITOCARTA	Metals and cofactors	113	122	0.926	Down	-4.06292	4.85e-05	0.000388
transcript-rna-seq	Endur.post_15_30_45_min - Control.post_15_30_45_min (delta-delta)	MITOCARTA	Lipid metabolism	111	123	0.902	Down	-4.04412	5.25e-05	0.000392
transcript-rna-seq	Endur.post_15_30_45_min - Control.post_15_30_45_min (delta-delta)	MITOCARTA	ROS and glutathione metabolism	27	27	1	Down	-3.92438	8.7e-05	0.000609
transcript-rna-seq	Endur.post_15_30_45_min - Control.post_15_30_45_min (delta-delta)	MITOCARTA	Carbohydrate metabolism	67	73	0.918	Down	-3.81926	0.000134	0.000882
transcript-rna-seq	Endur.post_15_30_45_min - Control.post_15_30_45_min (delta-delta)	MITOCARTA	CV subunits	19	21	0.905	Down	-3.71476	0.000203	0.001266
transcript-rna-seq	Endur.post_15_30_45_min - Control.post_15_30_45_min (delta-delta)	MITOCARTA	Complex IV	48	51	0.941	Down	-3.56904	0.000358	0.002112
transcript-rna-seq	Endur.post_15_30_45_min - Control.post_15_30_45_min (delta-delta)	MITOCARTA	CIV subunits	18	21	0.857	Down	-3.49694	0.000471	0.002635
transcript-rna-seq	Endur.post_15_30_45_min - Control.post_15_30_45_min (delta-delta)	MITOCARTA	Xenobiotic metabolism	20	23	0.87	Down	-3.35891	0.000783	0.004093
transcript-rna-seq	Endur.post_15_30_45_min - Control.post_15_30_45_min (delta-delta)	MITOCARTA	Complex V	24	26	0.923	Down	-3.34866	0.000812	0.004093
transcript-rna-seq	Endur.post_15_30_45_min - Control.post_15_30_45_min (delta-delta)	MITOCARTA	Ketone metabolism	7	8	0.875	Down	-3.33912	0.00084	0.004093
transcript-rna-seq	Endur.post_15_30_45_min - Control.post_15_30_45_min (delta-delta)	MITOCARTA	OXPHOS assembly factors	68	68	1	Down	-3.10611	0.001896	0.008846
transcript-rna-seq	Endur.post_15_30_45_min - Control.post_15_30_45_min (delta-delta)	MITOCARTA	Vitamin metabolism	47	49	0.959	Down	-3.02443	0.002491	0.01116
transcript-rna-seq	Endur.post_15_30_45_min - Control.post_15_30_45_min (delta-delta)	MITOCARTA	CIII subunits	10	10	1	Down	-2.97454	0.002934	0.012298
transcript-rna-seq	Endur.post_15_30_45_min - Control.post_15_30_45_min (delta-delta)	MITOCARTA	CI assembly factors	22	22	1	Down	-2.97136	0.002965	0.012298
transcript-rna-seq	Endur.post_15_30_45_min - Control.post_15_30_45_min (delta-delta)	MITOCARTA	GABA metabolism	7	7	1	Down	-2.87234	0.004074	0.016298
transcript-rna-seq	Endur.post_15_30_45_min - Control.post_15_30_45_min (delta-delta)	MITOCARTA	mtRNA metabolism	76	76	1	Down	-2.82943	0.004663	0.018009
transcript-rna-seq	Endur.post_15_30_45_min - Control.post_15_30_45_min (delta-delta)	MITOCARTA	Fe-S-containing proteins	30	31	0.968	Down	-2.73919	0.006159	0.022994
transcript-rna-seq	Endur.post_15_30_45_min - Control.post_15_30_45_min (delta-delta)	MITOCARTA	TCA cycle	19	20	0.95	Down	-2.70701	0.006789	0.024529
transcript-rna-seq	Endur.post_15_30_45_min - Control.post_15_30_45_min (delta-delta)	MITOCARTA	Translation factors	15	16	0.938	Down	-2.68067	0.007348	0.025716
transcript-rna-seq	Endur.post_15_30_45_min - Control.post_15_30_45_min (delta-delta)	MITOCARTA	Glycine metabolism	14	15	0.933	Down	-2.62767	0.008597	0.029178
transcript-rna-seq	Endur.post_15_30_45_min - Control.post_15_30_45_min (delta-delta)	MITOCARTA	Protein import, sorting and homeostasis	84	86	0.977	Down	-2.57879	0.009915	0.03266
transcript-rna-seq	Endur.post_15_30_45_min - Control.post_15_30_45_min (delta-delta)	MITOCARTA	Complex III	16	16	1	Down	-2.55295	0.010681	0.03418
transcript-rna-seq	Endur.post_15_30_45_min - Control.post_15_30_45_min (delta-delta)	MITOCARTA	Choline and betaine metabolism	7	7	1	Down	-2.50746	0.01216	0.037832
transcript-rna-seq	Endur.post_15_30_45_min - Control.post_15_30_45_min (delta-delta)	MITOCARTA	Protein import and sorting	47	48	0.979	Down	-2.48266	0.013041	0.039474
transcript-rna-seq	Endur.post_15_30_45_min - Control.post_15_30_45_min (delta-delta)	MITOCARTA	TCA-associated	14	15	0.933	Down	-2.44493	0.014488	0.042701
transcript-rna-seq	Endur.post_15_30_45_min - Control.post_15_30_45_min (delta-delta)	MITOCARTA	mt-tRNA synthetases	22	22	1	Down	-2.41971	0.015533	0.044607
transcript-rna-seq	Endur.post_15_30_45_min - Control.post_15_30_45_min (delta-delta)	MITOCARTA	Biotin utilizing proteins	5	5	1	Down	-2.40485	0.016179	0.045225
transcript-rna-seq	Endur.post_15_30_45_min - Control.post_15_30_45_min (delta-delta)	MITOCARTA	Mitochondrial ribosome assembly	24	24	1	Down	-2.38874	0.016906	0.045225
transcript-rna-seq	Endur.post_15_30_45_min - Control.post_15_30_45_min (delta-delta)	MITOCARTA	mt-rRNA modifications	18	18	1	Down	-2.38759	0.016959	0.045225
transcript-rna-seq	Endur.post_15_30_45_min - Control.post_15_30_45_min (delta-delta)	MITOCARTA	mtRNA granules	28	28	1	Down	-2.28383	0.022382	0.058296
transcript-rna-seq	Endur.post_15_30_45_min - Control.post_15_30_45_min (delta-delta)	MITOCARTA	CIV assembly factors	30	30	1	Down	-2.23349	0.025517	0.064952
transcript-rna-seq	Endur.post_15_30_45_min - Control.post_15_30_45_min (delta-delta)	MITOCARTA	Fusion	9	9	1	Down	-2.21776	0.026571	0.066133
transcript-rna-seq	Endur.post_15_30_45_min - Control.post_15_30_45_min (delta-delta)	MITOCARTA	Proteases	28	28	1	Down	-2.1716	0.029886	0.072765
transcript-rna-seq	Endur.post_15_30_45_min - Control.post_15_30_45_min (delta-delta)	MITOCARTA	Carnitine shuttle	5	5	1	Down	-2.08963	0.036651	0.086633
transcript-rna-seq	Endur.post_15_30_45_min - Control.post_15_30_45_min (delta-delta)	MITOCARTA	NAD biosynthesis and metabolism	12	14	0.857	Down	-2.08435	0.037128	0.086633
transcript-rna-seq	Endur.post_15_30_45_min - Control.post_15_30_45_min (delta-delta)	MITOCARTA	Nucleotide synthesis and processing	24	24	1	Down	-2.07161	0.038301	0.087546
transcript-rna-seq	Endur.post_15_30_45_min - Control.post_15_30_45_min (delta-delta)	MITOCARTA	Coenzyme Q metabolism	13	13	1	Down	-2.02131	0.043247	0.096874
transcript-rna-seq	Endur.post_15_30_45_min - Control.post_15_30_45_min (delta-delta)	MITOCARTA	Branched-chain amino acid dehydrogenase complex	6	6	1	Down	-1.96511	0.049402	0.107713
transcript-rna-seq	Endur.post_15_30_45_min - Control.post_15_30_45_min (delta-delta)	MITOCARTA	Selenoproteins	5	5	1	Down	-1.95988	0.05001	0.107713
transcript-rna-seq	Endur.post_15_30_45_min - Control.post_15_30_45_min (delta-delta)	MITOCARTA	Protein homeostasis	50	51	0.98	Down	-1.87713	0.0605	0.127849
transcript-rna-seq	Endur.post_15_30_45_min - Control.post_15_30_45_min (delta-delta)	MITOCARTA	Carnitine synthesis and transport	6	6	1	Down	-1.86586	0.062061	0.12872
transcript-rna-seq	Endur.post_15_30_45_min - Control.post_15_30_45_min (delta-delta)	MITOCARTA	TIM23 presequence pathway	6	6	1	Down	-1.84907	0.064447	0.131239
transcript-rna-seq	Endur.post_15_30_45_min - Control.post_15_30_45_min (delta-delta)	MITOCARTA	Polycistronic mtRNA processing	13	13	1	Down	-1.8289	0.067415	0.13483
transcript-rna-seq	Endur.post_15_30_45_min - Control.post_15_30_45_min (delta-delta)	MITOCARTA	Organelle contact sites	14	14	1	Down	-1.67695	0.093552	0.183822
transcript-rna-seq	Endur.post_15_30_45_min - Control.post_15_30_45_min (delta-delta)	MITOCARTA	Coenzyme A metabolism	5	5	1	Down	-1.58452	0.113074	0.213537
transcript-rna-seq	Endur.post_15_30_45_min - Control.post_15_30_45_min (delta-delta)	MITOCARTA	Cristae formation	10	11	0.909	Down	-1.57917	0.114296	0.213537
transcript-rna-seq	Endur.post_15_30_45_min - Control.post_15_30_45_min (delta-delta)	MITOCARTA	Nucleotide metabolism	36	40	0.9	Down	-1.57446	0.11538	0.213537
transcript-rna-seq	Endur.post_15_30_45_min - Control.post_15_30_45_min (delta-delta)	MITOCARTA	Sulfur metabolism	11	11	1	Down	-1.56572	0.117414	0.213537
transcript-rna-seq	Endur.post_15_30_45_min - Control.post_15_30_45_min (delta-delta)	MITOCARTA	Gluconeogenesis	8	9	0.889	Down	-1.56234	0.118208	0.213537
transcript-rna-seq	Endur.post_15_30_45_min - Control.post_15_30_45_min (delta-delta)	MITOCARTA	Mitochondrial dynamics and surveillance	96	104	0.923	Down	-1.54613	0.122073	0.215547
transcript-rna-seq	Endur.post_15_30_45_min - Control.post_15_30_45_min (delta-delta)	MITOCARTA	Copper metabolism	7	7	1	Down	-1.5416	0.12317	0.215547
transcript-rna-seq	Endur.post_15_30_45_min - Control.post_15_30_45_min (delta-delta)	MITOCARTA	TOM	9	9	1	Down	-1.48077	0.138668	0.238936
transcript-rna-seq	Endur.post_15_30_45_min - Control.post_15_30_45_min (delta-delta)	MITOCARTA	Complex II	8	8	1	Down	-1.43776	0.150503	0.255399
transcript-rna-seq	Endur.post_15_30_45_min - Control.post_15_30_45_min (delta-delta)	MITOCARTA	Preprotein cleavage	8	8	1	Down	-1.38197	0.166982	0.279135
transcript-rna-seq	Endur.post_15_30_45_min - Control.post_15_30_45_min (delta-delta)	MITOCARTA	Molybdenum cofactor synthesis and proteins	5	5	1	Down	-1.36608	0.171915	0.280534
transcript-rna-seq	Endur.post_15_30_45_min - Control.post_15_30_45_min (delta-delta)	MITOCARTA	Nucleotide import	8	10	0.8	Up	1.36317	0.172829	0.280534
transcript-rna-seq	Endur.post_15_30_45_min - Control.post_15_30_45_min (delta-delta)	MITOCARTA	Fe-S cluster biosynthesis	23	23	1	Down	-1.35146	0.176547	0.280911
transcript-rna-seq	Endur.post_15_30_45_min - Control.post_15_30_45_min (delta-delta)	MITOCARTA	Vitamin A metabolism	5	5	1	Down	-1.3467	0.178077	0.280911
transcript-rna-seq	Endur.post_15_30_45_min - Control.post_15_30_45_min (delta-delta)	MITOCARTA	Autophagy	18	18	1	Down	-1.31506	0.188489	0.288973
transcript-rna-seq	Endur.post_15_30_45_min - Control.post_15_30_45_min (delta-delta)	MITOCARTA	Folate and 1-C metabolism	21	21	1	Down	-1.30767	0.190984	0.288973
transcript-rna-seq	Endur.post_15_30_45_min - Control.post_15_30_45_min (delta-delta)	MITOCARTA	Type II fatty acid synthesis	9	9	1	Down	-1.30707	0.191188	0.288973
transcript-rna-seq	Endur.post_15_30_45_min - Control.post_15_30_45_min (delta-delta)	MITOCARTA	Fission	14	15	0.933	Down	-1.29376	0.195748	0.288973
transcript-rna-seq	Endur.post_15_30_45_min - Control.post_15_30_45_min (delta-delta)	MITOCARTA	Glutamate metabolism	7	8	0.875	Down	-1.29187	0.196404	0.288973
transcript-rna-seq	Endur.post_15_30_45_min - Control.post_15_30_45_min (delta-delta)	MITOCARTA	Cholesterol, bile acid, steroid synthesis	11	14	0.786	Down	-1.28535	0.198669	0.288973
transcript-rna-seq	Endur.post_15_30_45_min - Control.post_15_30_45_min (delta-delta)	MITOCARTA	Itaconate metabolism	5	6	0.833	Down	-1.27763	0.201379	0.289159
transcript-rna-seq	Endur.post_15_30_45_min - Control.post_15_30_45_min (delta-delta)	MITOCARTA	Electron carriers	14	15	0.933	Down	-1.2481	0.211995	0.30055
transcript-rna-seq	Endur.post_15_30_45_min - Control.post_15_30_45_min (delta-delta)	MITOCARTA	Intramitochondrial membrane interactions	9	9	1	Down	-1.10188	0.270513	0.378718
transcript-rna-seq	Endur.post_15_30_45_min - Control.post_15_30_45_min (delta-delta)	MITOCARTA	mt-tRNA modifications	22	22	1	Down	-1.07925	0.280478	0.387822
transcript-rna-seq	Endur.post_15_30_45_min - Control.post_15_30_45_min (delta-delta)	MITOCARTA	Apoptosis	30	35	0.857	Up	1.01538	0.309924	0.423311
transcript-rna-seq	Endur.post_15_30_45_min - Control.post_15_30_45_min (delta-delta)	MITOCARTA	EF hand proteins	11	11	1	Up	1.00236	0.316171	0.42664
transcript-rna-seq	Endur.post_15_30_45_min - Control.post_15_30_45_min (delta-delta)	MITOCARTA	Small molecule transport	76	85	0.894	Down	-0.98746	0.323417	0.431223
transcript-rna-seq	Endur.post_15_30_45_min - Control.post_15_30_45_min (delta-delta)	MITOCARTA	mtRNA stability and decay	17	17	1	Down	-0.95687	0.33863	0.446029
transcript-rna-seq	Endur.post_15_30_45_min - Control.post_15_30_45_min (delta-delta)	MITOCARTA	Pyruvate metabolism	14	16	0.875	Down	-0.94926	0.342486	0.446029
transcript-rna-seq	Endur.post_15_30_45_min - Control.post_15_30_45_min (delta-delta)	MITOCARTA	Signaling	44	48	0.917	Down	-0.88736	0.374886	0.477704
transcript-rna-seq	Endur.post_15_30_45_min - Control.post_15_30_45_min (delta-delta)	MITOCARTA	mtDNA replication	14	14	1	Down	-0.88652	0.375339	0.477704
transcript-rna-seq	Endur.post_15_30_45_min - Control.post_15_30_45_min (delta-delta)	MITOCARTA	MICOS complex	7	7	1	Down	-0.83908	0.401425	0.505164
transcript-rna-seq	Endur.post_15_30_45_min - Control.post_15_30_45_min (delta-delta)	MITOCARTA	Mitophagy	14	14	1	Down	-0.83052	0.406247	0.505552
transcript-rna-seq	Endur.post_15_30_45_min - Control.post_15_30_45_min (delta-delta)	MITOCARTA	Transcription	8	8	1	Down	-0.78902	0.430098	0.529352
transcript-rna-seq	Endur.post_15_30_45_min - Control.post_15_30_45_min (delta-delta)	MITOCARTA	Proline metabolism	6	6	1	Up	0.739534	0.459583	0.559492
transcript-rna-seq	Endur.post_15_30_45_min - Control.post_15_30_45_min (delta-delta)	MITOCARTA	Phospholipid metabolism	22	23	0.957	Down	-0.69019	0.490077	0.5902
transcript-rna-seq	Endur.post_15_30_45_min - Control.post_15_30_45_min (delta-delta)	MITOCARTA	Heme synthesis and processing	15	16	0.938	Down	-0.67968	0.496706	0.59182
transcript-rna-seq	Endur.post_15_30_45_min - Control.post_15_30_45_min (delta-delta)	MITOCARTA	mtDNA maintainance	30	31	0.968	Down	-0.67	0.502859	0.592844
transcript-rna-seq	Endur.post_15_30_45_min - Control.post_15_30_45_min (delta-delta)	MITOCARTA	mtDNA nucleoid	11	11	1	Down	-0.64082	0.521643	0.608583
transcript-rna-seq	Endur.post_15_30_45_min - Control.post_15_30_45_min (delta-delta)	MITOCARTA	Q-linked reactions, other	10	11	0.909	Down	-0.62608	0.531261	0.613415
transcript-rna-seq	Endur.post_15_30_45_min - Control.post_15_30_45_min (delta-delta)	MITOCARTA	Calcium cycle	9	9	1	Down	-0.53091	0.595481	0.680549
transcript-rna-seq	Endur.post_15_30_45_min - Control.post_15_30_45_min (delta-delta)	MITOCARTA	Cardiolipin synthesis	14	16	0.875	Down	-0.4939	0.621379	0.702975
transcript-rna-seq	Endur.post_15_30_45_min - Control.post_15_30_45_min (delta-delta)	MITOCARTA	CIII assembly factors	6	6	1	Down	-0.44943	0.653125	0.7315
transcript-rna-seq	Endur.post_15_30_45_min - Control.post_15_30_45_min (delta-delta)	MITOCARTA	Import motor	6	6	1	Down	-0.39134	0.695548	0.771301
transcript-rna-seq	Endur.post_15_30_45_min - Control.post_15_30_45_min (delta-delta)	MITOCARTA	Sideroflexins	5	5	1	Down	-0.3541	0.723261	0.787291
transcript-rna-seq	Endur.post_15_30_45_min - Control.post_15_30_45_min (delta-delta)	MITOCARTA	mtDNA repair	9	9	1	Up	0.353082	0.724027	0.787291
transcript-rna-seq	Endur.post_15_30_45_min - Control.post_15_30_45_min (delta-delta)	MITOCARTA	ABC transporters	7	8	0.875	Down	-0.2921	0.770207	0.829454
transcript-rna-seq	Endur.post_15_30_45_min - Control.post_15_30_45_min (delta-delta)	MITOCARTA	CV assembly factors	5	5	1	Down	-0.26369	0.792015	0.841459
transcript-rna-seq	Endur.post_15_30_45_min - Control.post_15_30_45_min (delta-delta)	MITOCARTA	Mitochondrial permeability transition pore	6	7	0.857	Down	-0.24774	0.804334	0.841459
transcript-rna-seq	Endur.post_15_30_45_min - Control.post_15_30_45_min (delta-delta)	MITOCARTA	Calcium homeostasis	23	24	0.958	Up	0.238682	0.811352	0.841459
transcript-rna-seq	Endur.post_15_30_45_min - Control.post_15_30_45_min (delta-delta)	MITOCARTA	Chaperones	16	16	1	Down	-0.23861	0.811407	0.841459
transcript-rna-seq	Endur.post_15_30_45_min - Control.post_15_30_45_min (delta-delta)	MITOCARTA	Calcium uniporter	6	6	1	Down	-0.19978	0.841654	0.860162
transcript-rna-seq	Endur.post_15_30_45_min - Control.post_15_30_45_min (delta-delta)	MITOCARTA	Malate-aspartate shuttle	6	6	1	Down	-0.19576	0.844802	0.860162
transcript-rna-seq	Endur.post_15_30_45_min - Control.post_15_30_45_min (delta-delta)	MITOCARTA	Trafficking	6	7	0.857	Down	-0.15909	0.8736	0.88147
transcript-rna-seq	Endur.post_15_30_45_min - Control.post_15_30_45_min (delta-delta)	MITOCARTA	SLC25A family	44	51	0.863	Down	-0.08839	0.929563	0.929563
transcript-rna-seq	Endur.post_3.5_4_hr - Control.post_3.5_4_hr (delta-delta)	MITOCARTA	SLC25A family	44	51	0.863	Up	3.69091	0.000223	0.025027
transcript-rna-seq	Endur.post_3.5_4_hr - Control.post_3.5_4_hr (delta-delta)	MITOCARTA	Nucleotide import	8	10	0.8	Up	3.51037	0.000447	0.025059
transcript-rna-seq	Endur.post_3.5_4_hr - Control.post_3.5_4_hr (delta-delta)	MITOCARTA	Proline metabolism	6	6	1	Up	3.13264	0.001732	0.064678
transcript-rna-seq	Endur.post_3.5_4_hr - Control.post_3.5_4_hr (delta-delta)	MITOCARTA	Signaling	44	48	0.917	Up	2.27868	0.022686	0.635214
transcript-rna-seq	Endur.post_3.5_4_hr - Control.post_3.5_4_hr (delta-delta)	MITOCARTA	Small molecule transport	76	85	0.894	Up	2.08491	0.037077	0.830526
transcript-rna-seq	Endur.post_3.5_4_hr - Control.post_3.5_4_hr (delta-delta)	MITOCARTA	Mitochondrial dynamics and surveillance	96	104	0.923	Up	1.77816	0.075378	0.998933
transcript-rna-seq	Endur.post_3.5_4_hr - Control.post_3.5_4_hr (delta-delta)	MITOCARTA	Mitochondrial permeability transition pore	6	7	0.857	Up	1.76378	0.077769	0.998933
transcript-rna-seq	Endur.post_3.5_4_hr - Control.post_3.5_4_hr (delta-delta)	MITOCARTA	mtRNA stability and decay	17	17	1	Up	1.75006	0.080108	0.998933
transcript-rna-seq	Endur.post_3.5_4_hr - Control.post_3.5_4_hr (delta-delta)	MITOCARTA	Chaperones	16	16	1	Up	1.71641	0.086088	0.998933
transcript-rna-seq	Endur.post_3.5_4_hr - Control.post_3.5_4_hr (delta-delta)	MITOCARTA	mtRNA granules	28	28	1	Up	1.67767	0.093411	0.998933
transcript-rna-seq	Endur.post_3.5_4_hr - Control.post_3.5_4_hr (delta-delta)	MITOCARTA	Calcium homeostasis	23	24	0.958	Up	1.62777	0.103575	0.998933
transcript-rna-seq	Endur.post_3.5_4_hr - Control.post_3.5_4_hr (delta-delta)	MITOCARTA	Apoptosis	30	35	0.857	Up	1.56026	0.118699	0.998933
transcript-rna-seq	Endur.post_3.5_4_hr - Control.post_3.5_4_hr (delta-delta)	MITOCARTA	Fission	14	15	0.933	Up	1.4781	0.13938	0.998933
transcript-rna-seq	Endur.post_3.5_4_hr - Control.post_3.5_4_hr (delta-delta)	MITOCARTA	ABC transporters	7	8	0.875	Down	-1.35866	0.174253	0.998933
transcript-rna-seq	Endur.post_3.5_4_hr - Control.post_3.5_4_hr (delta-delta)	MITOCARTA	Q-linked reactions, other	10	11	0.909	Up	1.3283	0.184079	0.998933
transcript-rna-seq	Endur.post_3.5_4_hr - Control.post_3.5_4_hr (delta-delta)	MITOCARTA	Cardiolipin synthesis	14	16	0.875	Up	1.27579	0.20203	0.998933
transcript-rna-seq	Endur.post_3.5_4_hr - Control.post_3.5_4_hr (delta-delta)	MITOCARTA	EF hand proteins	11	11	1	Up	1.2611	0.207274	0.998933
transcript-rna-seq	Endur.post_3.5_4_hr - Control.post_3.5_4_hr (delta-delta)	MITOCARTA	Malate-aspartate shuttle	6	6	1	Up	1.15305	0.248888	0.998933
transcript-rna-seq	Endur.post_3.5_4_hr - Control.post_3.5_4_hr (delta-delta)	MITOCARTA	Amino acid metabolism	80	90	0.889	Up	1.13385	0.256856	0.998933
transcript-rna-seq	Endur.post_3.5_4_hr - Control.post_3.5_4_hr (delta-delta)	MITOCARTA	Nucleotide metabolism	36	40	0.9	Up	1.11546	0.264654	0.998933
transcript-rna-seq	Endur.post_3.5_4_hr - Control.post_3.5_4_hr (delta-delta)	MITOCARTA	Xenobiotic metabolism	20	23	0.87	Down	-1.1042	0.269506	0.998933
transcript-rna-seq	Endur.post_3.5_4_hr - Control.post_3.5_4_hr (delta-delta)	MITOCARTA	mtDNA nucleoid	11	11	1	Up	1.03701	0.299733	0.998933
transcript-rna-seq	Endur.post_3.5_4_hr - Control.post_3.5_4_hr (delta-delta)	MITOCARTA	Trafficking	6	7	0.857	Up	1.00807	0.313421	0.998933
transcript-rna-seq	Endur.post_3.5_4_hr - Control.post_3.5_4_hr (delta-delta)	MITOCARTA	Sulfur metabolism	11	11	1	Up	1.00184	0.316422	0.998933
transcript-rna-seq	Endur.post_3.5_4_hr - Control.post_3.5_4_hr (delta-delta)	MITOCARTA	mtRNA metabolism	76	76	1	Up	0.968108	0.33299	0.998933
transcript-rna-seq	Endur.post_3.5_4_hr - Control.post_3.5_4_hr (delta-delta)	MITOCARTA	Mitochondrial central dogma	229	231	0.991	Up	0.965958	0.334065	0.998933
transcript-rna-seq	Endur.post_3.5_4_hr - Control.post_3.5_4_hr (delta-delta)	MITOCARTA	Glutamate metabolism	7	8	0.875	Up	0.949902	0.342162	0.998933
transcript-rna-seq	Endur.post_3.5_4_hr - Control.post_3.5_4_hr (delta-delta)	MITOCARTA	Protein homeostasis	50	51	0.98	Up	0.944908	0.344706	0.998933
transcript-rna-seq	Endur.post_3.5_4_hr - Control.post_3.5_4_hr (delta-delta)	MITOCARTA	Electron carriers	14	15	0.933	Up	0.931478	0.351606	0.998933
transcript-rna-seq	Endur.post_3.5_4_hr - Control.post_3.5_4_hr (delta-delta)	MITOCARTA	Protein import, sorting and homeostasis	84	86	0.977	Up	0.908129	0.36381	0.998933
transcript-rna-seq	Endur.post_3.5_4_hr - Control.post_3.5_4_hr (delta-delta)	MITOCARTA	Protein import and sorting	47	48	0.979	Up	0.881332	0.378138	0.998933
transcript-rna-seq	Endur.post_3.5_4_hr - Control.post_3.5_4_hr (delta-delta)	MITOCARTA	OXPHOS assembly factors	68	68	1	Up	0.86122	0.389117	0.998933
transcript-rna-seq	Endur.post_3.5_4_hr - Control.post_3.5_4_hr (delta-delta)	MITOCARTA	mtDNA repair	9	9	1	Up	0.811991	0.416797	0.998933
transcript-rna-seq	Endur.post_3.5_4_hr - Control.post_3.5_4_hr (delta-delta)	MITOCARTA	Carnitine shuttle	5	5	1	Down	-0.80824	0.418952	0.998933
transcript-rna-seq	Endur.post_3.5_4_hr - Control.post_3.5_4_hr (delta-delta)	MITOCARTA	Detoxification	48	51	0.941	Down	-0.78322	0.4335	0.998933
transcript-rna-seq	Endur.post_3.5_4_hr - Control.post_3.5_4_hr (delta-delta)	MITOCARTA	Cholesterol, bile acid, steroid synthesis	11	14	0.786	Down	-0.77766	0.436767	0.998933
transcript-rna-seq	Endur.post_3.5_4_hr - Control.post_3.5_4_hr (delta-delta)	MITOCARTA	Fusion	9	9	1	Up	0.771829	0.440216	0.998933
transcript-rna-seq	Endur.post_3.5_4_hr - Control.post_3.5_4_hr (delta-delta)	MITOCARTA	Mitochondrial ribosome assembly	24	24	1	Up	0.755497	0.449951	0.998933
transcript-rna-seq	Endur.post_3.5_4_hr - Control.post_3.5_4_hr (delta-delta)	MITOCARTA	CIV assembly factors	30	30	1	Up	0.740818	0.458804	0.998933
transcript-rna-seq	Endur.post_3.5_4_hr - Control.post_3.5_4_hr (delta-delta)	MITOCARTA	Organelle contact sites	14	14	1	Up	0.736442	0.461462	0.998933
transcript-rna-seq	Endur.post_3.5_4_hr - Control.post_3.5_4_hr (delta-delta)	MITOCARTA	Copper metabolism	7	7	1	Down	-0.72987	0.465472	0.998933
transcript-rna-seq	Endur.post_3.5_4_hr - Control.post_3.5_4_hr (delta-delta)	MITOCARTA	Mitochondrial ribosome	83	83	1	Up	0.710229	0.477562	0.998933
transcript-rna-seq	Endur.post_3.5_4_hr - Control.post_3.5_4_hr (delta-delta)	MITOCARTA	Carnitine synthesis and transport	6	6	1	Down	-0.70857	0.478593	0.998933
transcript-rna-seq	Endur.post_3.5_4_hr - Control.post_3.5_4_hr (delta-delta)	MITOCARTA	Pyruvate metabolism	14	16	0.875	Up	0.708122	0.478869	0.998933
transcript-rna-seq	Endur.post_3.5_4_hr - Control.post_3.5_4_hr (delta-delta)	MITOCARTA	Molybdenum cofactor synthesis and proteins	5	5	1	Up	0.701355	0.483081	0.998933
transcript-rna-seq	Endur.post_3.5_4_hr - Control.post_3.5_4_hr (delta-delta)	MITOCARTA	Transcription	8	8	1	Up	0.689567	0.490466	0.998933
transcript-rna-seq	Endur.post_3.5_4_hr - Control.post_3.5_4_hr (delta-delta)	MITOCARTA	Translation	154	155	0.994	Up	0.665352	0.505825	0.998933
transcript-rna-seq	Endur.post_3.5_4_hr - Control.post_3.5_4_hr (delta-delta)	MITOCARTA	Sideroflexins	5	5	1	Down	-0.65848	0.510232	0.998933
transcript-rna-seq	Endur.post_3.5_4_hr - Control.post_3.5_4_hr (delta-delta)	MITOCARTA	MICOS complex	7	7	1	Up	0.636912	0.524182	0.998933
transcript-rna-seq	Endur.post_3.5_4_hr - Control.post_3.5_4_hr (delta-delta)	MITOCARTA	mtDNA replication	14	14	1	Up	0.634018	0.526069	0.998933
transcript-rna-seq	Endur.post_3.5_4_hr - Control.post_3.5_4_hr (delta-delta)	MITOCARTA	GABA metabolism	7	7	1	Down	-0.63001	0.528687	0.998933
transcript-rna-seq	Endur.post_3.5_4_hr - Control.post_3.5_4_hr (delta-delta)	MITOCARTA	Carbohydrate metabolism	67	73	0.918	Up	0.604103	0.545775	0.998933
transcript-rna-seq	Endur.post_3.5_4_hr - Control.post_3.5_4_hr (delta-delta)	MITOCARTA	CI assembly factors	22	22	1	Up	0.592558	0.553477	0.998933
transcript-rna-seq	Endur.post_3.5_4_hr - Control.post_3.5_4_hr (delta-delta)	MITOCARTA	CV assembly factors	5	5	1	Up	0.583225	0.559742	0.998933
transcript-rna-seq	Endur.post_3.5_4_hr - Control.post_3.5_4_hr (delta-delta)	MITOCARTA	Metabolism	423	461	0.918	Up	0.560303	0.575273	0.998933
transcript-rna-seq	Endur.post_3.5_4_hr - Control.post_3.5_4_hr (delta-delta)	MITOCARTA	Nucleotide synthesis and processing	24	24	1	Down	-0.55362	0.579839	0.998933
transcript-rna-seq	Endur.post_3.5_4_hr - Control.post_3.5_4_hr (delta-delta)	MITOCARTA	TCA-associated	14	15	0.933	Down	-0.53304	0.594006	0.998933
transcript-rna-seq	Endur.post_3.5_4_hr - Control.post_3.5_4_hr (delta-delta)	MITOCARTA	mt-tRNA modifications	22	22	1	Up	0.532448	0.594415	0.998933
transcript-rna-seq	Endur.post_3.5_4_hr - Control.post_3.5_4_hr (delta-delta)	MITOCARTA	Coenzyme Q metabolism	13	13	1	Up	0.514969	0.606575	0.998933
transcript-rna-seq	Endur.post_3.5_4_hr - Control.post_3.5_4_hr (delta-delta)	MITOCARTA	mtDNA maintainance	30	31	0.968	Up	0.513921	0.607307	0.998933
transcript-rna-seq	Endur.post_3.5_4_hr - Control.post_3.5_4_hr (delta-delta)	MITOCARTA	Gluconeogenesis	8	9	0.889	Down	-0.51246	0.608333	0.998933
transcript-rna-seq	Endur.post_3.5_4_hr - Control.post_3.5_4_hr (delta-delta)	MITOCARTA	Polycistronic mtRNA processing	13	13	1	Up	0.486957	0.626288	0.998933
transcript-rna-seq	Endur.post_3.5_4_hr - Control.post_3.5_4_hr (delta-delta)	MITOCARTA	Branched-chain amino acid dehydrogenase complex	6	6	1	Up	0.468024	0.639768	0.998933
transcript-rna-seq	Endur.post_3.5_4_hr - Control.post_3.5_4_hr (delta-delta)	MITOCARTA	Translation factors	15	16	0.938	Up	0.466341	0.640972	0.998933
transcript-rna-seq	Endur.post_3.5_4_hr - Control.post_3.5_4_hr (delta-delta)	MITOCARTA	Vitamin A metabolism	5	5	1	Up	0.463349	0.643114	0.998933
transcript-rna-seq	Endur.post_3.5_4_hr - Control.post_3.5_4_hr (delta-delta)	MITOCARTA	Branched-chain amino acid metabolism	25	25	1	Up	0.460213	0.645363	0.998933
transcript-rna-seq	Endur.post_3.5_4_hr - Control.post_3.5_4_hr (delta-delta)	MITOCARTA	TOM	9	9	1	Up	0.419331	0.674974	0.998933
transcript-rna-seq	Endur.post_3.5_4_hr - Control.post_3.5_4_hr (delta-delta)	MITOCARTA	Ketone metabolism	7	8	0.875	Up	0.404309	0.685985	0.998933
transcript-rna-seq	Endur.post_3.5_4_hr - Control.post_3.5_4_hr (delta-delta)	MITOCARTA	Cristae formation	10	11	0.909	Up	0.402659	0.687199	0.998933
transcript-rna-seq	Endur.post_3.5_4_hr - Control.post_3.5_4_hr (delta-delta)	MITOCARTA	Complex IV	48	51	0.941	Up	0.392528	0.694668	0.998933
transcript-rna-seq	Endur.post_3.5_4_hr - Control.post_3.5_4_hr (delta-delta)	MITOCARTA	Preprotein cleavage	8	8	1	Up	0.338273	0.735157	0.998933
transcript-rna-seq	Endur.post_3.5_4_hr - Control.post_3.5_4_hr (delta-delta)	MITOCARTA	Calcium cycle	9	9	1	Down	-0.3275	0.743289	0.998933
transcript-rna-seq	Endur.post_3.5_4_hr - Control.post_3.5_4_hr (delta-delta)	MITOCARTA	Choline and betaine metabolism	7	7	1	Down	-0.31864	0.749999	0.998933
transcript-rna-seq	Endur.post_3.5_4_hr - Control.post_3.5_4_hr (delta-delta)	MITOCARTA	Complex II	8	8	1	Down	-0.31621	0.751841	0.998933
transcript-rna-seq	Endur.post_3.5_4_hr - Control.post_3.5_4_hr (delta-delta)	MITOCARTA	Mitophagy	14	14	1	Up	0.307588	0.758396	0.998933
transcript-rna-seq	Endur.post_3.5_4_hr - Control.post_3.5_4_hr (delta-delta)	MITOCARTA	Glycine metabolism	14	15	0.933	Up	0.307162	0.75872	0.998933
transcript-rna-seq	Endur.post_3.5_4_hr - Control.post_3.5_4_hr (delta-delta)	MITOCARTA	CI subunits	44	44	1	Down	-0.30512	0.760272	0.998933
transcript-rna-seq	Endur.post_3.5_4_hr - Control.post_3.5_4_hr (delta-delta)	MITOCARTA	Itaconate metabolism	5	6	0.833	Down	-0.28631	0.774643	0.998933
transcript-rna-seq	Endur.post_3.5_4_hr - Control.post_3.5_4_hr (delta-delta)	MITOCARTA	CIV subunits	18	21	0.857	Down	-0.28618	0.774739	0.998933
transcript-rna-seq	Endur.post_3.5_4_hr - Control.post_3.5_4_hr (delta-delta)	MITOCARTA	OXPHOS subunits	97	102	0.951	Down	-0.27916	0.780125	0.998933
transcript-rna-seq	Endur.post_3.5_4_hr - Control.post_3.5_4_hr (delta-delta)	MITOCARTA	Folate and 1-C metabolism	21	21	1	Up	0.272338	0.785362	0.998933
transcript-rna-seq	Endur.post_3.5_4_hr - Control.post_3.5_4_hr (delta-delta)	MITOCARTA	Heme synthesis and processing	15	16	0.938	Down	-0.24834	0.803872	0.998933
transcript-rna-seq	Endur.post_3.5_4_hr - Control.post_3.5_4_hr (delta-delta)	MITOCARTA	Import motor	6	6	1	Up	0.241401	0.809244	0.998933
transcript-rna-seq	Endur.post_3.5_4_hr - Control.post_3.5_4_hr (delta-delta)	MITOCARTA	CV subunits	19	21	0.905	Down	-0.23858	0.811433	0.998933
transcript-rna-seq	Endur.post_3.5_4_hr - Control.post_3.5_4_hr (delta-delta)	MITOCARTA	OXPHOS	164	169	0.97	Up	0.231209	0.817152	0.998933
transcript-rna-seq	Endur.post_3.5_4_hr - Control.post_3.5_4_hr (delta-delta)	MITOCARTA	Metals and cofactors	113	122	0.926	Down	-0.23014	0.817984	0.998933
transcript-rna-seq	Endur.post_3.5_4_hr - Control.post_3.5_4_hr (delta-delta)	MITOCARTA	Biotin utilizing proteins	5	5	1	Down	-0.20843	0.834891	0.998933
transcript-rna-seq	Endur.post_3.5_4_hr - Control.post_3.5_4_hr (delta-delta)	MITOCARTA	NAD biosynthesis and metabolism	12	14	0.857	Down	-0.198	0.843043	0.998933
transcript-rna-seq	Endur.post_3.5_4_hr - Control.post_3.5_4_hr (delta-delta)	MITOCARTA	Autophagy	18	18	1	Down	-0.18397	0.854036	0.998933
transcript-rna-seq	Endur.post_3.5_4_hr - Control.post_3.5_4_hr (delta-delta)	MITOCARTA	Fatty acid oxidation	40	44	0.909	Up	0.170348	0.864737	0.998933
transcript-rna-seq	Endur.post_3.5_4_hr - Control.post_3.5_4_hr (delta-delta)	MITOCARTA	Selenoproteins	5	5	1	Up	0.165678	0.868411	0.998933
transcript-rna-seq	Endur.post_3.5_4_hr - Control.post_3.5_4_hr (delta-delta)	MITOCARTA	Proteases	28	28	1	Down	-0.16275	0.870714	0.998933
transcript-rna-seq	Endur.post_3.5_4_hr - Control.post_3.5_4_hr (delta-delta)	MITOCARTA	Fe-S cluster biosynthesis	23	23	1	Down	-0.12695	0.89898	0.998933
transcript-rna-seq	Endur.post_3.5_4_hr - Control.post_3.5_4_hr (delta-delta)	MITOCARTA	Fe-S-containing proteins	30	31	0.968	Down	-0.12607	0.89968	0.998933
transcript-rna-seq	Endur.post_3.5_4_hr - Control.post_3.5_4_hr (delta-delta)	MITOCARTA	mt-rRNA modifications	18	18	1	Up	0.124533	0.900893	0.998933
transcript-rna-seq	Endur.post_3.5_4_hr - Control.post_3.5_4_hr (delta-delta)	MITOCARTA	Intramitochondrial membrane interactions	9	9	1	Up	0.12351	0.901704	0.998933
transcript-rna-seq	Endur.post_3.5_4_hr - Control.post_3.5_4_hr (delta-delta)	MITOCARTA	TCA cycle	19	20	0.95	Up	0.109177	0.913062	0.998933
transcript-rna-seq	Endur.post_3.5_4_hr - Control.post_3.5_4_hr (delta-delta)	MITOCARTA	Vitamin metabolism	47	49	0.959	Up	0.087368	0.930379	0.998933
transcript-rna-seq	Endur.post_3.5_4_hr - Control.post_3.5_4_hr (delta-delta)	MITOCARTA	CIII subunits	10	10	1	Down	-0.08059	0.935766	0.998933
transcript-rna-seq	Endur.post_3.5_4_hr - Control.post_3.5_4_hr (delta-delta)	MITOCARTA	TIM23 presequence pathway	6	6	1	Up	0.076805	0.938779	0.998933
transcript-rna-seq	Endur.post_3.5_4_hr - Control.post_3.5_4_hr (delta-delta)	MITOCARTA	Complex III	16	16	1	Down	-0.07523	0.940035	0.998933
transcript-rna-seq	Endur.post_3.5_4_hr - Control.post_3.5_4_hr (delta-delta)	MITOCARTA	Lipid metabolism	111	123	0.902	Up	0.075213	0.940046	0.998933
transcript-rna-seq	Endur.post_3.5_4_hr - Control.post_3.5_4_hr (delta-delta)	MITOCARTA	Phospholipid metabolism	22	23	0.957	Up	0.064627	0.948471	0.998933
transcript-rna-seq	Endur.post_3.5_4_hr - Control.post_3.5_4_hr (delta-delta)	MITOCARTA	Complex I	66	66	1	Up	0.061382	0.951055	0.998933
transcript-rna-seq	Endur.post_3.5_4_hr - Control.post_3.5_4_hr (delta-delta)	MITOCARTA	Coenzyme A metabolism	5	5	1	Down	-0.05566	0.95561	0.998933
transcript-rna-seq	Endur.post_3.5_4_hr - Control.post_3.5_4_hr (delta-delta)	MITOCARTA	ROS and glutathione metabolism	27	27	1	Down	-0.05387	0.957038	0.998933
transcript-rna-seq	Endur.post_3.5_4_hr - Control.post_3.5_4_hr (delta-delta)	MITOCARTA	Complex V	24	26	0.923	Up	0.036996	0.970488	0.998933
transcript-rna-seq	Endur.post_3.5_4_hr - Control.post_3.5_4_hr (delta-delta)	MITOCARTA	Lysine metabolism	16	16	1	Down	-0.02471	0.980286	0.998933
transcript-rna-seq	Endur.post_3.5_4_hr - Control.post_3.5_4_hr (delta-delta)	MITOCARTA	CIII assembly factors	6	6	1	Down	-0.02252	0.982032	0.998933
transcript-rna-seq	Endur.post_3.5_4_hr - Control.post_3.5_4_hr (delta-delta)	MITOCARTA	mt-tRNA synthetases	22	22	1	Down	-0.01074	0.991428	0.998933
transcript-rna-seq	Endur.post_3.5_4_hr - Control.post_3.5_4_hr (delta-delta)	MITOCARTA	Type II fatty acid synthesis	9	9	1	Down	-0.00589	0.9953	0.998933
transcript-rna-seq	Endur.post_3.5_4_hr - Control.post_3.5_4_hr (delta-delta)	MITOCARTA	Calcium uniporter	6	6	1	Down	-0.00134	0.998933	0.998933
transcript-rna-seq	Endur.post_24_hr - Control.post_24_hr (delta-delta)	MITOCARTA	OXPHOS	164	169	0.97	Up	11.259	2.09e-29	2.34e-27
transcript-rna-seq	Endur.post_24_hr - Control.post_24_hr (delta-delta)	MITOCARTA	OXPHOS subunits	97	102	0.951	Up	10.594	3.18e-26	1.78e-24
transcript-rna-seq	Endur.post_24_hr - Control.post_24_hr (delta-delta)	MITOCARTA	Metals and cofactors	113	122	0.926	Up	9.77248	1.48e-22	5.52e-21
transcript-rna-seq	Endur.post_24_hr - Control.post_24_hr (delta-delta)	MITOCARTA	Translation	154	155	0.994	Up	9.5632	1.14e-21	3.2e-20
transcript-rna-seq	Endur.post_24_hr - Control.post_24_hr (delta-delta)	MITOCARTA	Carbohydrate metabolism	67	73	0.918	Up	9.39127	5.93e-21	1.33e-19
transcript-rna-seq	Endur.post_24_hr - Control.post_24_hr (delta-delta)	MITOCARTA	Mitochondrial ribosome	83	83	1	Up	9.25153	2.21e-20	4.13e-19
transcript-rna-seq	Endur.post_24_hr - Control.post_24_hr (delta-delta)	MITOCARTA	Metabolism	423	461	0.918	Up	8.83945	9.62e-19	1.54e-17
transcript-rna-seq	Endur.post_24_hr - Control.post_24_hr (delta-delta)	MITOCARTA	Mitochondrial central dogma	229	231	0.991	Up	8.37232	5.65e-17	7.91e-16
transcript-rna-seq	Endur.post_24_hr - Control.post_24_hr (delta-delta)	MITOCARTA	Fatty acid oxidation	40	44	0.909	Up	8.32873	8.17e-17	1.02e-15
transcript-rna-seq	Endur.post_24_hr - Control.post_24_hr (delta-delta)	MITOCARTA	Fe-S-containing proteins	30	31	0.968	Up	8.28595	1.17e-16	1.31e-15
transcript-rna-seq	Endur.post_24_hr - Control.post_24_hr (delta-delta)	MITOCARTA	OXPHOS assembly factors	68	68	1	Up	8.2051	2.3e-16	2.35e-15
transcript-rna-seq	Endur.post_24_hr - Control.post_24_hr (delta-delta)	MITOCARTA	Protein import and sorting	47	48	0.979	Up	8.12823	4.36e-16	3.86e-15
transcript-rna-seq	Endur.post_24_hr - Control.post_24_hr (delta-delta)	MITOCARTA	Complex I	66	66	1	Up	8.12491	4.48e-16	3.86e-15
transcript-rna-seq	Endur.post_24_hr - Control.post_24_hr (delta-delta)	MITOCARTA	TCA cycle	19	20	0.95	Up	7.88335	3.19e-15	2.55e-14
transcript-rna-seq	Endur.post_24_hr - Control.post_24_hr (delta-delta)	MITOCARTA	Lipid metabolism	111	123	0.902	Up	7.78247	7.11e-15	5.31e-14
transcript-rna-seq	Endur.post_24_hr - Control.post_24_hr (delta-delta)	MITOCARTA	Protein import, sorting and homeostasis	84	86	0.977	Up	7.59371	3.11e-14	2.18e-13
transcript-rna-seq	Endur.post_24_hr - Control.post_24_hr (delta-delta)	MITOCARTA	CI subunits	44	44	1	Up	7.42561	1.12e-13	7.4e-13
transcript-rna-seq	Endur.post_24_hr - Control.post_24_hr (delta-delta)	MITOCARTA	Complex IV	48	51	0.941	Up	7.39078	1.46e-13	9.08e-13
transcript-rna-seq	Endur.post_24_hr - Control.post_24_hr (delta-delta)	MITOCARTA	Cristae formation	10	11	0.909	Up	7.19221	6.37e-13	3.76e-12
transcript-rna-seq	Endur.post_24_hr - Control.post_24_hr (delta-delta)	MITOCARTA	CV subunits	19	21	0.905	Up	6.92433	4.38e-12	2.45e-11
transcript-rna-seq	Endur.post_24_hr - Control.post_24_hr (delta-delta)	MITOCARTA	Fe-S cluster biosynthesis	23	23	1	Up	6.91412	4.71e-12	2.51e-11
transcript-rna-seq	Endur.post_24_hr - Control.post_24_hr (delta-delta)	MITOCARTA	Complex III	16	16	1	Up	6.65979	2.74e-11	1.4e-10
transcript-rna-seq	Endur.post_24_hr - Control.post_24_hr (delta-delta)	MITOCARTA	Mitochondrial dynamics and surveillance	96	104	0.923	Up	6.56571	5.18e-11	2.52e-10
transcript-rna-seq	Endur.post_24_hr - Control.post_24_hr (delta-delta)	MITOCARTA	MICOS complex	7	7	1	Up	6.53312	6.44e-11	3.01e-10
transcript-rna-seq	Endur.post_24_hr - Control.post_24_hr (delta-delta)	MITOCARTA	Complex V	24	26	0.923	Up	6.47953	9.2e-11	4.12e-10
transcript-rna-seq	Endur.post_24_hr - Control.post_24_hr (delta-delta)	MITOCARTA	CIV assembly factors	30	30	1	Up	6.36091	2.01e-10	8.64e-10
transcript-rna-seq	Endur.post_24_hr - Control.post_24_hr (delta-delta)	MITOCARTA	Translation factors	15	16	0.938	Up	6.25026	4.1e-10	1.7e-09
transcript-rna-seq	Endur.post_24_hr - Control.post_24_hr (delta-delta)	MITOCARTA	mtRNA metabolism	76	76	1	Up	5.89081	3.84e-09	1.54e-08
transcript-rna-seq	Endur.post_24_hr - Control.post_24_hr (delta-delta)	MITOCARTA	Small molecule transport	76	85	0.894	Up	5.85297	4.83e-09	1.86e-08
transcript-rna-seq	Endur.post_24_hr - Control.post_24_hr (delta-delta)	MITOCARTA	Signaling	44	48	0.917	Up	5.72128	1.06e-08	3.95e-08
transcript-rna-seq	Endur.post_24_hr - Control.post_24_hr (delta-delta)	MITOCARTA	Lysine metabolism	16	16	1	Up	5.60837	2.04e-08	7.38e-08
transcript-rna-seq	Endur.post_24_hr - Control.post_24_hr (delta-delta)	MITOCARTA	Branched-chain amino acid metabolism	25	25	1	Up	5.53793	3.06e-08	1.07e-07
transcript-rna-seq	Endur.post_24_hr - Control.post_24_hr (delta-delta)	MITOCARTA	Carnitine shuttle	5	5	1	Up	5.50806	3.63e-08	1.23e-07
transcript-rna-seq	Endur.post_24_hr - Control.post_24_hr (delta-delta)	MITOCARTA	Intramitochondrial membrane interactions	9	9	1	Up	5.47902	4.28e-08	1.41e-07
transcript-rna-seq	Endur.post_24_hr - Control.post_24_hr (delta-delta)	MITOCARTA	TIM23 presequence pathway	6	6	1	Up	5.47431	4.39e-08	1.41e-07
transcript-rna-seq	Endur.post_24_hr - Control.post_24_hr (delta-delta)	MITOCARTA	Carnitine synthesis and transport	6	6	1	Up	5.31273	1.08e-07	3.36e-07
transcript-rna-seq	Endur.post_24_hr - Control.post_24_hr (delta-delta)	MITOCARTA	Amino acid metabolism	80	90	0.889	Up	5.28755	1.24e-07	3.75e-07
transcript-rna-seq	Endur.post_24_hr - Control.post_24_hr (delta-delta)	MITOCARTA	mtRNA granules	28	28	1	Up	5.19172	2.08e-07	6.03e-07
transcript-rna-seq	Endur.post_24_hr - Control.post_24_hr (delta-delta)	MITOCARTA	CIII assembly factors	6	6	1	Up	5.19032	2.1e-07	6.03e-07
transcript-rna-seq	Endur.post_24_hr - Control.post_24_hr (delta-delta)	MITOCARTA	TCA-associated	14	15	0.933	Up	5.05557	4.29e-07	1.2e-06
transcript-rna-seq	Endur.post_24_hr - Control.post_24_hr (delta-delta)	MITOCARTA	SLC25A family	44	51	0.863	Up	5.03116	4.88e-07	1.33e-06
transcript-rna-seq	Endur.post_24_hr - Control.post_24_hr (delta-delta)	MITOCARTA	CI assembly factors	22	22	1	Up	4.97786	6.43e-07	1.71e-06
transcript-rna-seq	Endur.post_24_hr - Control.post_24_hr (delta-delta)	MITOCARTA	Gluconeogenesis	8	9	0.889	Up	4.94856	7.48e-07	1.95e-06
transcript-rna-seq	Endur.post_24_hr - Control.post_24_hr (delta-delta)	MITOCARTA	CIV subunits	18	21	0.857	Up	4.8812	1.05e-06	2.68e-06
transcript-rna-seq	Endur.post_24_hr - Control.post_24_hr (delta-delta)	MITOCARTA	Pyruvate metabolism	14	16	0.875	Up	4.76131	1.92e-06	4.79e-06
transcript-rna-seq	Endur.post_24_hr - Control.post_24_hr (delta-delta)	MITOCARTA	Fission	14	15	0.933	Up	4.72107	2.35e-06	5.71e-06
transcript-rna-seq	Endur.post_24_hr - Control.post_24_hr (delta-delta)	MITOCARTA	CIII subunits	10	10	1	Up	4.70047	2.6e-06	6.19e-06
transcript-rna-seq	Endur.post_24_hr - Control.post_24_hr (delta-delta)	MITOCARTA	Protein homeostasis	50	51	0.98	Up	4.58163	4.61e-06	1.08e-05
transcript-rna-seq	Endur.post_24_hr - Control.post_24_hr (delta-delta)	MITOCARTA	Polycistronic mtRNA processing	13	13	1	Up	4.5177	6.25e-06	1.43e-05
transcript-rna-seq	Endur.post_24_hr - Control.post_24_hr (delta-delta)	MITOCARTA	TOM	9	9	1	Up	4.44224	8.9e-06	1.99e-05
transcript-rna-seq	Endur.post_24_hr - Control.post_24_hr (delta-delta)	MITOCARTA	mtRNA stability and decay	17	17	1	Up	4.39496	1.11e-05	2.43e-05
transcript-rna-seq	Endur.post_24_hr - Control.post_24_hr (delta-delta)	MITOCARTA	Vitamin metabolism	47	49	0.959	Up	4.31226	1.62e-05	3.46e-05
transcript-rna-seq	Endur.post_24_hr - Control.post_24_hr (delta-delta)	MITOCARTA	Fusion	9	9	1	Up	4.30942	1.64e-05	3.46e-05
transcript-rna-seq	Endur.post_24_hr - Control.post_24_hr (delta-delta)	MITOCARTA	Heme synthesis and processing	15	16	0.938	Up	4.28332	1.84e-05	3.82e-05
transcript-rna-seq	Endur.post_24_hr - Control.post_24_hr (delta-delta)	MITOCARTA	Ketone metabolism	7	8	0.875	Up	4.09368	4.25e-05	8.65e-05
transcript-rna-seq	Endur.post_24_hr - Control.post_24_hr (delta-delta)	MITOCARTA	Electron carriers	14	15	0.933	Up	4.07873	4.53e-05	9.06e-05
transcript-rna-seq	Endur.post_24_hr - Control.post_24_hr (delta-delta)	MITOCARTA	Coenzyme Q metabolism	13	13	1	Up	3.85343	0.000116	0.000229
transcript-rna-seq	Endur.post_24_hr - Control.post_24_hr (delta-delta)	MITOCARTA	Chaperones	16	16	1	Up	3.73313	0.000189	0.000365
transcript-rna-seq	Endur.post_24_hr - Control.post_24_hr (delta-delta)	MITOCARTA	Mitochondrial permeability transition pore	6	7	0.857	Up	3.66668	0.000246	0.000466
transcript-rna-seq	Endur.post_24_hr - Control.post_24_hr (delta-delta)	MITOCARTA	Complex II	8	8	1	Up	3.56541	0.000363	0.000678
transcript-rna-seq	Endur.post_24_hr - Control.post_24_hr (delta-delta)	MITOCARTA	Preprotein cleavage	8	8	1	Up	3.53154	0.000413	0.000759
transcript-rna-seq	Endur.post_24_hr - Control.post_24_hr (delta-delta)	MITOCARTA	Cholesterol, bile acid, steroid synthesis	11	14	0.786	Up	3.50644	0.000454	0.00082
transcript-rna-seq	Endur.post_24_hr - Control.post_24_hr (delta-delta)	MITOCARTA	mt-tRNA synthetases	22	22	1	Up	3.48402	0.000494	0.000878
transcript-rna-seq	Endur.post_24_hr - Control.post_24_hr (delta-delta)	MITOCARTA	Organelle contact sites	14	14	1	Up	3.41888	0.000629	0.0011
transcript-rna-seq	Endur.post_24_hr - Control.post_24_hr (delta-delta)	MITOCARTA	Coenzyme A metabolism	5	5	1	Up	3.25489	0.001134	0.001955
transcript-rna-seq	Endur.post_24_hr - Control.post_24_hr (delta-delta)	MITOCARTA	Malate-aspartate shuttle	6	6	1	Up	3.22273	0.00127	0.002155
transcript-rna-seq	Endur.post_24_hr - Control.post_24_hr (delta-delta)	MITOCARTA	Calcium homeostasis	23	24	0.958	Up	3.17608	0.001493	0.002495
transcript-rna-seq	Endur.post_24_hr - Control.post_24_hr (delta-delta)	MITOCARTA	Mitochondrial ribosome assembly	24	24	1	Up	3.16093	0.001573	0.00259
transcript-rna-seq	Endur.post_24_hr - Control.post_24_hr (delta-delta)	MITOCARTA	Transcription	8	8	1	Up	3.03206	0.002429	0.003943
transcript-rna-seq	Endur.post_24_hr - Control.post_24_hr (delta-delta)	MITOCARTA	Detoxification	48	51	0.941	Up	2.96539	0.003023	0.004837
transcript-rna-seq	Endur.post_24_hr - Control.post_24_hr (delta-delta)	MITOCARTA	Proteases	28	28	1	Up	2.91285	0.003581	0.00565
transcript-rna-seq	Endur.post_24_hr - Control.post_24_hr (delta-delta)	MITOCARTA	Nucleotide metabolism	36	40	0.9	Up	2.88022	0.003974	0.006182
transcript-rna-seq	Endur.post_24_hr - Control.post_24_hr (delta-delta)	MITOCARTA	Branched-chain amino acid dehydrogenase complex	6	6	1	Up	2.81269	0.004913	0.007538
transcript-rna-seq	Endur.post_24_hr - Control.post_24_hr (delta-delta)	MITOCARTA	Sulfur metabolism	11	11	1	Up	2.77025	0.005601	0.008478
transcript-rna-seq	Endur.post_24_hr - Control.post_24_hr (delta-delta)	MITOCARTA	Molybdenum cofactor synthesis and proteins	5	5	1	Up	2.763	0.005727	0.008553
transcript-rna-seq	Endur.post_24_hr - Control.post_24_hr (delta-delta)	MITOCARTA	NAD biosynthesis and metabolism	12	14	0.857	Up	2.69891	0.006957	0.010252
transcript-rna-seq	Endur.post_24_hr - Control.post_24_hr (delta-delta)	MITOCARTA	Q-linked reactions, other	10	11	0.909	Up	2.55963	0.010478	0.015241
transcript-rna-seq	Endur.post_24_hr - Control.post_24_hr (delta-delta)	MITOCARTA	Import motor	6	6	1	Up	2.53469	0.011255	0.016161
transcript-rna-seq	Endur.post_24_hr - Control.post_24_hr (delta-delta)	MITOCARTA	Choline and betaine metabolism	7	7	1	Up	2.49698	0.012526	0.017758
transcript-rna-seq	Endur.post_24_hr - Control.post_24_hr (delta-delta)	MITOCARTA	Glycine metabolism	14	15	0.933	Up	2.48128	0.013091	0.018328
transcript-rna-seq	Endur.post_24_hr - Control.post_24_hr (delta-delta)	MITOCARTA	Xenobiotic metabolism	20	23	0.87	Up	2.47601	0.013286	0.018371
transcript-rna-seq	Endur.post_24_hr - Control.post_24_hr (delta-delta)	MITOCARTA	Biotin utilizing proteins	5	5	1	Up	2.3644	0.018059	0.02439
transcript-rna-seq	Endur.post_24_hr - Control.post_24_hr (delta-delta)	MITOCARTA	Type II fatty acid synthesis	9	9	1	Up	2.36408	0.018075	0.02439
transcript-rna-seq	Endur.post_24_hr - Control.post_24_hr (delta-delta)	MITOCARTA	mt-rRNA modifications	18	18	1	Up	2.21448	0.026796	0.035728
transcript-rna-seq	Endur.post_24_hr - Control.post_24_hr (delta-delta)	MITOCARTA	Nucleotide import	8	10	0.8	Up	2.1868	0.028757	0.037892
transcript-rna-seq	Endur.post_24_hr - Control.post_24_hr (delta-delta)	MITOCARTA	Itaconate metabolism	5	6	0.833	Up	2.08119	0.037417	0.048729
transcript-rna-seq	Endur.post_24_hr - Control.post_24_hr (delta-delta)	MITOCARTA	Phospholipid metabolism	22	23	0.957	Up	1.85332	0.063836	0.08218
transcript-rna-seq	Endur.post_24_hr - Control.post_24_hr (delta-delta)	MITOCARTA	Apoptosis	30	35	0.857	Up	1.8477	0.064647	0.082277
transcript-rna-seq	Endur.post_24_hr - Control.post_24_hr (delta-delta)	MITOCARTA	ROS and glutathione metabolism	27	27	1	Up	1.77271	0.076277	0.095989
transcript-rna-seq	Endur.post_24_hr - Control.post_24_hr (delta-delta)	MITOCARTA	Sideroflexins	5	5	1	Up	1.73953	0.081941	0.101971
transcript-rna-seq	Endur.post_24_hr - Control.post_24_hr (delta-delta)	MITOCARTA	Nucleotide synthesis and processing	24	24	1	Up	1.72244	0.084989	0.104602
transcript-rna-seq	Endur.post_24_hr - Control.post_24_hr (delta-delta)	MITOCARTA	Copper metabolism	7	7	1	Up	1.68136	0.092692	0.112843
transcript-rna-seq	Endur.post_24_hr - Control.post_24_hr (delta-delta)	MITOCARTA	mtDNA nucleoid	11	11	1	Up	1.57621	0.114976	0.137792
transcript-rna-seq	Endur.post_24_hr - Control.post_24_hr (delta-delta)	MITOCARTA	EF hand proteins	11	11	1	Up	1.57331	0.115647	0.137792
transcript-rna-seq	Endur.post_24_hr - Control.post_24_hr (delta-delta)	MITOCARTA	ABC transporters	7	8	0.875	Up	1.55385	0.120221	0.141735
transcript-rna-seq	Endur.post_24_hr - Control.post_24_hr (delta-delta)	MITOCARTA	Glutamate metabolism	7	8	0.875	Up	1.50997	0.131051	0.152893
transcript-rna-seq	Endur.post_24_hr - Control.post_24_hr (delta-delta)	MITOCARTA	mtDNA maintainance	30	31	0.968	Up	1.49648	0.134528	0.155331
transcript-rna-seq	Endur.post_24_hr - Control.post_24_hr (delta-delta)	MITOCARTA	Trafficking	6	7	0.857	Up	1.48301	0.138072	0.157797
transcript-rna-seq	Endur.post_24_hr - Control.post_24_hr (delta-delta)	MITOCARTA	Vitamin A metabolism	5	5	1	Up	1.44146	0.149453	0.169079
transcript-rna-seq	Endur.post_24_hr - Control.post_24_hr (delta-delta)	MITOCARTA	mt-tRNA modifications	22	22	1	Up	1.39963	0.161623	0.181018
transcript-rna-seq	Endur.post_24_hr - Control.post_24_hr (delta-delta)	MITOCARTA	Proline metabolism	6	6	1	Up	1.35917	0.174092	0.193052
transcript-rna-seq	Endur.post_24_hr - Control.post_24_hr (delta-delta)	MITOCARTA	Cardiolipin synthesis	14	16	0.875	Up	1.20846	0.226872	0.249115
transcript-rna-seq	Endur.post_24_hr - Control.post_24_hr (delta-delta)	MITOCARTA	CV assembly factors	5	5	1	Up	1.05674	0.290631	0.316026
transcript-rna-seq	Endur.post_24_hr - Control.post_24_hr (delta-delta)	MITOCARTA	Folate and 1-C metabolism	21	21	1	Up	0.92814	0.353335	0.380514
transcript-rna-seq	Endur.post_24_hr - Control.post_24_hr (delta-delta)	MITOCARTA	Calcium cycle	9	9	1	Up	0.826163	0.408712	0.435959
transcript-rna-seq	Endur.post_24_hr - Control.post_24_hr (delta-delta)	MITOCARTA	Selenoproteins	5	5	1	Up	0.533574	0.593637	0.627239
transcript-rna-seq	Endur.post_24_hr - Control.post_24_hr (delta-delta)	MITOCARTA	mtDNA replication	14	14	1	Up	0.516762	0.605322	0.633608
transcript-rna-seq	Endur.post_24_hr - Control.post_24_hr (delta-delta)	MITOCARTA	Mitophagy	14	14	1	Up	0.470025	0.638337	0.658781
transcript-rna-seq	Endur.post_24_hr - Control.post_24_hr (delta-delta)	MITOCARTA	mtDNA repair	9	9	1	Up	0.466112	0.641135	0.658781
transcript-rna-seq	Endur.post_24_hr - Control.post_24_hr (delta-delta)	MITOCARTA	Autophagy	18	18	1	Up	0.415212	0.677986	0.690314
transcript-rna-seq	Endur.post_24_hr - Control.post_24_hr (delta-delta)	MITOCARTA	Calcium uniporter	6	6	1	Down	-0.29851	0.765312	0.772206
transcript-rna-seq	Endur.post_24_hr - Control.post_24_hr (delta-delta)	MITOCARTA	GABA metabolism	7	7	1	Down	-0.25626	0.797747	0.797747
transcript-rna-seq	Resist.post_15_30_45_min - Control.post_15_30_45_min (delta-delta)	MITOCARTA	OXPHOS subunits	97	102	0.951	Down	-5.26919	1.37e-07	1.32e-05
transcript-rna-seq	Resist.post_15_30_45_min - Control.post_15_30_45_min (delta-delta)	MITOCARTA	OXPHOS	164	169	0.97	Down	-5.1686	2.36e-07	1.32e-05
transcript-rna-seq	Resist.post_15_30_45_min - Control.post_15_30_45_min (delta-delta)	MITOCARTA	Complex I	66	66	1	Down	-4.72427	2.31e-06	7.21e-05
transcript-rna-seq	Resist.post_15_30_45_min - Control.post_15_30_45_min (delta-delta)	MITOCARTA	CI subunits	44	44	1	Down	-4.70206	2.58e-06	7.21e-05
transcript-rna-seq	Resist.post_15_30_45_min - Control.post_15_30_45_min (delta-delta)	MITOCARTA	Metals and cofactors	113	122	0.926	Down	-4.46541	7.99e-06	0.000179
transcript-rna-seq	Resist.post_15_30_45_min - Control.post_15_30_45_min (delta-delta)	MITOCARTA	Metabolism	423	461	0.918	Down	-4.37442	1.22e-05	0.00021
transcript-rna-seq	Resist.post_15_30_45_min - Control.post_15_30_45_min (delta-delta)	MITOCARTA	Translation	154	155	0.994	Down	-4.35832	1.31e-05	0.00021
transcript-rna-seq	Resist.post_15_30_45_min - Control.post_15_30_45_min (delta-delta)	MITOCARTA	Mitochondrial ribosome	83	83	1	Down	-4.08735	4.36e-05	0.000589
transcript-rna-seq	Resist.post_15_30_45_min - Control.post_15_30_45_min (delta-delta)	MITOCARTA	Mitochondrial central dogma	229	231	0.991	Down	-4.0686	4.73e-05	0.000589
transcript-rna-seq	Resist.post_15_30_45_min - Control.post_15_30_45_min (delta-delta)	MITOCARTA	Detoxification	48	51	0.941	Down	-3.76076	0.000169	0.001897
transcript-rna-seq	Resist.post_15_30_45_min - Control.post_15_30_45_min (delta-delta)	MITOCARTA	Branched-chain amino acid metabolism	25	25	1	Down	-3.72794	0.000193	0.001966
transcript-rna-seq	Resist.post_15_30_45_min - Control.post_15_30_45_min (delta-delta)	MITOCARTA	Amino acid metabolism	80	90	0.889	Down	-3.6737	0.000239	0.002231
transcript-rna-seq	Resist.post_15_30_45_min - Control.post_15_30_45_min (delta-delta)	MITOCARTA	Carbohydrate metabolism	67	73	0.918	Down	-3.51415	0.000441	0.003801
transcript-rna-seq	Resist.post_15_30_45_min - Control.post_15_30_45_min (delta-delta)	MITOCARTA	Fatty acid oxidation	40	44	0.909	Down	-3.3888	0.000702	0.005616
transcript-rna-seq	Resist.post_15_30_45_min - Control.post_15_30_45_min (delta-delta)	MITOCARTA	OXPHOS assembly factors	68	68	1	Down	-3.17894	0.001478	0.010841
transcript-rna-seq	Resist.post_15_30_45_min - Control.post_15_30_45_min (delta-delta)	MITOCARTA	Complex IV	48	51	0.941	Down	-3.16539	0.001549	0.010841
transcript-rna-seq	Resist.post_15_30_45_min - Control.post_15_30_45_min (delta-delta)	MITOCARTA	Vitamin metabolism	47	49	0.959	Down	-3.1304	0.001746	0.011501
transcript-rna-seq	Resist.post_15_30_45_min - Control.post_15_30_45_min (delta-delta)	MITOCARTA	Lysine metabolism	16	16	1	Down	-3.07532	0.002103	0.013084
transcript-rna-seq	Resist.post_15_30_45_min - Control.post_15_30_45_min (delta-delta)	MITOCARTA	CV subunits	19	21	0.905	Down	-3.04769	0.002306	0.013594
transcript-rna-seq	Resist.post_15_30_45_min - Control.post_15_30_45_min (delta-delta)	MITOCARTA	ROS and glutathione metabolism	27	27	1	Down	-2.99883	0.00271	0.015177
transcript-rna-seq	Resist.post_15_30_45_min - Control.post_15_30_45_min (delta-delta)	MITOCARTA	mtRNA metabolism	76	76	1	Down	-2.96035	0.003073	0.016389
transcript-rna-seq	Resist.post_15_30_45_min - Control.post_15_30_45_min (delta-delta)	MITOCARTA	Xenobiotic metabolism	20	23	0.87	Down	-2.85602	0.00429	0.021181
transcript-rna-seq	Resist.post_15_30_45_min - Control.post_15_30_45_min (delta-delta)	MITOCARTA	Glycine metabolism	14	15	0.933	Down	-2.85162	0.00435	0.021181
transcript-rna-seq	Resist.post_15_30_45_min - Control.post_15_30_45_min (delta-delta)	MITOCARTA	Lipid metabolism	111	123	0.902	Down	-2.77882	0.005456	0.02494
transcript-rna-seq	Resist.post_15_30_45_min - Control.post_15_30_45_min (delta-delta)	MITOCARTA	Fe-S-containing proteins	30	31	0.968	Down	-2.77226	0.005567	0.02494
transcript-rna-seq	Resist.post_15_30_45_min - Control.post_15_30_45_min (delta-delta)	MITOCARTA	Protein import, sorting and homeostasis	84	86	0.977	Down	-2.72404	0.006449	0.026126
transcript-rna-seq	Resist.post_15_30_45_min - Control.post_15_30_45_min (delta-delta)	MITOCARTA	Protein import and sorting	47	48	0.979	Down	-2.71829	0.006562	0.026126
transcript-rna-seq	Resist.post_15_30_45_min - Control.post_15_30_45_min (delta-delta)	MITOCARTA	Ketone metabolism	7	8	0.875	Down	-2.7131	0.006666	0.026126
transcript-rna-seq	Resist.post_15_30_45_min - Control.post_15_30_45_min (delta-delta)	MITOCARTA	TCA cycle	19	20	0.95	Down	-2.7082	0.006765	0.026126
transcript-rna-seq	Resist.post_15_30_45_min - Control.post_15_30_45_min (delta-delta)	MITOCARTA	GABA metabolism	7	7	1	Down	-2.65739	0.007875	0.0294
transcript-rna-seq	Resist.post_15_30_45_min - Control.post_15_30_45_min (delta-delta)	MITOCARTA	Complex V	24	26	0.923	Down	-2.61952	0.008805	0.031813
transcript-rna-seq	Resist.post_15_30_45_min - Control.post_15_30_45_min (delta-delta)	MITOCARTA	CIV assembly factors	30	30	1	Down	-2.60309	0.009239	0.032336
transcript-rna-seq	Resist.post_15_30_45_min - Control.post_15_30_45_min (delta-delta)	MITOCARTA	mtRNA granules	28	28	1	Down	-2.57579	0.010001	0.033944
transcript-rna-seq	Resist.post_15_30_45_min - Control.post_15_30_45_min (delta-delta)	MITOCARTA	Choline and betaine metabolism	7	7	1	Down	-2.53687	0.011185	0.036844
transcript-rna-seq	Resist.post_15_30_45_min - Control.post_15_30_45_min (delta-delta)	MITOCARTA	mt-rRNA modifications	18	18	1	Down	-2.49772	0.0125	0.039999
transcript-rna-seq	Resist.post_15_30_45_min - Control.post_15_30_45_min (delta-delta)	MITOCARTA	Mitochondrial ribosome assembly	24	24	1	Down	-2.31779	0.020461	0.063003
transcript-rna-seq	Resist.post_15_30_45_min - Control.post_15_30_45_min (delta-delta)	MITOCARTA	CI assembly factors	22	22	1	Down	-2.31135	0.020813	0.063003
transcript-rna-seq	Resist.post_15_30_45_min - Control.post_15_30_45_min (delta-delta)	MITOCARTA	CIV subunits	18	21	0.857	Down	-2.2586	0.023909	0.070467
transcript-rna-seq	Resist.post_15_30_45_min - Control.post_15_30_45_min (delta-delta)	MITOCARTA	Translation factors	15	16	0.938	Down	-2.18731	0.02872	0.082479
transcript-rna-seq	Resist.post_15_30_45_min - Control.post_15_30_45_min (delta-delta)	MITOCARTA	Copper metabolism	7	7	1	Down	-2.13855	0.032472	0.090921
transcript-rna-seq	Resist.post_15_30_45_min - Control.post_15_30_45_min (delta-delta)	MITOCARTA	Coenzyme A metabolism	5	5	1	Down	-2.1254	0.033553	0.091657
transcript-rna-seq	Resist.post_15_30_45_min - Control.post_15_30_45_min (delta-delta)	MITOCARTA	NAD biosynthesis and metabolism	12	14	0.857	Down	-2.10802	0.03503	0.093412
transcript-rna-seq	Resist.post_15_30_45_min - Control.post_15_30_45_min (delta-delta)	MITOCARTA	TIM23 presequence pathway	6	6	1	Down	-2.05976	0.039421	0.102679
transcript-rna-seq	Resist.post_15_30_45_min - Control.post_15_30_45_min (delta-delta)	MITOCARTA	Fe-S cluster biosynthesis	23	23	1	Down	-2.03611	0.041739	0.106246
transcript-rna-seq	Resist.post_15_30_45_min - Control.post_15_30_45_min (delta-delta)	MITOCARTA	CIII subunits	10	10	1	Down	-1.9759	0.048167	0.117655
transcript-rna-seq	Resist.post_15_30_45_min - Control.post_15_30_45_min (delta-delta)	MITOCARTA	Biotin utilizing proteins	5	5	1	Down	-1.97452	0.048323	0.117655
transcript-rna-seq	Resist.post_15_30_45_min - Control.post_15_30_45_min (delta-delta)	MITOCARTA	Nucleotide import	8	10	0.8	Up	1.9536	0.050749	0.120933
transcript-rna-seq	Resist.post_15_30_45_min - Control.post_15_30_45_min (delta-delta)	MITOCARTA	Polycistronic mtRNA processing	13	13	1	Down	-1.9367	0.052782	0.123158
transcript-rna-seq	Resist.post_15_30_45_min - Control.post_15_30_45_min (delta-delta)	MITOCARTA	Fusion	9	9	1	Down	-1.9249	0.054242	0.123981
transcript-rna-seq	Resist.post_15_30_45_min - Control.post_15_30_45_min (delta-delta)	MITOCARTA	Organelle contact sites	14	14	1	Down	-1.91326	0.055715	0.124801
transcript-rna-seq	Resist.post_15_30_45_min - Control.post_15_30_45_min (delta-delta)	MITOCARTA	Mitochondrial dynamics and surveillance	96	104	0.923	Down	-1.88235	0.059789	0.131301
transcript-rna-seq	Resist.post_15_30_45_min - Control.post_15_30_45_min (delta-delta)	MITOCARTA	Complex III	16	16	1	Down	-1.8686	0.061678	0.132845
transcript-rna-seq	Resist.post_15_30_45_min - Control.post_15_30_45_min (delta-delta)	MITOCARTA	TCA-associated	14	15	0.933	Down	-1.82018	0.068732	0.145245
transcript-rna-seq	Resist.post_15_30_45_min - Control.post_15_30_45_min (delta-delta)	MITOCARTA	Protein homeostasis	50	51	0.98	Down	-1.79588	0.072513	0.150397
transcript-rna-seq	Resist.post_15_30_45_min - Control.post_15_30_45_min (delta-delta)	MITOCARTA	Nucleotide synthesis and processing	24	24	1	Down	-1.77375	0.076104	0.154976
transcript-rna-seq	Resist.post_15_30_45_min - Control.post_15_30_45_min (delta-delta)	MITOCARTA	Itaconate metabolism	5	6	0.833	Down	-1.73274	0.083143	0.166036
transcript-rna-seq	Resist.post_15_30_45_min - Control.post_15_30_45_min (delta-delta)	MITOCARTA	Autophagy	18	18	1	Down	-1.72515	0.0845	0.166036
transcript-rna-seq	Resist.post_15_30_45_min - Control.post_15_30_45_min (delta-delta)	MITOCARTA	Coenzyme Q metabolism	13	13	1	Down	-1.70244	0.088674	0.171232
transcript-rna-seq	Resist.post_15_30_45_min - Control.post_15_30_45_min (delta-delta)	MITOCARTA	Carnitine shuttle	5	5	1	Down	-1.67858	0.093234	0.176986
transcript-rna-seq	Resist.post_15_30_45_min - Control.post_15_30_45_min (delta-delta)	MITOCARTA	Gluconeogenesis	8	9	0.889	Down	-1.65881	0.097154	0.181354
transcript-rna-seq	Resist.post_15_30_45_min - Control.post_15_30_45_min (delta-delta)	MITOCARTA	Branched-chain amino acid dehydrogenase complex	6	6	1	Down	-1.62005	0.105222	0.191042
transcript-rna-seq	Resist.post_15_30_45_min - Control.post_15_30_45_min (delta-delta)	MITOCARTA	mtDNA replication	14	14	1	Down	-1.61067	0.107251	0.191042
transcript-rna-seq	Resist.post_15_30_45_min - Control.post_15_30_45_min (delta-delta)	MITOCARTA	Cristae formation	10	11	0.909	Down	-1.60971	0.107461	0.191042
transcript-rna-seq	Resist.post_15_30_45_min - Control.post_15_30_45_min (delta-delta)	MITOCARTA	mtDNA maintainance	30	31	0.968	Down	-1.58939	0.111972	0.192347
transcript-rna-seq	Resist.post_15_30_45_min - Control.post_15_30_45_min (delta-delta)	MITOCARTA	Vitamin A metabolism	5	5	1	Down	-1.5839	0.113215	0.192347
transcript-rna-seq	Resist.post_15_30_45_min - Control.post_15_30_45_min (delta-delta)	MITOCARTA	Folate and 1-C metabolism	21	21	1	Down	-1.58333	0.113347	0.192347
transcript-rna-seq	Resist.post_15_30_45_min - Control.post_15_30_45_min (delta-delta)	MITOCARTA	Proteases	28	28	1	Down	-1.55954	0.118868	0.198705
transcript-rna-seq	Resist.post_15_30_45_min - Control.post_15_30_45_min (delta-delta)	MITOCARTA	mt-tRNA synthetases	22	22	1	Down	-1.52716	0.126722	0.207325
transcript-rna-seq	Resist.post_15_30_45_min - Control.post_15_30_45_min (delta-delta)	MITOCARTA	mtRNA stability and decay	17	17	1	Down	-1.51674	0.129332	0.207325
transcript-rna-seq	Resist.post_15_30_45_min - Control.post_15_30_45_min (delta-delta)	MITOCARTA	Pyruvate metabolism	14	16	0.875	Down	-1.51577	0.129578	0.207325
transcript-rna-seq	Resist.post_15_30_45_min - Control.post_15_30_45_min (delta-delta)	MITOCARTA	Proline metabolism	6	6	1	Up	1.492	0.1357	0.211194
transcript-rna-seq	Resist.post_15_30_45_min - Control.post_15_30_45_min (delta-delta)	MITOCARTA	Fission	14	15	0.933	Down	-1.49174	0.135767	0.211194
transcript-rna-seq	Resist.post_15_30_45_min - Control.post_15_30_45_min (delta-delta)	MITOCARTA	Import motor	6	6	1	Down	-1.47904	0.139129	0.213458
transcript-rna-seq	Resist.post_15_30_45_min - Control.post_15_30_45_min (delta-delta)	MITOCARTA	Complex II	8	8	1	Down	-1.46988	0.141595	0.214305
transcript-rna-seq	Resist.post_15_30_45_min - Control.post_15_30_45_min (delta-delta)	MITOCARTA	Heme synthesis and processing	15	16	0.938	Down	-1.4392	0.150094	0.224141
transcript-rna-seq	Resist.post_15_30_45_min - Control.post_15_30_45_min (delta-delta)	MITOCARTA	mtDNA nucleoid	11	11	1	Down	-1.42446	0.154313	0.224922
transcript-rna-seq	Resist.post_15_30_45_min - Control.post_15_30_45_min (delta-delta)	MITOCARTA	Carnitine synthesis and transport	6	6	1	Down	-1.41566	0.156876	0.224922
transcript-rna-seq	Resist.post_15_30_45_min - Control.post_15_30_45_min (delta-delta)	MITOCARTA	Intramitochondrial membrane interactions	9	9	1	Down	-1.4139	0.157391	0.224922
transcript-rna-seq	Resist.post_15_30_45_min - Control.post_15_30_45_min (delta-delta)	MITOCARTA	Glutamate metabolism	7	8	0.875	Down	-1.40415	0.160275	0.224922
transcript-rna-seq	Resist.post_15_30_45_min - Control.post_15_30_45_min (delta-delta)	MITOCARTA	Mitophagy	14	14	1	Down	-1.40286	0.160658	0.224922
transcript-rna-seq	Resist.post_15_30_45_min - Control.post_15_30_45_min (delta-delta)	MITOCARTA	Transcription	8	8	1	Down	-1.32779	0.184248	0.254763
transcript-rna-seq	Resist.post_15_30_45_min - Control.post_15_30_45_min (delta-delta)	MITOCARTA	EF hand proteins	11	11	1	Up	1.29252	0.196176	0.267947
transcript-rna-seq	Resist.post_15_30_45_min - Control.post_15_30_45_min (delta-delta)	MITOCARTA	Electron carriers	14	15	0.933	Down	-1.25423	0.209759	0.283048
transcript-rna-seq	Resist.post_15_30_45_min - Control.post_15_30_45_min (delta-delta)	MITOCARTA	Cholesterol, bile acid, steroid synthesis	11	14	0.786	Down	-1.23665	0.216218	0.28829
transcript-rna-seq	Resist.post_15_30_45_min - Control.post_15_30_45_min (delta-delta)	MITOCARTA	Molybdenum cofactor synthesis and proteins	5	5	1	Down	-1.17417	0.240329	0.316668
transcript-rna-seq	Resist.post_15_30_45_min - Control.post_15_30_45_min (delta-delta)	MITOCARTA	ABC transporters	7	8	0.875	Down	-1.09737	0.27248	0.354858
transcript-rna-seq	Resist.post_15_30_45_min - Control.post_15_30_45_min (delta-delta)	MITOCARTA	MICOS complex	7	7	1	Down	-1.04488	0.296078	0.381157
transcript-rna-seq	Resist.post_15_30_45_min - Control.post_15_30_45_min (delta-delta)	MITOCARTA	TOM	9	9	1	Down	-1.00051	0.317063	0.403535
transcript-rna-seq	Resist.post_15_30_45_min - Control.post_15_30_45_min (delta-delta)	MITOCARTA	Sulfur metabolism	11	11	1	Down	-0.97222	0.330943	0.416468
transcript-rna-seq	Resist.post_15_30_45_min - Control.post_15_30_45_min (delta-delta)	MITOCARTA	Small molecule transport	76	85	0.894	Down	-0.94749	0.343388	0.427328
transcript-rna-seq	Resist.post_15_30_45_min - Control.post_15_30_45_min (delta-delta)	MITOCARTA	Selenoproteins	5	5	1	Down	-0.92655	0.354163	0.435892
transcript-rna-seq	Resist.post_15_30_45_min - Control.post_15_30_45_min (delta-delta)	MITOCARTA	Preprotein cleavage	8	8	1	Down	-0.89958	0.368343	0.448417
transcript-rna-seq	Resist.post_15_30_45_min - Control.post_15_30_45_min (delta-delta)	MITOCARTA	mt-tRNA modifications	22	22	1	Down	-0.85395	0.393132	0.473449
transcript-rna-seq	Resist.post_15_30_45_min - Control.post_15_30_45_min (delta-delta)	MITOCARTA	Chaperones	16	16	1	Down	-0.83074	0.406118	0.483885
transcript-rna-seq	Resist.post_15_30_45_min - Control.post_15_30_45_min (delta-delta)	MITOCARTA	Nucleotide metabolism	36	40	0.9	Down	-0.78884	0.430204	0.507187
transcript-rna-seq	Resist.post_15_30_45_min - Control.post_15_30_45_min (delta-delta)	MITOCARTA	Malate-aspartate shuttle	6	6	1	Down	-0.73652	0.461416	0.538319
transcript-rna-seq	Resist.post_15_30_45_min - Control.post_15_30_45_min (delta-delta)	MITOCARTA	Q-linked reactions, other	10	11	0.909	Down	-0.66511	0.505979	0.584223
transcript-rna-seq	Resist.post_15_30_45_min - Control.post_15_30_45_min (delta-delta)	MITOCARTA	Signaling	44	48	0.917	Down	-0.65165	0.514629	0.588147
transcript-rna-seq	Resist.post_15_30_45_min - Control.post_15_30_45_min (delta-delta)	MITOCARTA	Mitochondrial permeability transition pore	6	7	0.857	Down	-0.63247	0.527079	0.596292
transcript-rna-seq	Resist.post_15_30_45_min - Control.post_15_30_45_min (delta-delta)	MITOCARTA	CIII assembly factors	6	6	1	Down	-0.59359	0.552784	0.619118
transcript-rna-seq	Resist.post_15_30_45_min - Control.post_15_30_45_min (delta-delta)	MITOCARTA	Sideroflexins	5	5	1	Down	-0.53315	0.593928	0.658613
transcript-rna-seq	Resist.post_15_30_45_min - Control.post_15_30_45_min (delta-delta)	MITOCARTA	Type II fatty acid synthesis	9	9	1	Down	-0.51588	0.605941	0.665347
transcript-rna-seq	Resist.post_15_30_45_min - Control.post_15_30_45_min (delta-delta)	MITOCARTA	Apoptosis	30	35	0.857	Up	0.465978	0.641231	0.697261
transcript-rna-seq	Resist.post_15_30_45_min - Control.post_15_30_45_min (delta-delta)	MITOCARTA	mtDNA repair	9	9	1	Up	0.283977	0.776428	0.836153
transcript-rna-seq	Resist.post_15_30_45_min - Control.post_15_30_45_min (delta-delta)	MITOCARTA	Calcium uniporter	6	6	1	Up	0.256438	0.797613	0.849067
transcript-rna-seq	Resist.post_15_30_45_min - Control.post_15_30_45_min (delta-delta)	MITOCARTA	SLC25A family	44	51	0.863	Up	0.248715	0.803581	0.849067
transcript-rna-seq	Resist.post_15_30_45_min - Control.post_15_30_45_min (delta-delta)	MITOCARTA	Calcium homeostasis	23	24	0.958	Up	0.237008	0.812651	0.850625
transcript-rna-seq	Resist.post_15_30_45_min - Control.post_15_30_45_min (delta-delta)	MITOCARTA	Cardiolipin synthesis	14	16	0.875	Up	0.192188	0.847595	0.878988
transcript-rna-seq	Resist.post_15_30_45_min - Control.post_15_30_45_min (delta-delta)	MITOCARTA	Calcium cycle	9	9	1	Down	-0.15568	0.876289	0.900407
transcript-rna-seq	Resist.post_15_30_45_min - Control.post_15_30_45_min (delta-delta)	MITOCARTA	CV assembly factors	5	5	1	Up	0.087893	0.929962	0.943447
transcript-rna-seq	Resist.post_15_30_45_min - Control.post_15_30_45_min (delta-delta)	MITOCARTA	Phospholipid metabolism	22	23	0.957	Down	-0.08153	0.935023	0.943447
transcript-rna-seq	Resist.post_15_30_45_min - Control.post_15_30_45_min (delta-delta)	MITOCARTA	Trafficking	6	7	0.857	Up	0.044527	0.964484	0.964484
transcript-rna-seq	Resist.post_3.5_4_hr - Control.post_3.5_4_hr (delta-delta)	MITOCARTA	Nucleotide import	8	10	0.8	Up	3.09003	0.002001	0.22415
transcript-rna-seq	Resist.post_3.5_4_hr - Control.post_3.5_4_hr (delta-delta)	MITOCARTA	Chaperones	16	16	1	Up	2.56187	0.010411	0.583018
transcript-rna-seq	Resist.post_3.5_4_hr - Control.post_3.5_4_hr (delta-delta)	MITOCARTA	Mitochondrial permeability transition pore	6	7	0.857	Up	2.16558	0.030344	0.850452
transcript-rna-seq	Resist.post_3.5_4_hr - Control.post_3.5_4_hr (delta-delta)	MITOCARTA	mtRNA stability and decay	17	17	1	Up	1.96442	0.049482	0.850452
transcript-rna-seq	Resist.post_3.5_4_hr - Control.post_3.5_4_hr (delta-delta)	MITOCARTA	SLC25A family	44	51	0.863	Up	1.96104	0.049874	0.850452
transcript-rna-seq	Resist.post_3.5_4_hr - Control.post_3.5_4_hr (delta-delta)	MITOCARTA	Calcium homeostasis	23	24	0.958	Up	1.89391	0.058237	0.850452
transcript-rna-seq	Resist.post_3.5_4_hr - Control.post_3.5_4_hr (delta-delta)	MITOCARTA	Fission	14	15	0.933	Up	1.8571	0.063297	0.850452
transcript-rna-seq	Resist.post_3.5_4_hr - Control.post_3.5_4_hr (delta-delta)	MITOCARTA	mtDNA nucleoid	11	11	1	Up	1.82851	0.067474	0.850452
transcript-rna-seq	Resist.post_3.5_4_hr - Control.post_3.5_4_hr (delta-delta)	MITOCARTA	Signaling	44	48	0.917	Up	1.82276	0.06834	0.850452
transcript-rna-seq	Resist.post_3.5_4_hr - Control.post_3.5_4_hr (delta-delta)	MITOCARTA	ABC transporters	7	8	0.875	Down	-1.67153	0.094617	0.884468
transcript-rna-seq	Resist.post_3.5_4_hr - Control.post_3.5_4_hr (delta-delta)	MITOCARTA	Trafficking	6	7	0.857	Up	1.6391	0.101192	0.884468
transcript-rna-seq	Resist.post_3.5_4_hr - Control.post_3.5_4_hr (delta-delta)	MITOCARTA	TOM	9	9	1	Up	1.63171	0.102741	0.884468
transcript-rna-seq	Resist.post_3.5_4_hr - Control.post_3.5_4_hr (delta-delta)	MITOCARTA	Mitochondrial dynamics and surveillance	96	104	0.923	Up	1.62396	0.104385	0.884468
transcript-rna-seq	Resist.post_3.5_4_hr - Control.post_3.5_4_hr (delta-delta)	MITOCARTA	Coenzyme A metabolism	5	5	1	Down	-1.59569	0.110558	0.884468
transcript-rna-seq	Resist.post_3.5_4_hr - Control.post_3.5_4_hr (delta-delta)	MITOCARTA	Proline metabolism	6	6	1	Up	1.39972	0.161597	0.990351
transcript-rna-seq	Resist.post_3.5_4_hr - Control.post_3.5_4_hr (delta-delta)	MITOCARTA	Sideroflexins	5	5	1	Down	-1.39091	0.164253	0.990351
transcript-rna-seq	Resist.post_3.5_4_hr - Control.post_3.5_4_hr (delta-delta)	MITOCARTA	Protein homeostasis	50	51	0.98	Up	1.33736	0.181106	0.990351
transcript-rna-seq	Resist.post_3.5_4_hr - Control.post_3.5_4_hr (delta-delta)	MITOCARTA	OXPHOS subunits	97	102	0.951	Up	1.32856	0.183994	0.990351
transcript-rna-seq	Resist.post_3.5_4_hr - Control.post_3.5_4_hr (delta-delta)	MITOCARTA	Protein import, sorting and homeostasis	84	86	0.977	Up	1.12984	0.258544	0.990351
transcript-rna-seq	Resist.post_3.5_4_hr - Control.post_3.5_4_hr (delta-delta)	MITOCARTA	Protein import and sorting	47	48	0.979	Up	1.06666	0.286127	0.990351
transcript-rna-seq	Resist.post_3.5_4_hr - Control.post_3.5_4_hr (delta-delta)	MITOCARTA	mtRNA granules	28	28	1	Up	1.05238	0.292628	0.990351
transcript-rna-seq	Resist.post_3.5_4_hr - Control.post_3.5_4_hr (delta-delta)	MITOCARTA	TCA-associated	14	15	0.933	Down	-1.03303	0.301589	0.990351
transcript-rna-seq	Resist.post_3.5_4_hr - Control.post_3.5_4_hr (delta-delta)	MITOCARTA	Carnitine shuttle	5	5	1	Down	-1.02858	0.303679	0.990351
transcript-rna-seq	Resist.post_3.5_4_hr - Control.post_3.5_4_hr (delta-delta)	MITOCARTA	Metals and cofactors	113	122	0.926	Down	-1.02794	0.30398	0.990351
transcript-rna-seq	Resist.post_3.5_4_hr - Control.post_3.5_4_hr (delta-delta)	MITOCARTA	Mitophagy	14	14	1	Up	1.02704	0.304403	0.990351
transcript-rna-seq	Resist.post_3.5_4_hr - Control.post_3.5_4_hr (delta-delta)	MITOCARTA	Cardiolipin synthesis	14	16	0.875	Up	1.0043	0.315236	0.990351
transcript-rna-seq	Resist.post_3.5_4_hr - Control.post_3.5_4_hr (delta-delta)	MITOCARTA	Carnitine synthesis and transport	6	6	1	Down	-0.97233	0.330886	0.990351
transcript-rna-seq	Resist.post_3.5_4_hr - Control.post_3.5_4_hr (delta-delta)	MITOCARTA	Xenobiotic metabolism	20	23	0.87	Down	-0.95689	0.338625	0.990351
transcript-rna-seq	Resist.post_3.5_4_hr - Control.post_3.5_4_hr (delta-delta)	MITOCARTA	OXPHOS	164	169	0.97	Up	0.953895	0.340137	0.990351
transcript-rna-seq	Resist.post_3.5_4_hr - Control.post_3.5_4_hr (delta-delta)	MITOCARTA	Copper metabolism	7	7	1	Down	-0.94589	0.344205	0.990351
transcript-rna-seq	Resist.post_3.5_4_hr - Control.post_3.5_4_hr (delta-delta)	MITOCARTA	Complex V	24	26	0.923	Up	0.909801	0.362927	0.990351
transcript-rna-seq	Resist.post_3.5_4_hr - Control.post_3.5_4_hr (delta-delta)	MITOCARTA	Nucleotide synthesis and processing	24	24	1	Down	-0.86958	0.384528	0.990351
transcript-rna-seq	Resist.post_3.5_4_hr - Control.post_3.5_4_hr (delta-delta)	MITOCARTA	Organelle contact sites	14	14	1	Up	0.849777	0.395449	0.990351
transcript-rna-seq	Resist.post_3.5_4_hr - Control.post_3.5_4_hr (delta-delta)	MITOCARTA	CI subunits	44	44	1	Up	0.848702	0.396047	0.990351
transcript-rna-seq	Resist.post_3.5_4_hr - Control.post_3.5_4_hr (delta-delta)	MITOCARTA	TCA cycle	19	20	0.95	Up	0.836628	0.402801	0.990351
transcript-rna-seq	Resist.post_3.5_4_hr - Control.post_3.5_4_hr (delta-delta)	MITOCARTA	Calcium uniporter	6	6	1	Up	0.827922	0.407715	0.990351
transcript-rna-seq	Resist.post_3.5_4_hr - Control.post_3.5_4_hr (delta-delta)	MITOCARTA	mtDNA repair	9	9	1	Up	0.827636	0.407877	0.990351
transcript-rna-seq	Resist.post_3.5_4_hr - Control.post_3.5_4_hr (delta-delta)	MITOCARTA	TIM23 presequence pathway	6	6	1	Up	0.813791	0.415765	0.990351
transcript-rna-seq	Resist.post_3.5_4_hr - Control.post_3.5_4_hr (delta-delta)	MITOCARTA	Complex I	66	66	1	Up	0.800499	0.423422	0.990351
transcript-rna-seq	Resist.post_3.5_4_hr - Control.post_3.5_4_hr (delta-delta)	MITOCARTA	Calcium cycle	9	9	1	Up	0.800185	0.423604	0.990351
transcript-rna-seq	Resist.post_3.5_4_hr - Control.post_3.5_4_hr (delta-delta)	MITOCARTA	CV subunits	19	21	0.905	Up	0.796445	0.425774	0.990351
transcript-rna-seq	Resist.post_3.5_4_hr - Control.post_3.5_4_hr (delta-delta)	MITOCARTA	CIV subunits	18	21	0.857	Up	0.780139	0.435309	0.990351
transcript-rna-seq	Resist.post_3.5_4_hr - Control.post_3.5_4_hr (delta-delta)	MITOCARTA	CIII assembly factors	6	6	1	Down	-0.72053	0.471198	0.990351
transcript-rna-seq	Resist.post_3.5_4_hr - Control.post_3.5_4_hr (delta-delta)	MITOCARTA	Molybdenum cofactor synthesis and proteins	5	5	1	Down	-0.71721	0.473246	0.990351
transcript-rna-seq	Resist.post_3.5_4_hr - Control.post_3.5_4_hr (delta-delta)	MITOCARTA	EF hand proteins	11	11	1	Up	0.716629	0.473603	0.990351
transcript-rna-seq	Resist.post_3.5_4_hr - Control.post_3.5_4_hr (delta-delta)	MITOCARTA	Fatty acid oxidation	40	44	0.909	Down	-0.69525	0.486902	0.990351
transcript-rna-seq	Resist.post_3.5_4_hr - Control.post_3.5_4_hr (delta-delta)	MITOCARTA	ROS and glutathione metabolism	27	27	1	Up	0.672211	0.501449	0.990351
transcript-rna-seq	Resist.post_3.5_4_hr - Control.post_3.5_4_hr (delta-delta)	MITOCARTA	Mitochondrial ribosome	83	83	1	Up	0.643601	0.519834	0.990351
transcript-rna-seq	Resist.post_3.5_4_hr - Control.post_3.5_4_hr (delta-delta)	MITOCARTA	Mitochondrial ribosome assembly	24	24	1	Up	0.627668	0.530222	0.990351
transcript-rna-seq	Resist.post_3.5_4_hr - Control.post_3.5_4_hr (delta-delta)	MITOCARTA	Glycine metabolism	14	15	0.933	Down	-0.62742	0.530382	0.990351
transcript-rna-seq	Resist.post_3.5_4_hr - Control.post_3.5_4_hr (delta-delta)	MITOCARTA	CIII subunits	10	10	1	Up	0.595431	0.551555	0.990351
transcript-rna-seq	Resist.post_3.5_4_hr - Control.post_3.5_4_hr (delta-delta)	MITOCARTA	Heme synthesis and processing	15	16	0.938	Down	-0.59396	0.55254	0.990351
transcript-rna-seq	Resist.post_3.5_4_hr - Control.post_3.5_4_hr (delta-delta)	MITOCARTA	Small molecule transport	76	85	0.894	Up	0.588967	0.555883	0.990351
transcript-rna-seq	Resist.post_3.5_4_hr - Control.post_3.5_4_hr (delta-delta)	MITOCARTA	Choline and betaine metabolism	7	7	1	Down	-0.57997	0.561937	0.990351
transcript-rna-seq	Resist.post_3.5_4_hr - Control.post_3.5_4_hr (delta-delta)	MITOCARTA	Lipid metabolism	111	123	0.902	Down	-0.57663	0.56419	0.990351
transcript-rna-seq	Resist.post_3.5_4_hr - Control.post_3.5_4_hr (delta-delta)	MITOCARTA	Complex IV	48	51	0.941	Up	0.552414	0.580665	0.990351
transcript-rna-seq	Resist.post_3.5_4_hr - Control.post_3.5_4_hr (delta-delta)	MITOCARTA	Nucleotide metabolism	36	40	0.9	Up	0.542049	0.587785	0.990351
transcript-rna-seq	Resist.post_3.5_4_hr - Control.post_3.5_4_hr (delta-delta)	MITOCARTA	Apoptosis	30	35	0.857	Up	0.533199	0.593896	0.990351
transcript-rna-seq	Resist.post_3.5_4_hr - Control.post_3.5_4_hr (delta-delta)	MITOCARTA	Cristae formation	10	11	0.909	Up	0.521202	0.602226	0.990351
transcript-rna-seq	Resist.post_3.5_4_hr - Control.post_3.5_4_hr (delta-delta)	MITOCARTA	CV assembly factors	5	5	1	Up	0.513252	0.607775	0.990351
transcript-rna-seq	Resist.post_3.5_4_hr - Control.post_3.5_4_hr (delta-delta)	MITOCARTA	Type II fatty acid synthesis	9	9	1	Down	-0.51187	0.60874	0.990351
transcript-rna-seq	Resist.post_3.5_4_hr - Control.post_3.5_4_hr (delta-delta)	MITOCARTA	Q-linked reactions, other	10	11	0.909	Down	-0.50309	0.6149	0.990351
transcript-rna-seq	Resist.post_3.5_4_hr - Control.post_3.5_4_hr (delta-delta)	MITOCARTA	Complex II	8	8	1	Down	-0.41913	0.675119	0.990351
transcript-rna-seq	Resist.post_3.5_4_hr - Control.post_3.5_4_hr (delta-delta)	MITOCARTA	Import motor	6	6	1	Down	-0.41539	0.677857	0.990351
transcript-rna-seq	Resist.post_3.5_4_hr - Control.post_3.5_4_hr (delta-delta)	MITOCARTA	mtDNA replication	14	14	1	Up	0.401285	0.68821	0.990351
transcript-rna-seq	Resist.post_3.5_4_hr - Control.post_3.5_4_hr (delta-delta)	MITOCARTA	Preprotein cleavage	8	8	1	Up	0.398022	0.690614	0.990351
transcript-rna-seq	Resist.post_3.5_4_hr - Control.post_3.5_4_hr (delta-delta)	MITOCARTA	Folate and 1-C metabolism	21	21	1	Down	-0.39689	0.691451	0.990351
transcript-rna-seq	Resist.post_3.5_4_hr - Control.post_3.5_4_hr (delta-delta)	MITOCARTA	Branched-chain amino acid dehydrogenase complex	6	6	1	Down	-0.39263	0.694591	0.990351
transcript-rna-seq	Resist.post_3.5_4_hr - Control.post_3.5_4_hr (delta-delta)	MITOCARTA	Phospholipid metabolism	22	23	0.957	Down	-0.37135	0.710377	0.990351
transcript-rna-seq	Resist.post_3.5_4_hr - Control.post_3.5_4_hr (delta-delta)	MITOCARTA	MICOS complex	7	7	1	Up	0.369186	0.711989	0.990351
transcript-rna-seq	Resist.post_3.5_4_hr - Control.post_3.5_4_hr (delta-delta)	MITOCARTA	Sulfur metabolism	11	11	1	Up	0.360896	0.718177	0.990351
transcript-rna-seq	Resist.post_3.5_4_hr - Control.post_3.5_4_hr (delta-delta)	MITOCARTA	Ketone metabolism	7	8	0.875	Up	0.356125	0.721747	0.990351
transcript-rna-seq	Resist.post_3.5_4_hr - Control.post_3.5_4_hr (delta-delta)	MITOCARTA	Cholesterol, bile acid, steroid synthesis	11	14	0.786	Down	-0.35554	0.722186	0.990351
transcript-rna-seq	Resist.post_3.5_4_hr - Control.post_3.5_4_hr (delta-delta)	MITOCARTA	Fusion	9	9	1	Up	0.347756	0.728024	0.990351
transcript-rna-seq	Resist.post_3.5_4_hr - Control.post_3.5_4_hr (delta-delta)	MITOCARTA	Vitamin A metabolism	5	5	1	Up	0.330093	0.74133	0.990351
transcript-rna-seq	Resist.post_3.5_4_hr - Control.post_3.5_4_hr (delta-delta)	MITOCARTA	Glutamate metabolism	7	8	0.875	Up	0.324447	0.7456	0.990351
transcript-rna-seq	Resist.post_3.5_4_hr - Control.post_3.5_4_hr (delta-delta)	MITOCARTA	Metabolism	423	461	0.918	Down	-0.31951	0.749339	0.990351
transcript-rna-seq	Resist.post_3.5_4_hr - Control.post_3.5_4_hr (delta-delta)	MITOCARTA	mtRNA metabolism	76	76	1	Up	0.312269	0.754836	0.990351
transcript-rna-seq	Resist.post_3.5_4_hr - Control.post_3.5_4_hr (delta-delta)	MITOCARTA	CI assembly factors	22	22	1	Up	0.312265	0.754839	0.990351
transcript-rna-seq	Resist.post_3.5_4_hr - Control.post_3.5_4_hr (delta-delta)	MITOCARTA	Translation factors	15	16	0.938	Down	-0.29585	0.767345	0.990351
transcript-rna-seq	Resist.post_3.5_4_hr - Control.post_3.5_4_hr (delta-delta)	MITOCARTA	mtDNA maintainance	30	31	0.968	Up	0.291344	0.770788	0.990351
transcript-rna-seq	Resist.post_3.5_4_hr - Control.post_3.5_4_hr (delta-delta)	MITOCARTA	GABA metabolism	7	7	1	Down	-0.28339	0.776877	0.990351
transcript-rna-seq	Resist.post_3.5_4_hr - Control.post_3.5_4_hr (delta-delta)	MITOCARTA	mt-rRNA modifications	18	18	1	Down	-0.27378	0.784257	0.990351
transcript-rna-seq	Resist.post_3.5_4_hr - Control.post_3.5_4_hr (delta-delta)	MITOCARTA	NAD biosynthesis and metabolism	12	14	0.857	Down	-0.27348	0.784486	0.990351
transcript-rna-seq	Resist.post_3.5_4_hr - Control.post_3.5_4_hr (delta-delta)	MITOCARTA	Autophagy	18	18	1	Up	0.269767	0.78734	0.990351
transcript-rna-seq	Resist.post_3.5_4_hr - Control.post_3.5_4_hr (delta-delta)	MITOCARTA	Lysine metabolism	16	16	1	Up	0.264687	0.79125	0.990351
transcript-rna-seq	Resist.post_3.5_4_hr - Control.post_3.5_4_hr (delta-delta)	MITOCARTA	Biotin utilizing proteins	5	5	1	Down	-0.25232	0.800791	0.990351
transcript-rna-seq	Resist.post_3.5_4_hr - Control.post_3.5_4_hr (delta-delta)	MITOCARTA	Mitochondrial central dogma	229	231	0.991	Up	0.241567	0.809115	0.990351
transcript-rna-seq	Resist.post_3.5_4_hr - Control.post_3.5_4_hr (delta-delta)	MITOCARTA	Electron carriers	14	15	0.933	Down	-0.23006	0.818043	0.990351
transcript-rna-seq	Resist.post_3.5_4_hr - Control.post_3.5_4_hr (delta-delta)	MITOCARTA	Gluconeogenesis	8	9	0.889	Down	-0.21354	0.830905	0.990351
transcript-rna-seq	Resist.post_3.5_4_hr - Control.post_3.5_4_hr (delta-delta)	MITOCARTA	OXPHOS assembly factors	68	68	1	Up	0.21258	0.831655	0.990351
transcript-rna-seq	Resist.post_3.5_4_hr - Control.post_3.5_4_hr (delta-delta)	MITOCARTA	Translation	154	155	0.994	Up	0.205125	0.837474	0.990351
transcript-rna-seq	Resist.post_3.5_4_hr - Control.post_3.5_4_hr (delta-delta)	MITOCARTA	Transcription	8	8	1	Up	0.181918	0.855647	0.990351
transcript-rna-seq	Resist.post_3.5_4_hr - Control.post_3.5_4_hr (delta-delta)	MITOCARTA	mt-tRNA modifications	22	22	1	Up	0.178592	0.858258	0.990351
transcript-rna-seq	Resist.post_3.5_4_hr - Control.post_3.5_4_hr (delta-delta)	MITOCARTA	Fe-S-containing proteins	30	31	0.968	Down	-0.17458	0.861407	0.990351
transcript-rna-seq	Resist.post_3.5_4_hr - Control.post_3.5_4_hr (delta-delta)	MITOCARTA	CIV assembly factors	30	30	1	Up	0.169529	0.865381	0.990351
transcript-rna-seq	Resist.post_3.5_4_hr - Control.post_3.5_4_hr (delta-delta)	MITOCARTA	Pyruvate metabolism	14	16	0.875	Up	0.164962	0.868974	0.990351
transcript-rna-seq	Resist.post_3.5_4_hr - Control.post_3.5_4_hr (delta-delta)	MITOCARTA	Branched-chain amino acid metabolism	25	25	1	Up	0.163311	0.870273	0.990351
transcript-rna-seq	Resist.post_3.5_4_hr - Control.post_3.5_4_hr (delta-delta)	MITOCARTA	Selenoproteins	5	5	1	Up	0.156804	0.8754	0.990351
transcript-rna-seq	Resist.post_3.5_4_hr - Control.post_3.5_4_hr (delta-delta)	MITOCARTA	Polycistronic mtRNA processing	13	13	1	Up	0.130012	0.896557	0.996977
transcript-rna-seq	Resist.post_3.5_4_hr - Control.post_3.5_4_hr (delta-delta)	MITOCARTA	Carbohydrate metabolism	67	73	0.918	Up	0.124813	0.900672	0.996977
transcript-rna-seq	Resist.post_3.5_4_hr - Control.post_3.5_4_hr (delta-delta)	MITOCARTA	Itaconate metabolism	5	6	0.833	Up	0.105978	0.9156	0.996977
transcript-rna-seq	Resist.post_3.5_4_hr - Control.post_3.5_4_hr (delta-delta)	MITOCARTA	Vitamin metabolism	47	49	0.959	Down	-0.08853	0.929453	0.996977
transcript-rna-seq	Resist.post_3.5_4_hr - Control.post_3.5_4_hr (delta-delta)	MITOCARTA	Intramitochondrial membrane interactions	9	9	1	Down	-0.07025	0.943993	0.996977
transcript-rna-seq	Resist.post_3.5_4_hr - Control.post_3.5_4_hr (delta-delta)	MITOCARTA	mt-tRNA synthetases	22	22	1	Down	-0.06487	0.948274	0.996977
transcript-rna-seq	Resist.post_3.5_4_hr - Control.post_3.5_4_hr (delta-delta)	MITOCARTA	Fe-S cluster biosynthesis	23	23	1	Up	0.064347	0.948694	0.996977
transcript-rna-seq	Resist.post_3.5_4_hr - Control.post_3.5_4_hr (delta-delta)	MITOCARTA	Amino acid metabolism	80	90	0.889	Up	0.056577	0.954882	0.996977
transcript-rna-seq	Resist.post_3.5_4_hr - Control.post_3.5_4_hr (delta-delta)	MITOCARTA	Complex III	16	16	1	Up	0.036623	0.970785	0.996977
transcript-rna-seq	Resist.post_3.5_4_hr - Control.post_3.5_4_hr (delta-delta)	MITOCARTA	Coenzyme Q metabolism	13	13	1	Up	0.011013	0.991213	0.996977
transcript-rna-seq	Resist.post_3.5_4_hr - Control.post_3.5_4_hr (delta-delta)	MITOCARTA	Proteases	28	28	1	Down	-0.01001	0.992009	0.996977
transcript-rna-seq	Resist.post_3.5_4_hr - Control.post_3.5_4_hr (delta-delta)	MITOCARTA	Detoxification	48	51	0.941	Down	-0.00573	0.99543	0.996977
transcript-rna-seq	Resist.post_3.5_4_hr - Control.post_3.5_4_hr (delta-delta)	MITOCARTA	Malate-aspartate shuttle	6	6	1	Down	-0.00379	0.996977	0.996977
transcript-rna-seq	Resist.post_24_hr - Control.post_24_hr (delta-delta)	MITOCARTA	CIV assembly factors	30	30	1	Up	4.49707	6.89e-06	0.000757
transcript-rna-seq	Resist.post_24_hr - Control.post_24_hr (delta-delta)	MITOCARTA	Complex IV	48	51	0.941	Up	4.33771	1.44e-05	0.000757
transcript-rna-seq	Resist.post_24_hr - Control.post_24_hr (delta-delta)	MITOCARTA	OXPHOS assembly factors	68	68	1	Up	4.20477	2.61e-05	0.000757
transcript-rna-seq	Resist.post_24_hr - Control.post_24_hr (delta-delta)	MITOCARTA	OXPHOS	164	169	0.97	Up	4.1972	2.7e-05	0.000757
transcript-rna-seq	Resist.post_24_hr - Control.post_24_hr (delta-delta)	MITOCARTA	Mitochondrial ribosome	83	83	1	Up	3.99304	6.52e-05	0.001461
transcript-rna-seq	Resist.post_24_hr - Control.post_24_hr (delta-delta)	MITOCARTA	Protein import and sorting	47	48	0.979	Up	3.58444	0.000338	0.006306
transcript-rna-seq	Resist.post_24_hr - Control.post_24_hr (delta-delta)	MITOCARTA	Translation	154	155	0.994	Up	3.3435	0.000827	0.013236
transcript-rna-seq	Resist.post_24_hr - Control.post_24_hr (delta-delta)	MITOCARTA	Cristae formation	10	11	0.909	Up	3.18358	0.001455	0.017867
transcript-rna-seq	Resist.post_24_hr - Control.post_24_hr (delta-delta)	MITOCARTA	MICOS complex	7	7	1	Up	3.1662	0.001544	0.017867
transcript-rna-seq	Resist.post_24_hr - Control.post_24_hr (delta-delta)	MITOCARTA	OXPHOS subunits	97	102	0.951	Up	3.13258	0.001733	0.017867
transcript-rna-seq	Resist.post_24_hr - Control.post_24_hr (delta-delta)	MITOCARTA	Intramitochondrial membrane interactions	9	9	1	Up	3.1038	0.001911	0.017867
transcript-rna-seq	Resist.post_24_hr - Control.post_24_hr (delta-delta)	MITOCARTA	Protein import, sorting and homeostasis	84	86	0.977	Up	3.10321	0.001914	0.017867
transcript-rna-seq	Resist.post_24_hr - Control.post_24_hr (delta-delta)	MITOCARTA	TOM	9	9	1	Up	3.05213	0.002272	0.019576
transcript-rna-seq	Resist.post_24_hr - Control.post_24_hr (delta-delta)	MITOCARTA	Mitochondrial central dogma	229	231	0.991	Up	2.94843	0.003194	0.025551
transcript-rna-seq	Resist.post_24_hr - Control.post_24_hr (delta-delta)	MITOCARTA	Mitochondrial dynamics and surveillance	96	104	0.923	Up	2.92494	0.003445	0.025724
transcript-rna-seq	Resist.post_24_hr - Control.post_24_hr (delta-delta)	MITOCARTA	Chaperones	16	16	1	Up	2.85879	0.004253	0.029768
transcript-rna-seq	Resist.post_24_hr - Control.post_24_hr (delta-delta)	MITOCARTA	Fission	14	15	0.933	Up	2.69536	0.007031	0.043773
transcript-rna-seq	Resist.post_24_hr - Control.post_24_hr (delta-delta)	MITOCARTA	Fe-S cluster biosynthesis	23	23	1	Up	2.69519	0.007035	0.043773
transcript-rna-seq	Resist.post_24_hr - Control.post_24_hr (delta-delta)	MITOCARTA	Fe-S-containing proteins	30	31	0.968	Up	2.62616	0.008635	0.050904
transcript-rna-seq	Resist.post_24_hr - Control.post_24_hr (delta-delta)	MITOCARTA	TIM23 presequence pathway	6	6	1	Up	2.50318	0.012308	0.068926
transcript-rna-seq	Resist.post_24_hr - Control.post_24_hr (delta-delta)	MITOCARTA	Translation factors	15	16	0.938	Up	2.42501	0.015308	0.081642
transcript-rna-seq	Resist.post_24_hr - Control.post_24_hr (delta-delta)	MITOCARTA	Amino acid metabolism	80	90	0.889	Down	-2.35217	0.018664	0.094788
transcript-rna-seq	Resist.post_24_hr - Control.post_24_hr (delta-delta)	MITOCARTA	TCA cycle	19	20	0.95	Up	2.3365	0.019465	0.094788
transcript-rna-seq	Resist.post_24_hr - Control.post_24_hr (delta-delta)	MITOCARTA	Metals and cofactors	113	122	0.926	Up	2.25992	0.023826	0.1107
transcript-rna-seq	Resist.post_24_hr - Control.post_24_hr (delta-delta)	MITOCARTA	Complex III	16	16	1	Up	2.24591	0.02471	0.1107
transcript-rna-seq	Resist.post_24_hr - Control.post_24_hr (delta-delta)	MITOCARTA	Complex I	66	66	1	Up	2.20456	0.027485	0.118397
transcript-rna-seq	Resist.post_24_hr - Control.post_24_hr (delta-delta)	MITOCARTA	GABA metabolism	7	7	1	Down	-2.12702	0.033418	0.136228
transcript-rna-seq	Resist.post_24_hr - Control.post_24_hr (delta-delta)	MITOCARTA	CV subunits	19	21	0.905	Up	2.1194	0.034057	0.136228
transcript-rna-seq	Resist.post_24_hr - Control.post_24_hr (delta-delta)	MITOCARTA	Heme synthesis and processing	15	16	0.938	Up	2.01667	0.04373	0.168888
transcript-rna-seq	Resist.post_24_hr - Control.post_24_hr (delta-delta)	MITOCARTA	Complex V	24	26	0.923	Up	1.99408	0.046144	0.171426
transcript-rna-seq	Resist.post_24_hr - Control.post_24_hr (delta-delta)	MITOCARTA	SLC25A family	44	51	0.863	Up	1.98228	0.047448	0.171426
transcript-rna-seq	Resist.post_24_hr - Control.post_24_hr (delta-delta)	MITOCARTA	Fusion	9	9	1	Up	1.95382	0.050722	0.173904
transcript-rna-seq	Resist.post_24_hr - Control.post_24_hr (delta-delta)	MITOCARTA	CI assembly factors	22	22	1	Up	1.94474	0.051806	0.173904
transcript-rna-seq	Resist.post_24_hr - Control.post_24_hr (delta-delta)	MITOCARTA	Gluconeogenesis	8	9	0.889	Up	1.92775	0.053887	0.173904
transcript-rna-seq	Resist.post_24_hr - Control.post_24_hr (delta-delta)	MITOCARTA	CIII assembly factors	6	6	1	Up	1.92408	0.054345	0.173904
transcript-rna-seq	Resist.post_24_hr - Control.post_24_hr (delta-delta)	MITOCARTA	Trafficking	6	7	0.857	Up	1.87823	0.06035	0.187757
transcript-rna-seq	Resist.post_24_hr - Control.post_24_hr (delta-delta)	MITOCARTA	CIV subunits	18	21	0.857	Up	1.83503	0.066501	0.2013
transcript-rna-seq	Resist.post_24_hr - Control.post_24_hr (delta-delta)	MITOCARTA	Detoxification	48	51	0.941	Down	-1.81574	0.06941	0.20312
transcript-rna-seq	Resist.post_24_hr - Control.post_24_hr (delta-delta)	MITOCARTA	TCA-associated	14	15	0.933	Up	1.80031	0.071812	0.20312
transcript-rna-seq	Resist.post_24_hr - Control.post_24_hr (delta-delta)	MITOCARTA	Branched-chain amino acid metabolism	25	25	1	Down	-1.7957	0.072543	0.20312
transcript-rna-seq	Resist.post_24_hr - Control.post_24_hr (delta-delta)	MITOCARTA	Carnitine shuttle	5	5	1	Up	1.78112	0.074894	0.204587
transcript-rna-seq	Resist.post_24_hr - Control.post_24_hr (delta-delta)	MITOCARTA	Sideroflexins	5	5	1	Up	1.70204	0.088748	0.236661
transcript-rna-seq	Resist.post_24_hr - Control.post_24_hr (delta-delta)	MITOCARTA	ROS and glutathione metabolism	27	27	1	Down	-1.66465	0.095983	0.24928
transcript-rna-seq	Resist.post_24_hr - Control.post_24_hr (delta-delta)	MITOCARTA	mtRNA metabolism	76	76	1	Up	1.65497	0.097932	0.24928
transcript-rna-seq	Resist.post_24_hr - Control.post_24_hr (delta-delta)	MITOCARTA	CI subunits	44	44	1	Up	1.63081	0.102931	0.254988
transcript-rna-seq	Resist.post_24_hr - Control.post_24_hr (delta-delta)	MITOCARTA	Small molecule transport	76	85	0.894	Up	1.62072	0.105077	0.254988
transcript-rna-seq	Resist.post_24_hr - Control.post_24_hr (delta-delta)	MITOCARTA	Protein homeostasis	50	51	0.98	Up	1.61179	0.107007	0.254988
transcript-rna-seq	Resist.post_24_hr - Control.post_24_hr (delta-delta)	MITOCARTA	Glycine metabolism	14	15	0.933	Down	-1.60143	0.109281	0.254988
transcript-rna-seq	Resist.post_24_hr - Control.post_24_hr (delta-delta)	MITOCARTA	Vitamin metabolism	47	49	0.959	Up	1.49867	0.133959	0.306193
transcript-rna-seq	Resist.post_24_hr - Control.post_24_hr (delta-delta)	MITOCARTA	Branched-chain amino acid dehydrogenase complex	6	6	1	Down	-1.46574	0.14272	0.319692
transcript-rna-seq	Resist.post_24_hr - Control.post_24_hr (delta-delta)	MITOCARTA	CIII subunits	10	10	1	Up	1.45425	0.145878	0.320359
transcript-rna-seq	Resist.post_24_hr - Control.post_24_hr (delta-delta)	MITOCARTA	Carnitine synthesis and transport	6	6	1	Up	1.41086	0.158287	0.340925
transcript-rna-seq	Resist.post_24_hr - Control.post_24_hr (delta-delta)	MITOCARTA	mtRNA granules	28	28	1	Up	1.34613	0.178262	0.376704
transcript-rna-seq	Resist.post_24_hr - Control.post_24_hr (delta-delta)	MITOCARTA	Coenzyme A metabolism	5	5	1	Up	1.32047	0.186679	0.386777
transcript-rna-seq	Resist.post_24_hr - Control.post_24_hr (delta-delta)	MITOCARTA	Transcription	8	8	1	Up	1.31077	0.189935	0.386777
transcript-rna-seq	Resist.post_24_hr - Control.post_24_hr (delta-delta)	MITOCARTA	Molybdenum cofactor synthesis and proteins	5	5	1	Down	-1.28848	0.197579	0.395159
transcript-rna-seq	Resist.post_24_hr - Control.post_24_hr (delta-delta)	MITOCARTA	Glutamate metabolism	7	8	0.875	Down	-1.1943	0.232359	0.456565
transcript-rna-seq	Resist.post_24_hr - Control.post_24_hr (delta-delta)	MITOCARTA	Signaling	44	48	0.917	Up	1.16661	0.243368	0.469951
transcript-rna-seq	Resist.post_24_hr - Control.post_24_hr (delta-delta)	MITOCARTA	Xenobiotic metabolism	20	23	0.87	Down	-1.14943	0.250378	0.471369
transcript-rna-seq	Resist.post_24_hr - Control.post_24_hr (delta-delta)	MITOCARTA	Lysine metabolism	16	16	1	Down	-1.11901	0.263134	0.471369
transcript-rna-seq	Resist.post_24_hr - Control.post_24_hr (delta-delta)	MITOCARTA	Selenoproteins	5	5	1	Down	-1.10728	0.268173	0.471369
transcript-rna-seq	Resist.post_24_hr - Control.post_24_hr (delta-delta)	MITOCARTA	Complex II	8	8	1	Up	1.10348	0.269817	0.471369
transcript-rna-seq	Resist.post_24_hr - Control.post_24_hr (delta-delta)	MITOCARTA	Polycistronic mtRNA processing	13	13	1	Up	1.0954	0.273339	0.471369
transcript-rna-seq	Resist.post_24_hr - Control.post_24_hr (delta-delta)	MITOCARTA	Cardiolipin synthesis	14	16	0.875	Up	1.09394	0.273982	0.471369
transcript-rna-seq	Resist.post_24_hr - Control.post_24_hr (delta-delta)	MITOCARTA	Nucleotide metabolism	36	40	0.9	Up	1.09078	0.275371	0.471369
transcript-rna-seq	Resist.post_24_hr - Control.post_24_hr (delta-delta)	MITOCARTA	Organelle contact sites	14	14	1	Up	1.08534	0.277771	0.471369
transcript-rna-seq	Resist.post_24_hr - Control.post_24_hr (delta-delta)	MITOCARTA	Ketone metabolism	7	8	0.875	Down	-1.0653	0.286738	0.479323
transcript-rna-seq	Resist.post_24_hr - Control.post_24_hr (delta-delta)	MITOCARTA	Biotin utilizing proteins	5	5	1	Down	-0.99828	0.318142	0.523999
transcript-rna-seq	Resist.post_24_hr - Control.post_24_hr (delta-delta)	MITOCARTA	mtDNA maintainance	30	31	0.968	Up	0.891576	0.37262	0.604833
transcript-rna-seq	Resist.post_24_hr - Control.post_24_hr (delta-delta)	MITOCARTA	Nucleotide import	8	10	0.8	Up	0.88054	0.378567	0.605707
transcript-rna-seq	Resist.post_24_hr - Control.post_24_hr (delta-delta)	MITOCARTA	mt-tRNA modifications	22	22	1	Up	0.826667	0.408426	0.644277
transcript-rna-seq	Resist.post_24_hr - Control.post_24_hr (delta-delta)	MITOCARTA	Import motor	6	6	1	Up	0.765828	0.443779	0.690322
transcript-rna-seq	Resist.post_24_hr - Control.post_24_hr (delta-delta)	MITOCARTA	Nucleotide synthesis and processing	24	24	1	Up	0.736672	0.461322	0.704846
transcript-rna-seq	Resist.post_24_hr - Control.post_24_hr (delta-delta)	MITOCARTA	Coenzyme Q metabolism	13	13	1	Down	-0.7249	0.468513	0.704846
transcript-rna-seq	Resist.post_24_hr - Control.post_24_hr (delta-delta)	MITOCARTA	ABC transporters	7	8	0.875	Down	-0.71633	0.473786	0.704846
transcript-rna-seq	Resist.post_24_hr - Control.post_24_hr (delta-delta)	MITOCARTA	mtDNA nucleoid	11	11	1	Up	0.704578	0.481073	0.704846
transcript-rna-seq	Resist.post_24_hr - Control.post_24_hr (delta-delta)	MITOCARTA	Vitamin A metabolism	5	5	1	Up	0.698953	0.484582	0.704846
transcript-rna-seq	Resist.post_24_hr - Control.post_24_hr (delta-delta)	MITOCARTA	Choline and betaine metabolism	7	7	1	Down	-0.67648	0.498734	0.716131
transcript-rna-seq	Resist.post_24_hr - Control.post_24_hr (delta-delta)	MITOCARTA	Carbohydrate metabolism	67	73	0.918	Up	0.637983	0.523485	0.736864
transcript-rna-seq	Resist.post_24_hr - Control.post_24_hr (delta-delta)	MITOCARTA	mtDNA replication	14	14	1	Up	0.633616	0.526331	0.736864
transcript-rna-seq	Resist.post_24_hr - Control.post_24_hr (delta-delta)	MITOCARTA	mtDNA repair	9	9	1	Up	0.587198	0.557071	0.757007
transcript-rna-seq	Resist.post_24_hr - Control.post_24_hr (delta-delta)	MITOCARTA	mtRNA stability and decay	17	17	1	Up	0.585664	0.558101	0.757007
transcript-rna-seq	Resist.post_24_hr - Control.post_24_hr (delta-delta)	MITOCARTA	Q-linked reactions, other	10	11	0.909	Down	-0.58136	0.560996	0.757007
transcript-rna-seq	Resist.post_24_hr - Control.post_24_hr (delta-delta)	MITOCARTA	Proline metabolism	6	6	1	Down	-0.56778	0.570187	0.759178
transcript-rna-seq	Resist.post_24_hr - Control.post_24_hr (delta-delta)	MITOCARTA	Preprotein cleavage	8	8	1	Up	0.558999	0.576162	0.759178
transcript-rna-seq	Resist.post_24_hr - Control.post_24_hr (delta-delta)	MITOCARTA	mt-tRNA synthetases	22	22	1	Up	0.525309	0.599368	0.767599
transcript-rna-seq	Resist.post_24_hr - Control.post_24_hr (delta-delta)	MITOCARTA	Mitochondrial permeability transition pore	6	7	0.857	Up	0.524329	0.60005	0.767599
transcript-rna-seq	Resist.post_24_hr - Control.post_24_hr (delta-delta)	MITOCARTA	Metabolism	423	461	0.918	Up	0.519928	0.603113	0.767599
transcript-rna-seq	Resist.post_24_hr - Control.post_24_hr (delta-delta)	MITOCARTA	Folate and 1-C metabolism	21	21	1	Down	-0.48321	0.628948	0.784217
transcript-rna-seq	Resist.post_24_hr - Control.post_24_hr (delta-delta)	MITOCARTA	Lipid metabolism	111	123	0.902	Up	0.481481	0.630175	0.784217
transcript-rna-seq	Resist.post_24_hr - Control.post_24_hr (delta-delta)	MITOCARTA	Copper metabolism	7	7	1	Up	0.455471	0.648771	0.791356
transcript-rna-seq	Resist.post_24_hr - Control.post_24_hr (delta-delta)	MITOCARTA	Cholesterol, bile acid, steroid synthesis	11	14	0.786	Up	0.453703	0.650043	0.791356
transcript-rna-seq	Resist.post_24_hr - Control.post_24_hr (delta-delta)	MITOCARTA	Calcium uniporter	6	6	1	Down	-0.43057	0.666777	0.803001
transcript-rna-seq	Resist.post_24_hr - Control.post_24_hr (delta-delta)	MITOCARTA	Type II fatty acid synthesis	9	9	1	Down	-0.40716	0.683892	0.81485
transcript-rna-seq	Resist.post_24_hr - Control.post_24_hr (delta-delta)	MITOCARTA	mt-rRNA modifications	18	18	1	Up	0.382976	0.701737	0.827311
transcript-rna-seq	Resist.post_24_hr - Control.post_24_hr (delta-delta)	MITOCARTA	Electron carriers	14	15	0.933	Up	0.367608	0.713165	0.832026
transcript-rna-seq	Resist.post_24_hr - Control.post_24_hr (delta-delta)	MITOCARTA	CV assembly factors	5	5	1	Up	0.349244	0.726906	0.839314
transcript-rna-seq	Resist.post_24_hr - Control.post_24_hr (delta-delta)	MITOCARTA	Mitochondrial ribosome assembly	24	24	1	Up	0.338504	0.734983	0.839981
transcript-rna-seq	Resist.post_24_hr - Control.post_24_hr (delta-delta)	MITOCARTA	Autophagy	18	18	1	Down	-0.30824	0.757902	0.857425
transcript-rna-seq	Resist.post_24_hr - Control.post_24_hr (delta-delta)	MITOCARTA	Malate-aspartate shuttle	6	6	1	Up	0.289112	0.772496	0.865195
transcript-rna-seq	Resist.post_24_hr - Control.post_24_hr (delta-delta)	MITOCARTA	Calcium cycle	9	9	1	Down	-0.27483	0.783444	0.86764
transcript-rna-seq	Resist.post_24_hr - Control.post_24_hr (delta-delta)	MITOCARTA	NAD biosynthesis and metabolism	12	14	0.857	Up	0.25816	0.796283	0.86764
transcript-rna-seq	Resist.post_24_hr - Control.post_24_hr (delta-delta)	MITOCARTA	Apoptosis	30	35	0.857	Up	0.256041	0.797919	0.86764
transcript-rna-seq	Resist.post_24_hr - Control.post_24_hr (delta-delta)	MITOCARTA	EF hand proteins	11	11	1	Up	0.181053	0.856326	0.922197
transcript-rna-seq	Resist.post_24_hr - Control.post_24_hr (delta-delta)	MITOCARTA	Calcium homeostasis	23	24	0.958	Up	0.158739	0.873874	0.931401
transcript-rna-seq	Resist.post_24_hr - Control.post_24_hr (delta-delta)	MITOCARTA	Proteases	28	28	1	Up	0.14156	0.887428	0.931401
transcript-rna-seq	Resist.post_24_hr - Control.post_24_hr (delta-delta)	MITOCARTA	Mitophagy	14	14	1	Down	-0.12458	0.900859	0.931401
transcript-rna-seq	Resist.post_24_hr - Control.post_24_hr (delta-delta)	MITOCARTA	Phospholipid metabolism	22	23	0.957	Up	0.122716	0.902332	0.931401
transcript-rna-seq	Resist.post_24_hr - Control.post_24_hr (delta-delta)	MITOCARTA	Fatty acid oxidation	40	44	0.909	Down	-0.11751	0.906453	0.931401
transcript-rna-seq	Resist.post_24_hr - Control.post_24_hr (delta-delta)	MITOCARTA	Sulfur metabolism	11	11	1	Up	0.067621	0.946088	0.962878
transcript-rna-seq	Resist.post_24_hr - Control.post_24_hr (delta-delta)	MITOCARTA	Itaconate metabolism	5	6	0.833	Down	-0.05013	0.960018	0.962878
transcript-rna-seq	Resist.post_24_hr - Control.post_24_hr (delta-delta)	MITOCARTA	Pyruvate metabolism	14	16	0.875	Up	0.046543	0.962878	0.962878

## Sheet: Proteome_CameraPR_Mitrocarta
assay	contrast_short	database	set_short	set_size	set_size_DB	size_ratio	direction	z.std	p_value	adj_p_value
prot-pr	Endur.post_15_30_45_min - Control.post_15_30_45_min (delta-delta)	MITOCARTA	Complex I	64	66	0.97	Down	-6.42565	1.31e-10	1.16e-08
prot-pr	Endur.post_15_30_45_min - Control.post_15_30_45_min (delta-delta)	MITOCARTA	OXPHOS	150	169	0.888	Down	-6.27687	3.45e-10	1.52e-08
prot-pr	Endur.post_15_30_45_min - Control.post_15_30_45_min (delta-delta)	MITOCARTA	Metabolism	364	461	0.79	Down	-5.91	3.42e-09	6.85e-08
prot-pr	Endur.post_15_30_45_min - Control.post_15_30_45_min (delta-delta)	MITOCARTA	Amino acid metabolism	63	90	0.7	Down	-5.89204	3.81e-09	6.85e-08
prot-pr	Endur.post_15_30_45_min - Control.post_15_30_45_min (delta-delta)	MITOCARTA	Fatty acid oxidation	37	44	0.841	Down	-5.88882	3.89e-09	6.85e-08
prot-pr	Endur.post_15_30_45_min - Control.post_15_30_45_min (delta-delta)	MITOCARTA	Lipid metabolism	96	123	0.78	Down	-5.75979	8.42e-09	1.24e-07
prot-pr	Endur.post_15_30_45_min - Control.post_15_30_45_min (delta-delta)	MITOCARTA	OXPHOS subunits	90	102	0.882	Down	-5.71966	1.07e-08	1.34e-07
prot-pr	Endur.post_15_30_45_min - Control.post_15_30_45_min (delta-delta)	MITOCARTA	CI subunits	42	44	0.955	Down	-5.69129	1.26e-08	1.39e-07
prot-pr	Endur.post_15_30_45_min - Control.post_15_30_45_min (delta-delta)	MITOCARTA	Branched-chain amino acid metabolism	24	25	0.96	Down	-5.11481	3.14e-07	3.07e-06
prot-pr	Endur.post_15_30_45_min - Control.post_15_30_45_min (delta-delta)	MITOCARTA	Mitochondrial central dogma	195	231	0.844	Down	-5.07905	3.79e-07	3.34e-06
prot-pr	Endur.post_15_30_45_min - Control.post_15_30_45_min (delta-delta)	MITOCARTA	Mitochondrial ribosome	82	83	0.988	Down	-5.05767	4.24e-07	3.4e-06
prot-pr	Endur.post_15_30_45_min - Control.post_15_30_45_min (delta-delta)	MITOCARTA	Translation	146	155	0.942	Down	-5.03642	4.74e-07	3.42e-06
prot-pr	Endur.post_15_30_45_min - Control.post_15_30_45_min (delta-delta)	MITOCARTA	Metals and cofactors	93	122	0.762	Down	-5.02431	5.05e-07	3.42e-06
prot-pr	Endur.post_15_30_45_min - Control.post_15_30_45_min (delta-delta)	MITOCARTA	Carbohydrate metabolism	66	73	0.904	Down	-4.69103	2.72e-06	1.57e-05
prot-pr	Endur.post_15_30_45_min - Control.post_15_30_45_min (delta-delta)	MITOCARTA	Lysine metabolism	14	16	0.875	Down	-4.68232	2.84e-06	1.57e-05
prot-pr	Endur.post_15_30_45_min - Control.post_15_30_45_min (delta-delta)	MITOCARTA	OXPHOS assembly factors	61	68	0.897	Down	-4.68139	2.85e-06	1.57e-05
prot-pr	Endur.post_15_30_45_min - Control.post_15_30_45_min (delta-delta)	MITOCARTA	Fe-S-containing proteins	27	31	0.871	Down	-4.41726	1e-05	5.17e-05
prot-pr	Endur.post_15_30_45_min - Control.post_15_30_45_min (delta-delta)	MITOCARTA	CI assembly factors	22	22	1	Down	-4.16129	3.16e-05	0.000155
prot-pr	Endur.post_15_30_45_min - Control.post_15_30_45_min (delta-delta)	MITOCARTA	Complex IV	42	51	0.824	Down	-3.98135	6.85e-05	0.000317
prot-pr	Endur.post_15_30_45_min - Control.post_15_30_45_min (delta-delta)	MITOCARTA	Choline and betaine metabolism	5	7	0.714	Down	-3.50069	0.000464	0.002042
prot-pr	Endur.post_15_30_45_min - Control.post_15_30_45_min (delta-delta)	MITOCARTA	CIV assembly factors	25	30	0.833	Down	-3.33378	0.000857	0.003442
prot-pr	Endur.post_15_30_45_min - Control.post_15_30_45_min (delta-delta)	MITOCARTA	Ketone metabolism	7	8	0.875	Down	-3.33253	0.000861	0.003442
prot-pr	Endur.post_15_30_45_min - Control.post_15_30_45_min (delta-delta)	MITOCARTA	Vitamin metabolism	40	49	0.816	Down	-3.1733	0.001507	0.005767
prot-pr	Endur.post_15_30_45_min - Control.post_15_30_45_min (delta-delta)	MITOCARTA	Translation factors	13	16	0.812	Down	-3.03551	0.002401	0.008805
prot-pr	Endur.post_15_30_45_min - Control.post_15_30_45_min (delta-delta)	MITOCARTA	Complex III	15	16	0.938	Down	-2.93859	0.003297	0.011296
prot-pr	Endur.post_15_30_45_min - Control.post_15_30_45_min (delta-delta)	MITOCARTA	Electron carriers	12	15	0.8	Down	-2.93483	0.003337	0.011296
prot-pr	Endur.post_15_30_45_min - Control.post_15_30_45_min (delta-delta)	MITOCARTA	mt-rRNA modifications	14	18	0.778	Down	-2.91051	0.003608	0.011761
prot-pr	Endur.post_15_30_45_min - Control.post_15_30_45_min (delta-delta)	MITOCARTA	Q-linked reactions, other	9	11	0.818	Down	-2.86757	0.004136	0.012816
prot-pr	Endur.post_15_30_45_min - Control.post_15_30_45_min (delta-delta)	MITOCARTA	Fe-S cluster biosynthesis	22	23	0.957	Down	-2.86097	0.004223	0.012816
prot-pr	Endur.post_15_30_45_min - Control.post_15_30_45_min (delta-delta)	MITOCARTA	Pyruvate metabolism	13	16	0.812	Down	-2.80081	0.005097	0.014952
prot-pr	Endur.post_15_30_45_min - Control.post_15_30_45_min (delta-delta)	MITOCARTA	mtRNA metabolism	59	76	0.776	Down	-2.78191	0.005404	0.015341
prot-pr	Endur.post_15_30_45_min - Control.post_15_30_45_min (delta-delta)	MITOCARTA	CIII subunits	9	10	0.9	Down	-2.74434	0.006063	0.016674
prot-pr	Endur.post_15_30_45_min - Control.post_15_30_45_min (delta-delta)	MITOCARTA	CIV subunits	17	21	0.81	Down	-2.69883	0.006958	0.018556
prot-pr	Endur.post_15_30_45_min - Control.post_15_30_45_min (delta-delta)	MITOCARTA	mtRNA granules	25	28	0.893	Down	-2.6212	0.008762	0.022679
prot-pr	Endur.post_15_30_45_min - Control.post_15_30_45_min (delta-delta)	MITOCARTA	Type II fatty acid synthesis	8	9	0.889	Down	-2.5776	0.009949	0.025015
prot-pr	Endur.post_15_30_45_min - Control.post_15_30_45_min (delta-delta)	MITOCARTA	Protein import, sorting and homeostasis	74	86	0.86	Down	-2.56444	0.010334	0.025262
prot-pr	Endur.post_15_30_45_min - Control.post_15_30_45_min (delta-delta)	MITOCARTA	TCA cycle	20	20	1	Down	-2.46745	0.013608	0.032364
prot-pr	Endur.post_15_30_45_min - Control.post_15_30_45_min (delta-delta)	MITOCARTA	mt-tRNA synthetases	22	22	1	Down	-2.41193	0.015868	0.036748
prot-pr	Endur.post_15_30_45_min - Control.post_15_30_45_min (delta-delta)	MITOCARTA	Complex V	20	26	0.769	Down	-2.29068	0.021982	0.049181
prot-pr	Endur.post_15_30_45_min - Control.post_15_30_45_min (delta-delta)	MITOCARTA	Folate and 1-C metabolism	16	21	0.762	Down	-2.28377	0.022385	0.049181
prot-pr	Endur.post_15_30_45_min - Control.post_15_30_45_min (delta-delta)	MITOCARTA	Itaconate metabolism	5	6	0.833	Down	-2.27487	0.022914	0.049181
prot-pr	Endur.post_15_30_45_min - Control.post_15_30_45_min (delta-delta)	MITOCARTA	Heme synthesis and processing	12	16	0.75	Down	-2.24628	0.024686	0.051723
prot-pr	Endur.post_15_30_45_min - Control.post_15_30_45_min (delta-delta)	MITOCARTA	Branched-chain amino acid dehydrogenase complex	6	6	1	Down	-2.19134	0.028427	0.058176
prot-pr	Endur.post_15_30_45_min - Control.post_15_30_45_min (delta-delta)	MITOCARTA	MICOS complex	7	7	1	Down	-2.15852	0.030887	0.061774
prot-pr	Endur.post_15_30_45_min - Control.post_15_30_45_min (delta-delta)	MITOCARTA	Mitochondrial permeability transition pore	6	7	0.857	Down	-2.10665	0.035148	0.068735
prot-pr	Endur.post_15_30_45_min - Control.post_15_30_45_min (delta-delta)	MITOCARTA	Protein homeostasis	45	51	0.882	Down	-2.08811	0.036788	0.070377
prot-pr	Endur.post_15_30_45_min - Control.post_15_30_45_min (delta-delta)	MITOCARTA	Cristae formation	10	11	0.909	Down	-2.03845	0.041505	0.074413
prot-pr	Endur.post_15_30_45_min - Control.post_15_30_45_min (delta-delta)	MITOCARTA	Preprotein cleavage	6	8	0.75	Down	-2.03638	0.041712	0.074413
prot-pr	Endur.post_15_30_45_min - Control.post_15_30_45_min (delta-delta)	MITOCARTA	Proteases	25	28	0.893	Down	-2.03525	0.041826	0.074413
prot-pr	Endur.post_15_30_45_min - Control.post_15_30_45_min (delta-delta)	MITOCARTA	Protein import and sorting	40	48	0.833	Down	-2.03075	0.04228	0.074413
prot-pr	Endur.post_15_30_45_min - Control.post_15_30_45_min (delta-delta)	MITOCARTA	Mitochondrial dynamics and surveillance	76	104	0.731	Down	-1.97682	0.048062	0.082931
prot-pr	Endur.post_15_30_45_min - Control.post_15_30_45_min (delta-delta)	MITOCARTA	mtRNA stability and decay	14	17	0.824	Down	-1.89759	0.05775	0.097731
prot-pr	Endur.post_15_30_45_min - Control.post_15_30_45_min (delta-delta)	MITOCARTA	Polycistronic mtRNA processing	10	13	0.769	Down	-1.83275	0.06684	0.11098
prot-pr	Endur.post_15_30_45_min - Control.post_15_30_45_min (delta-delta)	MITOCARTA	Carnitine synthesis and transport	5	6	0.833	Down	-1.77261	0.076293	0.12433
prot-pr	Endur.post_15_30_45_min - Control.post_15_30_45_min (delta-delta)	MITOCARTA	Mitophagy	12	14	0.857	Down	-1.75716	0.07889	0.126224
prot-pr	Endur.post_15_30_45_min - Control.post_15_30_45_min (delta-delta)	MITOCARTA	CV subunits	16	21	0.762	Down	-1.69401	0.090263	0.141841
prot-pr	Endur.post_15_30_45_min - Control.post_15_30_45_min (delta-delta)	MITOCARTA	Proline metabolism	5	6	0.833	Down	-1.61759	0.105751	0.162542
prot-pr	Endur.post_15_30_45_min - Control.post_15_30_45_min (delta-delta)	MITOCARTA	TIM23 presequence pathway	6	6	1	Down	-1.61123	0.10713	0.162542
prot-pr	Endur.post_15_30_45_min - Control.post_15_30_45_min (delta-delta)	MITOCARTA	Mitochondrial ribosome assembly	20	24	0.833	Down	-1.59695	0.110277	0.164481
prot-pr	Endur.post_15_30_45_min - Control.post_15_30_45_min (delta-delta)	MITOCARTA	ABC transporters	6	8	0.75	Down	-1.49546	0.134795	0.197179
prot-pr	Endur.post_15_30_45_min - Control.post_15_30_45_min (delta-delta)	MITOCARTA	Organelle contact sites	11	14	0.786	Down	-1.48827	0.136681	0.197179
prot-pr	Endur.post_15_30_45_min - Control.post_15_30_45_min (delta-delta)	MITOCARTA	Autophagy	16	18	0.889	Down	-1.45401	0.145943	0.207144
prot-pr	Endur.post_15_30_45_min - Control.post_15_30_45_min (delta-delta)	MITOCARTA	CIII assembly factors	6	6	1	Down	-1.42841	0.153175	0.213958
prot-pr	Endur.post_15_30_45_min - Control.post_15_30_45_min (delta-delta)	MITOCARTA	Intramitochondrial membrane interactions	8	9	0.889	Down	-1.37757	0.168335	0.230223
prot-pr	Endur.post_15_30_45_min - Control.post_15_30_45_min (delta-delta)	MITOCARTA	Nucleotide metabolism	30	40	0.75	Down	-1.37204	0.170051	0.230223
prot-pr	Endur.post_15_30_45_min - Control.post_15_30_45_min (delta-delta)	MITOCARTA	Sulfur metabolism	10	11	0.909	Down	-1.33258	0.182671	0.243561
prot-pr	Endur.post_15_30_45_min - Control.post_15_30_45_min (delta-delta)	MITOCARTA	Molybdenum cofactor synthesis and proteins	5	5	1	Down	-1.25605	0.209096	0.274634
prot-pr	Endur.post_15_30_45_min - Control.post_15_30_45_min (delta-delta)	MITOCARTA	Calcium homeostasis	18	24	0.75	Down	-1.2161	0.223947	0.289814
prot-pr	Endur.post_15_30_45_min - Control.post_15_30_45_min (delta-delta)	MITOCARTA	Copper metabolism	7	7	1	Down	-1.18254	0.23699	0.302248
prot-pr	Endur.post_15_30_45_min - Control.post_15_30_45_min (delta-delta)	MITOCARTA	Trafficking	5	7	0.714	Up	1.17275	0.240894	0.302838
prot-pr	Endur.post_15_30_45_min - Control.post_15_30_45_min (delta-delta)	MITOCARTA	Transcription	6	8	0.75	Down	-1.14152	0.253655	0.314389
prot-pr	Endur.post_15_30_45_min - Control.post_15_30_45_min (delta-delta)	MITOCARTA	TCA-associated	14	15	0.933	Down	-1.09272	0.274515	0.331722
prot-pr	Endur.post_15_30_45_min - Control.post_15_30_45_min (delta-delta)	MITOCARTA	EF hand proteins	8	11	0.727	Up	1.09122	0.275178	0.331722
prot-pr	Endur.post_15_30_45_min - Control.post_15_30_45_min (delta-delta)	MITOCARTA	Coenzyme A metabolism	5	5	1	Up	1.044	0.296487	0.348497
prot-pr	Endur.post_15_30_45_min - Control.post_15_30_45_min (delta-delta)	MITOCARTA	Malate-aspartate shuttle	6	6	1	Down	-1.04286	0.297014	0.348497
prot-pr	Endur.post_15_30_45_min - Control.post_15_30_45_min (delta-delta)	MITOCARTA	TOM	7	9	0.778	Down	-0.97017	0.331962	0.383678
prot-pr	Endur.post_15_30_45_min - Control.post_15_30_45_min (delta-delta)	MITOCARTA	GABA metabolism	5	7	0.714	Down	-0.96266	0.335718	0.383678
prot-pr	Endur.post_15_30_45_min - Control.post_15_30_45_min (delta-delta)	MITOCARTA	Detoxification	48	51	0.941	Down	-0.93612	0.349213	0.393984
prot-pr	Endur.post_15_30_45_min - Control.post_15_30_45_min (delta-delta)	MITOCARTA	Cholesterol, bile acid, steroid synthesis	10	14	0.714	Down	-0.82148	0.411373	0.458238
prot-pr	Endur.post_15_30_45_min - Control.post_15_30_45_min (delta-delta)	MITOCARTA	Selenoproteins	5	5	1	Down	-0.75859	0.448099	0.492909
prot-pr	Endur.post_15_30_45_min - Control.post_15_30_45_min (delta-delta)	MITOCARTA	Xenobiotic metabolism	20	23	0.87	Down	-0.729	0.466002	0.501298
prot-pr	Endur.post_15_30_45_min - Control.post_15_30_45_min (delta-delta)	MITOCARTA	ROS and glutathione metabolism	27	27	1	Down	-0.72717	0.467119	0.501298
prot-pr	Endur.post_15_30_45_min - Control.post_15_30_45_min (delta-delta)	MITOCARTA	Nucleotide synthesis and processing	22	24	0.917	Down	-0.65374	0.513279	0.544199
prot-pr	Endur.post_15_30_45_min - Control.post_15_30_45_min (delta-delta)	MITOCARTA	Vitamin A metabolism	5	5	1	Down	-0.6097	0.542063	0.567875
prot-pr	Endur.post_15_30_45_min - Control.post_15_30_45_min (delta-delta)	MITOCARTA	Gluconeogenesis	8	9	0.889	Down	-0.53537	0.592391	0.613299
prot-pr	Endur.post_15_30_45_min - Control.post_15_30_45_min (delta-delta)	MITOCARTA	Fission	11	15	0.733	Down	-0.49213	0.622625	0.633418
prot-pr	Endur.post_15_30_45_min - Control.post_15_30_45_min (delta-delta)	MITOCARTA	Chaperones	16	16	1	Down	-0.48705	0.62622	0.633418
prot-pr	Endur.post_15_30_45_min - Control.post_15_30_45_min (delta-delta)	MITOCARTA	Complex II	8	8	1	Up	0.225868	0.821304	0.821304
prot-pr	Endur.post_3.5_4_hr - Control.post_3.5_4_hr (delta-delta)	MITOCARTA	CV subunits	16	21	0.762	Up	2.84172	0.004487	0.273183
prot-pr	Endur.post_3.5_4_hr - Control.post_3.5_4_hr (delta-delta)	MITOCARTA	Complex V	20	26	0.769	Up	2.71997	0.006529	0.273183
prot-pr	Endur.post_3.5_4_hr - Control.post_3.5_4_hr (delta-delta)	MITOCARTA	Mitochondrial dynamics and surveillance	76	104	0.731	Up	2.50824	0.012133	0.273183
prot-pr	Endur.post_3.5_4_hr - Control.post_3.5_4_hr (delta-delta)	MITOCARTA	TIM23 presequence pathway	6	6	1	Up	2.45809	0.013968	0.273183
prot-pr	Endur.post_3.5_4_hr - Control.post_3.5_4_hr (delta-delta)	MITOCARTA	Molybdenum cofactor synthesis and proteins	5	5	1	Up	2.32029	0.020325	0.273183
prot-pr	Endur.post_3.5_4_hr - Control.post_3.5_4_hr (delta-delta)	MITOCARTA	Fission	11	15	0.733	Up	2.26654	0.023418	0.273183
prot-pr	Endur.post_3.5_4_hr - Control.post_3.5_4_hr (delta-delta)	MITOCARTA	Protein import, sorting and homeostasis	74	86	0.86	Up	2.24664	0.024663	0.273183
prot-pr	Endur.post_3.5_4_hr - Control.post_3.5_4_hr (delta-delta)	MITOCARTA	OXPHOS	150	169	0.888	Up	2.17781	0.029421	0.273183
prot-pr	Endur.post_3.5_4_hr - Control.post_3.5_4_hr (delta-delta)	MITOCARTA	Cristae formation	10	11	0.909	Up	2.17454	0.029665	0.273183
prot-pr	Endur.post_3.5_4_hr - Control.post_3.5_4_hr (delta-delta)	MITOCARTA	ABC transporters	6	8	0.75	Up	2.10525	0.035269	0.273183
prot-pr	Endur.post_3.5_4_hr - Control.post_3.5_4_hr (delta-delta)	MITOCARTA	Trafficking	5	7	0.714	Up	2.09847	0.035864	0.273183
prot-pr	Endur.post_3.5_4_hr - Control.post_3.5_4_hr (delta-delta)	MITOCARTA	CIV assembly factors	25	30	0.833	Up	2.06456	0.038965	0.273183
prot-pr	Endur.post_3.5_4_hr - Control.post_3.5_4_hr (delta-delta)	MITOCARTA	Protein import and sorting	40	48	0.833	Up	2.04932	0.040431	0.273183
prot-pr	Endur.post_3.5_4_hr - Control.post_3.5_4_hr (delta-delta)	MITOCARTA	OXPHOS assembly factors	61	68	0.897	Up	1.99393	0.04616	0.273183
prot-pr	Endur.post_3.5_4_hr - Control.post_3.5_4_hr (delta-delta)	MITOCARTA	Malate-aspartate shuttle	6	6	1	Up	1.98435	0.047217	0.273183
prot-pr	Endur.post_3.5_4_hr - Control.post_3.5_4_hr (delta-delta)	MITOCARTA	Intramitochondrial membrane interactions	8	9	0.889	Up	1.9628	0.04967	0.273183
prot-pr	Endur.post_3.5_4_hr - Control.post_3.5_4_hr (delta-delta)	MITOCARTA	Mitochondrial ribosome	82	83	0.988	Down	-1.8138	0.069709	0.360845
prot-pr	Endur.post_3.5_4_hr - Control.post_3.5_4_hr (delta-delta)	MITOCARTA	Gluconeogenesis	8	9	0.889	Up	1.77029	0.076678	0.374872
prot-pr	Endur.post_3.5_4_hr - Control.post_3.5_4_hr (delta-delta)	MITOCARTA	Organelle contact sites	11	14	0.786	Up	1.6804	0.092879	0.391355
prot-pr	Endur.post_3.5_4_hr - Control.post_3.5_4_hr (delta-delta)	MITOCARTA	MICOS complex	7	7	1	Up	1.64979	0.098985	0.391355
prot-pr	Endur.post_3.5_4_hr - Control.post_3.5_4_hr (delta-delta)	MITOCARTA	OXPHOS subunits	90	102	0.882	Up	1.6453	0.099908	0.391355
prot-pr	Endur.post_3.5_4_hr - Control.post_3.5_4_hr (delta-delta)	MITOCARTA	mt-rRNA modifications	14	18	0.778	Down	-1.64097	0.100804	0.391355
prot-pr	Endur.post_3.5_4_hr - Control.post_3.5_4_hr (delta-delta)	MITOCARTA	Complex II	8	8	1	Up	1.63387	0.102286	0.391355
prot-pr	Endur.post_3.5_4_hr - Control.post_3.5_4_hr (delta-delta)	MITOCARTA	Complex III	15	16	0.938	Up	1.58799	0.112288	0.4102
prot-pr	Endur.post_3.5_4_hr - Control.post_3.5_4_hr (delta-delta)	MITOCARTA	Protein homeostasis	45	51	0.882	Up	1.56949	0.116534	0.4102
prot-pr	Endur.post_3.5_4_hr - Control.post_3.5_4_hr (delta-delta)	MITOCARTA	CIII assembly factors	6	6	1	Up	1.46942	0.141719	0.478873
prot-pr	Endur.post_3.5_4_hr - Control.post_3.5_4_hr (delta-delta)	MITOCARTA	Chaperones	16	16	1	Up	1.45047	0.146927	0.478873
prot-pr	Endur.post_3.5_4_hr - Control.post_3.5_4_hr (delta-delta)	MITOCARTA	Complex IV	42	51	0.824	Up	1.39589	0.162748	0.511494
prot-pr	Endur.post_3.5_4_hr - Control.post_3.5_4_hr (delta-delta)	MITOCARTA	Calcium homeostasis	18	24	0.75	Up	1.29333	0.195896	0.594444
prot-pr	Endur.post_3.5_4_hr - Control.post_3.5_4_hr (delta-delta)	MITOCARTA	Proteases	25	28	0.893	Up	1.20619	0.227746	0.668055
prot-pr	Endur.post_3.5_4_hr - Control.post_3.5_4_hr (delta-delta)	MITOCARTA	Coenzyme A metabolism	5	5	1	Up	1.10756	0.268051	0.744053
prot-pr	Endur.post_3.5_4_hr - Control.post_3.5_4_hr (delta-delta)	MITOCARTA	Branched-chain amino acid metabolism	24	25	0.96	Down	-1.09479	0.273607	0.744053
prot-pr	Endur.post_3.5_4_hr - Control.post_3.5_4_hr (delta-delta)	MITOCARTA	Branched-chain amino acid dehydrogenase complex	6	6	1	Down	-1.06542	0.286685	0.744053
prot-pr	Endur.post_3.5_4_hr - Control.post_3.5_4_hr (delta-delta)	MITOCARTA	Pyruvate metabolism	13	16	0.812	Up	1.05785	0.290123	0.744053
prot-pr	Endur.post_3.5_4_hr - Control.post_3.5_4_hr (delta-delta)	MITOCARTA	EF hand proteins	8	11	0.727	Up	1.0452	0.29593	0.744053
prot-pr	Endur.post_3.5_4_hr - Control.post_3.5_4_hr (delta-delta)	MITOCARTA	mt-tRNA synthetases	22	22	1	Up	0.989737	0.322303	0.787851
prot-pr	Endur.post_3.5_4_hr - Control.post_3.5_4_hr (delta-delta)	MITOCARTA	Copper metabolism	7	7	1	Up	0.957331	0.3384	0.804843
prot-pr	Endur.post_3.5_4_hr - Control.post_3.5_4_hr (delta-delta)	MITOCARTA	CIII subunits	9	10	0.9	Up	0.921551	0.356763	0.826187
prot-pr	Endur.post_3.5_4_hr - Control.post_3.5_4_hr (delta-delta)	MITOCARTA	Heme synthesis and processing	12	16	0.75	Up	0.879216	0.379284	0.842662
prot-pr	Endur.post_3.5_4_hr - Control.post_3.5_4_hr (delta-delta)	MITOCARTA	Complex I	64	66	0.97	Up	0.872331	0.383028	0.842662
prot-pr	Endur.post_3.5_4_hr - Control.post_3.5_4_hr (delta-delta)	MITOCARTA	Mitochondrial ribosome assembly	20	24	0.833	Up	0.826213	0.408683	0.861768
prot-pr	Endur.post_3.5_4_hr - Control.post_3.5_4_hr (delta-delta)	MITOCARTA	CI subunits	42	44	0.955	Up	0.813492	0.415936	0.861768
prot-pr	Endur.post_3.5_4_hr - Control.post_3.5_4_hr (delta-delta)	MITOCARTA	Fe-S cluster biosynthesis	22	23	0.957	Up	0.798038	0.424848	0.861768
prot-pr	Endur.post_3.5_4_hr - Control.post_3.5_4_hr (delta-delta)	MITOCARTA	Metals and cofactors	93	122	0.762	Up	0.77756	0.436829	0.861768
prot-pr	Endur.post_3.5_4_hr - Control.post_3.5_4_hr (delta-delta)	MITOCARTA	Amino acid metabolism	63	90	0.7	Down	-0.76492	0.444322	0.861768
prot-pr	Endur.post_3.5_4_hr - Control.post_3.5_4_hr (delta-delta)	MITOCARTA	Ketone metabolism	7	8	0.875	Down	-0.75463	0.45047	0.861768
prot-pr	Endur.post_3.5_4_hr - Control.post_3.5_4_hr (delta-delta)	MITOCARTA	Mitochondrial central dogma	195	231	0.844	Down	-0.72912	0.465925	0.872371
prot-pr	Endur.post_3.5_4_hr - Control.post_3.5_4_hr (delta-delta)	MITOCARTA	TCA-associated	14	15	0.933	Up	0.656407	0.511562	0.903232
prot-pr	Endur.post_3.5_4_hr - Control.post_3.5_4_hr (delta-delta)	MITOCARTA	Vitamin A metabolism	5	5	1	Down	-0.63313	0.526647	0.903232
prot-pr	Endur.post_3.5_4_hr - Control.post_3.5_4_hr (delta-delta)	MITOCARTA	TOM	7	9	0.778	Up	0.632202	0.527255	0.903232
prot-pr	Endur.post_3.5_4_hr - Control.post_3.5_4_hr (delta-delta)	MITOCARTA	Carbohydrate metabolism	66	73	0.904	Up	0.627629	0.530247	0.903232
prot-pr	Endur.post_3.5_4_hr - Control.post_3.5_4_hr (delta-delta)	MITOCARTA	Translation	146	155	0.942	Down	-0.59148	0.554201	0.903232
prot-pr	Endur.post_3.5_4_hr - Control.post_3.5_4_hr (delta-delta)	MITOCARTA	Type II fatty acid synthesis	8	9	0.889	Up	0.588475	0.556213	0.903232
prot-pr	Endur.post_3.5_4_hr - Control.post_3.5_4_hr (delta-delta)	MITOCARTA	Carnitine synthesis and transport	5	6	0.833	Up	0.576863	0.564032	0.903232
prot-pr	Endur.post_3.5_4_hr - Control.post_3.5_4_hr (delta-delta)	MITOCARTA	mtRNA granules	25	28	0.893	Up	0.576141	0.56452	0.903232
prot-pr	Endur.post_3.5_4_hr - Control.post_3.5_4_hr (delta-delta)	MITOCARTA	ROS and glutathione metabolism	27	27	1	Down	-0.53723	0.591107	0.905255
prot-pr	Endur.post_3.5_4_hr - Control.post_3.5_4_hr (delta-delta)	MITOCARTA	Folate and 1-C metabolism	16	21	0.762	Down	-0.53108	0.595361	0.905255
prot-pr	Endur.post_3.5_4_hr - Control.post_3.5_4_hr (delta-delta)	MITOCARTA	Lipid metabolism	96	123	0.78	Up	0.526438	0.598584	0.905255
prot-pr	Endur.post_3.5_4_hr - Control.post_3.5_4_hr (delta-delta)	MITOCARTA	CI assembly factors	22	22	1	Up	0.507292	0.61195	0.905255
prot-pr	Endur.post_3.5_4_hr - Control.post_3.5_4_hr (delta-delta)	MITOCARTA	Xenobiotic metabolism	20	23	0.87	Up	0.498918	0.617837	0.905255
prot-pr	Endur.post_3.5_4_hr - Control.post_3.5_4_hr (delta-delta)	MITOCARTA	GABA metabolism	5	7	0.714	Down	-0.485	0.627673	0.905255
prot-pr	Endur.post_3.5_4_hr - Control.post_3.5_4_hr (delta-delta)	MITOCARTA	mtRNA stability and decay	14	17	0.824	Down	-0.46343	0.64306	0.905255
prot-pr	Endur.post_3.5_4_hr - Control.post_3.5_4_hr (delta-delta)	MITOCARTA	Q-linked reactions, other	9	11	0.818	Down	-0.45643	0.64808	0.905255
prot-pr	Endur.post_3.5_4_hr - Control.post_3.5_4_hr (delta-delta)	MITOCARTA	Preprotein cleavage	6	8	0.75	Down	-0.41857	0.675532	0.928856
prot-pr	Endur.post_3.5_4_hr - Control.post_3.5_4_hr (delta-delta)	MITOCARTA	Lysine metabolism	14	16	0.875	Down	-0.38833	0.697773	0.936636
prot-pr	Endur.post_3.5_4_hr - Control.post_3.5_4_hr (delta-delta)	MITOCARTA	Mitochondrial permeability transition pore	6	7	0.857	Up	0.3763	0.706694	0.936636
prot-pr	Endur.post_3.5_4_hr - Control.post_3.5_4_hr (delta-delta)	MITOCARTA	mtRNA metabolism	59	76	0.776	Down	-0.36767	0.71312	0.936636
prot-pr	Endur.post_3.5_4_hr - Control.post_3.5_4_hr (delta-delta)	MITOCARTA	Sulfur metabolism	10	11	0.909	Down	-0.33915	0.734494	0.950522
prot-pr	Endur.post_3.5_4_hr - Control.post_3.5_4_hr (delta-delta)	MITOCARTA	Proline metabolism	5	6	0.833	Up	0.295489	0.767621	0.95879
prot-pr	Endur.post_3.5_4_hr - Control.post_3.5_4_hr (delta-delta)	MITOCARTA	Fe-S-containing proteins	27	31	0.871	Down	-0.23422	0.814815	0.95879
prot-pr	Endur.post_3.5_4_hr - Control.post_3.5_4_hr (delta-delta)	MITOCARTA	Vitamin metabolism	40	49	0.816	Up	0.222187	0.824168	0.95879
prot-pr	Endur.post_3.5_4_hr - Control.post_3.5_4_hr (delta-delta)	MITOCARTA	Polycistronic mtRNA processing	10	13	0.769	Up	0.209861	0.833776	0.95879
prot-pr	Endur.post_3.5_4_hr - Control.post_3.5_4_hr (delta-delta)	MITOCARTA	Selenoproteins	5	5	1	Down	-0.20939	0.834141	0.95879
prot-pr	Endur.post_3.5_4_hr - Control.post_3.5_4_hr (delta-delta)	MITOCARTA	Nucleotide metabolism	30	40	0.75	Up	0.205149	0.837456	0.95879
prot-pr	Endur.post_3.5_4_hr - Control.post_3.5_4_hr (delta-delta)	MITOCARTA	Autophagy	16	18	0.889	Up	0.20257	0.839472	0.95879
prot-pr	Endur.post_3.5_4_hr - Control.post_3.5_4_hr (delta-delta)	MITOCARTA	Nucleotide synthesis and processing	22	24	0.917	Down	-0.18604	0.852414	0.95879
prot-pr	Endur.post_3.5_4_hr - Control.post_3.5_4_hr (delta-delta)	MITOCARTA	Detoxification	48	51	0.941	Down	-0.18104	0.856336	0.95879
prot-pr	Endur.post_3.5_4_hr - Control.post_3.5_4_hr (delta-delta)	MITOCARTA	CIV subunits	17	21	0.81	Down	-0.174	0.861862	0.95879
prot-pr	Endur.post_3.5_4_hr - Control.post_3.5_4_hr (delta-delta)	MITOCARTA	Itaconate metabolism	5	6	0.833	Up	0.169753	0.865204	0.95879
prot-pr	Endur.post_3.5_4_hr - Control.post_3.5_4_hr (delta-delta)	MITOCARTA	Metabolism	364	461	0.79	Up	0.15581	0.876183	0.95879
prot-pr	Endur.post_3.5_4_hr - Control.post_3.5_4_hr (delta-delta)	MITOCARTA	Translation factors	13	16	0.812	Up	0.146543	0.883493	0.95879
prot-pr	Endur.post_3.5_4_hr - Control.post_3.5_4_hr (delta-delta)	MITOCARTA	Fatty acid oxidation	37	44	0.841	Up	0.13398	0.893418	0.95879
prot-pr	Endur.post_3.5_4_hr - Control.post_3.5_4_hr (delta-delta)	MITOCARTA	TCA cycle	20	20	1	Up	0.102166	0.918625	0.973963
prot-pr	Endur.post_3.5_4_hr - Control.post_3.5_4_hr (delta-delta)	MITOCARTA	Mitophagy	12	14	0.857	Down	-0.0438	0.965061	0.987544
prot-pr	Endur.post_3.5_4_hr - Control.post_3.5_4_hr (delta-delta)	MITOCARTA	Electron carriers	12	15	0.8	Up	0.041776	0.966677	0.987544
prot-pr	Endur.post_3.5_4_hr - Control.post_3.5_4_hr (delta-delta)	MITOCARTA	Cholesterol, bile acid, steroid synthesis	10	14	0.714	Up	0.025644	0.979541	0.987544
prot-pr	Endur.post_3.5_4_hr - Control.post_3.5_4_hr (delta-delta)	MITOCARTA	Transcription	6	8	0.75	Up	0.024038	0.980822	0.987544
prot-pr	Endur.post_3.5_4_hr - Control.post_3.5_4_hr (delta-delta)	MITOCARTA	Choline and betaine metabolism	5	7	0.714	Down	-0.01561	0.987544	0.987544
prot-pr	Endur.post_24_hr - Control.post_24_hr (delta-delta)	MITOCARTA	Ketone metabolism	7	8	0.875	Down	-3.33398	0.000856	0.075339
prot-pr	Endur.post_24_hr - Control.post_24_hr (delta-delta)	MITOCARTA	Protein import and sorting	40	48	0.833	Down	-2.60973	0.009061	0.271373
prot-pr	Endur.post_24_hr - Control.post_24_hr (delta-delta)	MITOCARTA	Amino acid metabolism	63	90	0.7	Down	-2.49444	0.012616	0.271373
prot-pr	Endur.post_24_hr - Control.post_24_hr (delta-delta)	MITOCARTA	Lysine metabolism	14	16	0.875	Down	-2.43179	0.015025	0.271373
prot-pr	Endur.post_24_hr - Control.post_24_hr (delta-delta)	MITOCARTA	Carbohydrate metabolism	66	73	0.904	Down	-2.37002	0.017787	0.271373
prot-pr	Endur.post_24_hr - Control.post_24_hr (delta-delta)	MITOCARTA	OXPHOS subunits	90	102	0.882	Down	-2.33377	0.019608	0.271373
prot-pr	Endur.post_24_hr - Control.post_24_hr (delta-delta)	MITOCARTA	OXPHOS	150	169	0.888	Down	-2.27585	0.022855	0.271373
prot-pr	Endur.post_24_hr - Control.post_24_hr (delta-delta)	MITOCARTA	Choline and betaine metabolism	5	7	0.714	Down	-2.24653	0.02467	0.271373
prot-pr	Endur.post_24_hr - Control.post_24_hr (delta-delta)	MITOCARTA	Branched-chain amino acid metabolism	24	25	0.96	Down	-2.05809	0.039582	0.321823
prot-pr	Endur.post_24_hr - Control.post_24_hr (delta-delta)	MITOCARTA	Copper metabolism	7	7	1	Down	-2.02416	0.042954	0.321823
prot-pr	Endur.post_24_hr - Control.post_24_hr (delta-delta)	MITOCARTA	Fatty acid oxidation	37	44	0.841	Down	-2.00672	0.04478	0.321823
prot-pr	Endur.post_24_hr - Control.post_24_hr (delta-delta)	MITOCARTA	Protein import, sorting and homeostasis	74	86	0.86	Down	-2.00578	0.04488	0.321823
prot-pr	Endur.post_24_hr - Control.post_24_hr (delta-delta)	MITOCARTA	CIV subunits	17	21	0.81	Down	-1.98144	0.047542	0.321823
prot-pr	Endur.post_24_hr - Control.post_24_hr (delta-delta)	MITOCARTA	TCA cycle	20	20	1	Down	-1.9375	0.052684	0.328162
prot-pr	Endur.post_24_hr - Control.post_24_hr (delta-delta)	MITOCARTA	TIM23 presequence pathway	6	6	1	Down	-1.91153	0.055937	0.328162
prot-pr	Endur.post_24_hr - Control.post_24_hr (delta-delta)	MITOCARTA	Complex III	15	16	0.938	Down	-1.85239	0.06397	0.351834
prot-pr	Endur.post_24_hr - Control.post_24_hr (delta-delta)	MITOCARTA	Metabolism	364	461	0.79	Down	-1.76814	0.077037	0.367213
prot-pr	Endur.post_24_hr - Control.post_24_hr (delta-delta)	MITOCARTA	Itaconate metabolism	5	6	0.833	Down	-1.76807	0.077049	0.367213
prot-pr	Endur.post_24_hr - Control.post_24_hr (delta-delta)	MITOCARTA	Complex IV	42	51	0.824	Down	-1.75485	0.079285	0.367213
prot-pr	Endur.post_24_hr - Control.post_24_hr (delta-delta)	MITOCARTA	Preprotein cleavage	6	8	0.75	Down	-1.7144	0.086456	0.380405
prot-pr	Endur.post_24_hr - Control.post_24_hr (delta-delta)	MITOCARTA	CIII assembly factors	6	6	1	Down	-1.61799	0.105665	0.428123
prot-pr	Endur.post_24_hr - Control.post_24_hr (delta-delta)	MITOCARTA	Xenobiotic metabolism	20	23	0.87	Down	-1.59716	0.110229	0.428123
prot-pr	Endur.post_24_hr - Control.post_24_hr (delta-delta)	MITOCARTA	Proline metabolism	5	6	0.833	Down	-1.57504	0.115248	0.428123
prot-pr	Endur.post_24_hr - Control.post_24_hr (delta-delta)	MITOCARTA	Lipid metabolism	96	123	0.78	Down	-1.53746	0.12418	0.428123
prot-pr	Endur.post_24_hr - Control.post_24_hr (delta-delta)	MITOCARTA	Complex I	64	66	0.97	Down	-1.53124	0.12571	0.428123
prot-pr	Endur.post_24_hr - Control.post_24_hr (delta-delta)	MITOCARTA	Metals and cofactors	93	122	0.762	Down	-1.51078	0.130844	0.428123
prot-pr	Endur.post_24_hr - Control.post_24_hr (delta-delta)	MITOCARTA	mt-rRNA modifications	14	18	0.778	Down	-1.50701	0.131809	0.428123
prot-pr	Endur.post_24_hr - Control.post_24_hr (delta-delta)	MITOCARTA	Intramitochondrial membrane interactions	8	9	0.889	Down	-1.46539	0.142815	0.428123
prot-pr	Endur.post_24_hr - Control.post_24_hr (delta-delta)	MITOCARTA	MICOS complex	7	7	1	Down	-1.45139	0.146671	0.428123
prot-pr	Endur.post_24_hr - Control.post_24_hr (delta-delta)	MITOCARTA	CI subunits	42	44	0.955	Down	-1.43871	0.150234	0.428123
prot-pr	Endur.post_24_hr - Control.post_24_hr (delta-delta)	MITOCARTA	CV subunits	16	21	0.762	Down	-1.43665	0.150816	0.428123
prot-pr	Endur.post_24_hr - Control.post_24_hr (delta-delta)	MITOCARTA	Complex V	20	26	0.769	Down	-1.32245	0.186017	0.504126
prot-pr	Endur.post_24_hr - Control.post_24_hr (delta-delta)	MITOCARTA	OXPHOS assembly factors	61	68	0.897	Down	-1.3031	0.192539	0.504126
prot-pr	Endur.post_24_hr - Control.post_24_hr (delta-delta)	MITOCARTA	Coenzyme A metabolism	5	5	1	Up	1.2957	0.195078	0.504126
prot-pr	Endur.post_24_hr - Control.post_24_hr (delta-delta)	MITOCARTA	TOM	7	9	0.778	Down	-1.28012	0.200505	0.504126
prot-pr	Endur.post_24_hr - Control.post_24_hr (delta-delta)	MITOCARTA	Molybdenum cofactor synthesis and proteins	5	5	1	Down	-1.249	0.211667	0.509222
prot-pr	Endur.post_24_hr - Control.post_24_hr (delta-delta)	MITOCARTA	GABA metabolism	5	7	0.714	Down	-1.24236	0.214105	0.509222
prot-pr	Endur.post_24_hr - Control.post_24_hr (delta-delta)	MITOCARTA	Mitochondrial dynamics and surveillance	76	104	0.731	Down	-1.21423	0.224658	0.520261
prot-pr	Endur.post_24_hr - Control.post_24_hr (delta-delta)	MITOCARTA	Organelle contact sites	11	14	0.786	Down	-1.16017	0.245978	0.52213
prot-pr	Endur.post_24_hr - Control.post_24_hr (delta-delta)	MITOCARTA	Cristae formation	10	11	0.909	Down	-1.15872	0.24657	0.52213
prot-pr	Endur.post_24_hr - Control.post_24_hr (delta-delta)	MITOCARTA	Heme synthesis and processing	12	16	0.75	Up	1.1528	0.248992	0.52213
prot-pr	Endur.post_24_hr - Control.post_24_hr (delta-delta)	MITOCARTA	CIII subunits	9	10	0.9	Down	-1.1523	0.249198	0.52213
prot-pr	Endur.post_24_hr - Control.post_24_hr (delta-delta)	MITOCARTA	Detoxification	48	51	0.941	Down	-1.08299	0.278814	0.554673
prot-pr	Endur.post_24_hr - Control.post_24_hr (delta-delta)	MITOCARTA	Q-linked reactions, other	9	11	0.818	Down	-1.07229	0.28359	0.554673
prot-pr	Endur.post_24_hr - Control.post_24_hr (delta-delta)	MITOCARTA	TCA-associated	14	15	0.933	Down	-1.07218	0.283639	0.554673
prot-pr	Endur.post_24_hr - Control.post_24_hr (delta-delta)	MITOCARTA	Fe-S-containing proteins	27	31	0.871	Down	-1.04801	0.294633	0.563646
prot-pr	Endur.post_24_hr - Control.post_24_hr (delta-delta)	MITOCARTA	Electron carriers	12	15	0.8	Down	-1.02421	0.305738	0.572446
prot-pr	Endur.post_24_hr - Control.post_24_hr (delta-delta)	MITOCARTA	Calcium homeostasis	18	24	0.75	Down	-1.00527	0.314767	0.577073
prot-pr	Endur.post_24_hr - Control.post_24_hr (delta-delta)	MITOCARTA	Type II fatty acid synthesis	8	9	0.889	Down	-0.93611	0.349219	0.61642
prot-pr	Endur.post_24_hr - Control.post_24_hr (delta-delta)	MITOCARTA	Transcription	6	8	0.75	Down	-0.92445	0.355251	0.61642
prot-pr	Endur.post_24_hr - Control.post_24_hr (delta-delta)	MITOCARTA	mtRNA granules	25	28	0.893	Down	-0.92063	0.357243	0.61642
prot-pr	Endur.post_24_hr - Control.post_24_hr (delta-delta)	MITOCARTA	CI assembly factors	22	22	1	Down	-0.87429	0.381962	0.63868
prot-pr	Endur.post_24_hr - Control.post_24_hr (delta-delta)	MITOCARTA	Folate and 1-C metabolism	16	21	0.762	Up	0.856031	0.391981	0.63868
prot-pr	Endur.post_24_hr - Control.post_24_hr (delta-delta)	MITOCARTA	CIV assembly factors	25	30	0.833	Down	-0.83861	0.401689	0.63868
prot-pr	Endur.post_24_hr - Control.post_24_hr (delta-delta)	MITOCARTA	Vitamin A metabolism	5	5	1	Down	-0.83103	0.405954	0.63868
prot-pr	Endur.post_24_hr - Control.post_24_hr (delta-delta)	MITOCARTA	mtRNA metabolism	59	76	0.776	Down	-0.83019	0.406433	0.63868
prot-pr	Endur.post_24_hr - Control.post_24_hr (delta-delta)	MITOCARTA	Chaperones	16	16	1	Down	-0.76381	0.444978	0.686984
prot-pr	Endur.post_24_hr - Control.post_24_hr (delta-delta)	MITOCARTA	Malate-aspartate shuttle	6	6	1	Up	0.728517	0.466297	0.707485
prot-pr	Endur.post_24_hr - Control.post_24_hr (delta-delta)	MITOCARTA	Gluconeogenesis	8	9	0.889	Down	-0.6538	0.513242	0.761948
prot-pr	Endur.post_24_hr - Control.post_24_hr (delta-delta)	MITOCARTA	Branched-chain amino acid dehydrogenase complex	6	6	1	Down	-0.6441	0.51951	0.761948
prot-pr	Endur.post_24_hr - Control.post_24_hr (delta-delta)	MITOCARTA	Translation factors	13	16	0.812	Up	0.628707	0.529541	0.763928
prot-pr	Endur.post_24_hr - Control.post_24_hr (delta-delta)	MITOCARTA	Protein homeostasis	45	51	0.882	Down	-0.60503	0.54516	0.773775
prot-pr	Endur.post_24_hr - Control.post_24_hr (delta-delta)	MITOCARTA	Nucleotide metabolism	30	40	0.75	Down	-0.5147	0.606766	0.816085
prot-pr	Endur.post_24_hr - Control.post_24_hr (delta-delta)	MITOCARTA	Selenoproteins	5	5	1	Down	-0.51034	0.609814	0.816085
prot-pr	Endur.post_24_hr - Control.post_24_hr (delta-delta)	MITOCARTA	ABC transporters	6	8	0.75	Down	-0.50952	0.610389	0.816085
prot-pr	Endur.post_24_hr - Control.post_24_hr (delta-delta)	MITOCARTA	ROS and glutathione metabolism	27	27	1	Down	-0.48967	0.624368	0.816085
prot-pr	Endur.post_24_hr - Control.post_24_hr (delta-delta)	MITOCARTA	Mitophagy	12	14	0.857	Down	-0.48322	0.62894	0.816085
prot-pr	Endur.post_24_hr - Control.post_24_hr (delta-delta)	MITOCARTA	mt-tRNA synthetases	22	22	1	Down	-0.47077	0.637803	0.816085
prot-pr	Endur.post_24_hr - Control.post_24_hr (delta-delta)	MITOCARTA	Mitochondrial central dogma	195	231	0.844	Down	-0.45061	0.652269	0.816085
prot-pr	Endur.post_24_hr - Control.post_24_hr (delta-delta)	MITOCARTA	Polycistronic mtRNA processing	10	13	0.769	Down	-0.44223	0.65832	0.816085
prot-pr	Endur.post_24_hr - Control.post_24_hr (delta-delta)	MITOCARTA	Mitochondrial permeability transition pore	6	7	0.857	Down	-0.44208	0.658432	0.816085
prot-pr	Endur.post_24_hr - Control.post_24_hr (delta-delta)	MITOCARTA	Mitochondrial ribosome	82	83	0.988	Up	0.397284	0.691158	0.831183
prot-pr	Endur.post_24_hr - Control.post_24_hr (delta-delta)	MITOCARTA	Mitochondrial ribosome assembly	20	24	0.833	Down	-0.39204	0.695032	0.831183
prot-pr	Endur.post_24_hr - Control.post_24_hr (delta-delta)	MITOCARTA	Fe-S cluster biosynthesis	22	23	0.957	Down	-0.38674	0.698949	0.831183
prot-pr	Endur.post_24_hr - Control.post_24_hr (delta-delta)	MITOCARTA	Carnitine synthesis and transport	5	6	0.833	Down	-0.3054	0.760059	0.891803
prot-pr	Endur.post_24_hr - Control.post_24_hr (delta-delta)	MITOCARTA	EF hand proteins	8	11	0.727	Up	0.267625	0.788988	0.913565
prot-pr	Endur.post_24_hr - Control.post_24_hr (delta-delta)	MITOCARTA	Trafficking	5	7	0.714	Up	0.208309	0.834988	0.948962
prot-pr	Endur.post_24_hr - Control.post_24_hr (delta-delta)	MITOCARTA	mtRNA stability and decay	14	17	0.824	Up	0.195323	0.84514	0.948962
prot-pr	Endur.post_24_hr - Control.post_24_hr (delta-delta)	MITOCARTA	Fission	11	15	0.733	Down	-0.18668	0.851909	0.948962
prot-pr	Endur.post_24_hr - Control.post_24_hr (delta-delta)	MITOCARTA	Complex II	8	8	1	Down	-0.15669	0.875488	0.963037
prot-pr	Endur.post_24_hr - Control.post_24_hr (delta-delta)	MITOCARTA	Vitamin metabolism	40	49	0.816	Down	-0.10062	0.919852	0.972584
prot-pr	Endur.post_24_hr - Control.post_24_hr (delta-delta)	MITOCARTA	Sulfur metabolism	10	11	0.909	Down	-0.0931	0.925821	0.972584
prot-pr	Endur.post_24_hr - Control.post_24_hr (delta-delta)	MITOCARTA	Translation	146	155	0.942	Up	0.08046	0.935872	0.972584
prot-pr	Endur.post_24_hr - Control.post_24_hr (delta-delta)	MITOCARTA	Autophagy	16	18	0.889	Down	-0.06352	0.949352	0.972584
prot-pr	Endur.post_24_hr - Control.post_24_hr (delta-delta)	MITOCARTA	Nucleotide synthesis and processing	22	24	0.917	Up	0.059637	0.952445	0.972584
prot-pr	Endur.post_24_hr - Control.post_24_hr (delta-delta)	MITOCARTA	Proteases	25	28	0.893	Down	-0.05571	0.955573	0.972584
prot-pr	Endur.post_24_hr - Control.post_24_hr (delta-delta)	MITOCARTA	Cholesterol, bile acid, steroid synthesis	10	14	0.714	Up	0.048232	0.961531	0.972584
prot-pr	Endur.post_24_hr - Control.post_24_hr (delta-delta)	MITOCARTA	Pyruvate metabolism	13	16	0.812	Up	0.025715	0.979484	0.979484
prot-pr	Resist.post_15_30_45_min - Control.post_15_30_45_min (delta-delta)	MITOCARTA	OXPHOS	150	169	0.888	Down	-6.2863	3.25e-10	2.86e-08
prot-pr	Resist.post_15_30_45_min - Control.post_15_30_45_min (delta-delta)	MITOCARTA	Complex I	64	66	0.97	Down	-6.05309	1.42e-09	6.25e-08
prot-pr	Resist.post_15_30_45_min - Control.post_15_30_45_min (delta-delta)	MITOCARTA	Fatty acid oxidation	37	44	0.841	Down	-5.89468	3.75e-09	1.1e-07
prot-pr	Resist.post_15_30_45_min - Control.post_15_30_45_min (delta-delta)	MITOCARTA	Amino acid metabolism	63	90	0.7	Down	-5.79303	6.91e-09	1.52e-07
prot-pr	Resist.post_15_30_45_min - Control.post_15_30_45_min (delta-delta)	MITOCARTA	OXPHOS subunits	90	102	0.882	Down	-5.67845	1.36e-08	2.39e-07
prot-pr	Resist.post_15_30_45_min - Control.post_15_30_45_min (delta-delta)	MITOCARTA	Metabolism	364	461	0.79	Down	-5.56383	2.64e-08	3.87e-07
prot-pr	Resist.post_15_30_45_min - Control.post_15_30_45_min (delta-delta)	MITOCARTA	Branched-chain amino acid metabolism	24	25	0.96	Down	-5.24922	1.53e-07	1.64e-06
prot-pr	Resist.post_15_30_45_min - Control.post_15_30_45_min (delta-delta)	MITOCARTA	CI subunits	42	44	0.955	Down	-5.24586	1.56e-07	1.64e-06
prot-pr	Resist.post_15_30_45_min - Control.post_15_30_45_min (delta-delta)	MITOCARTA	Lipid metabolism	96	123	0.78	Down	-5.23142	1.68e-07	1.64e-06
prot-pr	Resist.post_15_30_45_min - Control.post_15_30_45_min (delta-delta)	MITOCARTA	Mitochondrial ribosome	82	83	0.988	Down	-5.14296	2.7e-07	2.15e-06
prot-pr	Resist.post_15_30_45_min - Control.post_15_30_45_min (delta-delta)	MITOCARTA	Mitochondrial central dogma	195	231	0.844	Down	-5.13357	2.84e-07	2.15e-06
prot-pr	Resist.post_15_30_45_min - Control.post_15_30_45_min (delta-delta)	MITOCARTA	Translation	146	155	0.942	Down	-5.12758	2.93e-07	2.15e-06
prot-pr	Resist.post_15_30_45_min - Control.post_15_30_45_min (delta-delta)	MITOCARTA	Metals and cofactors	93	122	0.762	Down	-4.97738	6.45e-07	4.36e-06
prot-pr	Resist.post_15_30_45_min - Control.post_15_30_45_min (delta-delta)	MITOCARTA	Fe-S-containing proteins	27	31	0.871	Down	-4.94579	7.58e-07	4.71e-06
prot-pr	Resist.post_15_30_45_min - Control.post_15_30_45_min (delta-delta)	MITOCARTA	Lysine metabolism	14	16	0.875	Down	-4.93481	8.02e-07	4.71e-06
prot-pr	Resist.post_15_30_45_min - Control.post_15_30_45_min (delta-delta)	MITOCARTA	OXPHOS assembly factors	61	68	0.897	Down	-4.71463	2.42e-06	1.33e-05
prot-pr	Resist.post_15_30_45_min - Control.post_15_30_45_min (delta-delta)	MITOCARTA	CI assembly factors	22	22	1	Down	-4.09371	4.25e-05	0.00022
prot-pr	Resist.post_15_30_45_min - Control.post_15_30_45_min (delta-delta)	MITOCARTA	Carbohydrate metabolism	66	73	0.904	Down	-4.05351	5.05e-05	0.000247
prot-pr	Resist.post_15_30_45_min - Control.post_15_30_45_min (delta-delta)	MITOCARTA	CIV assembly factors	25	30	0.833	Down	-3.84088	0.000123	0.000568
prot-pr	Resist.post_15_30_45_min - Control.post_15_30_45_min (delta-delta)	MITOCARTA	Complex IV	42	51	0.824	Down	-3.80551	0.000142	0.000623
prot-pr	Resist.post_15_30_45_min - Control.post_15_30_45_min (delta-delta)	MITOCARTA	Choline and betaine metabolism	5	7	0.714	Down	-3.77325	0.000161	0.000675
prot-pr	Resist.post_15_30_45_min - Control.post_15_30_45_min (delta-delta)	MITOCARTA	Complex V	20	26	0.769	Down	-3.47275	0.000515	0.002061
prot-pr	Resist.post_15_30_45_min - Control.post_15_30_45_min (delta-delta)	MITOCARTA	Ketone metabolism	7	8	0.875	Down	-3.45586	0.000549	0.002099
prot-pr	Resist.post_15_30_45_min - Control.post_15_30_45_min (delta-delta)	MITOCARTA	Fe-S cluster biosynthesis	22	23	0.957	Down	-3.37245	0.000745	0.002732
prot-pr	Resist.post_15_30_45_min - Control.post_15_30_45_min (delta-delta)	MITOCARTA	TCA cycle	20	20	1	Down	-3.32877	0.000872	0.00307
prot-pr	Resist.post_15_30_45_min - Control.post_15_30_45_min (delta-delta)	MITOCARTA	CV subunits	16	21	0.762	Down	-3.22275	0.00127	0.004297
prot-pr	Resist.post_15_30_45_min - Control.post_15_30_45_min (delta-delta)	MITOCARTA	Pyruvate metabolism	13	16	0.812	Down	-3.1295	0.001751	0.005707
prot-pr	Resist.post_15_30_45_min - Control.post_15_30_45_min (delta-delta)	MITOCARTA	mtRNA metabolism	59	76	0.776	Down	-2.94491	0.00323	0.010153
prot-pr	Resist.post_15_30_45_min - Control.post_15_30_45_min (delta-delta)	MITOCARTA	mtRNA granules	25	28	0.893	Down	-2.88942	0.00386	0.011712
prot-pr	Resist.post_15_30_45_min - Control.post_15_30_45_min (delta-delta)	MITOCARTA	Protein homeostasis	45	51	0.882	Down	-2.81811	0.004831	0.013799
prot-pr	Resist.post_15_30_45_min - Control.post_15_30_45_min (delta-delta)	MITOCARTA	Chaperones	16	16	1	Down	-2.81611	0.004861	0.013799
prot-pr	Resist.post_15_30_45_min - Control.post_15_30_45_min (delta-delta)	MITOCARTA	Translation factors	13	16	0.812	Down	-2.78605	0.005336	0.014673
prot-pr	Resist.post_15_30_45_min - Control.post_15_30_45_min (delta-delta)	MITOCARTA	Protein import, sorting and homeostasis	74	86	0.86	Down	-2.75077	0.005946	0.015855
prot-pr	Resist.post_15_30_45_min - Control.post_15_30_45_min (delta-delta)	MITOCARTA	Vitamin metabolism	40	49	0.816	Down	-2.69082	0.007128	0.018448
prot-pr	Resist.post_15_30_45_min - Control.post_15_30_45_min (delta-delta)	MITOCARTA	Itaconate metabolism	5	6	0.833	Down	-2.66583	0.00768	0.019309
prot-pr	Resist.post_15_30_45_min - Control.post_15_30_45_min (delta-delta)	MITOCARTA	Q-linked reactions, other	9	11	0.818	Down	-2.57919	0.009903	0.02417
prot-pr	Resist.post_15_30_45_min - Control.post_15_30_45_min (delta-delta)	MITOCARTA	Electron carriers	12	15	0.8	Down	-2.57025	0.010163	0.02417
prot-pr	Resist.post_15_30_45_min - Control.post_15_30_45_min (delta-delta)	MITOCARTA	Type II fatty acid synthesis	8	9	0.889	Down	-2.49906	0.012452	0.028837
prot-pr	Resist.post_15_30_45_min - Control.post_15_30_45_min (delta-delta)	MITOCARTA	Complex III	15	16	0.938	Down	-2.40457	0.016192	0.036535
prot-pr	Resist.post_15_30_45_min - Control.post_15_30_45_min (delta-delta)	MITOCARTA	mtRNA stability and decay	14	17	0.824	Down	-2.3835	0.017149	0.037727
prot-pr	Resist.post_15_30_45_min - Control.post_15_30_45_min (delta-delta)	MITOCARTA	Mitochondrial permeability transition pore	6	7	0.857	Down	-2.27378	0.022979	0.049321
prot-pr	Resist.post_15_30_45_min - Control.post_15_30_45_min (delta-delta)	MITOCARTA	CIII subunits	9	10	0.9	Down	-2.26303	0.023634	0.049519
prot-pr	Resist.post_15_30_45_min - Control.post_15_30_45_min (delta-delta)	MITOCARTA	Carnitine synthesis and transport	5	6	0.833	Down	-2.21034	0.027082	0.055423
prot-pr	Resist.post_15_30_45_min - Control.post_15_30_45_min (delta-delta)	MITOCARTA	Transcription	6	8	0.75	Down	-2.19156	0.028411	0.056822
prot-pr	Resist.post_15_30_45_min - Control.post_15_30_45_min (delta-delta)	MITOCARTA	Polycistronic mtRNA processing	10	13	0.769	Down	-2.11311	0.034592	0.067646
prot-pr	Resist.post_15_30_45_min - Control.post_15_30_45_min (delta-delta)	MITOCARTA	mt-tRNA synthetases	22	22	1	Down	-2.05971	0.039427	0.075425
prot-pr	Resist.post_15_30_45_min - Control.post_15_30_45_min (delta-delta)	MITOCARTA	Mitochondrial ribosome assembly	20	24	0.833	Down	-2.01807	0.043584	0.079477
prot-pr	Resist.post_15_30_45_min - Control.post_15_30_45_min (delta-delta)	MITOCARTA	MICOS complex	7	7	1	Down	-2.01329	0.044084	0.079477
prot-pr	Resist.post_15_30_45_min - Control.post_15_30_45_min (delta-delta)	MITOCARTA	Heme synthesis and processing	12	16	0.75	Down	-2.01167	0.044254	0.079477
prot-pr	Resist.post_15_30_45_min - Control.post_15_30_45_min (delta-delta)	MITOCARTA	Cristae formation	10	11	0.909	Down	-1.90589	0.056664	0.099728
prot-pr	Resist.post_15_30_45_min - Control.post_15_30_45_min (delta-delta)	MITOCARTA	Protein import and sorting	40	48	0.833	Down	-1.88951	0.058824	0.101499
prot-pr	Resist.post_15_30_45_min - Control.post_15_30_45_min (delta-delta)	MITOCARTA	Sulfur metabolism	10	11	0.909	Down	-1.85893	0.063037	0.106678
prot-pr	Resist.post_15_30_45_min - Control.post_15_30_45_min (delta-delta)	MITOCARTA	CIV subunits	17	21	0.81	Down	-1.76153	0.078149	0.128838
prot-pr	Resist.post_15_30_45_min - Control.post_15_30_45_min (delta-delta)	MITOCARTA	Branched-chain amino acid dehydrogenase complex	6	6	1	Down	-1.75617	0.07906	0.128838
prot-pr	Resist.post_15_30_45_min - Control.post_15_30_45_min (delta-delta)	MITOCARTA	Mitophagy	12	14	0.857	Down	-1.74168	0.081565	0.130503
prot-pr	Resist.post_15_30_45_min - Control.post_15_30_45_min (delta-delta)	MITOCARTA	Detoxification	48	51	0.941	Down	-1.66792	0.095332	0.149807
prot-pr	Resist.post_15_30_45_min - Control.post_15_30_45_min (delta-delta)	MITOCARTA	Vitamin A metabolism	5	5	1	Down	-1.55432	0.120107	0.182377
prot-pr	Resist.post_15_30_45_min - Control.post_15_30_45_min (delta-delta)	MITOCARTA	Mitochondrial dynamics and surveillance	76	104	0.731	Down	-1.55392	0.120203	0.182377
prot-pr	Resist.post_15_30_45_min - Control.post_15_30_45_min (delta-delta)	MITOCARTA	Autophagy	16	18	0.889	Down	-1.52085	0.128297	0.191359
prot-pr	Resist.post_15_30_45_min - Control.post_15_30_45_min (delta-delta)	MITOCARTA	TIM23 presequence pathway	6	6	1	Down	-1.43195	0.152159	0.223167
prot-pr	Resist.post_15_30_45_min - Control.post_15_30_45_min (delta-delta)	MITOCARTA	ROS and glutathione metabolism	27	27	1	Down	-1.41577	0.156843	0.226265
prot-pr	Resist.post_15_30_45_min - Control.post_15_30_45_min (delta-delta)	MITOCARTA	Malate-aspartate shuttle	6	6	1	Down	-1.35214	0.176329	0.250273
prot-pr	Resist.post_15_30_45_min - Control.post_15_30_45_min (delta-delta)	MITOCARTA	GABA metabolism	5	7	0.714	Down	-1.27641	0.201811	0.281895
prot-pr	Resist.post_15_30_45_min - Control.post_15_30_45_min (delta-delta)	MITOCARTA	Fission	11	15	0.733	Down	-1.26527	0.205775	0.282941
prot-pr	Resist.post_15_30_45_min - Control.post_15_30_45_min (delta-delta)	MITOCARTA	Proteases	25	28	0.893	Down	-1.24227	0.214138	0.28991
prot-pr	Resist.post_15_30_45_min - Control.post_15_30_45_min (delta-delta)	MITOCARTA	mt-rRNA modifications	14	18	0.778	Down	-1.22792	0.219477	0.292635
prot-pr	Resist.post_15_30_45_min - Control.post_15_30_45_min (delta-delta)	MITOCARTA	Copper metabolism	7	7	1	Down	-1.18174	0.23731	0.311004
prot-pr	Resist.post_15_30_45_min - Control.post_15_30_45_min (delta-delta)	MITOCARTA	Intramitochondrial membrane interactions	8	9	0.889	Down	-1.17418	0.240322	0.311004
prot-pr	Resist.post_15_30_45_min - Control.post_15_30_45_min (delta-delta)	MITOCARTA	CIII assembly factors	6	6	1	Down	-1.14745	0.251194	0.320364
prot-pr	Resist.post_15_30_45_min - Control.post_15_30_45_min (delta-delta)	MITOCARTA	Calcium homeostasis	18	24	0.75	Down	-1.1178	0.263651	0.325331
prot-pr	Resist.post_15_30_45_min - Control.post_15_30_45_min (delta-delta)	MITOCARTA	Cholesterol, bile acid, steroid synthesis	10	14	0.714	Down	-1.11443	0.265096	0.325331
prot-pr	Resist.post_15_30_45_min - Control.post_15_30_45_min (delta-delta)	MITOCARTA	Preprotein cleavage	6	8	0.75	Down	-1.1119	0.26618	0.325331
prot-pr	Resist.post_15_30_45_min - Control.post_15_30_45_min (delta-delta)	MITOCARTA	Selenoproteins	5	5	1	Down	-1.08309	0.278767	0.336048
prot-pr	Resist.post_15_30_45_min - Control.post_15_30_45_min (delta-delta)	MITOCARTA	Nucleotide metabolism	30	40	0.75	Down	-0.98115	0.326521	0.388295
prot-pr	Resist.post_15_30_45_min - Control.post_15_30_45_min (delta-delta)	MITOCARTA	Xenobiotic metabolism	20	23	0.87	Down	-0.93754	0.34848	0.408884
prot-pr	Resist.post_15_30_45_min - Control.post_15_30_45_min (delta-delta)	MITOCARTA	Gluconeogenesis	8	9	0.889	Up	0.895797	0.370361	0.428839
prot-pr	Resist.post_15_30_45_min - Control.post_15_30_45_min (delta-delta)	MITOCARTA	ABC transporters	6	8	0.75	Up	0.883633	0.376894	0.430237
prot-pr	Resist.post_15_30_45_min - Control.post_15_30_45_min (delta-delta)	MITOCARTA	Organelle contact sites	11	14	0.786	Down	-0.87542	0.381347	0.430237
prot-pr	Resist.post_15_30_45_min - Control.post_15_30_45_min (delta-delta)	MITOCARTA	Trafficking	5	7	0.714	Up	0.818195	0.413246	0.460325
prot-pr	Resist.post_15_30_45_min - Control.post_15_30_45_min (delta-delta)	MITOCARTA	EF hand proteins	8	11	0.727	Up	0.735328	0.46214	0.508354
prot-pr	Resist.post_15_30_45_min - Control.post_15_30_45_min (delta-delta)	MITOCARTA	Molybdenum cofactor synthesis and proteins	5	5	1	Down	-0.63934	0.522603	0.567766
prot-pr	Resist.post_15_30_45_min - Control.post_15_30_45_min (delta-delta)	MITOCARTA	Folate and 1-C metabolism	16	21	0.762	Down	-0.62051	0.534921	0.574061
prot-pr	Resist.post_15_30_45_min - Control.post_15_30_45_min (delta-delta)	MITOCARTA	TCA-associated	14	15	0.933	Up	0.526277	0.598696	0.634762
prot-pr	Resist.post_15_30_45_min - Control.post_15_30_45_min (delta-delta)	MITOCARTA	Nucleotide synthesis and processing	22	24	0.917	Down	-0.37551	0.70728	0.74096
prot-pr	Resist.post_15_30_45_min - Control.post_15_30_45_min (delta-delta)	MITOCARTA	TOM	7	9	0.778	Up	0.261602	0.793628	0.821639
prot-pr	Resist.post_15_30_45_min - Control.post_15_30_45_min (delta-delta)	MITOCARTA	Coenzyme A metabolism	5	5	1	Down	-0.20238	0.839619	0.856306
prot-pr	Resist.post_15_30_45_min - Control.post_15_30_45_min (delta-delta)	MITOCARTA	Complex II	8	8	1	Down	-0.19349	0.846575	0.856306
prot-pr	Resist.post_15_30_45_min - Control.post_15_30_45_min (delta-delta)	MITOCARTA	Proline metabolism	5	6	0.833	Up	0.09413	0.925006	0.925006
prot-pr	Resist.post_3.5_4_hr - Control.post_3.5_4_hr (delta-delta)	MITOCARTA	Mitochondrial ribosome	82	83	0.988	Down	-5.98987	2.1e-09	1.85e-07
prot-pr	Resist.post_3.5_4_hr - Control.post_3.5_4_hr (delta-delta)	MITOCARTA	Translation	146	155	0.942	Down	-5.58252	2.37e-08	1.04e-06
prot-pr	Resist.post_3.5_4_hr - Control.post_3.5_4_hr (delta-delta)	MITOCARTA	Mitochondrial central dogma	195	231	0.844	Down	-5.22315	1.76e-07	5.16e-06
prot-pr	Resist.post_3.5_4_hr - Control.post_3.5_4_hr (delta-delta)	MITOCARTA	Amino acid metabolism	63	90	0.7	Down	-3.59592	0.000323	0.007111
prot-pr	Resist.post_3.5_4_hr - Control.post_3.5_4_hr (delta-delta)	MITOCARTA	Metabolism	364	461	0.79	Down	-3.26622	0.00109	0.017215
prot-pr	Resist.post_3.5_4_hr - Control.post_3.5_4_hr (delta-delta)	MITOCARTA	Branched-chain amino acid metabolism	24	25	0.96	Down	-3.24519	0.001174	0.017215
prot-pr	Resist.post_3.5_4_hr - Control.post_3.5_4_hr (delta-delta)	MITOCARTA	mtRNA metabolism	59	76	0.776	Down	-2.9994	0.002705	0.034007
prot-pr	Resist.post_3.5_4_hr - Control.post_3.5_4_hr (delta-delta)	MITOCARTA	mt-rRNA modifications	14	18	0.778	Down	-2.92188	0.003479	0.038272
prot-pr	Resist.post_3.5_4_hr - Control.post_3.5_4_hr (delta-delta)	MITOCARTA	mtRNA stability and decay	14	17	0.824	Down	-2.71873	0.006553	0.064077
prot-pr	Resist.post_3.5_4_hr - Control.post_3.5_4_hr (delta-delta)	MITOCARTA	mtRNA granules	25	28	0.893	Down	-2.28939	0.022057	0.194101
prot-pr	Resist.post_3.5_4_hr - Control.post_3.5_4_hr (delta-delta)	MITOCARTA	Metals and cofactors	93	122	0.762	Down	-2.19751	0.027984	0.213435
prot-pr	Resist.post_3.5_4_hr - Control.post_3.5_4_hr (delta-delta)	MITOCARTA	Lysine metabolism	14	16	0.875	Down	-2.18206	0.029105	0.213435
prot-pr	Resist.post_3.5_4_hr - Control.post_3.5_4_hr (delta-delta)	MITOCARTA	Mitochondrial ribosome assembly	20	24	0.833	Down	-2.10669	0.035145	0.234846
prot-pr	Resist.post_3.5_4_hr - Control.post_3.5_4_hr (delta-delta)	MITOCARTA	mt-tRNA synthetases	22	22	1	Down	-2.08179	0.037362	0.234846
prot-pr	Resist.post_3.5_4_hr - Control.post_3.5_4_hr (delta-delta)	MITOCARTA	Vitamin A metabolism	5	5	1	Down	-2.00709	0.044741	0.248851
prot-pr	Resist.post_3.5_4_hr - Control.post_3.5_4_hr (delta-delta)	MITOCARTA	Lipid metabolism	96	123	0.78	Down	-1.98159	0.047526	0.248851
prot-pr	Resist.post_3.5_4_hr - Control.post_3.5_4_hr (delta-delta)	MITOCARTA	Fatty acid oxidation	37	44	0.841	Down	-1.97672	0.048074	0.248851
prot-pr	Resist.post_3.5_4_hr - Control.post_3.5_4_hr (delta-delta)	MITOCARTA	Heme synthesis and processing	12	16	0.75	Down	-1.9143	0.055582	0.25985
prot-pr	Resist.post_3.5_4_hr - Control.post_3.5_4_hr (delta-delta)	MITOCARTA	Carbohydrate metabolism	66	73	0.904	Down	-1.91023	0.056104	0.25985
prot-pr	Resist.post_3.5_4_hr - Control.post_3.5_4_hr (delta-delta)	MITOCARTA	Fe-S-containing proteins	27	31	0.871	Down	-1.87283	0.061092	0.268806
prot-pr	Resist.post_3.5_4_hr - Control.post_3.5_4_hr (delta-delta)	MITOCARTA	Nucleotide synthesis and processing	22	24	0.917	Down	-1.83433	0.066605	0.279105
prot-pr	Resist.post_3.5_4_hr - Control.post_3.5_4_hr (delta-delta)	MITOCARTA	Translation factors	13	16	0.812	Down	-1.78482	0.074291	0.287306
prot-pr	Resist.post_3.5_4_hr - Control.post_3.5_4_hr (delta-delta)	MITOCARTA	Nucleotide metabolism	30	40	0.75	Down	-1.77991	0.075091	0.287306
prot-pr	Resist.post_3.5_4_hr - Control.post_3.5_4_hr (delta-delta)	MITOCARTA	CI assembly factors	22	22	1	Down	-1.74646	0.08073	0.296011
prot-pr	Resist.post_3.5_4_hr - Control.post_3.5_4_hr (delta-delta)	MITOCARTA	Branched-chain amino acid dehydrogenase complex	6	6	1	Down	-1.70241	0.088678	0.311763
prot-pr	Resist.post_3.5_4_hr - Control.post_3.5_4_hr (delta-delta)	MITOCARTA	Vitamin metabolism	40	49	0.816	Down	-1.68436	0.092112	0.311763
prot-pr	Resist.post_3.5_4_hr - Control.post_3.5_4_hr (delta-delta)	MITOCARTA	TCA cycle	20	20	1	Down	-1.6513	0.098677	0.321613
prot-pr	Resist.post_3.5_4_hr - Control.post_3.5_4_hr (delta-delta)	MITOCARTA	Q-linked reactions, other	9	11	0.818	Down	-1.56695	0.117127	0.368114
prot-pr	Resist.post_3.5_4_hr - Control.post_3.5_4_hr (delta-delta)	MITOCARTA	TCA-associated	14	15	0.933	Down	-1.53741	0.124193	0.376861
prot-pr	Resist.post_3.5_4_hr - Control.post_3.5_4_hr (delta-delta)	MITOCARTA	Complex I	64	66	0.97	Down	-1.508	0.131555	0.384853
prot-pr	Resist.post_3.5_4_hr - Control.post_3.5_4_hr (delta-delta)	MITOCARTA	EF hand proteins	8	11	0.727	Up	1.49248	0.135573	0.384853
prot-pr	Resist.post_3.5_4_hr - Control.post_3.5_4_hr (delta-delta)	MITOCARTA	Type II fatty acid synthesis	8	9	0.889	Down	-1.4575	0.144978	0.398689
prot-pr	Resist.post_3.5_4_hr - Control.post_3.5_4_hr (delta-delta)	MITOCARTA	Polycistronic mtRNA processing	10	13	0.769	Down	-1.43346	0.151726	0.401682
prot-pr	Resist.post_3.5_4_hr - Control.post_3.5_4_hr (delta-delta)	MITOCARTA	Trafficking	5	7	0.714	Up	1.42142	0.155195	0.401682
prot-pr	Resist.post_3.5_4_hr - Control.post_3.5_4_hr (delta-delta)	MITOCARTA	TIM23 presequence pathway	6	6	1	Up	1.37909	0.167868	0.420161
prot-pr	Resist.post_3.5_4_hr - Control.post_3.5_4_hr (delta-delta)	MITOCARTA	Proline metabolism	5	6	0.833	Down	-1.36066	0.17362	0.420161
prot-pr	Resist.post_3.5_4_hr - Control.post_3.5_4_hr (delta-delta)	MITOCARTA	GABA metabolism	5	7	0.714	Down	-1.34126	0.179836	0.420161
prot-pr	Resist.post_3.5_4_hr - Control.post_3.5_4_hr (delta-delta)	MITOCARTA	Xenobiotic metabolism	20	23	0.87	Down	-1.33636	0.181433	0.420161
prot-pr	Resist.post_3.5_4_hr - Control.post_3.5_4_hr (delta-delta)	MITOCARTA	Detoxification	48	51	0.941	Down	-1.24546	0.212963	0.480531
prot-pr	Resist.post_3.5_4_hr - Control.post_3.5_4_hr (delta-delta)	MITOCARTA	Electron carriers	12	15	0.8	Down	-1.18379	0.236494	0.520288
prot-pr	Resist.post_3.5_4_hr - Control.post_3.5_4_hr (delta-delta)	MITOCARTA	Choline and betaine metabolism	5	7	0.714	Down	-1.1474	0.251215	0.527434
prot-pr	Resist.post_3.5_4_hr - Control.post_3.5_4_hr (delta-delta)	MITOCARTA	Fe-S cluster biosynthesis	22	23	0.957	Down	-1.14616	0.25173	0.527434
prot-pr	Resist.post_3.5_4_hr - Control.post_3.5_4_hr (delta-delta)	MITOCARTA	Autophagy	16	18	0.889	Down	-1.07431	0.282683	0.574969
prot-pr	Resist.post_3.5_4_hr - Control.post_3.5_4_hr (delta-delta)	MITOCARTA	Folate and 1-C metabolism	16	21	0.762	Down	-1.0377	0.299411	0.574969
prot-pr	Resist.post_3.5_4_hr - Control.post_3.5_4_hr (delta-delta)	MITOCARTA	Protein homeostasis	45	51	0.882	Down	-1.02886	0.303547	0.574969
prot-pr	Resist.post_3.5_4_hr - Control.post_3.5_4_hr (delta-delta)	MITOCARTA	Copper metabolism	7	7	1	Down	-1.02241	0.306587	0.574969
prot-pr	Resist.post_3.5_4_hr - Control.post_3.5_4_hr (delta-delta)	MITOCARTA	Sulfur metabolism	10	11	0.909	Down	-1.02134	0.307094	0.574969
prot-pr	Resist.post_3.5_4_hr - Control.post_3.5_4_hr (delta-delta)	MITOCARTA	OXPHOS assembly factors	61	68	0.897	Down	-1.00766	0.31362	0.574969
prot-pr	Resist.post_3.5_4_hr - Control.post_3.5_4_hr (delta-delta)	MITOCARTA	Itaconate metabolism	5	6	0.833	Down	-0.98209	0.326054	0.585567
prot-pr	Resist.post_3.5_4_hr - Control.post_3.5_4_hr (delta-delta)	MITOCARTA	CV subunits	16	21	0.762	Up	0.923012	0.356001	0.626562
prot-pr	Resist.post_3.5_4_hr - Control.post_3.5_4_hr (delta-delta)	MITOCARTA	Malate-aspartate shuttle	6	6	1	Up	0.89042	0.37324	0.642663
prot-pr	Resist.post_3.5_4_hr - Control.post_3.5_4_hr (delta-delta)	MITOCARTA	Complex V	20	26	0.769	Up	0.846883	0.39706	0.642663
prot-pr	Resist.post_3.5_4_hr - Control.post_3.5_4_hr (delta-delta)	MITOCARTA	Protein import, sorting and homeostasis	74	86	0.86	Down	-0.84546	0.397856	0.642663
prot-pr	Resist.post_3.5_4_hr - Control.post_3.5_4_hr (delta-delta)	MITOCARTA	Transcription	6	8	0.75	Down	-0.84499	0.398115	0.642663
prot-pr	Resist.post_3.5_4_hr - Control.post_3.5_4_hr (delta-delta)	MITOCARTA	Calcium homeostasis	18	24	0.75	Up	0.828981	0.407115	0.642663
prot-pr	Resist.post_3.5_4_hr - Control.post_3.5_4_hr (delta-delta)	MITOCARTA	CI subunits	42	44	0.955	Down	-0.82182	0.411177	0.642663
prot-pr	Resist.post_3.5_4_hr - Control.post_3.5_4_hr (delta-delta)	MITOCARTA	Gluconeogenesis	8	9	0.889	Up	0.812908	0.416271	0.642663
prot-pr	Resist.post_3.5_4_hr - Control.post_3.5_4_hr (delta-delta)	MITOCARTA	OXPHOS	150	169	0.888	Down	-0.79274	0.427927	0.649269
prot-pr	Resist.post_3.5_4_hr - Control.post_3.5_4_hr (delta-delta)	MITOCARTA	Proteases	25	28	0.893	Down	-0.75586	0.449733	0.670788
prot-pr	Resist.post_3.5_4_hr - Control.post_3.5_4_hr (delta-delta)	MITOCARTA	Organelle contact sites	11	14	0.786	Up	0.720357	0.471305	0.678691
prot-pr	Resist.post_3.5_4_hr - Control.post_3.5_4_hr (delta-delta)	MITOCARTA	Cristae formation	10	11	0.909	Up	0.703565	0.481704	0.678691
prot-pr	Resist.post_3.5_4_hr - Control.post_3.5_4_hr (delta-delta)	MITOCARTA	Ketone metabolism	7	8	0.875	Down	-0.69104	0.489543	0.678691
prot-pr	Resist.post_3.5_4_hr - Control.post_3.5_4_hr (delta-delta)	MITOCARTA	MICOS complex	7	7	1	Up	0.688014	0.491444	0.678691
prot-pr	Resist.post_3.5_4_hr - Control.post_3.5_4_hr (delta-delta)	MITOCARTA	Mitophagy	12	14	0.857	Down	-0.68382	0.494089	0.678691
prot-pr	Resist.post_3.5_4_hr - Control.post_3.5_4_hr (delta-delta)	MITOCARTA	Complex IV	42	51	0.824	Down	-0.6605	0.508931	0.678691
prot-pr	Resist.post_3.5_4_hr - Control.post_3.5_4_hr (delta-delta)	MITOCARTA	Coenzyme A metabolism	5	5	1	Down	-0.65651	0.511494	0.678691
prot-pr	Resist.post_3.5_4_hr - Control.post_3.5_4_hr (delta-delta)	MITOCARTA	CIV subunits	17	21	0.81	Down	-0.64427	0.519401	0.678691
prot-pr	Resist.post_3.5_4_hr - Control.post_3.5_4_hr (delta-delta)	MITOCARTA	Mitochondrial permeability transition pore	6	7	0.857	Down	-0.62958	0.528972	0.678691
prot-pr	Resist.post_3.5_4_hr - Control.post_3.5_4_hr (delta-delta)	MITOCARTA	CIII assembly factors	6	6	1	Up	0.62472	0.532155	0.678691
prot-pr	Resist.post_3.5_4_hr - Control.post_3.5_4_hr (delta-delta)	MITOCARTA	ROS and glutathione metabolism	27	27	1	Down	-0.58999	0.555197	0.697962
prot-pr	Resist.post_3.5_4_hr - Control.post_3.5_4_hr (delta-delta)	MITOCARTA	Complex III	15	16	0.938	Up	0.561541	0.574429	0.711968
prot-pr	Resist.post_3.5_4_hr - Control.post_3.5_4_hr (delta-delta)	MITOCARTA	Chaperones	16	16	1	Down	-0.53277	0.594191	0.726233
prot-pr	Resist.post_3.5_4_hr - Control.post_3.5_4_hr (delta-delta)	MITOCARTA	Preprotein cleavage	6	8	0.75	Down	-0.50938	0.610485	0.735927
prot-pr	Resist.post_3.5_4_hr - Control.post_3.5_4_hr (delta-delta)	MITOCARTA	Molybdenum cofactor synthesis and proteins	5	5	1	Up	0.472927	0.636266	0.75664
prot-pr	Resist.post_3.5_4_hr - Control.post_3.5_4_hr (delta-delta)	MITOCARTA	Cholesterol, bile acid, steroid synthesis	10	14	0.714	Down	-0.44368	0.657275	0.771202
prot-pr	Resist.post_3.5_4_hr - Control.post_3.5_4_hr (delta-delta)	MITOCARTA	OXPHOS subunits	90	102	0.882	Down	-0.42325	0.672115	0.778239
prot-pr	Resist.post_3.5_4_hr - Control.post_3.5_4_hr (delta-delta)	MITOCARTA	CIV assembly factors	25	30	0.833	Down	-0.39674	0.691562	0.782574
prot-pr	Resist.post_3.5_4_hr - Control.post_3.5_4_hr (delta-delta)	MITOCARTA	Carnitine synthesis and transport	5	6	0.833	Down	-0.39391	0.693645	0.782574
prot-pr	Resist.post_3.5_4_hr - Control.post_3.5_4_hr (delta-delta)	MITOCARTA	ABC transporters	6	8	0.75	Down	-0.36493	0.715165	0.79664
prot-pr	Resist.post_3.5_4_hr - Control.post_3.5_4_hr (delta-delta)	MITOCARTA	Fission	11	15	0.733	Down	-0.34577	0.729518	0.802469
prot-pr	Resist.post_3.5_4_hr - Control.post_3.5_4_hr (delta-delta)	MITOCARTA	Selenoproteins	5	5	1	Up	0.30156	0.762987	0.821652
prot-pr	Resist.post_3.5_4_hr - Control.post_3.5_4_hr (delta-delta)	MITOCARTA	Pyruvate metabolism	13	16	0.812	Down	-0.2981	0.765631	0.821652
prot-pr	Resist.post_3.5_4_hr - Control.post_3.5_4_hr (delta-delta)	MITOCARTA	Protein import and sorting	40	48	0.833	Down	-0.26596	0.790273	0.83788
prot-pr	Resist.post_3.5_4_hr - Control.post_3.5_4_hr (delta-delta)	MITOCARTA	Mitochondrial dynamics and surveillance	76	104	0.731	Down	-0.24491	0.806524	0.837907
prot-pr	Resist.post_3.5_4_hr - Control.post_3.5_4_hr (delta-delta)	MITOCARTA	CIII subunits	9	10	0.9	Up	0.241275	0.809342	0.837907
prot-pr	Resist.post_3.5_4_hr - Control.post_3.5_4_hr (delta-delta)	MITOCARTA	Complex II	8	8	1	Up	0.224624	0.822272	0.841394
prot-pr	Resist.post_3.5_4_hr - Control.post_3.5_4_hr (delta-delta)	MITOCARTA	Intramitochondrial membrane interactions	8	9	0.889	Down	-0.1441	0.88542	0.895597
prot-pr	Resist.post_3.5_4_hr - Control.post_3.5_4_hr (delta-delta)	MITOCARTA	TOM	7	9	0.778	Down	-0.09314	0.925791	0.925791
prot-pr	Resist.post_24_hr - Control.post_24_hr (delta-delta)	MITOCARTA	OXPHOS	150	169	0.888	Down	-9.11255	8.05e-20	7.08e-18
prot-pr	Resist.post_24_hr - Control.post_24_hr (delta-delta)	MITOCARTA	OXPHOS subunits	90	102	0.882	Down	-8.77167	1.76e-18	7.75e-17
prot-pr	Resist.post_24_hr - Control.post_24_hr (delta-delta)	MITOCARTA	Metabolism	364	461	0.79	Down	-7.54936	4.37e-14	1.28e-12
prot-pr	Resist.post_24_hr - Control.post_24_hr (delta-delta)	MITOCARTA	Amino acid metabolism	63	90	0.7	Down	-7.06834	1.57e-12	3.45e-11
prot-pr	Resist.post_24_hr - Control.post_24_hr (delta-delta)	MITOCARTA	Complex I	64	66	0.97	Down	-6.902	5.13e-12	9.02e-11
prot-pr	Resist.post_24_hr - Control.post_24_hr (delta-delta)	MITOCARTA	Lipid metabolism	96	123	0.78	Down	-6.58352	4.59e-11	6.74e-10
prot-pr	Resist.post_24_hr - Control.post_24_hr (delta-delta)	MITOCARTA	Translation	146	155	0.942	Down	-6.45906	1.05e-10	1.32e-09
prot-pr	Resist.post_24_hr - Control.post_24_hr (delta-delta)	MITOCARTA	CI subunits	42	44	0.955	Down	-6.43521	1.23e-10	1.32e-09
prot-pr	Resist.post_24_hr - Control.post_24_hr (delta-delta)	MITOCARTA	Complex IV	42	51	0.824	Down	-6.42158	1.35e-10	1.32e-09
prot-pr	Resist.post_24_hr - Control.post_24_hr (delta-delta)	MITOCARTA	Branched-chain amino acid metabolism	24	25	0.96	Down	-6.33626	2.35e-10	2.07e-09
prot-pr	Resist.post_24_hr - Control.post_24_hr (delta-delta)	MITOCARTA	Carbohydrate metabolism	66	73	0.904	Down	-6.31662	2.67e-10	2.14e-09
prot-pr	Resist.post_24_hr - Control.post_24_hr (delta-delta)	MITOCARTA	Mitochondrial central dogma	195	231	0.844	Down	-6.28879	3.2e-10	2.35e-09
prot-pr	Resist.post_24_hr - Control.post_24_hr (delta-delta)	MITOCARTA	Mitochondrial ribosome	82	83	0.988	Down	-6.17534	6.6e-10	4.47e-09
prot-pr	Resist.post_24_hr - Control.post_24_hr (delta-delta)	MITOCARTA	Fatty acid oxidation	37	44	0.841	Down	-6.08202	1.19e-09	7.41e-09
prot-pr	Resist.post_24_hr - Control.post_24_hr (delta-delta)	MITOCARTA	Metals and cofactors	93	122	0.762	Down	-6.07212	1.26e-09	7.41e-09
prot-pr	Resist.post_24_hr - Control.post_24_hr (delta-delta)	MITOCARTA	OXPHOS assembly factors	61	68	0.897	Down	-6.00335	1.93e-09	1.06e-08
prot-pr	Resist.post_24_hr - Control.post_24_hr (delta-delta)	MITOCARTA	Lysine metabolism	14	16	0.875	Down	-5.83565	5.36e-09	2.77e-08
prot-pr	Resist.post_24_hr - Control.post_24_hr (delta-delta)	MITOCARTA	Protein import, sorting and homeostasis	74	86	0.86	Down	-5.77821	7.55e-09	3.69e-08
prot-pr	Resist.post_24_hr - Control.post_24_hr (delta-delta)	MITOCARTA	Ketone metabolism	7	8	0.875	Down	-5.59864	2.16e-08	1e-07
prot-pr	Resist.post_24_hr - Control.post_24_hr (delta-delta)	MITOCARTA	Complex V	20	26	0.769	Down	-5.3092	1.1e-07	4.84e-07
prot-pr	Resist.post_24_hr - Control.post_24_hr (delta-delta)	MITOCARTA	CIV subunits	17	21	0.81	Down	-5.26245	1.42e-07	5.96e-07
prot-pr	Resist.post_24_hr - Control.post_24_hr (delta-delta)	MITOCARTA	Protein import and sorting	40	48	0.833	Down	-5.18697	2.14e-07	8.55e-07
prot-pr	Resist.post_24_hr - Control.post_24_hr (delta-delta)	MITOCARTA	CV subunits	16	21	0.762	Down	-5.09004	3.58e-07	1.37e-06
prot-pr	Resist.post_24_hr - Control.post_24_hr (delta-delta)	MITOCARTA	Complex III	15	16	0.938	Down	-4.96629	6.82e-07	2.5e-06
prot-pr	Resist.post_24_hr - Control.post_24_hr (delta-delta)	MITOCARTA	TCA cycle	20	20	1	Down	-4.92614	8.39e-07	2.95e-06
prot-pr	Resist.post_24_hr - Control.post_24_hr (delta-delta)	MITOCARTA	Choline and betaine metabolism	5	7	0.714	Down	-4.75696	1.97e-06	6.65e-06
prot-pr	Resist.post_24_hr - Control.post_24_hr (delta-delta)	MITOCARTA	CIV assembly factors	25	30	0.833	Down	-4.64169	3.46e-06	1.13e-05
prot-pr	Resist.post_24_hr - Control.post_24_hr (delta-delta)	MITOCARTA	Fe-S-containing proteins	27	31	0.871	Down	-4.59058	4.42e-06	1.37e-05
prot-pr	Resist.post_24_hr - Control.post_24_hr (delta-delta)	MITOCARTA	CIII subunits	9	10	0.9	Down	-4.58553	4.53e-06	1.37e-05
prot-pr	Resist.post_24_hr - Control.post_24_hr (delta-delta)	MITOCARTA	Protein homeostasis	45	51	0.882	Down	-4.41747	9.99e-06	2.93e-05
prot-pr	Resist.post_24_hr - Control.post_24_hr (delta-delta)	MITOCARTA	Mitochondrial dynamics and surveillance	76	104	0.731	Down	-3.9901	6.6e-05	0.00018
prot-pr	Resist.post_24_hr - Control.post_24_hr (delta-delta)	MITOCARTA	CI assembly factors	22	22	1	Down	-3.98946	6.62e-05	0.00018
prot-pr	Resist.post_24_hr - Control.post_24_hr (delta-delta)	MITOCARTA	Chaperones	16	16	1	Down	-3.98481	6.75e-05	0.00018
prot-pr	Resist.post_24_hr - Control.post_24_hr (delta-delta)	MITOCARTA	mtRNA granules	25	28	0.893	Down	-3.96966	7.2e-05	0.000186
prot-pr	Resist.post_24_hr - Control.post_24_hr (delta-delta)	MITOCARTA	mtRNA metabolism	59	76	0.776	Down	-3.65849	0.000254	0.000638
prot-pr	Resist.post_24_hr - Control.post_24_hr (delta-delta)	MITOCARTA	Itaconate metabolism	5	6	0.833	Down	-3.33829	0.000843	0.002061
prot-pr	Resist.post_24_hr - Control.post_24_hr (delta-delta)	MITOCARTA	Vitamin metabolism	40	49	0.816	Down	-3.29373	0.000989	0.002351
prot-pr	Resist.post_24_hr - Control.post_24_hr (delta-delta)	MITOCARTA	Detoxification	48	51	0.941	Down	-3.26812	0.001083	0.002507
prot-pr	Resist.post_24_hr - Control.post_24_hr (delta-delta)	MITOCARTA	Fe-S cluster biosynthesis	22	23	0.957	Down	-3.17792	0.001483	0.003347
prot-pr	Resist.post_24_hr - Control.post_24_hr (delta-delta)	MITOCARTA	Cristae formation	10	11	0.909	Down	-3.16166	0.001569	0.003451
prot-pr	Resist.post_24_hr - Control.post_24_hr (delta-delta)	MITOCARTA	Branched-chain amino acid dehydrogenase complex	6	6	1	Down	-3.1271	0.001765	0.003789
prot-pr	Resist.post_24_hr - Control.post_24_hr (delta-delta)	MITOCARTA	Type II fatty acid synthesis	8	9	0.889	Down	-3.0625	0.002195	0.004599
prot-pr	Resist.post_24_hr - Control.post_24_hr (delta-delta)	MITOCARTA	Copper metabolism	7	7	1	Down	-3.01169	0.002598	0.005317
prot-pr	Resist.post_24_hr - Control.post_24_hr (delta-delta)	MITOCARTA	mt-tRNA synthetases	22	22	1	Down	-3.00009	0.002699	0.005398
prot-pr	Resist.post_24_hr - Control.post_24_hr (delta-delta)	MITOCARTA	Nucleotide metabolism	30	40	0.75	Down	-2.97992	0.002883	0.005638
prot-pr	Resist.post_24_hr - Control.post_24_hr (delta-delta)	MITOCARTA	Electron carriers	12	15	0.8	Down	-2.86728	0.00414	0.007617
prot-pr	Resist.post_24_hr - Control.post_24_hr (delta-delta)	MITOCARTA	Transcription	6	8	0.75	Down	-2.86668	0.004148	0.007617
prot-pr	Resist.post_24_hr - Control.post_24_hr (delta-delta)	MITOCARTA	Calcium homeostasis	18	24	0.75	Down	-2.86616	0.004155	0.007617
prot-pr	Resist.post_24_hr - Control.post_24_hr (delta-delta)	MITOCARTA	Preprotein cleavage	6	8	0.75	Down	-2.81813	0.00483	0.008675
prot-pr	Resist.post_24_hr - Control.post_24_hr (delta-delta)	MITOCARTA	MICOS complex	7	7	1	Down	-2.79828	0.005138	0.009042
prot-pr	Resist.post_24_hr - Control.post_24_hr (delta-delta)	MITOCARTA	Xenobiotic metabolism	20	23	0.87	Down	-2.74838	0.005989	0.010334
prot-pr	Resist.post_24_hr - Control.post_24_hr (delta-delta)	MITOCARTA	Intramitochondrial membrane interactions	8	9	0.889	Down	-2.73711	0.006198	0.010489
prot-pr	Resist.post_24_hr - Control.post_24_hr (delta-delta)	MITOCARTA	Proteases	25	28	0.893	Down	-2.6801	0.00736	0.012013
prot-pr	Resist.post_24_hr - Control.post_24_hr (delta-delta)	MITOCARTA	Mitochondrial permeability transition pore	6	7	0.857	Down	-2.67958	0.007371	0.012013
prot-pr	Resist.post_24_hr - Control.post_24_hr (delta-delta)	MITOCARTA	Pyruvate metabolism	13	16	0.812	Down	-2.66067	0.007798	0.012352
prot-pr	Resist.post_24_hr - Control.post_24_hr (delta-delta)	MITOCARTA	Translation factors	13	16	0.812	Down	-2.65801	0.00786	0.012352
prot-pr	Resist.post_24_hr - Control.post_24_hr (delta-delta)	MITOCARTA	Q-linked reactions, other	9	11	0.818	Down	-2.59589	0.009435	0.014566
prot-pr	Resist.post_24_hr - Control.post_24_hr (delta-delta)	MITOCARTA	TIM23 presequence pathway	6	6	1	Down	-2.58064	0.009862	0.014963
prot-pr	Resist.post_24_hr - Control.post_24_hr (delta-delta)	MITOCARTA	Nucleotide synthesis and processing	22	24	0.917	Down	-2.52462	0.011582	0.017275
prot-pr	Resist.post_24_hr - Control.post_24_hr (delta-delta)	MITOCARTA	mtRNA stability and decay	14	17	0.824	Down	-2.48387	0.012996	0.019061
prot-pr	Resist.post_24_hr - Control.post_24_hr (delta-delta)	MITOCARTA	CIII assembly factors	6	6	1	Down	-2.47642	0.013271	0.019145
prot-pr	Resist.post_24_hr - Control.post_24_hr (delta-delta)	MITOCARTA	Carnitine synthesis and transport	5	6	0.833	Down	-2.41397	0.01578	0.022397
prot-pr	Resist.post_24_hr - Control.post_24_hr (delta-delta)	MITOCARTA	Mitochondrial ribosome assembly	20	24	0.833	Down	-2.38668	0.017001	0.023631
prot-pr	Resist.post_24_hr - Control.post_24_hr (delta-delta)	MITOCARTA	Polycistronic mtRNA processing	10	13	0.769	Down	-2.38271	0.017186	0.023631
prot-pr	Resist.post_24_hr - Control.post_24_hr (delta-delta)	MITOCARTA	GABA metabolism	5	7	0.714	Down	-2.34654	0.018948	0.025653
prot-pr	Resist.post_24_hr - Control.post_24_hr (delta-delta)	MITOCARTA	ROS and glutathione metabolism	27	27	1	Down	-2.33314	0.019641	0.026188
prot-pr	Resist.post_24_hr - Control.post_24_hr (delta-delta)	MITOCARTA	Autophagy	16	18	0.889	Down	-2.26172	0.023715	0.031148
prot-pr	Resist.post_24_hr - Control.post_24_hr (delta-delta)	MITOCARTA	Organelle contact sites	11	14	0.786	Down	-2.22139	0.026325	0.034067
prot-pr	Resist.post_24_hr - Control.post_24_hr (delta-delta)	MITOCARTA	Molybdenum cofactor synthesis and proteins	5	5	1	Down	-2.11929	0.034066	0.043446
prot-pr	Resist.post_24_hr - Control.post_24_hr (delta-delta)	MITOCARTA	Mitophagy	12	14	0.857	Down	-1.96748	0.049128	0.061761
prot-pr	Resist.post_24_hr - Control.post_24_hr (delta-delta)	MITOCARTA	TCA-associated	14	15	0.933	Down	-1.84778	0.064634	0.080109
prot-pr	Resist.post_24_hr - Control.post_24_hr (delta-delta)	MITOCARTA	ABC transporters	6	8	0.75	Down	-1.79649	0.072416	0.088509
prot-pr	Resist.post_24_hr - Control.post_24_hr (delta-delta)	MITOCARTA	Proline metabolism	5	6	0.833	Down	-1.77124	0.07652	0.092244
prot-pr	Resist.post_24_hr - Control.post_24_hr (delta-delta)	MITOCARTA	Heme synthesis and processing	12	16	0.75	Down	-1.7581	0.078731	0.093626
prot-pr	Resist.post_24_hr - Control.post_24_hr (delta-delta)	MITOCARTA	Cholesterol, bile acid, steroid synthesis	10	14	0.714	Down	-1.72991	0.083647	0.098145
prot-pr	Resist.post_24_hr - Control.post_24_hr (delta-delta)	MITOCARTA	Sulfur metabolism	10	11	0.909	Down	-1.71413	0.086505	0.100164
prot-pr	Resist.post_24_hr - Control.post_24_hr (delta-delta)	MITOCARTA	Fission	11	15	0.733	Down	-1.62248	0.104701	0.119658
prot-pr	Resist.post_24_hr - Control.post_24_hr (delta-delta)	MITOCARTA	TOM	7	9	0.778	Down	-1.61076	0.107233	0.120981
prot-pr	Resist.post_24_hr - Control.post_24_hr (delta-delta)	MITOCARTA	Complex II	8	8	1	Down	-1.56012	0.118732	0.132258
prot-pr	Resist.post_24_hr - Control.post_24_hr (delta-delta)	MITOCARTA	Selenoproteins	5	5	1	Down	-1.38213	0.166933	0.183626
prot-pr	Resist.post_24_hr - Control.post_24_hr (delta-delta)	MITOCARTA	mt-rRNA modifications	14	18	0.778	Down	-1.37484	0.169182	0.183802
prot-pr	Resist.post_24_hr - Control.post_24_hr (delta-delta)	MITOCARTA	Vitamin A metabolism	5	5	1	Down	-1.01449	0.310347	0.333056
prot-pr	Resist.post_24_hr - Control.post_24_hr (delta-delta)	MITOCARTA	Folate and 1-C metabolism	16	21	0.762	Down	-0.6373	0.52393	0.55455
prot-pr	Resist.post_24_hr - Control.post_24_hr (delta-delta)	MITOCARTA	Gluconeogenesis	8	9	0.889	Down	-0.62901	0.529343	0.55455
prot-pr	Resist.post_24_hr - Control.post_24_hr (delta-delta)	MITOCARTA	Trafficking	5	7	0.714	Up	0.420028	0.674465	0.69827
prot-pr	Resist.post_24_hr - Control.post_24_hr (delta-delta)	MITOCARTA	Malate-aspartate shuttle	6	6	1	Down	-0.29446	0.768406	0.786276
prot-pr	Resist.post_24_hr - Control.post_24_hr (delta-delta)	MITOCARTA	EF hand proteins	8	11	0.727	Down	-0.23183	0.816668	0.826055
prot-pr	Resist.post_24_hr - Control.post_24_hr (delta-delta)	MITOCARTA	Coenzyme A metabolism	5	5	1	Down	-0.15244	0.878837	0.878837
