# Supplementary material for: Integrative Multi-omics Analysis of the Human Skeletal Muscle Response to Endurance or Resistance Exercise: Findings from the Molecular Transducers of Physical Activity Consortium (MoTrPAC)
Source: bioRxiv. 2026 Mar 6:2026.03.04.705181. Preprint. [Version 1] doi: 10.64898/2026.03.04.705181 (PMC13001352; doi:10.64898/2026.03.04.705181)
Supplement: Supplement 5 [file media-5.xlsx]

## Sheet: Legend
Table S4: PLIER Results
Cross Ome ATAC-RNA-Protein PLIER Analysis
ATAC-RNA-Prot PLIER Significant Pathway Enrichments for each Latent Variable focused upon in the Paper
Enrichment described by AUC of enrichment test (0 is no significant enrichment, 1 is maximal enrichment)
LV = Latent variable
ATAC-RNA-Prot PLIER Gene Affinity for each Latent Variable focused upon in the Paper
Affinity is described by a score, the higher the stronger the relative affinity in sample expression pattern
ATAC-RNA-Prot Expression Trajectory for each Latent Variable focused upon in the Paper
LV-defined normalized expression pattern across all the ATAC, RNA and Proteome Samples
Cross Ome RNA-Phos PLIER Analysis
RNA-Phos PLIER Significant Pathway Enrichments for each Latent Variable focused upon in the Paper
Enrichment described by AUC of enrichment test (0 is no significant enrichment, 1 is maximal enrichment)
LV = Latent variable
RNA-Phos PLIER Gene Affinity for each Latent Variable focused upon in the Paper
Affinity is described by a score, the higher the stronger the relative affinity in sample expression pattern
RNA-Phos Expression Trajectory for each Latent Variable focused upon in the Paper
LV-defined normalized expression pattern across all the RNA and Phosphoproteome Samples

## Sheet: ATAC-RNA-Pr Pathway Enrichments
AUC	LV1	LV3	LV4	LV9	LV15	LV16	LV17	LV19	LV22	LV38	LV42	LV51	LV53	LV60	LV79
PID_PID_MYC_ACTIV_PATHWAY	0	0	0	0	0	0	0	0	0	0	0	0	0	0.892655	0
REACTOME_REACTOME_ANTIVIRAL_MECHANISM_BY_IFN_STIMULATED_GENES	0	0	0	0	0	0	0	0	0	0	0.577278	0	0	0.66537	0
REACTOME_REACTOME_CLASS_I_MHC_MEDIATED_ANTIGEN_PROCESSING_PRESENTATION	0	0.554464	0	0	0	0	0	0	0	0	0	0	0	0	0
REACTOME_REACTOME_COOPERATION_OF_PDCL_PHLP1_AND_TRIC_CCT_IN_G_PROTEIN_BETA_FOLDING	0	0	0	0	0	0	0	0.551799	0	0	0	0	0	0	0
REACTOME_REACTOME_FATTY_ACID_METABOLISM	0	0	0	0	0	0	0	0	0.664979	0	0	0	0	0	0
REACTOME_REACTOME_GENE_AND_PROTEIN_EXPRESSION_BY_JAK_STAT_SIGNALING_AFTER_INTERLEUKIN_12_STIMULATION	0	0	0	0	0	0	0	0	0	0	0	0	0	0.768538	0
REACTOME_REACTOME_HSP90_CHAPERONE_CYCLE_FOR_STEROID_HORMONE_RECEPTORS_SHR_IN_THE_PRESENCE_OF_LIGAND	0	0	0	0	0	0	0	0.782125	0	0	0	0	0	0	0
REACTOME_REACTOME_PROCESSING_OF_CAPPED_INTRON_CONTAINING_PRE_MRNA	0	0	0	0	0	0	0	0	0	0.519448	0	0	0	0	0
WP_WP_CARDIOMYOCYTE_SIGNALING_PATHWAYS_CONVERGING_ON_TITIN	0	0	0.880273	0	0	0	0	0	0	0	0	0	0	0	0
WP_WP_IL_24_SIGNALING_PATHWAY	0	0	0	0	0	0	0	0	0	0	0	0	0	0.786287	0
WP_WP_MAPK_SIGNALING_PATHWAY	0	0	0	0	0	0	0	0	0	0	0	0	0.593039	0	0
GOBP_GOBP_AXON_DEVELOPMENT	0	0	0.5931	0	0	0	0	0	0	0	0.485832	0	0	0	0
GOBP_GOBP_CELLULAR_COMPONENT_ASSEMBLY_INVOLVED_IN_MORPHOGENESIS	0	0	0.822355	0	0	0	0	0	0	0	0	0	0	0	0
GOBP_GOBP_CELLULAR_RESPONSE_TO_PEPTIDE_HORMONE_STIMULUS	0	0.519281	0	0	0	0	0	0	0.622731	0	0	0	0	0	0
GOBP_GOBP_CELL_ADHESION	0	0	0	0	0	0	0	0	0	0.627607	0	0	0.540242	0	0
GOBP_GOBP_CHAPERONE_MEDIATED_PROTEIN_FOLDING	0	0	0	0	0	0	0	0.775264	0	0	0	0	0	0	0
GOBP_GOBP_CHEMICAL_HOMEOSTASIS	0	0.53395	0	0	0	0	0	0	0	0	0	0	0	0	0
GOBP_GOBP_CHROMOSOME_ORGANIZATION	0	0.614658	0	0	0	0	0	0.512865	0	0	0	0	0	0	0
GOBP_GOBP_CIRCULATORY_SYSTEM_DEVELOPMENT	0	0	0.585116	0	0	0	0.560242	0	0	0	0	0	0.588177	0	0
GOBP_GOBP_DETOXIFICATION	0	0	0	0	0	0	0	0	0	0	0	0.50378	0	0	0
GOBP_GOBP_ESTABLISHMENT_OF_PROTEIN_LOCALIZATION_TO_CHROMOSOME	0	0	0	0	0	0	0	0.973282	0	0	0	0	0	0	0
GOBP_GOBP_ESTABLISHMENT_OF_PROTEIN_LOCALIZATION_TO_ORGANELLE	0	0	0	0	0	0	0	0.609815	0	0	0	0	0	0.607949	0
GOBP_GOBP_ESTABLISHMENT_OF_RNA_LOCALIZATION	0	0	0	0	0	0	0	0	0	0	0	0	0	0.571469	0
GOBP_GOBP_FATTY_ACID_METABOLIC_PROCESS	0	0	0	0	0	0.471948	0	0	0.706564	0	0	0	0	0	0
GOBP_GOBP_LIPID_CATABOLIC_PROCESS	0	0	0	0	0	0	0	0	0.552061	0	0	0	0	0	0
GOBP_GOBP_LIPID_METABOLIC_PROCESS	0	0	0	0	0	0.528199	0	0	0.687287	0	0	0	0	0	0
GOBP_GOBP_MACROAUTOPHAGY	0	0.638933	0	0	0	0	0	0	0	0	0	0	0	0	0
GOBP_GOBP_MICROTUBULE_BASED_MOVEMENT	0	0	0.81332	0	0	0	0	0	0	0	0	0	0	0	0
GOBP_GOBP_MICROTUBULE_BASED_PROCESS	0	0	0.758438	0	0	0	0	0	0	0	0.407606	0	0	0	0.514259
GOBP_GOBP_MICROTUBULE_CYTOSKELETON_ORGANIZATION	0	0	0.694721	0	0	0	0	0	0	0	0	0	0	0	0
GOBP_GOBP_MONOSACCHARIDE_METABOLIC_PROCESS	0.69837	0	0	0	0	0	0	0	0	0	0	0	0	0	0
GOBP_GOBP_MRNA_CATABOLIC_PROCESS	0	0	0	0.598988	0	0	0	0	0	0	0	0	0	0	0
GOBP_GOBP_MRNA_METABOLIC_PROCESS	0	0.48433	0	0	0	0	0	0	0	0.53949	0	0	0	0.694135	0
GOBP_GOBP_NCRNA_METABOLIC_PROCESS	0	0	0	0	0	0	0	0	0	0	0	0	0	0.604064	0
GOBP_GOBP_POSITIVE_REGULATION_OF_CELLULAR_CATABOLIC_PROCESS	0	0.613616	0	0.641614	0	0	0	0	0	0	0.5953	0	0	0	0
GOBP_GOBP_POSITIVE_REGULATION_OF_DNA_BIOSYNTHETIC_PROCESS	0	0	0	0	0	0	0	0.419484	0	0	0	0	0	0	0
GOBP_GOBP_POSTSYNAPSE_ORGANIZATION	0	0	0	0	0	0	0	0	0	0.659896	0	0	0	0	0
GOBP_GOBP_POST_TRANSLATIONAL_PROTEIN_MODIFICATION	0	0.610867	0.579484	0	0	0	0	0	0	0	0	0.557277	0	0	0
GOBP_GOBP_PROTEIN_CONTAINING_COMPLEX_DISASSEMBLY	0	0	0.677956	0	0	0	0	0	0	0	0	0	0	0	0
GOBP_GOBP_PROTEIN_FOLDING	0	0	0.660686	0	0	0	0	0.637605	0	0	0	0	0	0.615834	0
GOBP_GOBP_PROTEIN_LOCALIZATION_TO_CHROMOSOME	0	0	0	0	0	0	0	0.573882	0	0	0	0	0	0	0
GOBP_GOBP_REGULATION_OF_CELLULAR_KETONE_METABOLIC_PROCESS	0	0	0	0	0	0	0	0	0.395442	0	0	0	0	0	0
GOBP_GOBP_REGULATION_OF_LIPID_METABOLIC_PROCESS	0	0.548248	0	0	0	0	0	0	0	0	0	0	0	0	0
GOBP_GOBP_REGULATION_OF_ORGANELLE_ORGANIZATION	0	0.599122	0.634337	0	0	0	0	0	0	0	0.482357	0	0	0.668428	0.494953
GOBP_GOBP_REGULATION_OF_PHOSPHORYLATION	0	0	0	0.537942	0	0	0	0	0	0	0	0	0	0	0
GOBP_GOBP_REGULATION_OF_RNA_SPLICING	0	0	0	0	0	0	0	0	0	0.593538	0	0	0	0	0
GOBP_GOBP_REGULATION_OF_SYSTEM_PROCESS	0	0	0	0	0	0	0.661967	0	0	0	0	0	0	0	0
GOBP_GOBP_RESPONSE_TO_TOXIC_SUBSTANCE	0	0	0	0	0	0	0	0	0	0	0	0.643337	0	0	0
GOBP_GOBP_RNA_PROCESSING	0	0	0	0	0	0	0	0	0	0	0	0	0	0.57643	0
GOBP_GOBP_SMALL_MOLECULE_METABOLIC_PROCESS	0.570119	0	0	0	0	0.533603	0	0	0.57978	0	0	0.530004	0	0	0
GOBP_GOBP_VASCULATURE_DEVELOPMENT	0	0	0	0	0	0	0	0	0	0.474592	0	0	0	0	0
GOBP_GOBP_VESICLE_MEDIATED_TRANSPORT_IN_SYNAPSE	0	0	0	0.698782	0	0	0	0	0	0	0	0	0	0	0
GOCC_GOCC_ACTIN_CYTOSKELETON	0	0	0	0	0	0	0	0	0	0.642642	0	0	0	0	0
GOCC_GOCC_CELL_SUBSTRATE_JUNCTION	0	0	0	0	0	0	0	0	0	0.613676	0.54419	0	0	0.707155	0
GOCC_GOCC_CHROMOSOME	0	0.642242	0	0	0	0.615425	0	0	0	0	0	0	0	0.616949	0
GOCC_GOCC_CONTRACTILE_FIBER	0	0	0	0	0	0	0	0	0	0	0.498209	0.593337	0.660296	0	0
GOCC_GOCC_CYTOPLASMIC_STRESS_GRANULE	0	0	0.516743	0	0.574799	0	0	0	0	0	0	0	0	0	0
GOCC_GOCC_ENDOPLASMIC_RETICULUM_LUMEN	0	0	0	0	0	0	0	0	0	0	0	0	0	0.444624	0
GOCC_GOCC_ENDOSOME	0	0	0	0.60239	0	0	0	0	0.518889	0	0	0	0	0	0
GOCC_GOCC_GOLGI_APPARATUS	0	0	0.632012	0	0	0	0	0	0	0.519608	0	0	0	0	0.562274
GOCC_GOCC_INTRACELLULAR_PROTEIN_CONTAINING_COMPLEX	0	0	0.62503	0	0	0	0	0.666406	0	0	0	0	0	0	0
GOCC_GOCC_I_BAND	0	0	0.736433	0	0	0	0	0	0	0	0	0	0.657121	0	0
GOCC_GOCC_MITOCHONDRIAL_ENVELOPE	0.579817	0	0	0	0	0	0	0	0	0	0	0	0	0	0
GOCC_GOCC_MITOCHONDRION	0	0	0	0	0	0	0	0	0.619062	0	0	0	0	0	0
GOCC_GOCC_NUCLEAR_BODY	0	0	0.654451	0.48994	0	0	0	0	0	0.510056	0	0	0	0	0.442796
GOCC_GOCC_NUCLEAR_OUTER_MEMBRANE_ENDOPLASMIC_RETICULUM_MEMBRANE_NETWORK	0	0	0	0	0	0	0	0	0	0	0.461739	0	0	0	0
GOCC_GOCC_ORGANELLE_SUBCOMPARTMENT	0	0	0.576631	0.507209	0	0	0	0	0	0	0	0	0	0.51311	0
GOCC_GOCC_PIGMENT_GRANULE	0	0	0	0	0	0	0	0	0	0	0	0	0	0.757768	0
GOCC_GOCC_PLASMA_MEMBRANE_PROTEIN_COMPLEX	0	0.65979	0	0	0	0	0	0	0	0	0	0	0	0	0
GOCC_GOCC_PROTEIN_FOLDING_CHAPERONE_COMPLEX	0	0	0	0	0	0	0	0.971283	0	0	0	0	0	0	0
GOCC_GOCC_SOMATODENDRITIC_COMPARTMENT	0	0.576562	0.710392	0	0	0	0	0	0	0	0	0.591532	0	0	0
GOCC_GOCC_SUPRAMOLECULAR_POLYMER	0	0	0.645083	0	0	0	0	0.4867	0	0	0	0	0	0	0
GOCC_GOCC_TRANSFERASE_COMPLEX	0	0.624471	0	0	0	0	0	0	0	0	0	0	0	0	0
GOCC_GOCC_VACUOLAR_LUMEN	0	0	0	0.494348	0	0	0	0	0	0	0	0	0	0	0
GOCC_GOCC_VESICLE_LUMEN	0	0	0	0	0	0	0	0	0	0	0	0	0	0.620233	0
GOMF_GOMF_ACYLTRANSFERASE_ACTIVITY	0	0	0	0.407946	0	0	0	0	0.523722	0	0	0	0	0	0
GOMF_GOMF_AMINOACYLTRANSFERASE_ACTIVITY	0	0.640924	0	0	0	0	0	0	0	0	0	0	0	0	0
GOMF_GOMF_ENZYME_REGULATOR_ACTIVITY	0	0	0	0	0	0	0	0	0	0	0	0	0	0	0.465252
GOMF_GOMF_GTPASE_BINDING	0	0	0.601063	0.471392	0	0	0	0	0	0	0	0	0	0.609685	0
GOMF_GOMF_HISTONE_BINDING	0	0	0	0	0	0	0	0	0	0	0	0	0	0.295833	0
GOMF_GOMF_HYDROLASE_ACTIVITY_ACTING_ON_ACID_ANHYDRIDES	0	0	0	0	0	0	0	0	0	0	0	0	0	0.614624	0
GOMF_GOMF_OXIDOREDUCTASE_ACTIVITY	0	0	0	0	0	0.587425	0	0	0	0	0	0	0	0	0
GOMF_GOMF_OXIDOREDUCTASE_ACTIVITY_ACTING_ON_CH_OH_GROUP_OF_DONORS	0.529792	0	0	0	0	0	0	0	0	0	0	0	0	0	0
GOMF_GOMF_PHOSPHORIC_ESTER_HYDROLASE_ACTIVITY	0	0	0	0	0	0	0	0	0	0	0	0.701743	0	0	0
GOMF_GOMF_PROTEIN_PHOSPHATASE_BINDING	0	0	0.551861	0	0	0	0	0	0	0	0	0	0	0	0
GOMF_GOMF_TRANSFERASE_ACTIVITY_TRANSFERRING_PHOSPHORUS_CONTAINING_GROUPS	0	0.599645	0	0.573851	0	0	0	0	0	0	0	0	0	0	0
GOMF_GOMF_TRANSLATION_FACTOR_ACTIVITY_RNA_BINDING	0	0	0.77248	0	0	0	0	0	0	0	0	0	0	0	0
GOMF_GOMF_TRANSLATION_INITIATION_FACTOR_ACTIVITY	0	0	0.75052	0	0	0	0	0	0	0	0	0	0	0	0
GOMF_GOMF_TRANSLATION_REGULATOR_ACTIVITY	0	0	0.868575	0	0	0	0	0	0	0	0	0	0	0	0
MITOCARTA_MITOCARTA_Fatty acid oxidation	0	0	0	0	0	0	0	0	0.732217	0	0	0	0	0	0

## Sheet: ATAC-RNA-Pr Transcript Affinity
Affinity	LV1	LV3	LV4	LV9	LV15	LV16	LV17	LV19	LV22	LV38	LV42	LV51	LV53	LV60	LV79
GOT1	0.891235	0.0208542	0	0.140643	0	0	0	0.224908	0.218685	0.112283	0	0.193112	0	0	0
ME3	0.824537	0.169704	0.276671	0	0	0	0.153255	0.0381697	0.193574	0.0163117	0.16872	0.3687	0	0.0873459	0.0627756
RFTN1	0.776454	0.0540407	0	0.461958	0.330913	0	0.0442658	0.0990959	0	0.22952	0	0	0.232163	0.52369	0.0412531
AGBL1	0.698664	0.271743	0.485076	0.171042	0.22838	0.00231599	0.289276	0	0	0.14346	0	0.382639	0.201245	0	0
CYCS	0.670157	0	0.0849261	0.051503	0	0.00811649	0	0.208166	0.118719	0.0880087	0.0732492	0	0.0858	0.171443	0
DCTPP1	0.664217	0	0	0	0	0.316171	0	0	0.164018	0	0	0	0	0.266285	0.219821
RCSD1	0.66154	0.0192305	0	0	0	0.255283	0.370249	0	0.0126512	0.104162	0.0440108	0.293099	0	0	0.413762
GGCT	0.650326	0	0	0.351096	0.0147688	0	0	0.0344281	0	0.0990793	0	0	0	0.0643787	0.2009
OPTN	0.649429	0.381796	0	0.16305	0	0.0466365	0	0	0.36119	0.0592847	0.177101	0	0.289338	0	0
COMTD1	0.647317	0	0.327154	0.159306	0	0	0.102813	0.0580041	0.26503	0	0	0	0.413585	0.310849	0.0194025
FAM136A	0.622038	0	0.14277	0.0219578	0	0	0	0.139672	0	0	0	0.101527	0.119693	0.0408654	0.199805
GPT	0.620295	0	0.011395	0.0135213	0.0866065	0	0.315339	0	0.220197	0	0	0.313924	0.0413676	0.0343497	0
ABHD11	0.612741	0	0.106627	0.109654	0	0.157493	0.022445	0.102295	0.155996	0	0	0	0.0730308	0.179963	0.235957
SEC11A	0.608216	0	0	0.0112638	0	0.261071	0	0.0816748	0	0	0.195238	0.144088	0.00312292	0.0949757	0.0267926
FAF1	0.602164	0.224098	0.0277867	0	0	0.078209	0	0.0171322	0	0	0.01964	0	0.118926	0.00545925	0.422804
SIRT5	0.600007	0.0206852	0.0389918	0.0775205	0.0869217	0.197478	0	0	0.07416	0	0	0.149547	0.120179	0	0
ENDOG	0.598739	0.0112231	0	0.084224	0.0428412	0	0	0.0283603	0.0271434	0.0261264	0.148971	0.27766	0.0939336	0.119856	0
SPR	0.595529	0	0	0	0.126084	0.550577	0	0.37578	0	0.0242744	0	0	0.446138	0.143151	0
MTX2	0.593372	0	0	0	0	0.119803	0.068956	0.127624	0.0549072	0.0433426	0	0	0.0386305	0.00432611	0
MPP7	0.588894	0.327866	0	0	0	0.0584107	0	0.0205926	0.15826	0	0.367563	0.0199039	0	0	0.107146
SPARCL1	0.58409	0	0	0	0	0.151255	0	0	0.149907	0.536239	0.205905	0.163042	0.209315	0	0
SFXN4	0.58062	0	0.0264167	0	0.0822964	0.129344	0	0	0.0496359	0	0.0304375	0	0.0483717	0.0532469	0.0571014
SRL	0.578566	0	0	0.0722171	0	0	0.403108	0	0	0.0300343	0.437295	0.0298913	0.121047	0	0.299099
HSD17B12	0.576822	0	0.0825493	0	0.10783	0.00470667	0.127637	0.425518	0.0354147	0.104393	0.119513	0	0.045694	0.158125	0
NTMT1	0.574898	0	0	0.178999	0.0749773	0	0.0756637	0	0.148508	0.152832	0	0	0	0.194049	0
GPD1L	0.573687	0.116682	0.127169	0	0.0949325	0.34729	0	0.110201	0.107346	0.150816	0	0.0258376	0	0.0705666	0.324537
MDH1	0.569045	0	0	0.190654	0.13064	0.279466	0	0.240077	0	0.115284	0.0461405	0.108192	0.0318166	0.0463504	0
LYPLA1	0.564906	0.0657595	0.200352	0	0	0	0	0.33285	0.125084	0	0	0.408251	0	0.16232	0.182359
IDH3A	0.557703	0	0.248221	0	0	0	0.133323	0.0879535	0.13862	0	0.0229079	0.221986	0.201819	0.507568	0
ILVBL	0.556354	0	0.00558294	0.566711	0	0.0313363	0	0.0381425	0.262295	0	0.250372	0	0	0	0.110238
OXA1L	0.550242	0.0305875	0.160991	0.0112433	0.149685	0.128519	0	0.0515007	0	0.0565376	0.133392	0	0	0	0.0440895
AS3MT	0.548907	0	0.181434	0	0.0593721	0	0.234164	0.0429819	0.10886	0.182807	0.202381	0.0740746	0	0.0705635	0.229659
NAXE	0.546465	0	0	0	0.0962275	0	0	0.379461	0.295022	0.0549345	0.00985954	0.118667	0.0305565	0.0776493	0.0278239
IMPA1	0.539376	0.0797385	0	0.0275968	0.0937954	0	0	0.147758	0.226735	0.332697	0	0.195292	0.126254	0	0
GMPS	0.536255	0	0	0	0.171992	0.50875	0	0.356822	0.0512793	0.0865093	0.342449	0	0	0.280147	0.171299
ENPP4	0.53597	0.0402603	0	0.271182	0	0.0996629	0.239571	0	0.278283	0.0710243	0	0.148139	0.0611833	0	0
LDHD	0.535585	0	0	0	0.0610807	0	0	0	0.0929925	0	0.241711	0	0	0	0
CHP1	0.530617	0	0.409278	0	0	0.00981386	0	0	0	0	0.115365	0	0.384855	0.144487	0
PPIF	0.529476	0	0.0923633	0.129233	0	0	0.0589002	0.0945648	0.117719	0.0412003	0.0123885	0	0.0584513	0.42815	0.0378761
MPI	0.527944	0	0	0	0	0	0.115212	0.0960651	0.145632	0.0183142	0	0.0566068	0.162968	0.123679	0
ESD	0.525888	0	0	0.0679294	0	0.61646	0.127166	0.0795291	0.0742277	0	0.0990104	0.244513	0.411922	0	0
NDRG3	0.524436	0.11184	0.0956996	0	0	0.42594	0.292174	0.132316	0.00171457	0	0	0.175966	0	0.0610091	0.398842
PCTP	0.523282	0	0	0.219482	0.20501	0.133651	0	0	0.230353	0.345897	0	0.35847	0.185409	0.206721	0
PPP5C	0.52306	0	0.0441674	0	0	0	0.215742	0.483823	0.160673	0	0	0.255318	0.0718042	0	0.0207578
IAH1	0.522621	0	0	0.10458	0	0	0	0	0.243815	0.227989	0.539849	0.166434	0.481977	0.405891	0.244051
GAA	0.522369	0.16393	0	0.163648	0.00691066	0	0.14211	0	0	0	0.0653907	0.216189	0	0	0.247021
FBP2	0.521608	0.0568098	0.100758	0.155865	0.130688	0.0825966	0.375584	0.0513213	0.111424	0.0258771	0	0.317146	0.22281	0.0536327	0
AKT1	0.521524	0	0.179344	0	0	0	0.190665	0.0960021	0.224652	0.0689228	0	0	0.182916	0.59842	0.232
VDAC2	0.52151	0	0	0	0	0.160211	0.252863	0.0276817	0.05192	0	0.0613783	0.112398	0.308688	0.177854	0
SMAP1	0.520376	0.0457215	0.273095	0	0.298357	0.0998906	0	0.0399581	0	0	0.132543	0	0.220957	0.168272	0.165512
ENO1	0.520324	0.0459018	0	0	0	0	0.204725	0	0.129014	0.119934	0.278666	0	0.123447	1.04336	0
A2M	0.519058	0	0	0	0.117735	0.297751	0	0	0	0.173167	0.404504	0	0.104499	0.152428	0
CLIC5	0.517052	0	0	0	0	0	0	0.0470173	0.150598	0	0.315463	0	0.177068	0.238898	0
QARS1	0.515174	0.0459695	0.338997	0	0	0	0.21274	0	0.174496	0	0	0	0	0	0.0820047
ATP1B1	0.514781	0.278735	0.297306	0	0	0	0.0496859	0.0103765	0.011366	0.73882	0.0635438	0.217868	0.481555	0.176623	0
CRADD	0.514444	0.254945	0	0	0	0	0.106816	0	0.434602	0.261371	0.367818	0	0.0948885	0.105284	0.164499
SYPL2	0.511421	0	0	0	0.0493894	0.241271	0.707309	0.188944	0	0.116013	0.00117639	0.314063	0.196768	0	0.418562
ADK	0.511082	0.0669511	0	0.0301194	0	0	0.257417	0.053934	0	0.0765395	0.0513158	0.604911	0.258796	0.143597	0
MGST2	0.509893	0.379586	0	0	0.100434	0.0371114	0	0.0694886	0.366947	0	0.0337147	0.249869	0	0	0.0124034
HDDC2	0.508881	0	0.0462518	0.0306782	0.120829	0	0	0.165024	0.166396	0	0	0.243796	0.0678375	0.184899	0
MACROD1	0.508669	0	0	0	0.245629	0.0643419	0.179544	0.115353	9.5024914711252e-05	0.171043	0.0120269	0.331429	0.162412	0	0
EIF1	0.508497	0.109304	0	0.258465	0.195696	0.314423	0	0.103775	0	0.294266	0.312355	0	0	0.301424	0
COQ10A	0.508264	0	0	0.370263	0.0990174	0.178098	0.411522	0	0.131544	0.175093	0.226178	0.011612	0.207544	0	0.21551
COQ3	0.50636	0.0381722	0	0.0218871	0	0.126026	0	0.124306	0.0266127	0.039485	0.211952	0.0793715	0	0.0389156	0.189757
PKM	0.504019	0.0826673	0	0.184414	0.0875307	0	0.228956	0.0722012	0.0258002	0.149692	0	0.3684	0.113583	0.0330613	0.0721663
ADSS1	0.503837	0.105913	0	0.0244584	0.0136606	0	0.364272	0	0	0.328423	0.121307	0.418613	0.16503	0	0.279314
OPLAH	0.498524	0	0	0.0890798	0	0	0.098421	0.0111625	0.042855	0.0661414	0.135137	0.348992	0.111763	0	0
TPI1	0.496408	0	0.0351328	0.0292024	0	0	0.215537	0.092274	0.105342	0.180733	0	0.240529	0.141945	0	0
CS	0.495499	0.0846439	0	0	0	0	0	0.186233	0	0	0.175719	0.0504351	0	0.0417619	0.174064
BAG1	0.494984	0.166499	0	0.270548	0.0716064	0.0575264	0	0.219048	0	0.15181	0.190714	0	0.130231	0	0.0552003
SND1	0.494538	0.121458	0	0	0	0	0	0	0	0	0	0	0.215931	0.417286	0
ASB14	0.494317	0.767418	0	0.137463	0.178563	0.392042	0.112699	0	0	0	0.14585	0.0118283	0	0.0794482	0.189184
ATIC	0.493264	0.208097	0.0889654	0	0.0476249	0.198731	0	0.177445	0	0	0	0	0.456177	0.358609	0
PKM	0.492984	0	0.135382	0.115466	0.310021	0	0.36833	0.12778	0.108458	0.0746022	0	0.0198006	0.000364458	0	0.202129
PCBD2	0.4916	0	0	0	0.173917	0.124841	0	0	0	0.100334	0	0.053595	0	0	0.116646
UAP1	0.49128	0.229958	0	0	0.11678	0.137266	0.388116	0	0.197601	0.429255	0.280306	0.168261	0.379169	0.75979	0
XPNPEP1	0.490812	0	0	0.135558	0.0333126	0	0	0.0224582	0	0.31949	0.130229	0	0	0.439643	0
PTGR1	0.490379	0.0272551	0.122396	0	0	0.241915	0	0.255959	0.182692	0	0.130457	0.635215	0	0.14545	0.101224
TPMT	0.490202	0	0.211413	0	0.177227	0.0274828	0	0.136791	0	0.0421689	0	0	0	0.11717	0
THTPA	0.489327	0.0221542	0.0258509	0.0273934	0.0249285	0.219331	0	0.174085	0.114215	0.123311	0.0489469	0.146884	0	0	0.00715336
ACY1	0.4882	0	0	0.0318101	0	0	0.365734	0	0.0854057	0	0.0572964	0.221357	0.0999569	0.179098	0
GRHPR	0.486663	0	0	0.0392916	0.0243	0	0.117378	0.0420636	0.0582545	0.0943567	0.0678936	0.27398	0	0	0
PABPC4	0.486106	0.115978	0.430542	0.0324871	0.458513	0	0	0.00833632	0	0.0905463	0.0241089	0.421094	0	0	0.222647
APRT	0.481309	0.129597	0.112982	0.0973755	0	0.0254271	0	0.0753843	0.230781	0	0	0.325638	0.106841	0.557147	0.0355112
TARS1	0.478138	0	0	0	0.178123	0	0.116934	0.433112	0	0	0.325968	0.248904	0.197238	0.494363	0.467066
ISOC1	0.476544	0	0	0.0714263	0	0.381532	0	0.127805	0.191564	0.142108	0.185349	0.168408	0.347654	0	0
NTPCR	0.474454	0.00614331	0.209907	0	0.0383346	0.0130031	0.165463	0.110847	0	0.0303519	0	0.322435	0.272795	0.036286	0.0781561
DLAT	0.474034	0.0156507	0	0	0.0493438	0.0673255	0	0.0918928	0	0.0542627	0.191117	0.0165605	0.0088794	0	0.0936357
PRKG1	0.473894	0.458673	0.24145	0.114645	0	0	0.0133544	0.142659	0.168429	0.268704	0.5988	0.0813696	0.494244	0.236846	0
FDPS	0.472869	0	0	0	0.0874496	0.0971761	0	0.0714309	0	0	0	0	0	0.136706	0.102084
NUDT12	0.472564	0.387229	0	0	0.324372	0.478968	0	0	0.0373556	0	0	0	0	0	0
CKMT2	0.471081	0.0296082	0.0331809	0.246594	0.147904	0	0	0.112799	0.0101114	0.125566	0	0.215876	0.144059	0.13674	0
INPP1	0.470845	0.0692363	0	0.154389	0	0.0884599	0.133833	0.0176804	0.141835	0.251867	0.472132	0.471692	0	0.334265	0.0791174
TARS3	0.470047	0.112964	0	0	0.196181	0.0248938	0	0	0	0	0.173519	0.429129	0	0.0449277	0.124588
MTIF2	0.469358	0.159959	0	0	0.0727997	0	0	0	0.000263032	0	0.174337	0.0404083	0	0.0866104	0
IGFN1	0.467727	0.114568	0.150901	0.0323288	0.165795	0	0	0	0	0	0.107063	0	0.364582	0	0
ANXA6	0.467227	0	0	0	0	0.149617	0.546976	0	0.0958894	0	0	0.644118	0.0645908	0.208608	0
CA14	0.465486	0	0.0907578	0.109567	0	0.0790742	0.385454	0	0.254264	0.2201	0	0.35375	0.314588	0.105851	0
PLGRKT	0.463752	0	0	0	0.0381451	0.41895	0	0	0	0.103092	0	0	0	0	0.135411
SLC25A4	0.463668	0	0	0.162228	0.0832755	0	0.0228579	0.169965	0.143221	0.175634	0.0305182	0.0967989	0.127297	0	0
HSPBP1	0.461829	0	0	0	0	0.0852392	0	0.245336	0.0461773	0.117345	0	0	0.0257168	0.231601	0
NARS1	0.456935	0.00556825	0.241915	0.209654	0	0	0	0.0372191	0	0	0.0974352	0.0590059	0	0.228164	0
POFUT1	0.45637	0	0.0929011	0	0	0.23479	0	0	0.107328	0	0	0	0	0.0149323	0
RILPL1	0.455008	0.0414917	0.403299	0.376684	0.260749	0	0	0.265791	0	0	0	0.432469	0	0.00835882	0.0270976
MTARC2	0.453887	0	0	0	0.0474613	0.356554	0	0.0396656	0.074448	0.0156391	0.0570632	0.197726	0	0	0.106837
GALM	0.452954	0.0591313	0	0.157458	0	0.610397	0	0	0.158907	0.0692081	0	0.200133	0.294384	0	0.319546
SLC25A3	0.451856	0.0223638	0	0.05156	0	0	0.101977	0.161726	0.00403616	0.0268135	0.19482	0.0298796	0.131977	0.0362979	0.0616636
MICOS13	0.451748	0.0367689	6.4799238255705e-05	0.0694577	0	0.106426	0.0468307	0.0626483	0.0724651	0	0	0.0946339	0.0724177	0.234167	0
GAPDH	0.451704	0	0.0215597	0.00138831	0.120683	0	0.128284	0	0	0.107908	0	0.389737	0.0843056	0.0461715	0
ANKMY2	0.446623	0	0.315534	0	0.148086	0.442199	0	0	0	0	0	0.0676093	0.179325	0	0.0334028
TUBA8	0.443449	0	0.410884	0.807149	0.0768658	0.049305	0.0375653	0.261565	0	0	0	0.238259	0.347298	0.0730333	0.139604
CD59	0.442771	0	0.137015	0.275983	0.0118288	0.0981983	0.0287653	0	0	0.0508941	0.113794	0.278631	0.388676	0.338143	0
RALY	0.44175	0	0	0.0519659	0.0117346	0	0.182124	0.0857097	0	0.0581005	0	0.0899748	0.455919	0.305481	0
PEPD	0.44134	0	0	0.0316265	0	0.129089	0.119327	0	0.47	0.0220198	0	0.0894891	0.186768	0.114219	0
RTN4IP1	0.437214	0.0900555	0	0	0	0.142134	0.0870826	0	0.0138547	0.146558	0	0	0	0	0.0940259
MYG1	0.437091	0.140745	0.139116	0.0462187	0	0.145566	0	0	0	0	0	0	0	0.190127	0
EPS15L1	0.437038	0.263379	0.237392	0.473297	0.132689	0.0688612	0	0.1587	0.151796	0.0859186	0.206469	0.147018	0	0	0
PTER	0.436593	0	0	0	0.0639552	0.449243	0	0.222944	0	0	0	0.0289382	0	0	0
FABP5	0.436481	0	0	0.520866	0	0	0	0.183519	0.538179	0	0.286967	0.0679697	0	0	0
DIP2C	0.435824	0.425706	0	0.0865342	0	0.221789	0	0	0.296328	0.0861266	0.462966	0	0.0983652	0.0259742	0.286554
GPX7	0.434742	0	0.126622	0.333886	0	0.339727	0.0632946	0.167936	0	0.160686	0.436201	0.0973549	0.36841	0	0.0768187
TRIP10	0.434205	0.385754	0	0.120978	0.287925	0.0318593	0	0.136269	0	0	0.134192	0.270987	0	0	0.0866119
SERPINB6	0.43404	0.0197188	0	0.23266	0.17507	0.00631746	0	0.399473	0.0074706	0.0196909	0.344867	0.182595	0	0.0412639	0.172751
TFRC	0.433709	0	0.19769	0	0.0850258	0	0.539773	0.206191	0.023615	0.351837	0	0	0.467605	0.050516	0.15523
FKBP9	0.432944	0	0.06032	0	0.345375	0.33066	0.268078	0	0.155125	0.130566	0	0	0.112131	0	0.151914
PPP1R14B	0.432752	0	0.56243	0	0	0	0.0300867	0.281223	0	0.0635315	0	0.430238	0	0.384256	0
FHL3	0.431481	0.325846	0	0	0.0390117	0.00153929	0.0764158	0.353502	0	0.399696	0.12122	0.325659	0	0	0
VLDLR	0.431457	0.268435	0.252881	0.0605919	0.0411659	0	0.359673	0.100767	0.235109	0.19125	0.0357827	0	0.18842	0.402393	0.283768
MYORG	0.43054	0	0	0.0539411	0.230374	0.0550418	0.246266	0	0.0670795	0.203453	0.0506174	0.374133	0.044688	0	0
COL15A1	0.42946	0	0	0	0	0	0.676151	0	0	0	0.225469	0.121438	0.0875201	0	0.0374114
NID2	0.427531	0	0	0.00144931	0	0	0.0445309	0	0	0	0.319773	0.399587	0	0.257082	0
ZZEF1	0.426005	0.167922	0.182943	0	0.0554743	0.134397	0	0.0527164	0.111493	0	0.132644	0	0	0	0.377404
CIAPIN1	0.424724	0	0.149154	0.311704	0.278827	0	0	0.211309	0	0.16706	0.257583	0.0505951	0	0.238733	0.00929004
UGP2	0.423595	0	0.138542	0.222048	0.119797	0.0165956	0	0.369716	0.0534876	0	0.211056	0	0.408982	0.00113302	0
VWA8	0.422957	0.0918994	0.115155	0	0.355919	0.223811	0	0	0.0816157	0.0580384	0.132842	0.101651	0.173029	0	0.123319
CKB	0.420259	0	0	0.241531	0.126166	0.0870781	0.0815454	0.00116369	0	0.0332544	0.0398858	0	0	0.171089	0.105849
SCLY	0.419527	0.0718717	0.0208295	0	0.174672	0.0228348	0.0100451	0.103075	0.151417	0	0	0	0.21873	0.125762	0.0195036
AQP4	0.419319	0.256423	0	0	0.144475	0.301929	0.307515	0	0.188514	0.217439	0	0.0165167	0.0687922	0	0.147544
PPP2R5D	0.417503	0.105484	0	0	0.347678	0.369475	0.0904103	0	0.0445799	0	0.21603	0	0	0	0.285316
AKR1B1	0.415165	0	0.154232	0.155551	0	0.240063	0.099057	0.0300096	0	0.0721256	0	0.381363	0.624494	0.0155746	0.201902
IRS1	0.413611	0.841385	0.132102	0.11679	0	0.320668	0.121901	0	0	0	0.162393	0.249904	0.178613	0.210897	0.122817
SRSF3	0.413233	0	0	0	0.118534	0.0202811	0	0.053295	0	1.10608	0.197623	0	0.204474	0.249402	0.0219873
WNK2	0.413117	0.29242	0.00669353	0.229557	0	0	0.693933	0	0.0242737	0.16131	0.195109	0.301938	0	0.0514852	0.152612
ALDOA	0.41269	0.00842052	0	0.0750568	0	0	0.103331	0.0357502	0	0.166426	0	0.400357	0.0973514	0.0672044	0
CBR1	0.411754	0	0.245035	0	0	0.13073	0	0.0959465	0.298081	0	0	0.303159	0.139479	0.0652278	0
TUBG1	0.411504	0	0.0460208	0	0	0	0.00401609	0.135788	0	0	0	0	0.363969	0.310664	0.336675
TACO1	0.410567	0	0	0.140344	0.0966015	0	0	0.0360904	0.0794929	0	0	0	0.00294012	0.0475848	0
AP2M1	0.41046	0	0.0116146	0.0581976	0	0	0	0.0776423	0	0	0	0.101921	0.0128171	0.360663	0
ANKRD28	0.410097	0.0109178	0.486805	0.214648	0	0.0285697	0	0.243652	0.276764	0.0541265	0	0.193835	0.374366	0.270044	0
KLHL31	0.409863	0	0.3464	0	0.0807518	0.32274	0.443983	0.19947	0	0	0.129644	0.132245	0.198131	0	0.000862364
ATP1A2	0.407787	0.628987	0.180461	0.296854	0.310853	0.131233	0	0	0.00964598	0.099159	0.205747	0.599681	0	0	0.208276
PDXK	0.406328	0	0.081396	0.282746	0	0.236259	0.0839057	0.191029	0.169041	0.245367	0.239853	0.322507	0.034682	0.160026	0.339649
UBE4A	0.117609	1.2039	0	0.0312115	0	0.150762	0	0	0	0	0.158788	0.0728289	0	0.129161	0
TBC1D4	0	1.08927	0.0884707	0.0364524	0.0635156	0.0627579	0.112847	0.0115112	0.469594	0	0.507344	0.167341	0	0.0645029	0.10159
ATP6V0A1	0	1.06538	0.0877406	0.00221922	0.170663	0.0629031	0	0.00863742	0	0	0	0.102587	0	0.150194	0.307626
SGCG	0	1.0429	0	0.00406513	0.165169	0.384399	0	0.140834	0.034974	0	0	0	0.316609	0	0
PRKCQ	0.338861	1.04236	0	0.0313714	0.258693	0	0.234028	0.183606	0.053255	0.0743138	0	0	0.183956	0	0.0739045
ASB4	0	1.02074	0.0347046	0	0.00199332	0.0581877	0.132437	0.0899577	0.268556	0.00535411	0.0712399	0.308213	0	0	0
AKAP13	0	1.02074	0.388096	0.521719	0.0298854	0	0.168071	0.0238508	0.0243157	0.21989	0	0.192673	0.0820609	0	0
UBE2D1	0.099325	1.00862	0.0631088	0.263863	0	0	0	0.0356026	0	0	0.10882	0.120985	0.0145798	0.135892	0
PUM1	0	0.967841	0.210715	0.283593	0.241466	0.0806042	0	0.0440319	0.185503	0	0.237122	0.122523	0	0.192586	0.0817993
SLC27A1	0.214149	0.937823	0	0.177526	0	0.336258	0	0	0.304362	0	0	0.0402845	0.224876	0.0563673	0.127453
NUMA1	0	0.934179	0	0.0459609	0.125923	0.344157	0	0	0.0578213	0	0.106515	0.314877	0.00495065	0	0
AKAP9	0.113302	0.918068	0.251636	0	0	0.393717	0.103027	0.134629	0	0	0.0113035	0	0	0	0.265926
UBE2G1	0	0.913382	0.586677	0	0.0602354	0.140188	0	0.152923	0	0.0549519	0	0.330217	0.10518	0	0
ANK3	0	0.900171	0.0960095	0.042791	0	0.00365893	0.538244	0	0.0782271	0	0.0139652	0.401193	0	0.142239	0
UBE4B	0	0.875702	0.223159	0.232722	0.073538	0.0404913	0.0287707	0	0.106248	0	0.346742	0.240053	0.0125068	0	0.098423
DDI2	0	0.872842	0	0.576087	0.347042	0.326594	0	0	0.0109929	0	0.0425468	0.287996	0	0.0643625	0.0413727
ANKFY1	0	0.868458	0	0	0	0.395987	0	0.257174	0	0.0117759	0	0	0.0218077	0.0350907	0.277476
CPEB3	0.157656	0.838092	0.112213	0	0.0620485	0.0468788	0	0.0835306	0.043737	0.160901	0.0704624	0.336554	0	0	0.0506438
SESN1	0.264494	0.831751	0	0	0	0.237758	0.00838938	0.139891	0.049364	0.650728	0	0	0.556317	0.0433253	0
UBR4	0	0.828504	0.317968	0	0.35775	0	0	0	0.306901	0	0.0973518	0.171923	0.00572023	0	0.00230135
UBE2H	0	0.781076	0.49783	0	0.254809	0	0.35088	0	0.0942201	0.182752	0.149578	0.705642	0	0.165611	0.225871
TXLNB	0	0.772838	0.113623	0.119955	0.186168	0.483134	0	0.137563	0.0218807	0.015724	0.421406	0	0.0523663	0	0
ERBIN	0	0.772117	0.165898	0	0.00730297	0.242509	0.126405	0	0.0212601	0.0102914	0.0548889	0	0.156891	0.223064	0.311371
ASB16	0.0161227	0.770657	0	0	0.379535	0.054417	0.415177	0	0.0284172	0.0516038	0.0639332	0.0309634	0	0.0522948	0
CLASP2	0.0980789	0.768424	0.290461	0.065488	0.125031	0.683094	0.0421421	0	0.00753665	0.135136	0.0262428	0.320963	0.190155	0	0.193521
SMC3	0.0276639	0.746771	0	0.0886207	0	0.381391	0.144704	0	0	0	0	0	0	0.0586281	0.197886
AKAP6	0.0679988	0.740076	0	0.038075	0.31168	0	0.0763046	0.0495362	0	0	0.0257519	0	0.0642747	0.656267	0
PCMTD1	0.170647	0.730768	0	0.0793159	0.0623769	0.406908	0.069122	0	0	0.0921787	0.321753	0.60313	0	0	0
TRIM63	0	0.715442	0.337902	0.981571	0.298458	0	0	0.101022	0	0.561227	0	0.13914	0	0.583618	0.0577999
SEC24B	0	0.71101	0.165792	0.279693	0.230759	0.173056	0.106595	0.08437	0	0.227411	0.215746	0	0	0.102847	0.352964
WIPI2	0	0.705842	0	0.107198	0.345394	0	0.0720054	0	0.227082	0.060279	0.0300158	0	0	0	0
BROX	0	0.688962	0	0	0.095769	0.271454	0	0	0.188758	0	0.0953451	0	0.216299	0.24097	0
USP25	0.0814919	0.684899	0.345086	0.0167157	0	0.331538	0	0.0566292	0.0224426	0.0998156	0.189392	0.0979176	0.106872	0.0473754	0.00409611
H6PD	0.327003	0.679802	0	0	0	0.140915	0.43836	0	0	0.307385	0	0	0	0	0.183853
ANO6	0	0.677105	0.273324	0	0	0	0	0.181119	0	0	0.298009	0.27169	0.247002	0.470547	0.186619
CLPX	0	0.673473	0.350865	0.192413	0.274903	0	0.0419637	0.0199535	0.0663093	0	0.146344	0.0639817	0.0685138	0.252472	0
INSR	0	0.648625	0.582089	0.173621	0.23415	0.173107	0	0.0500861	0.205982	0	0.344	0	0.67286	0.196882	0
VPS13C	0.148342	0.648525	0.216404	0.0781254	0	0.280027	0.0783696	0	0.00130628	0	0.335217	0.0100593	0.0961514	0	0.0457987
ABCC9	0	0.640133	0	0.00559538	0.164922	0.347141	0.0668218	0.0853469	0	0	0.171102	0.0371877	0	0	0.404145
TOP2B	0.0036202	0.635919	0.0605382	0	0.222033	0.105842	0.237338	0	0.129726	0	0.228796	0	0.0813258	0.149761	0.111562
OTUD4	0.202946	0.633719	0.154459	0	0.0177196	0.123919	0.356724	0	0	0.0715437	0.204241	0.228748	0.0734212	0.491665	0.130185
TBC1D17	0	0.631089	0	0	0.169909	0.208008	0	0	0.199292	0.079449	0.264969	0.443847	0	0	0
FYCO1	0.0381999	0.625335	0	0.192316	0.100327	0	0.309282	0	0.0268293	0.0977227	0.545864	0.463126	0.0841332	0	0.236143
TACC2	0.0835818	0.623859	0.450054	0.234508	0.448705	0.363373	0	0.0619813	0.199735	0.0140232	0.0560827	0	0.193967	0	0
SH3GLB1	0	0.623722	0	0	0.0785545	0.251161	0.0569906	0.0506678	0.0511018	0	0.16737	0.26446	0.0756117	0.722361	0.0585833
KBTBD2	0.327656	0.619132	0	0	0.52108	0	0.132562	0.223579	0	0	0	0.48633	0	0.299371	0.0952224
VPS35	0.0919356	0.617445	0	0.444717	0	0.290813	0.436602	0	0.1665	0.0885415	0	0.547022	0	0.120499	0
ARIH2	0.00747665	0.61496	0.0782214	0.00287291	0.227783	0	0	0.346277	0.402278	0	0.077427	0.334198	0.256975	0	0
UFL1	0	0.611835	0.140285	0.178563	0.0712113	0.519321	0	0	0.0127086	0	0.559559	0	0	0	0.372098
SAFB	0	0.608727	0.192675	0.170424	0	0	0.0920453	0.0288947	0	0.00727767	0	0.334408	0	0.341226	0
IRF2BP2	0.18327	0.599762	0	0.153934	0	0.277895	0	0.0862046	0	0.802435	0.0600668	0.271686	0.314118	0.137632	0.32518
KIF13A	0	0.593361	0.509675	0.11206	0.0888656	0.0781708	0.21049	0.0500533	0	0	0.159418	0.520072	0	0.0801507	0.353755
LRRC14B	0.210549	0.591618	0	0.761436	0.270538	0.0496064	0.0110777	0	0	0	0	0	0.061686	0.0136437	0.120739
AMPD1	0	0.590009	0.117932	0	0.434559	0.39915	0	0	0.398985	0.237411	0.231787	0.17923	0.0276454	0.0101184	0.243889
AHNAK	0	0.588353	0.0393252	0	0.134415	0.21906	0.0258152	0	0.0384081	0	0.237161	0	0	0.666257	0.0312308
RMND5A	0	0.5883	0.245937	0.382033	0.198316	0.293026	0.0493054	0.043685	0	0.0227264	0.426688	0.394395	0	0	0.0231056
KDM1A	0.0286689	0.584815	0	0.0602945	0	0	0.197741	0.0750063	0.0222189	0	0	0.326161	0	0.372943	0.144675
DST	0	0.583554	0.715039	0.0148975	0.441998	0	0.127283	0.185718	0.0434434	0	0.27977	0	0.384921	0.360123	0.030644
YOD1	0	0.572403	0	0	0.0746809	0	0	0.135287	0	0.511328	0.0611853	0	0.228283	0.273	0
NUDCD2	0.119912	0.572119	0.0184183	0	0	0.233089	0	0.0999293	0.0118375	0	0	0.43949	0	0.0109044	0
TOM1	0	0.570572	0.0542538	0.553785	0.144645	0.353957	0	0	0.00284053	0.21906	0.130299	0.157894	0	0.0241617	0
RBM14	0	0.569125	0.0249648	0.49297	0	0.265515	0.0256669	0.198634	0	0.468977	0.473102	0.116761	0	0.504759	0
XRN1	0	0.565361	0.247338	0.0964893	0.36771	0.18621	0.0320572	0	0.145253	0	0.419517	0.158513	0	0	0.0851637
RAB12	0	0.565314	0	0.124111	0.125716	0.380064	0	0	0	0.0872142	0.18027	0.362039	0.0819087	0	0
PDK2	0.275155	0.564181	0	0.181733	0.317459	0	0	0	0.99211	0	0.0396328	0.117865	0	0	0.119362
TOR1AIP1	0	0.556998	0	0.0563521	0.300877	0.0125493	0.0469302	0	0	0.174886	0.656451	0.0466559	0.0789985	0	0.0238453
USP24	0.266214	0.556201	0.122797	0.328846	0	0.145878	0	0.0584896	0.123666	0	0.0173753	0	0.49412	0.117422	0.148627
OTUD7B	0	0.554983	0.493506	0.146142	0	0	0	0	0	0	0.613106	0.279464	0.41783	0.337863	0
DTNA	0.136959	0.554305	0	0	0.095601	0.127185	0.336472	0.128052	0	0.0365864	0.25221	0.243422	0.164784	0.815524	0
MBNL1	0.0558435	0.554228	0.0979368	0	0.144175	0	0.209447	0.027253	0.00287458	0.334034	0.33103	0.32615	0	0	0
GEMIN5	0	0.552328	0.555569	0.143075	0.242176	0.191219	0.0551315	0.0597852	0.166135	0.0457065	0.183079	0	0.0657051	0.0622386	0.000249155
MYBPC1	0	0.549651	0	0	0.33838	0	0	0	0.106644	0	0.401593	0.32657	0.606023	0	0.316353
TBC1D15	0	0.548245	0.622205	0.46403	0.0859994	0	0	0	0.0412091	0.00851157	0.512585	0.145526	0	0.736422	0
NR3C1	0.0187567	0.546429	0.0571777	0.915576	0	0.151024	0	0.0177828	0	0	0.183986	0.108253	0.154796	0.171887	0.309561
LMOD3	0.330962	0.544291	0.342577	0.136767	0.259116	0.103296	0	0	0.0475841	0	0	0.0184974	0	0.140291	0
NFATC1	0.0534782	0.538592	0.0881957	0.242897	0.104626	0.312879	0.275099	0	0.0551069	0.141174	0.0553693	0	0.335267	0.0319735	0
XRN2	0.0162807	0.535738	0	0.0592178	0.17926	0.213754	0	0.0588614	0.0825318	0	0.368578	0.144091	0.0408344	0.820778	0
SF3B1	0.035094	0.533942	0.220231	0	0.130534	0.111918	0.369026	0	0.111757	0	0.0958513	0.391584	0.169791	0	0.0187313
NUP133	0	0.530585	0	0	0	0.408211	0	0	0.175671	0.11443	0.256409	0.0938419	0.0795678	0.0357867	0.0777496
ZBTB20	0.00587489	0.53036	0.462699	0	0.0350073	0.348058	0.148124	0.100596	0.0283684	0.054743	0.495538	0.289608	0.160958	0.147064	0.361803
SGCB	0	0.52628	0.0587293	0	0	0.29733	0.446557	0	0.00583973	0.123584	0.0409706	0.304326	0	0	0.324038
TRIM28	0.13665	0.52488	0	0.122816	0	0.424497	0.0503343	0.0830053	0	0.0375452	0.291253	0.213451	0	0.293926	0.0207561
PHKG1	0.147362	0.52102	0	0	0.616348	0.141233	0.427026	0.112686	0.0118167	0.155152	0	0.259198	0	0	0.237601
TBL1XR1	0	0.513547	0.048146	0.33205	0	0	0	0	0	0.0327014	0	0.0389052	0.224209	0.310939	0.129775
NEDD4	0	0.513149	0.285287	0.466164	0	0	0	0	0	0.264026	0.469795	0.30023	0.129957	0.267379	0
ZW10	0.345384	0.508106	0	0.22534	0	0.386829	0	0.0962729	0.0580114	0.118458	0.398659	0.0352221	0	0.137262	0
ZYG11B	0.108812	0.506858	0.0943478	0.0913333	0.446441	0.271529	0	0.140306	0.332488	0	0.188885	0.179494	0	0	0.10594
PRKDC	0.166257	0.504757	0.112221	0	0.161801	0.392753	0	0.0387008	0.191418	0	0.276491	0	0.240198	0.28655	0.40216
CAPN3	0.398405	0.503432	0.10621	0.0747707	0.00161464	0.083035	0.317579	0.046559	0.0955052	0	0.138951	0.0533588	0.205096	0	0.45375
AUH	0.190576	0.499381	0.264266	0.0122275	0.199604	0	0.0484946	0.0139945	0.181123	0.0723	0	0.287689	0	0	0
CLASP1	0	0.498847	0.472122	0.0423886	0.283665	0.0679755	0.232389	0.209166	0	0	0.0473007	0	0.297166	0	0.703836
DUSP26	0.0847665	0.493032	0	0.0772038	0.463846	0.505871	0	0	0	0.133448	0.0370585	0.0293095	0.488528	0	0
NEK7	0	0.484246	0.19138	0	0.198747	0.641891	0	0.170145	0.12023	0	0.248022	0.482829	0.474849	0.110517	0
FEM1A	0.181166	0.483155	0.028092	0.0971204	0.387804	0.103076	0.183382	0.317292	0	0.147446	0	0.0260847	0.199183	0	0.208125
LNPK	0.0136163	0.481852	0.0858266	0.0312468	0	0.346802	0.472289	0	0.0136506	0.148031	0.0313069	0.508664	0	0	0
DDOST	0	0.477788	0.00115447	0	0.281983	0.0947738	0.0242515	0	0.0510597	0.0461555	0.000698929	0	0	0.197617	0
BIRC6	0	0.475623	0.459722	0.320481	0.610223	0.125801	0.238623	0	0	0.09192	0.541636	0.101955	0	0	0.50124
GBF1	0.163701	0.475389	0.308353	0	0.266815	0	0.191513	0.144767	0.138936	0.0537178	0	0	0	0	0.552605
GLG1	0	0.473203	0.512939	0	0.143578	0.117607	0.372204	0.0745227	0.0607957	0	0.186694	0.225884	0.00647942	0.206318	0
TERF2IP	0	0.469945	0.368182	0.157463	0	0	0	0	0	0.651668	0.100025	0.436042	0.0627057	0	0
HNRNPLL	0.160254	0.468939	0.0661893	0	0.322084	0.48005	0.163243	0	0	0.420305	0.0977703	0.250503	0.32196	0	0.167371
GPHN	0.306994	0.467178	0	0	0.104678	0	0.328233	0.00997252	0	0.0750842	0	0.0693439	0	0	0.326044
ART3	0.0683933	0.466928	0	0.099686	0	0.462965	0	0	0	0.0941132	0.242503	0.0995491	0.191538	0	0.123786
TPR	0	0.465568	0	0	0.0799376	0.300954	0	0.0206623	0.132892	0.0655242	0.573613	0.148134	0	0.201163	0.269278
MYBPC1	0	0.458826	0	0	0.192144	0.105384	0	0	0.177502	0	0.343946	0.157368	0.428804	0	0.289046
DTNA	0	0.45761	0	0	0.0628817	0	0.263944	0.172403	0	0	0.00514109	0.282039	0.0964714	0.709014	0
XPO1	0	0.455714	0	0.861778	0	0.698842	0.0813896	0.153624	0	0.0155206	0.328809	0.08491	0.310855	0.37358	0.26446
MT1X	0.0196324	0.453513	0	0.382506	0.201839	0.187747	0	0	0	0.756984	0.126894	0.428271	0	0.147344	0
CDH13	0.28628	0.452143	0.0105204	0	0	0.0121541	0.788973	0	0	0.0927734	0.359518	0	0.20568	0.163538	0.251885
SEC16A	0	0.451752	0.234684	0	0.623905	0.0519491	0	0.0246869	0	0.298564	0.558252	0	0	0.199201	0.38109
MCM7	0	0.449789	0.143584	0	0.213033	0.513389	0.023755	0.0728124	0.217401	0	0.105062	0	0	0.202818	0.0379898
MAT2B	0.196646	0.44969	0.0344137	0.0728526	0.308129	0.801832	0	0.223877	0.0363779	0	0.018967	0	0.0486992	0	0
METAP1	0.073988	0.442741	0	0.160221	0.254146	0	0.00905574	0.0379829	0	0	0	0	0.347647	0.273317	0
FBXO40	0.202491	0.441885	0.262794	0.713564	0.295132	0.506522	0	0.0974746	0	0.01016	0.23543	0	0.262866	0	0
PARP1	0.224788	0.435821	0	0	0.241667	0	0.727694	0.110074	0	0	0	0.46589	0.00627482	0.517078	0.324056
UBR3	0.204581	0.433858	0.279087	0.0928883	0.339999	0	0.0494897	0	0.0348025	0.0619335	0.198691	0.418761	0.0666135	0	0.146959
STRN	0	0	1.3982	0	0.118765	0	0	0.273205	0	0	0.051979	0	0.139161	0.302658	0
FLNC	0.253762	0	1.35182	0	0.168952	0	0	0.371988	0	0.04866	0.204667	0.0433386	0.322958	0.349687	0
MUSTN1	0	0	1.3382	0	0.209427	0	0.0243543	0.148101	0.139084	0	0	0.123937	0.284838	0.138296	0
XIRP1	0.141128	0	1.31812	0.124288	0.321837	0	0.122257	0.31916	0.0649701	0.24222	0.512632	0	0.107083	0.476493	0
KLHL40	0.171719	0	1.27694	0.226869	0.0929205	0	0	0.17045	0	0.207117	0.327021	0	0.119105	0.398273	0
ANKRD23	0	0.000249467	1.22718	0.194536	0.292366	0	0.112263	0.3068	0.217579	0	0	0	0.513744	0	0.0201394
MYO18A	0.067246	0	1.22087	0.089718	0	0	0.0819929	0.410986	0	0	0.0271934	0	0.0818383	0.136024	0.170269
PREPL	0.0742438	0.0328969	1.20945	0	0	0.0678534	0.216389	0.0867809	0.26382	0.277674	0.0159959	0	0	0.39842	0.458363
ANKRD1	0.0904118	0	1.19662	0.158345	0.272844	0.0143072	0	0.145816	0.0330874	0.102331	0.25629	0	0.373612	0.45299	0
MYBPH	0.136651	0	1.1519	0	0	0	0.122926	0.0828519	0.150534	0	0	0.153625	0	0.121012	0
NRAP	0	0.11811	1.13547	0	0.365625	0	0	0.239896	0.0140394	0	0.187914	0	0.370208	0	0
CHMP4B	0	0	1.11744	0	0.17716	0	0.0224169	0.170381	0.0485514	0	0	0.0623979	0.162078	0.273654	0
USP28	0.103002	0	1.10775	0.0294297	0	0	0.133711	0.146376	0	0.041888	0.356817	0	0.376484	0.408791	0
SORT1	0	0.149345	1.08622	0.450614	0.180528	0	0	0.280919	0.567608	0	0.205192	0.0665979	0.104902	0.204908	0
HSPB7	0.223747	0	1.08606	0	0.118912	0	0.0374897	0.318249	0	0.130186	0.0757092	0.0585584	0.339303	0.220416	0.135099
CYLD	0	0.0744584	1.06805	0	0	0	0	0	0	0	0.399207	0	0.0145851	0.277431	0
ENAH	0	0	1.06431	0.193425	0.0774109	0	0.0894422	0.178888	0.0103502	0.080309	0.562522	0.105104	0.150552	0.333667	0
TRIM55	0.274807	0.190528	1.05176	0.0730305	0.0844645	0.173435	0.125802	0.460038	0	0.13759	0.532674	0.151843	0	0.488278	0.135145
BAG3	0.056809	0	1.04502	0.0336614	0.21327	0	0.0555134	0.732975	0	0.28556	0.371805	0.284191	0.00799221	0.459652	0
LMCD1	0.288826	0	1.03614	0	0.0607885	0	0.0319816	0.00584725	0	0.249887	0.447233	0	0.452402	0.369108	0.0172125
MACF1	0	0.403314	1.03367	0	0.117344	0	0	0.125691	0	0	0	0	0.0581078	0.235092	0.0405376
CKAP5	0	0.167705	1.0184	0	0.0747702	0.106973	0	0.120332	0	0	0	0	0.450132	0.145095	0.0104733
LRRFIP1	0.125315	0	1.00685	0	0.241668	0	0.331167	0.250447	0.445475	0.0308542	0	0	0.511403	0.15353	0.229262
CSPG4	0	0	1.00482	0.065665	0.166065	0	0.118189	0.0868554	0.194514	0	0	0.0625851	0.323635	0.4039	0.0671964
NEXN	0.0801266	0.22218	0.977513	0.0848926	0.38928	0	0	0.499383	0.00396529	0.432528	0.4136	0	0.195777	0.0726736	0
KPNA1	0.0547421	0	0.972309	0.0476814	0.0804544	0.0262878	0.101561	0.341294	0.0163032	0.0596743	0.262129	0	0.541605	0.183935	0
CAMK2D	0	0.149432	0.942528	0	0.128453	0.025357	0	0.323922	0.0821419	0	0	0.120056	0.382831	0.218043	0
SLK	0.0716221	0.181162	0.931633	0.517002	0.075227	0	0	0.154618	0.0041562	0	0.356857	0.345041	0	0.586909	0
CALU	0.195748	0	0.925531	0	0	0	0.0583606	0.0506427	0	0.082108	0.172914	0	0.201582	0.405436	0.0789583
SPAG9	0	0.30225	0.920873	0.31593	0	0	0	0.0161417	0.180764	0	0.473988	0.144725	0.0624059	0.164687	0.18954
CLIP1	0	0	0.914813	0.157819	0.223271	0.0526472	0	0.291901	0.0894756	0.0859586	0.549492	0.299405	0.207199	0.0648832	0
FILIP1	0	0.335215	0.913542	0.312454	0.220026	0.00111224	0	0.408141	0.307724	0.295669	0.445862	0.301354	0	0	0
TRIM54	0.16554	0	0.90848	0.246112	0.156904	0	0.242797	0.0253528	0.0548122	0.155936	0.51129	0.337007	0	0.210464	0
ANKRD2	0	0	0.905225	0	0.336399	0.103783	0	0.356148	0.118438	0	0	0	0.180881	0.120932	0.0480504
EIF5B	0	0	0.899166	0	0	0	0	0.0985924	0.0618066	0	0	0	0.0187383	0.545238	0
AMPD3	0.00839599	0.333317	0.886935	0	0.109293	0.00364774	0	0.313071	0.18569	0.0879828	0.450417	0	0.0494279	0.314945	0
PDLIM3	0	0.0259777	0.879964	0	0	0	0.148934	0.0166149	0	0.0153	0	0.183948	0.603045	0.105982	0
SLAIN2	0.118436	0	0.870917	0	0.212751	0.0831325	0.0443099	0.121034	0	0	0.152975	0.154263	0.525812	0.0203469	0
GLRX2	0.175703	0	0.87011	0.00226307	0	0	0	0.0605892	0.0478435	0	0.0487617	0	0.0702393	0.115157	0
STYXL2	0.0755591	0.268863	0.865397	0	0.268032	0	0.139619	0.241892	0	0	0.595958	0	0	0.126059	0.146002
LMOD2	0	0.432471	0.849578	0	0.398179	0	0	0.176654	0.0002116	0.335797	0.346103	0.0920741	0.23299	0.143142	0
USP47	0.0172746	0	0.841377	0.0759276	0	0.098039	0	0.410819	0	0	0.171662	0	0.444261	0.304343	0.0124527
CSRP3	0.339393	0.123243	0.838667	0	0	0	0	0.183806	0.121055	0	0.17941	0	0.411016	0.399936	0
MAP2K3	0.290223	0	0.838089	0.131657	0.0532782	0	0.38968	0	0.198117	0.063236	0.152391	0.20506	0.130732	0.320497	0
MYO18B	0.0917927	0	0.836427	0	0.0127938	0.311953	0.0488998	0.343976	0	0	0.0141112	0	0.60858	0	0.102759
HSPB1	0	0	0.833482	0	0	0.238036	0	0.892213	0.0638883	0.20961	0.118004	0.518425	0.493259	0.141656	0
KIF5B	0	0	0.810184	0	0.0059222	0	0	0.295178	0	0.106523	0.101345	0	0.141646	0	0.346108
CRYAB	0	0	0.80353	0	0	0	0	0.732055	0	0.362586	0.131442	0.25886	0.317654	0.159811	0.0146427
STAU1	0	0	0.803377	0	0.480124	0	0	0.263481	0.0157677	0	0	0.166072	0.325068	0.760294	0.206836
GFPT1	0	0.172243	0.800736	0	0.012619	0.238399	0.0782672	0	0	0	0	0	0.752726	0.269921	0.299074
MAPKAPK3	0.269653	0	0.798567	0.221699	0	0.0214492	0.207524	0.0551689	0	0.0171407	0	0.0820092	0	0.314512	0
PTPN1	0	0	0.797529	0.272827	0	0	0.181929	0	0.0532753	0.397482	0.607711	0.0499405	0	0.697072	0
KLHL41	0.232212	0.232525	0.787329	0	0	0.101595	0.00162696	0.131759	0	0	0.365237	0.0937467	0.11788	0	0.0814613
STRN3	0	0.243635	0.78698	0.0561128	0	0	0.297775	0.245601	0	0.0386524	0.286843	0.157927	0.249657	0.668147	0.351213
DNAJA4	0.0780474	0	0.783754	0.121734	0.138402	0.0127341	0.176086	0.658053	0.147628	0.0879932	0.351018	0	0.331557	0.439639	0
CSDE1	0	0.147336	0.782967	0	0.466761	0	0.0479374	0.121136	0.0154424	0.0147473	0	0.374023	0.556664	0	0.0604993
NAA15	0.180069	0	0.781784	0.137218	0.139497	0.096828	0.21103	0.248223	0.0827803	0.248098	0.259577	0	0.0227218	0.638023	0
SVIL	0	0.340534	0.780595	0.119528	0.304998	0.0564091	0.107816	0.0812751	0	0.0374454	0.29518	0.321818	0.438287	0	0.171828
STAU2	0.172124	0.00352746	0.778741	0	0.413819	0	0.0053582	0.217806	0	0.00595484	0.0487968	0.562592	0	0	0.100311
EIF3A	0	0.0976997	0.772835	0.309926	0.0728148	0	0	0.0728246	0.0526963	0	0.17121	0.213532	0	0.483893	0.0949701
C4orf54	0	0.102907	0.768245	0	0.126741	0	0.191633	0.0402598	0	0	0.366558	0.414518	0	0.40828	0.125977
MAP4	0	0.111323	0.768116	0	0.19009	0	0.00836926	0.124962	0	0	0.0238054	0.121763	0.249371	0.201022	0.177576
ALDH1B1	0.24008	0.00929739	0.765927	0	0	0	0.0294829	0	0.0145998	0	0	0.292432	0.189205	0.371077	0
UACA	0.0944697	0.42095	0.764894	0	0.276239	0.0844743	0.0579432	0	0.0742817	0	0.0188318	0.23892	0	0	0.0287991
EEA1	0	0.387579	0.760058	0.0980877	0	0	0.0527974	0	0.026455	0	0.266953	0	0.126413	0.0576075	0.0773661
CORO6	0	0.408858	0.758201	0	0.432591	0	0.10765	0	0	0	0.111988	0.260827	0.252057	0.318054	0.118758
ATXN10	0.0682221	0	0.752989	0	0	0	0.324891	0.355158	0.0577102	0	0	0.388305	0.0448699	0.306691	0.104405
MAP4	0	0.0745373	0.751605	0	0.246864	0	0.129794	0.105747	0	0	0.00852047	0.120513	0.310966	0.18346	0.121398
SMG1	0	0.0358357	0.750642	0.585943	0	0	0	0.0852099	0.132119	0.283486	0.442315	0	0.180124	0.0849777	0.0747255
IL18	0	0	0.746826	0	0.0599957	0.230921	0	0.157814	0.318941	0	0.39354	0.201817	0.494082	0	0
MAPRE3	0.0829364	0	0.744934	0	0	0.091399	0	0	0	0.0374287	0	0.407549	0.0536614	0.145859	0.0263729
KIF1B	0	0.225922	0.744925	0.0199693	0.0709347	0	0.421412	0.056912	0	0.204029	0.330461	0.162222	0.26373	0.0471155	0.169848
RAB21	0	0.106265	0.736893	0	0	0	0.107236	0.105561	0	0.257194	0.379116	0.144208	0.338551	0.320164	0
RRAD	0.00838901	0.0775542	0.734878	0.0986407	0.172913	0	0.398035	0.161241	0.0529759	0.312831	0.161596	0.653515	0	0.695296	0
KPNA3	0.140502	0	0.729742	0	0.170088	0.101934	0.22723	0.368018	0.0373928	0.022615	0.027491	0.350223	0.253721	0	0.262016
SYNE1	0	0	0.728468	0.194949	0	0.0766324	0.279611	0	0	0	0.3329	0	0.000748865	0.00982441	0.404846
OBSCN	0.336376	0	0.716268	0.0232142	0.0388972	0	0	0.00742006	0.0143359	0	0.247236	0	0.160327	0	0.0147272
FXR2	0.23081	0	0.710614	0	0.336564	0.0335927	0	0.170183	0.0190117	0.0275486	0	0	0.257449	0	0
DYNC1H1	0	0.421997	0.709582	0	0.224231	0.36444	0	0	0	0	0.402007	0.312315	0.0130254	0.0732217	0.12391
UBAP2L	0	0.0372746	0.709406	0.511833	0.541361	0	0.153287	0.162646	0	0.179582	0.231804	0.036307	0	0.384208	0
PPP1R12B	0	0.213141	0.708862	0	0.225341	0.165331	0	0.124987	0.109388	0.0163027	0.02981	0.591933	0.0111852	0	0
OBSL1	0	0	0.708533	0	0.369817	0.457413	0.430957	0.212762	0.0585496	0	0	0.48148	0.00667203	0	0.484463
SLMAP	0	0.0356645	0.708205	0	0	0.0650203	0	0.146273	0	0	0.7133	0.190469	0.686436	0.0915432	0
OSGEP	0.350542	0	0.706933	0	0	0.264915	0	0	0	0.291484	0.200923	0.246965	0.237991	0.0781905	0.27755
MAP7D1	0.0567817	0.057063	0.704008	0.0963031	0.381036	0	0.756232	0.300221	0	0.0171259	0	0.397452	0	0.0591818	0
PRSS23	0.282191	0	0.702996	0	0	0	0	0	0	0.144296	0	0.265941	0	0	0
GOLGA4	0.0130011	0.080808	0.69655	0.386192	0.0901351	0	0	0.108813	0	0	0.0788435	0.012164	0.298045	0.0920216	0.118467
DYNLT1	0	0	0.693218	0.105422	0	0.14401	0.106029	0.276846	0.481613	0.337973	0.253684	0	0.357488	0.195508	0
PRKCA	0.132733	0	0.688136	0	0.112468	0.189667	0	0.116003	0.0516135	0	0	0	0.513589	0	0
HOMER2	0	0.0540518	0.685658	0	0.143536	0	0.0880458	0.0549507	0	0.00723028	0.265167	0	0.768351	0.0291605	0.0327573
PALLD	0.0366622	0	0.679773	0	0	0.163941	0	0.210604	0.11895	0	0.0390952	0	0.696494	0.0452611	0.102342
PRRC2C	0	0.267102	0.679439	0.124632	0.226741	0	0.0101284	0.0215674	0	0	0.719262	0.162747	0.026477	0.202535	0.395895
GOLGA2	0.0578161	0	0.678597	0	0	0	0.00886786	0.132448	0	0.0576149	0	0.0740468	0.141543	0	0
CDV3	0.0418515	0.0749017	0.672307	0	0	0.106634	0	0.326962	0	0	0.232033	0	0.346534	0.599998	0
ALPK3	0.0933331	0.0615338	0.671191	0.64778	0.390223	0	0.0687653	0.089668	0.174756	0.292836	0.456952	0.0720037	0.465311	0.148039	0.0658997
ABRA	0.0405504	0.0307272	0.668596	0.12681	0.256058	0	0.0298591	0.150217	0	0.887202	0.375996	0.278613	0.330146	0.191835	0
EIF2B4	0	0	0.666879	0.00667448	0.170303	0	0.119333	0.120326	0.0375439	0.100576	0.0828435	0.143509	0	0.556528	0
CALCOCO2	0.170903	0	0.662443	0	0	0.360001	0	0.0116844	0	0.15391	0	0.282207	0	0	0.0607416
SYNPO2	0	0.0853152	0.662396	0.00364476	0	0	0	0	0	0	0.798758	0	0.406966	0.126717	0
WNK1	0	0.0774937	0.661524	0.118436	0	0.0566426	0	0.172252	0.0962813	0	0.250562	0.108838	0.582709	0.0669355	0.179654
NAA35	0.0639493	0	0.656942	0	0.0612863	0.277125	0	0.0430517	0	0	0	0	0	0.00334187	0.313736
PDCL3	0	0	0.655085	0	0	0.0470686	0.284343	0.772206	0	0	0	0.067717	0	0.180464	0.146767
NEB	0	0.228412	0.652759	0	0.093152	0	0	0	0.0908693	0	0.185655	0.146458	0.982201	0	0.353282
OBSCN	0.365912	0.0270704	0.651713	0.0169096	0	0	0	0	0	0	0.240292	0.01325	0.29618	0	0.000679748
KLC1	0	0	0.649341	0	0	0	0.0413067	0.0562889	0.0121585	0	0	0.305208	0	0.560803	0
NUFIP2	0	0	0.646044	0.806404	0.638423	0	0.0149379	0.0418875	0.111737	0.767456	0.308051	0.124985	0	0.223827	0.112933
IARS1	0.0598362	0	0.645789	0	0.210876	0	0.246913	0.36464	0	0	0	0.284492	0.154136	0.634575	0
TMOD1	0	0	0.642861	0	0	0.378877	0.213638	0.383699	0.118888	0	0.0866542	0	0	0.32412	0
MYPN	0.180542	0.333906	0.641305	0	0.0507658	0.0650151	0.0455648	0.119787	0	0.0733758	0.539193	0.0111774	0.136391	0.169546	0
SARS1	0.319761	0	0.640203	0.0298374	0.0697235	0	0.139963	0.297208	0.0191089	0	0	0	0.21467	0.365681	0.0655286
ERC1	0	0.289813	0.639058	0.28681	0	0	0.0405981	0.075621	0	0	0.290497	0.266587	0.148395	0.679229	0.0944054
RHEB	0.219292	0	0.635049	0.704602	0.0170711	0.0540673	0	0	0.640815	0.304257	0.00662633	0.313459	0	0.397572	0
ADPRHL1	0.0271125	0	0.631519	0	0	0	0.0603439	0	0.0512978	0.484956	0.456372	0.203376	0.296479	0.266442	0.018232
USP2	0.210297	0.0631168	0.628244	0.436501	0.169126	0	0.178011	0.0562078	0	0.797259	0.408043	0.047222	0.324113	0	0
SAMD4A	0.0516637	0.145456	0.625435	0.376721	0.376985	0.142198	0.0855029	0.0434912	0	0.147299	0.607006	0.127296	0.386536	0.0016194	0.106766
RPAP3	0	0.0961086	0.623732	0	0.0429124	0.234802	0	0.232266	0	0	0	0.181301	0	0	0
TRAFD1	0	0	0.620302	0	0	0.113594	0.0253357	0.0071566	0	0.223228	0.397596	0	0.296374	0.268774	0
GCN1	0	0.280189	0.619617	0	0.445414	0.289415	0.00834953	0.314923	0.105794	0	0.0169086	0.196982	0	0.410833	0.019334
DNAJB6	0	0	0.618505	0.253914	0.582027	0	0	0.833176	0	0	0	0	0.607948	0.0422059	0
PICALM	0	0.212255	0.616651	0.352588	0	0.0933232	0.0661804	0	0.00450659	0.622474	0.302772	0.301032	0.00234953	0.0801988	0
PDLIM3	0	0.00468446	0.615635	0	0	0.120741	0.159136	0.279855	0	0.153096	0.141773	0.42071	0.563303	0.0969963	0
NUDCD3	0.204236	0	0.614959	0	0.268383	0.30754	0.195408	0.221609	0.275993	0	0	0.0562397	0.37994	0	0.136927
VCP	0.109194	0.0285813	0.614935	0	0.326208	0	0.0288279	0.288472	0.116662	0.0581295	0.248329	0	0.21679	0.0626769	0
SERBP1	0	0.102338	0.605177	0	0.161838	0	0.011543	0.243097	0	0	0	0.088836	0.265176	0.361669	0
NES	0	0	0.60488	0	0.211227	0	0.111002	0	0	0.495949	0	0.0490553	0	0.574993	0.264329
RAPH1	0.0607058	0	0.603083	0	0	0	0.266857	0.0679245	0	0.0425701	0.335538	0	0	0.3855	0.319841
DYRK1A	0	0	0.601312	0.656222	0	0	0.104988	0	0	0.156104	0.733459	0.157058	0.413957	0.22286	0
EIF2A	0.0895019	0.191362	0.600669	0	0.108665	0	0	0.116543	0	0.0813437	0.159443	0	0	0.2639	0
GANC	0	0	0.596122	0	0	0.223789	0	0	0	0	0.179715	0.0577287	0.382194	0.625812	0
HDAC4	0.0083086	0	0.596045	0.617804	0.158097	0.151521	0	0	0.219141	0.189417	0.0987522	0.245218	0.220602	0	0.00362139
DYNC1LI1	0	0.0648505	0.595965	0	0.370695	0.224518	0	0.292094	0	0.00907889	0	0.142756	0.294056	0.120562	0
SUGP2	0.238557	0	0.592198	0	0.0277785	0	0.462717	0	0.13845	0	0	0	0	0.170429	0.73276
RANBP2	0	0	0.59019	0	0.00242629	0.0710121	0	0.171271	0.0604766	0.152806	0.76916	0.224842	0.440227	0.343589	0
RRAS2	0.0486873	0	0.589109	0.109989	0	0.140683	0	0.212469	0	0	0.722823	0	0.680725	0.250172	0
NAA50	0	0.027238	0.58525	0	0	0	0.301357	0.169475	0.0460006	0.0911547	0.156593	0	0.477806	0.213817	0.0413927
HDLBP	0.22218	0.0332412	0.581074	0	0.228929	0.0519059	0.149835	0.168951	0.143189	0	0.10486	0.267975	0	0	0
STRIP2	0	0.241448	0.578847	0.382812	0	0.228613	0.0684645	0.140756	0	0	0.597976	0	0	0.761369	0.235261
MYH1	0.0404777	0	0	0	0	0.191631	0.157853	0.087921	0.0617077	0.108397	0.084662	0	0	0.0919304	0
PDLIM7	0	0	0.238978	0.161588	0	0	0	0	0	0.0495241	0	0.358222	0.11258	0.167507	0
MYBPC2	0.0511975	0.0648516	0.158619	0.0318504	0	0.000820892	0.103412	0.0244201	0	0.0448987	0	0.54658	0	0.186054	0
PGM1	0.278348	0.290229	0	0	0	0.128723	0.01643	0	0.0705216	0	0.178328	0.386631	0.0464108	0.067541	0
PDLIM7	0	0.0130773	0.202175	0.130193	0	0	0.0392776	0	0	0.0343495	0	0.275625	0.106871	0.136878	0
TNNC2	0.0828714	0.0850873	0.0930451	0.0297557	0.00203302	0	0.0963253	0.0333279	0	0.0184478	0	0.437249	0	0	0
CASQ1	0	0	0.325537	0	0	0	0.0436793	0.00566304	0	0.0707027	0	0.539485	0.249741	0	0.162383
PGM1	0.322271	0.254641	0.0647121	0	0	0.0973155	0.0474798	0.104278	0.120087	0.0637937	0.159782	0.418842	0	0	0
PDLIM7	0.0141845	0.0148589	0.202818	0.128508	0	0	0.116364	0	0	0.0377388	0	0.390456	0.162951	0.106218	0
TPM1	0.107899	0.118093	0.108301	0.0105582	0	0	0.0708415	0.00324718	0	0	0.150327	0.573414	0.20646	0.09565	0
ATP2A1	0.0360693	0.112848	0	0.000963622	0.000176476	0.00821585	0.312977	0	0	0.0919246	0.146617	0.485229	0	0	0.00418217
MYL1	0.114526	0.125787	0.194768	0	0	0.0111516	0.0735278	0	0.0111813	0.0328677	0.159924	0.619144	0.241873	0.0802802	0
PYGM	0.397148	0.113466	0	0	0.120702	0	0.0240104	0.167611	0.101401	0.132644	0.0494553	0.328003	0	0	0.141604
GPD2	0	0.394999	0	0	0	0.424752	0.142934	0	0	0	0.188503	0.54423	0	0.234564	0.224526
MYLPF	0.00578049	0.0660035	0.0179224	0.0228198	0.0221044	0	0	0.00955433	0	0.0429784	0.12634	0.52868	0.160052	0	0.17285
CACNA1S	0.212661	0.116952	0.101059	0	0.0860421	0.189104	0.284981	0	0	0.032725	0.142802	0.165019	0.599091	0	0.24727
GPD1	0.180621	0.000342659	0	0.0566047	0.198437	0	0.36637	0	0	0.0988025	0.026906	0.444538	0	0	0.0457371
RYR1	0	0.409064	0.144065	0	0.115153	0	0.0771523	0	0	0.036707	0.252593	0.167697	0.23083	0	0.282502
CMYA5	0.0474139	0.362675	0.0770162	0	0.286957	0.182644	0	0	0.0517458	0.0222706	0.276542	0	0.182616	0	0.234407
ACTN3	0.0985371	0.116854	0.22248	0.0282248	0.165822	0.416851	0	0	0.331464	0	0	0.299419	0	0.245444	0
CALM1	0	0.0135973	0.12509	0.185255	0.21828	0.29796	0	0	0	0.0860561	0.0123485	0.288929	0	0.152064	0.112655
AGMAT	0.0234613	0	0.0320975	0	0	0.255983	0.461039	0.255297	0.0620776	0	0.0637254	0.371356	0	0	0
AK1	0.318535	0	0.125382	0.0288272	0	0	0.295664	0.0911584	0	0.126103	0	0.504344	0	0.0396279	0
PHKB	0.149933	0.145302	0.0994427	0	0.109523	0	0.315219	0.099694	0	0.0580213	0.0790104	0.504016	0	0	0
AGL	0.161964	0.0590042	0.0249936	0	0.0811988	0	0.498332	0.163978	0	0.131611	0.222044	0.439237	0.15249	0	0.256156
PPP3CA	0.0867174	0.286138	0.0378027	0	0	0.206334	0.258592	0	0	0.0887766	0.0222251	0.627866	0	0.495281	0.207807
FSD2	0.153835	0.0335631	0.207675	0.543138	0.0601194	0.179566	0.0976832	0.0127154	0.0107667	0	0.0962351	0	0.585489	0	0.273462
ENO3	0.383128	0.112907	0	0.0164257	0.097014	0	0.273895	0	0.135266	0.138015	0	0.287076	0.159878	0	0
ASPH	0	0.0931242	0.461538	0	0	0.251261	0	0	0.0147131	0	0	0.508758	0.276706	0	0.058391
ATP2B2	0	0.0861551	0.0870738	0	0	0	0.368134	0	0	0	0	0	0.00769935	0	0.30107
LMOD1	0.25543	0.347404	0	0	0.0120854	0.259601	0.241419	0	0.0943513	0.0061524	0.12563	0.459172	0.0196173	0	0.00660209
MYOZ1	0.103495	0.0666888	0.0440043	0	0	0.144635	0.0812068	0.0726682	0	0.15668	0.118981	0.444909	0.0351949	0	0.0671542
RGS10	0.162171	0.0216336	0.234334	0.03459	0	0.137472	0.236815	0	0.0690543	0	0.0738549	0.171734	0	0.189406	0.0339145
CAPZA1	0	0	0	0	0.0813814	0.302557	0	0	0.1423	0.359282	0.151137	0.0897318	0	0.313814	0
NIBAN1	0	0.185902	0	0.123736	0	0.264902	0	0.130667	0	0.0332432	0.0424327	0.148808	0.331806	0	0
JSRP1	0	0.0667754	0	0.318412	0	0.0377997	0.166489	0	0	0.108902	0.036895	0	0.248662	0	0.0692573
UNC45B	0.0640189	0.40345	0.236784	0.253015	0.116418	0.14017	0	0.570318	0.0154452	0	0	0.66114	0	0.0292481	0.0152203
CACNB1	0	0	0	0.0360755	0.0796993	0	0.538285	0	0	0	0	0.19284	0.185441	0.321507	0.3445
ADSL	0.157656	0.354051	0	0.00775144	0	0.108854	0.179507	0.10903	0	0	0.10546	0.39093	0	0	0
TRDN	0	0.118474	0.559362	0	0.0517444	0.0105533	0	0.00504867	0	0	0	0.412591	0.46714	0	0
TPM2	0.11856	0.0398006	0.0784235	0.0123643	0	0	0	0	0	0.0841045	0.0888274	0.447459	0.173653	0	0
QDPR	0.00518169	0	0	0.0247871	0	0.416975	0.105709	0.289266	0.0105908	0.112766	0	0.417815	0.17055	0	0
CAP2	0	0.0485785	0.0978073	0.208686	0	0.299975	0	0	0	0	0.288373	0.252226	0.456449	0	0
TPD52	0	0.137874	0	0	0.122192	0	0	0.0773471	0.0795711	0.0260517	0.104915	0.399423	0	0.109894	0
STAC3	0	0.213998	0.108749	0	0.201093	0	0.242277	0	0	0.0852589	0.110158	0.665104	0.121972	0.0543295	0.111713
CAPZB	0	0	0	0	0	0.105476	0.281836	0	0.0464235	0.163058	0.0520735	0.123675	0	0.104234	0
ASPH	0	0	0.485516	0	0	0.201962	0	0	0.0791107	0	0	0.509743	0.317202	0	0.0250961
ULK3	0.117312	0.127594	0	0.364787	0	0.052197	0.248002	0	0	0	0	0	0.0978919	0.0826991	0.245575
PRKAG3	0	0	0.00916905	0.102452	0.121046	0.244477	0.301578	0.226512	0	0.157878	0.0931524	0.323899	0	0	0.11422
GAMT	0.16042	0	0.0228599	0	0	0.127952	0.194217	0	0	0.24595	0	0.186772	0	0	0.245128
GSTM2	0	0	0.248521	0	0	0.554861	0.28146	0	0.101837	0.0643072	0	0.197508	0.00308855	0	0
RTN2	0	0	0.0809164	0	0.0977709	0	0.441176	0.162654	0	0.152938	0	0.39396	0	0	0.049049
MLEC	0.1764	0.332549	0.010534	0.00467204	0	0.0355468	0.315306	0	0.221884	0.0614622	0	0.512496	0	0	0.195035
NHLRC1	0.242949	0	0.0279682	0.411079	0	0.350998	0.115776	0.195368	0	0	0.407793	0	0.211418	0	0.0566333
GMPR	0	0.189914	0.0265577	0.0653678	0.029166	0.0187259	0	0.191585	0.126022	0.110958	0	0.307445	0.0547798	0	0
ESYT1	0.0209922	0.0917821	0	0.670341	0.129224	0	0.205404	0	0	0.0760429	0.0411222	0	0.114774	0.179224	0
DEPTOR	0	0	0	0.22717	0	0.0123587	0	0.142465	0.0639323	0.249888	0.71844	0.689165	0	0	0
RASA4B	0	0	0.163019	0	0	0.372101	0.193528	0	0	0.0570724	0	0	0	0	0
TMOD4	0.076001	0.0939249	0.0298191	0	0	0.149025	0.300715	0	0	0.100483	0.136917	0.724081	0	0	0.130425
NIT2	0.227598	0	0	0	0	0.320528	0.0035021	0	0.10967	0	0	0.0389336	0.0371526	0.215177	0.449814
PPP1R14C	0.252538	0	0.122838	0	0	0.420379	0.299607	0.0475289	0	0.0954825	0.0254148	0.14227	0.119971	0.380582	0.288801
MYOZ3	0.110557	0.410518	0.018272	0.150245	0.218315	0	0	0	0	0	0	0.407562	0.670124	0	0.0932537
NEB	0	0.315774	0.410244	0	0	0	0	0	0.125651	0	0.362404	0.179883	0.736241	0	0.341485
ALDOC	0.071963	0.0246899	0	0	0	0.169111	0.119337	0	0.0410235	0.190873	0.116667	0.0486732	0.230081	0.0393303	0
JUP	0	0.139039	0	0.0893692	0	0	0.264964	0	0.0192901	0.301406	0.0771428	0.429341	0	0	0.30128
MYH2	0.09421	0.318696	0.168516	0	0.0418777	0	0	0	0	0	0.215973	0.659391	0.411773	0.0633823	0.0796731
CYP27A1	0.0158513	0	0	0.203687	0.296701	0.165954	0.246786	0.290721	0	0.11521	0.305495	0.157418	0	0	0
GALK1	0.263517	0	0	0	0.0431805	0.2173	0.108771	0.238261	0.201457	0.141017	0	0.486632	0.0372999	0.528149	0
CMBL	0	0.229601	0.168539	0	0	0.398947	0.0553537	0	0	0.0966176	0	0.887379	0	0	0
CLTCL1	0.177181	0.0445356	0.26653	0.111847	0.267354	0.177446	0.170819	0.15535	0	0.0801315	0.150602	0	0	0.0147468	0.527048
PPP1R3C	0.0880851	0	0.278692	0.621579	0.140187	0.00817782	0.204003	0.00812582	0	0	0.399079	0.154901	0.169349	0	0.101053
OLA1	0	0	0.205547	0	0	0	0	0	0	0	0	0.231915	0.0349279	0.0420136	0.239337
CCDC25	0	0.152614	0	0	0.0974116	0	0	0.0794704	0	0.100471	0	0.27947	0.284672	0	0
TPM1	0	0	0.0875925	0.0155093	0	0.139177	0.124043	0.243863	0	0	0.0264568	0.553614	0.0255805	0.0777638	0
EEF2K	0	0	0.361829	0.31455	0	0.636165	0.0948828	0.268904	0	0	0	0.555793	0.193203	0	0.20927
DHRS7C	0.294018	0.0938309	0	0	0	0.0860347	0.28702	0	0.181411	0.174785	0.0181444	0.13863	0	0	0.130663
CAPN7	0	0.363246	0.127024	0.478176	0	0.298043	0	0	0	0.661461	0.275584	0	0.141695	0	0.387488
EML1	0.274602	0	0.324403	0.0768749	0	0.128011	0.430689	0	0	0.471259	0	0.495037	0.259695	0	0.250067
GATM	0	0.00540935	0.221217	0.242462	0.266924	0.843161	0	0	0	0	0	0	0	0.545265	0
SQSTM1	0	0.421082	0.0819916	0.512414	0.3262	0	0	0	0.286295	0.0411588	0.436327	0.215372	0	0.274168	0
PEBP4	0.30829	0.288737	0	0.179415	0.0304894	0	0.318855	0	0	0.180866	0.0556381	0	0	0	0.528078
SCN4A	0	0.412083	0	0.208774	0.106389	0	0.526066	0	0	0	0	0	0	0	0.346392
ATL2	0.0257423	0.124592	0.0921483	0.182686	0	0.537838	0.284239	0	0.0992421	0.454273	0.277062	0.365096	0.0267205	0	0
JPH2	0.0116463	0.195221	0	0.211808	0.568849	0.252016	0.440404	0.00563711	0	0.239731	0.0564766	0.112922	0.300359	0.339301	0.384422
LRRC20	0.00963705	0.030158	0	0	0.373406	0.444671	0.276648	0	0	0.0747176	0	0.176216	0.228231	0	0.175225
P4HB	0.199888	0.262902	0	0.0522781	0.0165749	0.229232	0.115866	0.0500999	0	0	0.404839	0	0	0.193128	0.206795
CACNA2D1	0	0.0906993	0.185258	0	0.0778266	0	0.270358	0.0729983	0	0	0.387515	0.0928674	0.523138	0	0.204791
ANK1	0	0	0.0627265	0.165806	0	0	0.34686	0	0	0.0231747	0	0	0.123608	0	0.423949
CKM	0.368464	0.0610953	0	0	0.249573	0	0	0.0281808	0.0576116	0.15923	0.213947	0.295844	0	0.000232969	0.0620947
METTL7A	0.0383159	0	0	0	0	0.228075	0.211758	0	0	0.482033	0.034796	0.375474	0	0	0.180423
CD38	0.109361	0.0219543	0	0	0.303908	0	0.483206	0	0	0.0463133	0	0.478202	0.15428	0	0.562462
TPM1	0.0237351	0	0	0.0533561	0	0.103405	0.150996	0.172081	0	0	0.0403766	0.616881	0.0821071	0	0
PLCL1	0.255723	0.293601	0.18253	0.0324941	0	0.283357	0.372584	0	0	0.236848	0.0416495	0.458105	0	0.0186339	0.12031
ANXA11	0.17299	0.0471227	0.0816624	0	0	0.0619437	0.0699829	0	0.596599	0	0	0	0.147278	0.975218	0
KBTBD12	0.13394	0.179253	0.2372	0.0207725	0	0	0.122526	0.408837	0	0.000948636	0.410409	0.0176879	0.222775	0.0545351	0.12699
PFDN5	0	0	0	0	0	0.01346	0	0	0	0.02886	0	0.00766664	0	0	0.0116227
SMTNL2	0.281898	0	0.399887	0	0	0	0.26767	0.329698	0.067273	0.229527	0.202439	0.446289	0	0.293707	0
STX4	0.0112976	0.0721644	0.0914134	0.271025	0	0	0.0721553	0.0365729	0	0.162653	0	0	0.318263	0.717219	0
THEM4	0.0924599	0	0.00584467	0	0.564519	0.099269	0	0.232594	0.0836798	0	0	0	0.0629885	0.00437612	0.217472
TPP2	0.134793	0.318279	0	0.211991	0.189896	0.352048	0	0.129277	0.0254568	0.0316754	0.416201	0	0	0.104735	0.17277
LIMCH1	0	0.202036	0.208111	0	0.198992	0	0.726086	0	0	0	0	0.327951	0	0.445109	0.403063
MYH7B	0.151897	0.21313	0.0311982	0.276881	0.306805	0	0.161287	0	0.0252826	0.149593	0.188602	0	0.643182	0	0.133513
OSBP	0	0.363793	0.0483863	0.233293	0.0123424	0.00500871	0.296138	0.209898	0	0.17732	0.131987	0.27884	0	0	0
SPEG	0.319213	0.0359769	0.215967	0.0415356	0	0.168929	0.119265	0.00870745	0	0.13772	0.22469	0.18107	0.246905	0	0.0277991
B3GLCT	0.330835	0.0783271	0.22324	0	0	0.331285	0.267319	0.0800276	0	0	0	0.160769	0	0.110339	0.465497
RAB24	0	0.113681	0	0.0621544	0.122784	0.0204078	0.0188588	0.0505901	0.0690973	0	0	0.236125	0.0252981	0	0.113564
ALS2	0	0.394154	0.06709	0.254731	0.278464	0.240235	0.0771193	0	0.0684109	0	0.22082	0.212928	0	0	0.0742653
CCDC6	0.0102305	0.173292	0.246962	0.249676	0.109838	0.121459	0	0.12907	0	0	0.23286	0.140773	0	0.347858	0.0426447
STIM1	0.0717463	0.0420776	0.178776	0	0	0.0448991	0.583155	0	0	0	0	0.378004	0.07235	0.057758	0.241071
VPS18	0	0	0.011274	1.34841	0.167205	0.124378	0.115758	0.174648	0	0.351569	0.373458	0.155882	0.0516465	0.0416711	0
KSR1	0.0652965	0.136226	0.0688619	1.33638	0.417892	0.186523	0.318857	0.168757	0	0	0.0445085	0	0.039983	0.512681	0.528533
TRIM25	0.0514909	0	0	1.26116	0.164157	0.560611	0.0211609	0	0.134625	0	0.0573684	0	0	0.37627	0.170975
ASAH1	0.00416032	0.12814	0	1.25807	0.11034	0.314001	0.0906974	0	0.263588	0	0.350265	0	0.618811	0.0240183	0.144456
DNAJC3	0	0	0	1.19783	0.210517	0.0909627	0	0.0845648	0	0	0.564756	0.0011946	0.0765132	0.321442	0.196424
FN3K	0.263144	0.144471	0.047976	1.17204	0	0.0440751	0	0.0992397	0	0.00423103	0	0.211172	0	0	0.093636
GNPDA1	0.0195859	0.132725	0.0457408	1.15975	0	0.346437	0.0861607	0	0.113866	0.101344	0.267184	0	0.313718	0.373682	0
RRAGC	0	0.269719	0.0640289	1.14219	0	0.136893	0.00502591	0	0	0.548881	0.243945	0.0763022	0.0647663	0.510469	0
MBP	0.133488	0.296158	0.259994	1.06938	0.209567	0.0432732	0	0	0.0639209	0	0.177313	0.0278393	0.420707	0	0
ATP6V1C1	0	0.232036	0.316212	1.05031	0.172955	0.270123	0.102154	0	0.193685	0.292922	0.134396	0	0	0.0627043	0
PCNT	0	0	0.355475	0.97359	0.248701	0.250868	0	0	0.207009	0.344264	0.555564	0	0	0.183923	0.127591
DGKZ	0.226744	0.000589947	0.261111	0.956151	0	0	0.0241702	0	0.0727055	0	0.260213	0	0.184741	0	0
RBM20	0.175391	0	0.36795	0.951003	0	0.189278	0.194415	0.0354313	0	0	0.413136	0.346739	0.602236	0.273867	0.0624604
AGO2	0	0	0.107382	0.938087	0	0.188456	0	0.0511579	0.0957157	0.229876	0.731407	0.0130789	0.234195	0.433762	0.32733
UBE2O	0	0.226428	0.163348	0.937226	0.103288	0.0669074	0	0	0	0.0266823	0.302185	0.472842	0	0.179886	0.0873551
SEPHS2	0	0	0	0.934929	0.313736	0.0509824	0.0330792	0.159876	0.0461206	0.386194	0.275496	0.413095	0.0565822	0.263228	0
RNF114	0	0.0621499	0.0623348	0.934077	0.280037	0.210346	0	0.0811033	0.142795	0.598994	0.242027	0.383918	0.180785	0.0140555	0.123826
COA7	0.139469	0	0.185593	0.906154	0.123514	0	0	0.0776129	0.0944766	0.277095	0.439595	0.0452224	0.000250947	0.217345	0
TPPP	0.00779091	0.0387464	0	0.892755	0.218236	0.286957	0.471025	0	0.102418	0.0761354	0	0.43862	0.22741	0.230245	0.409627
PERM1	0.295851	0	0	0.868059	0.214543	0	0	0.0173878	0	0.515892	0.103844	0.291211	0.000467853	0	0.29757
PALMD	0	0	0.335101	0.859401	0	0.303241	0.057518	0	0.304409	0.0295666	0.171151	0.411388	0.194897	0.116451	0
CCDC93	0.0329856	0.237176	0.0619192	0.848745	0.00276179	0.0925499	0	0.153581	0.109825	0	0.0958557	0	0	0.0405385	0.497609
PATL1	0	0.0643352	0.252234	0.83964	0.0433249	0	0	0.293011	0	0.0665066	0.162033	0	0.140807	0.126162	0.167416
GNA13	0	0.329642	0.227967	0.838748	0	0.123303	0	0.0775391	0	0.252954	0.326808	0.228904	0.146143	0.344308	0
NRP1	0.345118	0	0.0754612	0.829629	0.245812	0.243612	0.0235894	0	0.212861	0	0.355374	0	0.352979	0.290746	0.262917
TPP1	0.15979	0.148861	0	0.829498	0.187962	0.34043	0	0.0565123	0.156716	0	0.0791328	0	0.0762615	0.124096	0
TOLLIP	0	0.196142	0.2298	0.816163	0	0.205917	0	0.0351909	0.101145	0.245981	0.0272295	0.0326334	0	0.278528	0
CORO1C	0	0	0.351794	0.798595	0	0.101668	0.0857812	0.0218139	0.00399552	0.238885	0.28205	0.411935	0.12252	0.129764	0.0142545
SLC66A2	0	0	0	0.769024	0.185993	0	0	0.124258	0.0310938	0.203014	0.0998306	0.106758	0	0.374426	0.356849
NFX1	0	0	0.18317	0.765566	0.190412	0.0176928	0	0.107075	0.179302	0.0327938	0.632914	0.212011	0.0629724	0.0417728	0
FLNB	0	0	0	0.74995	0.0338901	0	0	0	0	0.281717	0.11481	0	0	0.267106	0
LARP1	0	0.153242	0.423347	0.746986	0.395627	0.18212	0.221365	0	0	0	0.055655	0	0.310767	0.476758	0.0848678
HS1BP3	0.21124	0.0922339	0.000521648	0.739548	0.101865	0.426446	0	0	0.205187	0.205258	0	0.156563	0.046776	0.188041	0
CRK	0	0	0	0.732417	0.0971456	0.0256054	0	0	0.0860362	0.672873	0.404349	0.103951	0.236245	0.0688831	0
ARFGEF2	0	0.205193	0.283963	0.728666	0.194532	0.109373	0	0	0.287447	0.266991	0.167318	0.154606	0	0	0
C19orf12	0.142864	0	0.0341745	0.727044	0.212174	0.0814612	0	0	0.520165	0.242942	0	0.106947	0.299797	0.114453	0
GPAT3	0.148385	0.42662	0.258605	0.710505	0.085185	0.198328	0	0	0	0.221003	0.730776	0	0.05963	0.31642	0
CDK4	0.206075	0	0.295203	0.706433	0	0.0618118	0	0.0632454	0	0.0143762	0.266393	0	0.121474	0.641026	0
FNBP1L	0.112347	0.256594	0.325391	0.704994	0.211961	0.0584715	0	0.238804	0.0374252	0.273021	0.185925	0	0.401969	0.0261701	0
LSS	0.0203787	0.130357	0	0.703511	0	0	0.147664	0	0.106412	0.00884381	0	0.0683818	0.185275	0	0.0695082
POR	0	0	0	0.695937	0.0573485	0	0	0.0722357	0.206613	0.175036	0.318065	0	0	0.0604896	0
PDE4D	0	0.0893076	0.351963	0.695456	0	0.0267285	0.00612139	0	0.103416	0	0.525748	0.181506	0.301799	0.170627	0
MKRN2	0	0.0219939	0.132588	0.692278	0.0289105	0.215345	0.0366853	0.0128508	0	0.213202	0.360001	0.66247	0	0.0336487	0
SH3GL1	0	0	0.0557699	0.688409	0.0756397	0	0	0.0401874	0	0.347989	0.19189	0.162766	0.0079691	0.305373	0
ARVCF	0	0	0.427197	0.68766	0	0.251854	0.0838739	0	0	0	0.167673	0	0.655875	0.0180424	0
PACSIN2	0	0.0390741	0.156262	0.686367	0	0	0	0	0	0.52203	0.129202	0	0.323373	0	0.0651502
TRAF6	0.123813	0.256491	0.27203	0.682425	0	0.11138	0	0.118787	0.123657	0.0673862	0.255417	0	0.236912	0.253585	0
ESYT2	0.0653487	0	0.212303	0.677473	0	0.0298041	0	0	0	0.324746	0.250778	0	0.304675	0.0289677	0.0765931
ARHGAP12	0.0643087	0.238755	0	0.661321	0	0.407444	0	0	0	0	0.113679	0.0226385	0	0	0.378305
PIK3R1	0	0	0	0.655903	0.251524	0.295683	0	0.1913	0	0.376218	0.0622694	0	0.250463	0	0.588592
LIMD1	0	0.03486	0	0.651269	0.191589	0.237053	0.059235	0	0	0.0639007	0	0	0.266623	0.159978	0.0205161
PPTC7	0.23931	0	0.100818	0.644776	0.151024	0.0592831	0	0	0.627382	0.551365	0.393195	0.241115	0.223668	0	0
BSG	0.344392	0.239086	0	0.639765	0.341002	0	0	0	0.266221	0.00573398	0	0	0	0	0.0210953
CERT1	0.0537613	0.404913	0	0.638074	0.119187	0.307826	0	0	0.00762443	0.0329609	0.815916	0.36425	0	0.112509	0.321073
CLTC	0	0	0.317424	0.636021	0.279744	0.15109	0.0790483	0	0	0.30866	0.51642	0.155656	0	0.233035	0.178911
IST1	0.0360413	0.0861524	0.288344	0.627308	0	0	0.00882685	0	0.17776	0.323261	0.232405	0.384337	0	0.0415497	0.0128627
PGM2	0.0483672	0	0	0.622224	0	0.278249	0	0	0	0.543051	0	0.121414	0.123702	0.206225	0
DLGAP4	0	0	0	0.617637	0	0	0.343573	0.154633	0	0	0.301051	0	0.0428107	0.406749	0
GOLPH3	0.0533549	0.0281701	0	0.615949	0	0	0	0	0.00881289	0.809936	0.290744	0.331784	0.179346	0.109798	0
KLHL30	0	0.380318	0.0659679	0.59534	0.413658	0	0	0	0.146934	0.0489054	0	0.0799683	0.165985	0.352945	0
GIGYF2	0	0.349472	0.491385	0.587262	0.583088	0.0046497	0.192927	0	0.153471	0.00958872	0.239636	0.231408	0	0.0918461	0.152719
VCPIP1	0	0.332011	0.166454	0.579528	0	0	0.0535598	0.197822	0.0804938	0.648025	0.407327	0.211889	0	0.165475	0
TNPO1	0.0796416	0.198839	0.47712	0.5771	0.0865761	0.479281	0.00303868	0.39684	0	0	0.459818	0.0318595	0	0.365545	0.204168
ARFGAP2	0	0	0	0.568156	0	0	0.0910804	0	0.0504772	0.346635	0.669963	0.335416	0.230098	0	0
NPC2	0.218514	0.0683775	0	0.567244	0	0.343766	0	0	0	0.178594	0	0.0141001	0.193993	0.0322131	0.0718876
FCN3	0	0	0	0.564267	0	0	0	0.0781698	0.0445171	0.155874	0.0497548	0	0	0.163708	0
CLTA	0	0	0	0.548555	0.0904805	0.34206	0	0.100883	0	0.38125	0.153214	0.163527	0	0.185189	0
FADD	0	0	0	0.541379	0.0654384	0.0811532	0.0151338	0.137358	0	0	0	0.329315	0	0.0431744	0
HMOX1	0	0.373204	0.341542	0.539977	0.438137	0.0110079	0	0	0.221104	0.389263	0.296499	0.122443	0	0.426626	0
GAPVD1	0	0.042808	0.350248	0.537547	0.0647178	0	0	0	0.154981	0	0.788385	0.180216	0.03049	0.229068	0.0252297
GMPPB	0.179213	0	0	0.537211	0.239326	0.117739	0.268011	0.202627	0.0803057	0.0513114	0.301471	0.403859	0	0.0327926	0.12278
SEC61A1	0	0.00706579	0.446505	0.536555	0.231132	0	0.222963	0	0	0.380504	0.40516	0.264286	0.0719709	0.402721	0
IGF2R	0	0.162149	0.195911	0.530291	0.326722	0.0240806	0	0	0.146648	0	0.490944	0	0.180043	0	0.199181
LPIN1	0.297806	0	0.302399	0.527878	0.439925	0	0	0.197347	1.13616	0.0904348	0.172663	0.40491	0	0	0.00884974
ANXA3	0.101986	0	0	0.520661	0	0.173092	0	0.0787741	0.14115	0.558085	0.180588	0	0.0190745	0	0
SPART	0.0398001	0.185927	0.0436648	0.519972	0.164904	0.284894	0	0.0982439	0	0.031236	0.646426	0.225798	0	0.0835148	0
ABRAXAS2	0.149162	0.0900197	0.0679413	0.512206	0.0555111	0.119458	0	0.323085	0	0	0	0.013604	0	0	0
ENG	0	0	0	0.510396	0.169804	0	0.142143	0.0416989	0.112061	0.717566	0.0775899	0.147951	0	0.060744	0
M6PR	0.00512454	0.0572737	0.215941	0.506391	0.086933	0	0	0.420027	0	0.000211496	0.0161449	0.100752	0	0.575072	0
APOL2	0.0702496	0.333329	0.325156	0.502248	0.0750776	0	0.151835	0	0.264353	0.0353858	0.281146	0.308935	0	0.367224	0
ATP6V1A	0	0	0	0.501539	0	0.493115	0.0817749	0.204364	0	0.314191	0.0308976	0.228789	0.153687	0	0.24778
RAB1A	0	0	0.263683	0.498975	0.0404023	0	0	0.0207487	0.108276	0.315948	0.27093	0.0887451	0.0916934	0.496047	0
GIT2	0.148716	0.1801	0.0911763	0.497406	0.043786	0.202147	0	0.316217	0.196073	0	0	0	0	0.0710326	0.136263
YTHDF3	0.0028956	0.112069	0.298808	0.49211	0.646425	0	0	0	0.0377344	0.196751	0.53942	0.248313	0	0	0
ZNF330	0	0.324005	0	0.487929	0.130798	0.0713233	0.0645293	0.130895	0	0.254241	0.475295	0.422333	0.259595	0.227503	0.00276557
ARF6	0	0.251966	0	0.48639	0.174202	0.0792748	0	0	0	0.453705	0.121578	0.301492	0.276526	0.244152	0
LNPEP	0.00852086	0.152002	0.517451	0.4855	0	0	0	0.18673	0	0	0.674502	0.474226	0.163005	0.103045	0.523508
CSNK1D	0	0.0282589	0.251092	0.483079	0	0	0.0189995	0.178398	0.0820661	0.695784	0	0	0.291644	0.470519	0.114799
RBM39	0.219062	0	0.0988712	0.481331	0.168945	0.130178	0	0	0	0	0.448059	0.339373	0	0.0384796	0.039846
PELO	0.0120708	0.0246791	0.0930134	0.481225	0.0081874	0	0.0354455	0	0	0.190813	0.562977	0.523458	0	0.551635	0.0230963
PPP1R9B	0.225258	0	0	0.480587	0.0365772	0.225445	0.11421	0	0.0596168	0.365864	0	0.371931	0.192594	0.106591	0
PLIN4	0	0	0	0.478542	0.14051	0.29673	0.0982527	0	0.806335	0.25435	0.300777	0.225165	0	0	0
TOP3B	0.0291815	0.0821463	0	0.473361	0.256215	0	0.0228944	0.203835	0.00402262	0.0918782	0	0	0	0	0.101971
MRPS25	0.245125	0	0	0.469521	0	0.235783	0.103812	0	0	0.0701904	0.0684328	0	0	0	0.549077
GET4	0	0	0.233599	0.465804	0.239165	0	0.345652	0.179336	0.181808	0.0177231	0	0	0	0	0.0907118
KDSR	0.131428	0.0255369	0	0.46277	0.0288791	0.661777	0	0.0104332	0.0604821	0.377581	0.266288	0.211882	0.0992877	0.578872	0.118789
WDR37	0.00127435	0	0	0.461687	0.412039	0	0.152861	0	0	0.382711	0.50786	0	0	0.108692	0.130227
FCSK	0	0	0.00855833	0.457484	0.181773	0.824489	0.174506	0.375665	0.0746626	0	0.131709	0.130631	0	0	0.603181
MARK3	0	0.357499	0.0595636	0.456888	0.136855	0.0220604	0.346052	0	0.0754155	0	0.181755	0.426109	0	0.153776	0.289257
KPNA6	0.118508	0.214415	0.386579	0.453564	0.447093	0	0.346066	0.0577941	0.0990457	0.126485	0.275257	0.115958	0	0.120562	0.201276
GLOD4	0.255827	0	0	0.45263	0	0.444949	0.0268645	0.207486	0	0.0857427	0	0	0.301995	0	0.278886
PREB	0.0047876	0	0	0.451795	0.367774	0.149261	0	0.28356	1.33064	0.108694	0.197931	0.305108	0	0	0.0326256
MAP2K6	0.137464	0.191355	0	0.448574	0.326043	0.12702	0	0.161806	0	0.114527	0.127369	0.340823	0	0	0.333445
WBP2	0	0.312431	0.283209	0.446464	0.0786399	0.0700531	0	0.193517	0.147778	0.212739	0.368613	0	0.163903	0.249783	0
TSNAX	0.0534907	0.0844431	0	0.444885	0.147486	0	0.0244821	0	0.0581421	0.335708	0.564287	0	0.284412	0	0
OSBPL6	0.0834517	0	0	0.437774	0.404044	0.260743	0.259369	0.218058	0	0.121354	0.425504	0.533374	0	0	0.194462
DNAJC5	0.205418	0	0	0.435493	0	0.171661	0.0589775	0.159019	0	0.351713	0.445568	0	0	0.376664	0.169827
CSK	0	0.10213	0	0.43498	0	0	0	0.0446756	0.189349	0.211625	0	0	0.0599638	0.159833	0.198232
FHL2	0	0.224636	0.00427285	0.434715	0.174244	0.08925	0.460493	0.0896917	0	0.385569	0.374972	0.49803	0	0.150504	0
COL4A1	0.0389598	0	0	0.432599	0	0	0	0.0713553	0	0.175883	0	0.0447963	0.0239335	0.511823	0
VPS26A	0	0.017787	0	0.431972	0	0.111833	0.148029	0.0098491	0.0610202	0	0.232427	0.125113	0.163571	0.30166	0
SMTNL1	0	0.353104	0.307439	0	0	0.200541	0.072726	0.182443	0	0.100837	0.0899476	0.526725	0.343098	0	0
C11orf54	0	0.238712	0.0568319	0	0	0.540573	0	0.0964752	0.202191	0.324805	0.10482	0.371757	0	0	0
ANXA7	0.218223	0.0157884	0	0	0.0919252	0.30406	0	0.0167225	0.218088	0	0.0905435	0.446994	0.478908	0.184248	0.266603
MAPK14	0.113993	0.254611	0.0577094	0.223764	0.16583	0.647941	0.0376811	0	0.0788314	0.133499	0.000571899	0.126378	0	0.0348915	0.485896
BZW2	0.0766791	0.303348	0.366124	0.110304	0	0.0307695	0.12327	0	0.179673	0.0598814	0.169416	0	0.566811	0.347992	0.0196585
UBE2N	0.162197	0	0.0700182	0	0	0.401032	0.194068	0.114278	0	0.101356	0.165244	0	0.416655	0.488492	0.00175823
PIN1	0	0.250792	0	0	0.150637	0	0.00565773	0	0	0	0	0	0	0	0.149353
APOBEC2	0.327367	0.305504	0	0	0	0.0646612	0.574951	0	0.00225493	0.055423	0	0.562357	0.10985	0.0532207	0
DNPEP	0.0874144	0	0.0474328	0	0	0.351093	0	0.212358	0.0171483	0	0.150407	0.268145	0.488093	0	0
NPEPL1	0.0998639	0	0	0	0.160439	0	0.263553	0.0409251	0	0	0.197248	0.61104	0.0623609	0	0.000487149
PPM1F	0.262145	0	0	0	0	0.356785	0	0	0.00944121	0	0	0	0.0151527	0.244574	0.124996
HMGN2	0	0.18661	0.0186231	0.0387186	0.123357	0.592835	0	0	0	0.257431	0.118497	0	0	0.0654016	0.261911
WDR1	0.101275	0	0.340823	0	0	0	0	0.148679	0	0.336657	0.695561	0	0.603689	0.311171	0.092734
NAXD	0	0	0	0.0593851	0	0.301908	0	0.0837814	0.0861392	0	0.184993	0.49649	0.101475	0.118965	0.417084
PDLIM5	0.0980188	0	0.0572252	0	0	0.0441089	0	0.136973	0.176628	0.166966	0.134275	0.212364	0.684655	0	0
BIN1	0.140697	0	0.0760077	0.118547	0	0	0.193617	0.160697	0	0.0215333	0.1829	0.33794	0.306897	0.0848421	0.100972
TCAP	0	0.196802	0.117037	0	0.673996	0.0361711	0	0.0288225	0.0209935	0.235459	0	0.211258	0.509234	0.0579035	0
PTGR2	0.394087	0.00954424	0	0.107566	0	0.215417	0.0223478	0	0	0.0840137	0.275683	0	0	0	0
NSUN2	0.0709619	0	0.278286	0	0	0	0.0364339	0.19741	0.295175	0	0.0359258	0	0.265769	0.64743	0
RTCB	0.130209	0	0.0746145	0.012921	0	0	0	0.440559	0.109976	0	0.341758	0	0.0771231	0.0451189	0
ADH5	0	0	0	0.328883	0.377099	1.08759	0	0	0.267916	0.115575	0	0.160861	0.338195	0.0485841	0
CAMK2B	0	0.00231884	0.16309	0	0.0226683	0	0.184479	0.161613	0.0388685	0	0	0	0.0525636	0	0.440299
ADPRS	0	0.243852	0	0	0	0.201074	0	0.0369838	0	0.030869	0	0	0.207228	0.404512	0
GPX1	0	0	0	0.058287	0	0.380456	0	0.246257	0.121159	0.063523	0.0131186	0	0.0288751	0.31986	0.0657678
CHCHD2	0.21671	0	0.160822	0	0.179267	0.0813801	0.400338	0.0411208	0	0.0586515	0.00129117	0.408448	0.262505	0.154024	0.0605397
SMYD5	0.150828	0.0191067	0.0302818	0	0	0.132211	0	0.252505	0	0	0	0	0.4375	0.462317	0.0636301
AKR1A1	0.368162	0.0527212	0	0.118276	0	0.713849	0.155804	0.0261049	0.0210411	0	0	0.042265	0.0998321	0.32334	0
CFL2	0.139997	0	0.431148	0	0.01599	0.203237	0	0.147713	0.131614	0.0305546	0.0773159	0.0864042	0.927233	0.0643353	0
ELOB	0	0.115462	0.124346	0	0.0505571	0.0751455	0.204061	0	0	0.0228436	0.153516	0.0874975	0	0	0.127929
TUBB4B	0.203491	0	0.423888	0.0115389	0	0	0.376944	0.398278	0	0.1223	0	0.0118873	0	0.660288	0.179531
PPM1J	0.208154	0	0.0869544	0.172886	0.103573	0	0.641788	0	0	0.122587	0	0.358529	0.649686	0	0.239578
PPIL3	0	0	0	0	0	0.503896	0	0	0.205703	0	0.0788774	0	0.0477574	0	0.200814
PRPSAP1	0.20733	0.237159	0	0.0456285	0	0.158108	0	0	0.334867	0	0.112665	0	0	0	0.204017
ERI3	0.292084	0.0620115	0.000514998	0	0.104981	0.214728	0.286174	0	0	0.0486157	0.0501179	0.0728095	0.149961	0.0108078	0
PPP2R1A	0.121721	0	0.00262551	0	0.237163	0	0.347659	0.382542	0	0.00938038	0.231856	0.230795	0	0.095508	0.352387
FHOD1	0	0	0.133783	0.0291105	0.128054	0	0.175358	0.0428081	0	0	0.306205	0.892401	0.332493	0.0174992	0.236175
FUS	0	0	0	0.0974869	0.172179	0.0131714	0	0	0	0.143112	0.0489856	0.0132934	0.0632317	0.150249	0.118986
LYPLA2	0.382254	0	0	0	0	0.0896224	0	0.261329	0.293462	0.068613	0	0	0.00525182	0.388279	0.0711409
PCMT1	0	0	0.213933	0	0	0.10578	0.0508482	0.0046918	0.0419377	0	0.0765813	0.254032	0.454655	0.203064	0.150555
TUBA4A	0.320456	0	0.393992	0	0	0.0275301	0.276485	0.49858	0	0	0	0	0.287856	0.279777	0.227944
MESD	0.122262	0	0	0.259121	0	0.15068	0	0	0.0156307	0.268106	0.11464	0	0	0.094733	0.100234
PFN1	0.278976	0	0	0	0.201943	0.0670182	0	0.132265	0.227307	0	0	0.201733	0.00823445	0.658464	0
OSBPL1A	0.183957	0.232645	0.192654	0	0	0	0.00649811	0	0	0	0	0.420447	0	0	0
MOCS3	0	0.295296	0	0.370639	0.289426	0.213802	0	0.132549	0	0.0389115	0.234798	0.121061	0.0258269	0	0
PRKCE	0.388982	0.391615	0.124415	0	0.0799406	0.0574248	0	0.312131	0	0	0	0	0.57383	0.186488	0.266733
CIRBP	0.0730666	0.157432	0	0	0	0.206677	0.252678	0	0.0686938	0	0	0	0	0	0.57712
PLIN3	0	0	0.355872	0	0	0	0.215304	0.113522	0	0	0	0.018185	0	0.721665	0
C11orf68	0.10441	0.239135	0.271436	0.0371429	0	0.25723	0	0	0.113399	0	0.169548	0.0741235	0	0.160673	0
MTPN	0.107498	0	0.39034	0.0171417	0	0.0663851	0	0.00664643	0.0530703	0.0139005	0.293887	0.0350947	0.451187	0.0635344	0
EFL1	0.0425891	0.256584	0.519766	0.0115225	0	0.187772	0	0	0.15209	0	0	0.106909	0	0.314407	0
DDAH1	0	0.120125	0.301062	0	0	0.455572	0.270639	0.174727	0.283484	0.0724842	0.177241	0.528171	0.344037	0.0183125	0
COX19	0	0.207488	0.145682	0	0.0606457	0.170356	0	0.0675578	0.000386679	0	0	0.112216	0.143665	0	0.129882
TBCD	0	0	0.266495	0.0417595	0	0.033333	0	0.127759	0.247606	0.272415	0.0976612	0.0220443	0	0.0186025	0.299078
REEP5	0	0	0.469806	0	0	0.0125879	0	0	0	0	0	0.0311758	0.239814	0.14936	0.0258372
IDH1	0.200474	0	0	0	0	0.796509	0.124883	0.159106	0.154097	0	0	0.374201	0.0925398	0	0.165202
UBA6	0.0813895	0.182664	0	0	0	0.499429	0	0.106404	0	0.113305	0.02865	0	0.0682041	0.595869	0
PPIL1	0.228029	0	0.0133549	0	0	0.450909	0	0.417838	0	0.0521231	0	0	0.534426	0.434217	0
LCLAT1	0.0267972	0	0.554598	0.162762	0	0	0.0271011	0.157942	0	0.313574	0.0136462	0	0	0	0
TMA7	0	0	0	0	0.13566	0.0115652	0	0.0444354	0.123709	0.267453	0	0.235093	0.0395679	0	0.201957
ACTA1	0.175101	0.124763	0	0	0	0.0249185	0	0.0187104	0	0.177638	0.15242	0.322581	0.360747	0.106476	0.0149452
GRB2	0	0	0.0680952	0	0	0.103415	0.04364	0.128933	0.158916	0.217025	0	0.28457	0.373668	0.112695	0.0426108
CHMP1A	0.0716656	0	0.288782	0	0.308325	0.1944	0.067982	0.233695	0.0186007	0.244255	0	0	0.111182	0.142705	0
TXN	0	0	0	0.101573	0	0.42563	0	0.173874	0	0.122749	0	0.262416	0.0224564	0.808794	0.243278
MRI1	0.119638	0.13251	0	0	0	0.221123	0	0	0.276445	0	0	0.0150663	0	0	0.292031
COMMD3	0.239902	0	0.0928829	0	0.300761	0.428837	0	0	0.0297201	0	0	0.170885	0.150882	0	0.0570924
MAPK12	0	0.0128479	0	0.0161671	0.10924	0.0579527	0.576217	0	0	0.096169	0.0367212	0.0234563	0.196485	0	0.327435
EIF5	0.341092	0	0.476555	0	0.106769	0	0.0143534	0.0650875	0.300331	0	0.5016	0	0.386539	0.15703	0
ATG7	0.10602	0.24294	0	0	0.0996783	0.327017	0.182568	0	0.257916	0.240196	0.459449	0.00292732	0	0.0803062	0.110598
PGAM5	0	0	0.262571	0	0	0	0	0.216022	0.287252	0.0653537	0.0183236	0	0.155894	0.632495	0.270533
PDLIM5	0.0440261	0	0.172378	0	0	0.04616	0	0.259426	0.126652	0.152457	0	0.122521	0.614776	0	0
PLEC	0.15266	0.128422	0.364575	0	0	0	0.0271579	0	0	0.06515	0.0979413	0.0266142	0.36273	0	0.093917
EMC8	0.306322	0	0.0601471	0.0582392	0	0	0	0	0	0.118475	0.190538	0	0.113349	0.234071	0.120789
PPP2CB	0.301692	0	0.47862	0	0	0	0.160186	0.384371	0	0.424282	0.548718	0.283999	0.433823	0.336944	0
UBE2M	0.319295	0	0	0.00209822	0	0.162717	0.137115	0.119186	0.0799694	0.00327774	0	0.136234	0.153804	0.0198933	0
ARHGDIA	0	0	0	0.204689	0	0.0736238	0	0.150699	0.0702324	0.469852	0.3243	0	0.0130275	0.856913	0
MRRF	0.279434	0	0.0997462	0.278895	0	0.0606504	0	0	0.152572	0	0.173964	0	0.133963	0.126459	0.281052
RBX1	0.0947188	0.0325514	0	0.0237634	0	0.445448	0.376165	0.0872276	0	0.010942	0	0	0.0296557	0.0344937	0.178014
SLC44A2	0	0	0	0	0.104447	0.238073	0.406599	0	0	0.0274304	0.00193453	0.0998486	0	0.255338	0.810371
COASY	0.100555	0.209754	0	0.0499533	0	0.307571	0	0.261279	0.0852709	0	0	0	0.0991878	0.185934	0
PLN	0.0241129	0.296608	0	0	0.32526	0.0458435	0	0	0	0.0988732	0.0854421	0.280199	0.824602	0	0
RXRA	0	0	0	0.352352	0.217798	0	0.171832	0.226642	0	0	0	0.217234	0	0	0
SNX9	0	0.313212	0	0.329422	0	0	0	0	0	0	0.0771148	0.212362	0	0.309433	0
ACSF3	0	0.105858	0	0.183982	0	0	0.0998096	0.201984	0.355916	0.220047	0	0.0518112	0	0	0
TUBGCP2	0	0.118777	0.00449963	0	0	0	0.100904	0.0586659	0.113163	0	0	0	0	0	0
SLC16A3	0.0140679	0	0	0.250737	0.0594777	0	0.526432	0	0.10152	0.243927	0	0.205967	0	0	0.0783847
NFIC	0	0	0.158867	0	0	0	0.211965	0.0717897	0	0	0	0.126306	0.337125	0	0.142464
GTPBP10	0	0	0	0	0	0	0	0.0634379	0	0	0	0	0	0	0
FAM240C	0	0	0	0.13926	0.0388472	0	0	0	0.30913	0	0	0	0	0	0
MRPS22	0.087395	0	0	0.00113227	0	0	0.00239827	0	0	0	0	0	0	0	0
NPLOC4	0	0	0.0554922	0.0955667	0	0	0	0	0.108361	0	0.0382137	0	0.301313	0.0306996	0.139352
CCT3	0	0	0.349363	0	0	0	0.056977	2.30967	0	0	0	0	0.0207394	0.36107	0
CA4	0.305268	0.206038	0	0	0	0	0	0.273331	0.187823	0	0	0	0	0	0
CAMK2A	0	0	0.337509	0	0	0.0120078	0.878768	0	0	0	0	0	0.473629	0	0.0182399
PDLIM2	0	0	0.107646	0	0.0747289	0	0.197506	0	0.475222	0	0	0	0.40688	0	0.190566
TINAGL1	0	0	0	0.347469	0	0	0	0	0.0425541	0.730423	0	0	0	0	0
OPA3	0.0686356	0	0	0.124274	0	0	0.464869	0.28921	0.0859602	0	0	0	0	0.0966827	0
MARS1	0	0	0.181861	0	0	0	0.0577098	0.419566	0	0	0	0	0.0164053	0.199751	0.188535
SUB1	0.0325901	0	0	0	0	0	0	0	0.00175468	0	0	0.119686	0.273275	0.372274	0
GALNT2	0	0.0697668	0.139601	0.106939	0	0	0.447912	0	0	0	0.0781414	0	0	0.438862	0.106571
GDI2	0.0982598	0	0	0	0	0.0727053	0	0.0470421	0	0	0.0752074	0	0.180531	0.688497	0
TNS1	0	0	0	0.288157	0	0	0.0154375	0	0.0746515	0	0.0981005	0	0	0	0.00731325
ASPA	0.249513	0	0	0	0	0	0.11925	0	1.11472	0	0	0.496914	0	0	0
CTNNA1	0.226426	0	0	0.249736	0	0	0.210922	0	0.212163	0	0	0	0.17063	0.559442	0
HSPA12B	0.216137	0	0	0.0361484	0	0	0	0	0.0736561	0	0.0824217	0	0	0	0
CAPN2	0.310147	0	0.505816	0	0	0	0.0871599	0.00233126	0.0173295	0	0	0	0	0.359161	0
SNU13	0.387856	0	0	0	0	0	0.117653	0.0696652	0.0437439	0	0	0	0.346481	0.27397	0
HMGCS2	0.247551	0.155424	0	0	0	0	0.094421	0.10036	1.47853	0	0	0.162816	0.0347709	0.233489	0
TEX264	0.202238	0	0	0.137096	0	0	0	0.0500688	0	0	0	0	0.0660566	0	0.0618508
CD93	0.135696	0	0	0.127068	0.166026	0	0.160316	0	0	0.611494	0	0.0120941	0	0.273464	0
KIAA1217	0	0	0.297281	0.398617	0.0553311	0	0	0.177044	0.0888735	0	0.395765	0	0.0592262	0.0260092	0
TPSB2	0	0	0	0.164785	0	0	0.0750382	0	0	0	0	0	0	0	0
KLC4	0.00406891	0.00411603	0.0308746	0	0	0	0.17784	0.11862	0	0	0	0.264362	0.103846	0	0
IGHA2	0	0	0	0.09985	0	0.199473	0.125118	0	0.152564	0	0	0	0	0	0
ITIH3	0	0	0.308735	0	0	0	0	0	0.0672678	0	0	0.179964	0.712919	0	0
RNF14	0.325168	0	0	0.294146	0.0754762	0	0	0.0085491	0	0.138517	0	0.045997	0	0	0
SEPTIN8	0.104754	0	0.016386	0	0	0.252343	0.0776647	0	0.143649	0.0914507	0	0	0	0.0759116	0.117445
SLC4A1	0	0.0290562	0	0.151552	0	0	0.0839922	0	0.00308493	0	0	0	0	0	0
PALM	0.00373146	0	0.116304	0.165321	0	0.0175966	0.111693	0.124672	0	0.214457	0.0995108	0.0611478	0	0	0
ABLIM1	0	0	0	0.0336798	0	0	0	0.0188285	0.0267195	0	0	0.042699	0	0	0
DPYSL2	0.266636	0	0	0.108667	0	0.00890917	0.0297308	0	0.0246123	0.215599	0.153253	0	0	0.0567243	0
STAB1	0.0591236	0	0	0.141174	0.189383	0	0.00574955	0.0849842	0.0762315	0	0	0	0	0.398634	0
IGLC2	0.0343959	0.0120096	0	0	0	0.00907547	0.0460516	0	0.133623	0.154289	0	0	0	0	0
HBA1	0.131288	0	0	0.21268	0	0	0.0307413	0	0	0	0	0.0756783	0	0	0
PDP1	0.252565	0.204072	0	0	0	0.0697967	0.324593	0	0	0	0	0	0	0	0.226474
NDRG1	0	0	0	0.257847	0	0	0	0	0	0.524774	0.0988121	0	0	0.0920465	0
SMOC2	0	0	0.134018	0	0.0206038	0	0.44381	0.0362658	0	0	0.0710922	0	0.113959	0.0106938	0.018684
MYH14	0	0	0.0725631	0	0	0	0	0	0.160294	0	0	0	0	0	0
RPL22	0.0654147	0	0.0808437	0	0	0	0.134542	0.0811907	0	0	0	0.085848	0	0	0.00885426
APOB	0	0	0	0.0573391	0.139616	0	0	0	0.00538643	0	0	0	0.226268	0	0.128066
PLA2G2A	0	0	0.0214898	0.145903	0	0.0227621	0	0	0.170101	0	0	0	0	0.270476	0
SNCG	0	0	0	0.00470168	0	0.061109	0	0	0.0500827	0	0	0	0	0	0
AZGP1	0.108986	0	0	0.0828042	0	0.24156	0	0	0	0.169393	0.0207506	0	0	0.0468467	0
EGFLAM	0.179134	0	0	0.198362	0.0641996	0	0.162413	0	0.395122	0.263565	0	0.227442	0.132725	0.190604	0
SERPINA1	0	0.00303829	0	0.230255	0	0	0	0	0	0	0.0167778	0.0267346	0	0.0574324	0
ADIPOQ	0.301748	0.0711553	0	0.0513312	0	0.322703	0.113183	0	0.452048	0.0714646	0.0531486	0	0.12284	0.117307	0
APOE	0	0.0280424	0.0581323	0.0315416	0.0210809	0	0.289582	0	0	0.0644393	0	0.0192679	0.213931	0	0
PSMA1	0	0	0.0944286	0.0403021	0	0	0	0.215837	0	0	0	0.0116896	0.39017	0.228093	0.00767731
CHID1	0.172907	0	0	0	0	0.0159694	0	0.111172	0	0	0	0	0.388468	0.168178	0.205429
ANK1	0.0355581	0	0	0.132315	0	0	0.310475	0.0332883	0	0	0	0.0565305	0.221275	0	0.225762
PDE4DIP	0	0.0326002	0.38071	0	0.121003	0.0429363	0.239848	0	0	0	0.248735	0	0.462756	0	0.385686
NMD3	0.100531	0	0.080775	0.264287	0.350739	0	0.0530385	0	0	0.320609	0.56552	0.32685	0	0.0142452	0
MYH6	0	0	0	0	0	0	0	0	0.142102	0	0	0	0.126621	0.180774	0
HMCN2	0	0	0.164036	0.0260725	0.097527	0	0.402585	0	0.0758227	0.10241	0	0.231148	0.0446526	0	0.00380472
TF	0.0746975	0	0.0248158	0.0167358	0	0.153908	0	0	0	0	0	0.0387821	0.104589	0	0.0722257
MYL3	0.060375	0	0	0.186766	0	0.01051	0.157881	0	0.0882064	0.0743389	0	0	0	0.0609522	0.0731258
GNAS	0	0.0414309	0.0976701	0	0	0	0.529731	0	0.150367	0	0	0.500512	0.699866	0.039273	0.0730593
PAPLN	0	0	0	0.0885939	0	0.00474622	0	0	0	0.21979	0	0.0694078	0	0	0.113653
AP2A2	0	0	0	0	0	0.154295	0.0211879	0.11225	0	0	0	0.332776	0.0160737	0.00109229	0.31954
F10	0	0	0.11189	0.0191724	0.00433078	0.0122849	0.205568	0	0.067836	0.205696	0	0.277236	0	0	0
NSFL1C	0	0	0	0	0	0	0	0	0	0	0	0	0	0	0
PKP2	0	0	0.179662	0	0	0	0	0.173757	0	0	0.17571	0	0	0	0.0922062
CRIP1	0	0	0	0.0337902	0	0.068732	0.0832107	0.0340627	0	0.126117	0	0	0.00995526	0	0
FBLN2	0	0	0	0.0316711	0	0.00749441	0.28097	0.170277	0.041658	0.0163079	0	0.207831	0	0	0
RNASE1	0.256961	0	0	0	0.114846	0.00750194	0.0526105	0	0	0	0.110078	0	0.0095524	0	0
SNRNP200	0.0503385	0.212754	0.161675	0	0	0.28818	0.0157602	0.00814677	0.142283	0	0	0	0.0831937	0	0.305055
CNN1	0.0427026	0	0.055442	0.167737	0.0173388	0.00631956	0	0	0.0746502	0.310516	0.230754	0.109568	0.156423	0	0
EPN2	0.120708	0.265083	0	0	0	0	0	0.0617137	0	0	0	0.00880093	0	0.217568	0
CYB5R3	0	0	0.12599	0	0	0	0.479216	0.00935861	0	0	0	0.0775615	0.0770693	0.576009	0.171897
C1QC	0	0	0	0.0133548	0	0	0	0.0219669	0	0.102595	0.00450235	0	0	0	0.0427922
DPP7	0	0.187569	0.108452	0.273794	0.0307668	0	0.438344	0	0.0740746	0	0.00764802	0	0	0	0.561052
MYH3	0	0	0.428152	0	0	0	0	0	0	0	0	0	0.0104643	0.0385038	0.0850224
PFKP	0.0548664	0	0	0.345334	0	0.0561514	0	0	0.138882	0.242698	0	0.110814	0	0.246373	0
MYO1C	0.107145	0	0	0.186755	0	0.242505	0.155465	0	0.142103	0.169662	0.108168	0.112383	0.0467371	0.0388924	0
AOC3	0.00774816	0	0	0	0.0143796	0.151294	0.0196338	0.00312123	0.135221	0.168676	0.0427846	0.144141	0	0	0
F13A1	0	0.00951182	0	0.0861123	0	0.00685477	0	0	0.0565037	0	0	0	0	0.0359036	0.181529
ANP32A	0.0296411	0.177039	0	0.110374	0	0.24753	0	0.136725	0	0	0	0	0.415528	0.246723	0.278798
MAP1B	0	0	0.11507	0	0.0642534	0	0	0	0	0.479705	0	0.0216234	0	0	0.019691
FXR1	0	0.226252	0.425898	0	0.280518	0	0.18559	0.245965	0	0	0.0201269	0.326469	0	0	0.00899584
C1QB	0	0	0	0.017619	0.0560829	0.0112047	0	0.0707342	0	0.0257928	0	0	0.0473684	0	0
MAP1S	0	0.401975	0	0.140493	0	0	0	0	0	0.130836	0.291001	0	0	0.134143	0.151915
S100A9	0.01757	0.105644	0.0224731	0.274679	0.0234459	0	0	0.0569114	0.0221649	0	0	0.130172	0	0.0918913	0
COBL	0	0.117788	0	0	0	0	0.423443	0.0580364	0	0	0.270598	0.110809	0.126477	0.51923	0.140906
MCAM	0	0	0	0.211988	0.0789756	0.0141487	0.0405619	0	0.038943	0.557585	0.00858113	0.097528	0.00632226	0.173397	0
ACOT1	0	0.191149	0	0	0	0	0	0	0.376769	0.111146	0	0	0.0990646	0	0.11152
MYL9	0.0369137	0	0.0973334	0.153684	0.0918668	0.0468146	0	0.048132	0.0388144	0.205766	0	0.0427896	0	0	0
S100A4	0	0	0.104311	0	0	0.0500656	0.293026	0	0.0150906	0	0	0.0891182	0.13422	0	0
INF2	0	0	0.0545826	0	0	0.110874	0.302033	0	0	0.346942	0	0	0	0.0069262	0
DMTN	0	0.0157981	0.0393702	0	0	0	0.00777642	0.0797923	0.064134	0.000248076	0	0.165499	0	0	0.0293128
ACSS3	0	0	0.298848	0.0183351	0	0.00654571	0	0.240873	0.0108079	0	0.369365	0.161334	0.180365	0	0.315797
AKAP12	0	0	0.0150897	0.154758	0.112007	0.0594653	0.107451	0	0	0.544885	0.0978717	0.0901846	0	0.050567	0.140315
FBLN1	0	0	0	0.0728609	0	0.0954377	0.0729637	0.0609776	0	0.06002	0.071488	0	0.0737063	0	0
MCCC1	0	0.0843117	0	0	0	0	0.082036	0	0	0	0.274398	0	0	0	0.245096
SAA1	0	0.0191526	0.0559977	0	0.216092	0.0851025	0	0.216866	0	0	0	0.0604015	0	0.107594	0.016243
TOMM22	0.0505039	0	0.000838972	0	0	0	0.0236762	0.0862633	0.0442466	0	0	0	0.323104	0.436115	0
LTF	0.288402	0.000483046	0.0217839	0	0	0.112831	0	0.175259	0.148876	0	0	0	0.0246777	0	0
CTSZ	0	0	0	0.0790151	0	0	0.198125	0	0.0969013	0.0270613	0.00352184	0	0	0.0920294	0
CTSG	0.0286207	0.023418	0.00227384	0.0778712	0	0.0436375	0.18394	0.139732	0.147137	0.0103385	0	0	0	0	0
LAMB1	0.208873	0	0.211189	0.124814	0	0.0451772	0	0	0	0	0	0	0.227568	0.266452	0
AK2	0.273978	0	0.00565914	0	0	0	0	0.280513	0.0821862	0	0	0.561988	0	0	0.252256
APOL1	0	0	0	0.0354273	0	0.0240736	0	0	0.000941312	0.0126346	0.0820252	0.0781957	0	0.316695	0.00397916
NCL	0	0.185805	0	0.0859453	0.0388775	0	0.170243	0	0	0	0.0162937	0.0270603	0	0.874909	0.0529245
RYR2	0	0	0.08316	0	0	0.101507	0	0	0.125623	0.26856	0	0	0	0	0
SETD7	0.228505	0.105002	0	0.0340099	0.0183467	0.0172899	0.139141	0.119663	0	0	0	0.513531	0.0818987	0.0535958	0
DBN1	0.283991	0.0535191	0	0.295476	0.165998	0	0.072688	0	0.0925355	0.466742	0	0	0	0.11848	0.0192803
PCOLCE	0.0825194	0	0.0479187	0.0687148	0.09159	0	0.297437	0.0322775	0	0	0	0	0	0.212528	0
KANK3	0.302559	0	0	0	0	0	0	0	0.0833496	0.103908	0.211621	0	0	0	0.057814
NLN	0.188916	0.146289	0	0	0.079904	0.122985	0.21636	0.101909	0	0	0	0.166146	0.00698482	0.590908	0.213226
PRDX6	0.39252	0	0	0.088749	0	0.419287	0	0.260916	0.11107	0.100165	0	0.244564	0.0823141	0.17111	0.236605
AP1G1	0.00463453	0.0868611	0.296678	0	0.454624	0.034096	0.202909	0.187644	0.10398	0.30199	0.386303	0.278536	0.114635	0	0.157341
ARIH1	0.225099	0.19511	0	0.165264	0.188848	0.259288	0	0.0242155	0	0.143306	0.306825	0.345433	0.0495412	0.0955775	0.201102
ECPAS	0.1454	0.0287631	0.362727	0.0655748	0.0310985	0.0769079	0	0.239618	0.150853	0	0.25635	0.298407	0.0707691	0.21828	0.0552987
NCK2	0	0	0	0.178896	0	0.00176913	0.407454	0	0	0	0.0260086	0.435936	0.136821	0.402084	0.273708
CHDH	0	0	0.0470698	0	0	0.30515	0.146571	0.0594691	0.273009	0	0	0.00651905	0.389688	0.347286	0
FBXO6	0.124449	0	0	0.231131	0.0924773	0.247446	0.128413	0	0.140348	0.151974	0	0.192733	0.117335	0.118151	0
GABARAPL2	0	0	0.47597	0	0.0308169	0.531343	0	0	0	0	0	0.102313	0.211746	0.10481	0.00615555
MAPK1	0	0.178019	0.325634	0.128757	0	0.320186	0.264726	0	0.0988337	0	0	0.13689	0.436897	0.346851	0.194068
PRKAR1A	0.00835115	0.21588	0	0.353745	0	0.257164	0.0481858	0.0477714	0.0905293	0.170644	0.308408	0.452306	0	0.527278	0.374993
RAC1	0.180608	0.172324	0	0.101741	0	0.255584	0	0.165617	0	0	0.0133229	0.0960706	0	0.313109	0
RAPGEF1	0	0.0275347	0.425639	0	0	0.0105159	0	0	0	0	0.0623967	0.0381931	0.0976477	0.0762761	0.298903
DCTN4	0	0.308577	0	0.12385	0.145771	0.236235	0	0.288934	0	0	0.480005	0	0	0	0.380399
AHCY	0.112261	0.15766	0	0	0	0.167313	0.167733	0.535695	0	0	0	0	0	0.609045	0.011653
UBE2Z	0.155858	0	0.133042	0	0.0418628	0	0	0.136621	0.0311393	0.243118	0	0	0.111652	0.402201	0.0581535
PHYHD1	0.336944	0	0	0	0	0.0219258	0.137045	0	0	0.150419	0.158387	0.266731	0	0.11279	0
PPP2R2A	0.0425804	0.100237	0.00508725	0	0.038968	0.303123	0.340101	0.211547	0.0853512	0.0956304	0.0835206	0.415826	0.26188	0.155762	0.0755606
ZBTB16	0.0345839	0.396863	0	0.269911	0	0.00585659	0	0	0.0246774	0.862932	0.0521547	0.00796892	0.365396	0	0
CCDC127	0	0.149348	0	0.0103796	0.102283	0.425618	0	0	0.0328715	0	0	0	0	0.217401	0.205662
CUL4A	0.0824549	0.310605	0.197855	0	0.388456	0.0806452	0.277303	0.0539541	0	0	0.126719	0.0749803	0.14433	0	0.492982
LRRC47	0.219908	0.0409526	0	0.0255091	0	0.171605	0.130814	0.0743141	0.0703783	0	0.0481235	0	0.345237	0.115037	0.197089
D2HGDH	0	0	0	0	0.246986	0.443759	0.195506	0	0.110013	0	0.0128769	0.19611	0	0	0.207154
MRPS6	0	0.19308	0.200333	0	0	0.29323	0.358141	0	0.258319	0.124929	0	0.201205	0.0787267	0.269074	0
PARD3	0.229237	0.190584	0.551757	0	0	0.214963	0	0.387351	0.0399034	0	0	0.147415	0.481522	0.338163	0
MSRB3	0	0	0	0.0142506	0	0.231255	0.3209	0.106864	0	0.167615	0.150709	0.82159	0.0938474	0.121109	0.130578
GLRX	0	0.0733363	0	0	0.251267	0.227773	0	0.366588	0.535757	0.0927894	0.182615	0.597863	0	0.390217	0
GLO1	0.173643	0.0134513	0.0841724	0	0	0.361567	0.0999495	0	0	0	0.1067	0.174343	0.331061	0	0
HECTD1	0.131601	0.109043	0.435565	0.129722	0.20134	0.0708949	0	0.164369	0.303065	0.19567	0.418168	0.0106585	0	0	0.407265
YY1	0	0.314431	0.0729442	0.190921	0.173	0	0	0.023187	0	0	0.176947	0.462002	0.141166	0.255377	0.00826339
TXNRD1	0	0.0295754	0.0247127	0.412748	0.189675	0.408478	0	0.184575	0	0.0571567	0.374336	0.753353	0	0.203197	0
CUL5	0	0.212643	0.0692422	0	0	0.418177	0.249112	0	0	0	0.256812	0.118794	0.293247	0	0.225313
PPP6C	0.00380191	0.0261324	0.184028	0.0452881	0.0464028	0.233008	0	0.286664	0.071429	0.0913059	0.405755	0.010524	0.494084	0	0.30719
RAB10	0	0.287698	0.311445	0	0.0663779	0.281438	0.514188	0.166899	0	0.104585	0.173313	0	0	0	0.27726
NAPA	0.144679	0	0.139922	0.280642	0.123039	0	0.245199	0.154081	0.281917	0.126746	0	0	0	0.0981714	0.0668585
EIF4A2	0.0612489	0.178319	0.10107	0	0.0286814	0.267185	0	0.280178	0	0.0386035	0.280148	0.290905	0	0	0
COPS6	0	0.0226449	0	0	0	0.292483	0.583416	0.396359	0.0222197	0	0	0.400097	0	0	0.0110211
GTPBP1	0	0.329057	0.120318	0.401138	0.11365	0.0443944	0	0	0.0638283	0.479172	0.345111	0	0	0.55095	0
EIF3M	0.205211	0	0.397981	0.0655224	0	0.178956	0	0.326154	0.0185588	0	0	0	0.00899434	0.579636	0
SF1	0.0428274	0.0327414	0.166752	0.0311154	0.026757	0	0.0393457	0.488708	0	0.380627	0.198896	0.0510479	0	0	0.0196791
WIPI1	0.3388	0.0795739	0.306711	0.113102	0.2796	0	0.0985367	0.182223	0	0.250593	0	0.0700351	0.223848	0.409708	0
DNM2	0.0616844	0.0890393	0	0	0	0	0.0316683	0.00277415	0.0343904	0	0	0	0	0	0.289233
CBFB	0	0.0815269	0.0740798	0.310344	0.170615	0	0	0.027793	0.200497	0.0978644	0.414579	0	0.0409512	0.798041	0
RAB5B	0.0853503	0.0457835	0.00548341	0	0.229446	0.56936	0.0728573	0.03778	0	0	0.0062268	0.0426989	0.0170983	0.135867	0.20963
PGLS	0.185191	0	0	0	0	0.231864	0.0890085	0.103724	0	0.0919468	0.0955605	0	0	0.0482252	0.183253
UBE2D3	0.190002	0.232985	0.0259064	0.078043	0	0	0.0795461	0.336427	0	0.250075	0.193453	0.0491942	0.2014	0.81249	0
ELOC	0.13488	0	0	0.0157124	0	0.0979971	0.433774	0.0407441	0	0.203673	0	0.252326	0.240392	0.522188	0
HNRNPH3	0	0	0.0805763	0.117253	0	0.364353	0	0.0702464	0	0.177215	0.179567	0.18581	0.324806	0.367809	0
PLIN5	0.0183146	0.0462548	0	0.0863203	0.0992995	0.21055	0	0.0624069	1.19935	0.0251608	0.00143296	0	0.098541	0.0281764	0
CNBP	0	0	0.304515	0.13529	0.0922036	0.142245	0.558076	0	0	0	0.224735	0.550452	0.709242	0	0
SORBS1	0	0.335518	0.198801	0.315564	0.199279	0	0	0	0.178011	0	0.41004	0	0.771488	0.0622058	0
RAB2A	0	0.182899	0.171425	0	0	0	0	0.0780073	0	0	0	0.097209	0	0.310424	0.0342167
MPC2	0.391449	0	0.0485277	0	0	0.101861	0	0	0.131242	0	0	0	0.494604	0.0149646	0
DIABLO	0.0910704	0	0	0.00363685	0	0	0	0.0568444	0	0.30622	0	0	0.0171621	0.232465	0
PRMT5	0.24139	0.313453	0	0	0	0.195505	0	0.585797	7.86839337560586e-05	0	0.219517	0	0	0.42105	0.09024
DRG1	0.246574	0	0.272184	0	0.245335	0	0	0	0.219759	0	0	0	0	0.115365	0.00240147
DNAAF5	0	0.239955	0.0976857	0	0.148961	0	0.307374	0	0.280652	0	0	0.177022	0.197656	0.0234264	0.338346
CAPNS1	0.236862	0	0	0	0.0376621	0	0.38747	0.196952	0.117122	0	0	0.220415	0.0210867	0.494688	0.0733218
RAB3GAP1	0.0146637	0.325941	0.203699	0.0465449	0	0.201655	0.0126914	0.097122	0.004383	0.00557681	0.0384679	0.297237	0.0696426	0	0.0654218
GGPS1	0	0	0	0	0.328662	0.354787	0.144209	0.199103	0	0.0587414	0	0.0492489	0.366864	0	0
NAA25	0.0797437	0.168349	0.476465	0.156557	0	0.0277095	0.0160515	0	0.0774125	0.12474	0.596515	0.301843	0.063014	0.492273	0.220362
NAE1	0.00953851	0.0970922	0	0	0	0.295353	0	0.125865	0.105122	0.0259067	0	0	0	0.239327	0.201885
DRG2	0.0997822	0	0	0.0389334	0.0537378	0.345222	0.260074	0.0322135	0.0547125	0.112066	0	0.108695	0.00169073	0	0.0398023
UGGT1	0	0	0.194571	0	0.0811932	0	0	0	0	0	0.671306	0.403553	0.658141	0	0.211049
MAN2A2	0.0616123	0	0	0	0.181364	0.0792369	0	0	0	0	0.00307648	0.891982	0.128647	0.0572608	0
CAND2	0.206586	0	0.510134	0.373247	0	0.0487178	0.00168442	0.106623	0	0	0.167625	0.31867	0.201219	0	0
OXSR1	0.373256	0.194638	0	0	0.133076	0.0921255	0.201207	0.0183682	0.247946	0.0378262	0.104483	0.242272	0.185812	0.115785	0
DPP9	0.223285	0.0344	0.0277381	0	0.036919	0.319396	0.00141292	0.284648	0.0639546	0.0669865	0.0573001	0	0.0742404	0.242703	0
SCFD1	0.100536	0	0.305455	0	0	0	0.035899	0.213137	0.10128	0	0.192115	0	0.137169	0	0.066979
UBAC1	0.280922	0.0236315	0	0.307811	0	0	0.0214084	0.0828377	0	0	0	0.123621	0.20361	0	0.495703
SNX2	0.0971096	0.275825	0	0.407829	0	0.371599	0	0.130642	0.176976	0	0	0.120321	0.183613	0	0
SCYL1	0	0.077767	0.184357	0	0.149364	0	0	0.1416	0	0.040698	0.068829	0.133167	0.334404	0	0.0617981
USP19	0.273377	0.357326	0.12291	0	0.321868	0	0.30285	1.35366960024481e-05	0.0979834	0	0	0.350527	0.138928	0	0.131798
YARS1	0.210766	0	0	0.359611	0.159902	0	0.0490849	0.243981	0.0936777	0.0918957	0	0	0.11711	0.643588	0.0315824
VDAC1	0.179759	0.138219	0	0.00501145	0.102567	0	0.227899	0	0	0.0659144	0.0436103	0.0111206	0.249403	0.0235138	0.204746
MFGE8	0	0	0.195549	0	0.145566	0.0371411	0	0.256664	0.133891	0.224607	0.711815	0.0771246	0.502002	0	0.06563
GPS1	0.0371003	0.099178	0	0	0	0.460383	0.374732	0.314472	0.162412	0	0.057597	0	0	0	0.348179
PSMD8	0.0502072	0.0018166	3.98569222049491e-05	0.415666	0.121538	0	0	0.284605	0	0.170309	0.0911433	0.0345474	0.0862574	0.0862938	0.138474
SMARCA5	0	0.130183	0.426166	0	0.115776	0.0145402	0	0.00650099	0	0.403887	0.480242	0.222706	0.357052	0.119168	0
LRPAP1	0.0666795	0	0.199198	0.283284	0.031038	0	0	0	0.0120202	0	0.22547	0.250685	0.209247	0	0.0798211
FARSA	0.0251972	0	0.158114	0.0605395	0	0	0	0.252993	0.0311488	0.0277159	0.149224	0.0756534	0	0.406429	0.0846475
TAGLN	0.0194798	0.00110971	0	0.182458	0.0930455	0.0803598	0	0.0133765	0	0.419373	0.0187454	0.033739	0.0310759	0	0
MYLK	0.0682646	0	0.0153778	0	0.0759603	0.353873	0	0.0191235	0	0.252455	0.1074	0.152266	0	0	0.0151697
ACTA2	0.107559	0	0.520084	0.0789794	0.250596	0.230296	0	0.1214	0	0.525149	0	0.0481866	0	0	0
ACTN1	0	0	0.0412187	0.232704	0	0.256441	0.0641294	0	0.0814636	0.440005	0.112647	0.209059	0.0263201	0.19812	0.170627
DSTN	0.0378561	0	0.121973	0.0892456	0.0830444	0.420978	0.0456381	0	0	0.29611	0.174915	0.211805	0.0897312	0.0494968	0.0669817
CALD1	0.0836092	0	0	0.172116	0.12143	0.117569	0	0	0	0.212353	0.180747	0.0625601	0.00425741	0	0
TGFB1I1	0.241512	0.0775761	0	0	0.0242529	0.100136	0	0	0	0.578785	0	0	0.132893	0.0629915	0.0729356
CSRP2	0.0417038	0.148022	0	0.0230924	0	0.38337	0	0.0103312	0.0699431	0.325973	0.0640382	0.218645	0	0.0487519	0
CRIP2	0.204119	0	0	0.0905965	0	0.012006	0.13689	0.00685959	0.0496768	0.406628	0.0302219	0.0643772	0	0	0
PLAT	0.0139774	0	0	0	0	0.336563	0	0.162103	0.0736705	0.163024	0.140187	0	0	0	0.00224104
BCAM	0.17878	0	0	0.0351035	0.0143387	0.103356	0.04812	0.0642018	0.183356	0.329785	0.111213	0	0	0	0
TNC	0	0	0.073815	0	0.0442608	0.103376	0.10579	0.0750508	0	0	0.0792879	0	0.24628	0.392198	0
LAMA5	0	0	0.0150116	0.216321	0	0.0457569	0	0.0192657	0.186663	0.207165	0.0437213	0	0	0.339059	0
KANK2	0	0.0169274	0.117393	0.0378186	0	0.120478	0	0	0.058918	0.00801238	0.32006	0	0	0.224048	0
LPP	0	0.0856013	0.0207573	0.0820585	0	0.275624	0	0.0595197	0.111989	0.145276	0.432316	0.0641447	0.253705	0	0.293629
GUCY1B1	0.17869	0.0191606	0.127354	0.33401	0	0.253735	0	0	0	0.0496809	0.447715	0	0	0	0
TRIP6	0.0447667	0.106709	0	0	0.00817022	0.256091	0.0540141	0	0	0.305084	0	0	0	0	0.130539
TGM2	0	0.122912	0	0	0.239532	0.0216108	0	0.0293583	0.163321	0	0.0809336	0	0	0.845456	0
AGRN	0.354877	0	0.0459728	0	0	0.281037	0.212638	0.0119686	0.0294619	0.183498	0	0.121171	0.171986	0	0
TLN1	0.106514	0	0.292658	0	0	0.10758	0	0	0.034861	0.00435882	0.10629	0.128779	0.102732	0.229823	0
ADIRF	0	0	0.0444352	0.00729744	0	0.269251	0.0146612	0	0.0448828	0.233464	0	0.0390439	0.0378595	0	0
PYGB	0.0780909	0	0	0.210595	0.177805	0.0548716	0	0.201764	0.128834	0.376418	0.208882	0.369385	0.18861	0.00526759	0.391753
CORO1B	0.0263866	0.0621134	0	0	0	0.0818789	0	0.0313886	0	0.0494187	0	0	0	0.000909688	0.170002
CLU	0	0.0695829	0.17701	0.0137737	0	0.438917	0	0.160011	0.0616316	0.350481	0.105389	0.0517544	0.0760129	0.0192026	0
TPM2	0.0932968	0	0	0.0314595	0.00990028	0	0.14171	0.0999687	0	0	0	0.554271	0.273076	0	0
CNN3	0.095651	0	0.0973933	0.0738318	0	0.256969	0.0288967	0	0	0.441388	0.0707828	0.00984264	0.0937011	0.126532	0.0555808
TGFBI	0.0715415	0.121828	0	0.0182276	0	0.110809	0	0.153355	0.0377921	0.177964	0.0274276	0.0694614	0.0110403	0.253581	0
COL14A1	0.113131	0.122682	0	0	0.131512	0.19977	0	0.0386406	0.0560271	0.0987296	0.151189	0.10931	0.256384	0.0869483	0.0146029
MMRN2	0.252368	0.00332853	0	0.0669787	0	0.105909	0	0	0.0704913	0.69319	0	0.115649	0	0.290467	0
CD9	0.0590107	0	0	0.231415	0.27798	0	0.0431254	0	0.182728	0.426279	0	0.0475354	0	0	0
ITGB3	0	0.132627	0.128668	0.430508	0.0564998	0.223749	0	0.0465661	0.0515326	0.484138	0.0576928	0.0133908	0	0.337006	0.0472005
THBS1	0	0.0439459	0.107242	0.133793	0	0.0395824	0	0.0048218	0.0297875	0.562126	0.147943	0.0151673	0.0557815	0.422174	0.0957182
MYH10	0.112458	0	0.184666	0	0	0.0342583	0	0	0	0	0.0761725	0.0884123	0	0	0
TES	0	0.135811	0	0	0	0.144955	0	0.0179999	0	0.509592	0.110654	0	0.0494921	0	0.050599
CNN2	0	0.130977	0	0	0	0	0	0	0	0.824207	0	0	0	0	0
CAVIN1	0.22718	0	0.0421733	0.0583937	0	0.295096	0.0584901	0	0.0236544	0.119632	0.327372	0.267162	0.0361176	0.220134	0
MYH9	0	0	0.54328	0.289282	0	0	0.0166231	0	0	0.336568	0.377886	0.0289845	0.10854	0.296399	0
VIM	0.00436683	0.0577558	0.155998	0.0356547	0.11669	0.248803	0	0.0199533	0.00692965	0.246686	0.133422	0.0252155	0	0.0687542	0
EHD2	0.233806	0	0	0.0299825	0	0	0	0.0140456	0.0931948	0.120455	0.127109	0.0632568	0	0.012938	0
UTRN	0.358889	0.0958083	0.142453	0	0	0.265995	0	0	0	0.0465256	0.106026	0.0192013	0.15399	0.226386	0
PTK2	0.186915	0.0170831	0.543238	0.0420785	0	0.205741	0	0.0968162	0.054939	0	0.495282	0	0	0.266954	0.0474103
CLIC4	0.0575631	0	0.141124	0.38458	0.0615012	0	0.0974259	0.0917868	0.0309946	0.459056	0.168643	0.28385	0	0.264039	0
PECAM1	0	0.00743369	0.0167251	0.287773	0	0	0	0	0.085535	0.193125	0	0	0	0.326066	0
MYOF	0.00789024	0	0	0.0686905	0.178053	0.316013	0	0.0312995	0	0.273258	0.301768	0.00238853	0.0186742	0.122677	0
IGFBP4	0.10678	0	0.0938441	0.0659089	0.0678291	0.0961635	0.0511262	0	0.108749	0.0589892	0.161154	0.18855	0	0.400582	0.158609
RSU1	0.18025	0.10665	0	0	0	0.205339	0	0	0	0	0	0.00278249	0.0265839	0.0550862	0.142657
RARRES2	0.126163	0	0	0.053096	0	0.332864	0.160607	0	0.0745975	0.14835	0.0216467	0.0854386	0	0.169378	0
LTBP1	0.138843	0.257703	0.315675	0	0.12992	0.226682	0.00658846	0	0.192206	0.107346	0	0.108428	0.325858	0	0.282298
PRELP	0.067656	0.00145786	0	0.00107737	0.0917427	0.0998125	0	0.0207004	0	0.231973	0.209784	0.171851	0	0	0
ARHGAP1	0.151206	0.138498	0.239151	0.0638291	0	0.0476268	0	0.0637795	0.01328	0.0686747	0.270911	0.0161553	0.0784316	0.378265	0
TAGLN2	0.110407	0.0662288	0	0.120119	0.0475893	0	0.0439236	0	0	0.548758	0.0688607	0	0	0.285416	0
RRAS	0	0	0.513841	0	0.0354081	0.558342	0	0.122077	0.111014	0	0	0.673194	0.26568	0.183842	0
SEPTIN7	0	0	0	0	0	0.350801	0.0346843	0	0.0113294	0	0	0.193794	0	0.423401	0
YWHAQ	0.142297	0	0.266466	0.100648	0	0.254991	0.192159	0	0.0259039	0.358386	0.540014	0.19941	0.0927806	0.327975	0.0529703
SLC2A1	0	0	0.166883	0.0479699	0	0.161801	0.0197628	0	0.0587414	0.251585	0.0520994	0	0.0112276	0.15708	0
CAP1	0	0.0176593	0.0157031	0.104983	0.118394	0.184124	0	0	0.101121	0.612642	0.0087712	0.125448	0	0.239156	0
ATL3	0	0	0.160317	0.197656	0.160405	0.286755	0	0	0.068771	0.370931	0.23786	0.156283	0	0.104429	0
HDGFL3	0.166101	0.150456	0	0	0	0.29735	0.33165	0.00531225	0.0239568	0	0	0.0524674	0.241769	0.208124	0.626342
TUBB6	0	0	0.0401477	0.165037	0.128707	0	0.101062	0	0	0.714827	0.0823885	0.0596454	0	0.478187	0
SERPINB9	0.303476	0	0	0.176706	0	0.182855	0.0899669	0	0.0189314	0.771409	0.0478792	0.0602997	0	0.212727	0.299453
EFHD1	0	0.143747	0.071723	0	0.00464124	0.154618	0	0.190818	0.283774	0.613243	0.0492342	0.375619	0.116829	0	0.13782
CAV1	0.276513	0.123447	0	0.0818658	0.0143047	0.357069	0.126565	0.10154	0.144736	0.23908	0.129851	0	0.054742	0.0429686	0.00334502
VAT1	0.107918	0	0.106478	0.274336	0	0.287882	0	0	0.0447577	0.227563	0.161652	0	0.103845	0.140435	0.0214732
VASP	0.106899	0.0758222	0.0197768	0	0.0467049	0	0	0	0	0.993517	0	0.184495	0	0.319787	0.0692792
GIMAP4	0.007173	0	0.0355131	0.192361	0	0	0	0	0	0	0.303599	0	0	0	0
ANG	0.0932227	0.17065	0.0998983	0	0.0890497	0.351294	0	0.169859	0.0630752	0.266602	0.0565078	0.0479291	0	0	0.029562
STK38L	0.10334	0.282972	0.168599	0	0.0167031	0.124795	0.0306899	0	0	0.87317	0.154952	0.267684	0	0	0
EMILIN1	0.048661	0	0.128172	0	0.0407276	0.127382	0.180787	0	0.175147	0	0	0.198457	0.0599478	0.58537	0.111299
EFEMP1	0	0.105818	0	0.121886	0	0.117559	0	0.0913261	0	0.00131609	0	0	0	0.219785	0
ITIH5	0	0	0.0374204	0	0	0.115543	0.447021	0	0.0361897	0.296699	0.269895	0.223468	0.0214865	0	0.0418526
EHD1	0.034204	0	0.369805	0.181299	0.0819825	0.074694	0	0.282939	0	0	0.095236	0	0	0.539676	0.0136784
TJP2	0	0.102284	0.0618628	0.0152355	0.150427	0	0.0350171	0.0608743	0	0.0985298	0.108365	0	0.301624	0.547791	0
LASP1	0.325967	0.0611593	0.00294585	0	0	0.0864255	0.0908757	0	0	0.58498	0	0.042192	0.176013	0	0
MYL12B	0	0	0.543939	0	0.197254	0	0.148553	0.0899355	0.0384623	0.0371883	0	0	0.004677	0.301544	0
ARPC1B	0.00933251	0	0.047992	0.261816	0.151833	0	0.0739261	0.0119945	0.135943	0.310372	0	0	0	0.252984	0
OLFML3	0.21691	0	0.107935	0	0	0.148646	0.219247	0	0	0	0.117945	0.188089	0.400381	0.0150842	0
MAPK3	0.168707	0.320266	0.124942	0.0647389	0	0.117072	0	0	0.1872	0	0	0	0.00133487	0.27525	0
SEPTIN2	0.0139548	0	0.0421359	0.0729672	0	0	0.153262	0	0.0412766	0	0	0.118844	0.564647	0.0569581	0.406385
SWAP70	0.276747	0.213664	0	0	0	0.227093	0	0.0894487	0	0.540567	0.0937745	0	0.140337	0.187241	0
IQGAP1	0.10851	0.101913	0.304083	0.151823	0	0.0607358	0.0496304	0	0.0491635	0.354756	0.395581	0.0583781	0.054145	0.108296	0
GNB1	0.358541	0	0	0.026412	0	0.152703	0.07576	0.0364639	0.0456304	0.287917	0.0696624	0.00438423	0	0.130266	0.13281
CARHSP1	0.118929	0	0.168608	0.100202	0.163835	0.249155	0.0633555	0.0018585	0.0727397	0.521122	0.140877	0.0914717	0	0.0873977	0
OLFML1	0.192993	0	0	0	0.0414065	0.259736	0.119506	0	0	0	0.0578911	0	0.179148	0	0.0189459
PIP4K2A	0	0	0.113382	0.250948	0.00911873	0.24264	0	0	0.116928	0.287155	0.177518	0	0	0.190919	0
SCRN2	0.161547	0.00238276	0	0.0385099	0	0.152241	0.434757	0	0.152715	0	0	0.682306	0.445729	0	0
TUBB1	0	0	0	0.124643	0	0	0	0	0.0544263	0	0	0	0	0	0
CD44	0.0175915	0.116925	0.377851	0.0202475	0.0419546	0.0323948	0.126622	0.0164457	0	0.215452	0.199725	0	0	0.533806	0.0814295
DDX58	0.0101524	0.402477	0	0	0.0978657	0.422128	0	0.0381507	0.0224812	0.0631021	0	0.21527	0	0.211404	0.292986
GLTP	0.14551	0	0.0944199	0	0	0	0.109992	0.162818	0	0.0176179	0	0	0.0851579	0.221321	0
ADCY9	0.295268	0.281762	0.00418987	0.361889	0.156297	0.256969	0.00830031	0.136423	0.00807201	0	0.0510622	0.265226	0.123695	0.331886	0.085614
MARS2	0.14347	0	0.222478	0.356069	0	0.141932	0.177852	0.0550816	0.106639	0.268848	0.708376	0.305126	0.00531292	0.271793	0
PLPP7	0.285986	0.171525	0	0.205743	0.256469	0.202283	0.325937	0.144812	0	0.205094	0	0.377361	0	0	0.159607
WASF2	0.344105	0.0979906	0.408123	0.131657	0	0.392534	0	0	0.0779748	0.480154	0.507391	0	0	0.013936	0
NQO1	0.0582573	0	0.207897	0	0.112473	0.427186	0	0	0.0250927	0.0453941	0.15943	0.702153	0	0.343067	0.0245484
WASHC4	0	0	0.36877	0.24794	0	0.371184	0	0	0.154698	0	0.0214566	0.0382573	0.144689	0.105147	0
CPOX	0.0846906	0.156064	0.00814668	0.143396	0.162899	0.0963381	0.112447	0	0.126049	0	0.010191	0.0511831	0.080118	0.22363	0.22752
EIF2S2	0	0	0.397166	0	0.116265	0	0.128966	0.307067	0.0159962	0	0	0.254323	0.176845	0.415311	0
PI4KA	0.127442	0.160231	0.361933	0	0.221222	0	0	0	0.0782499	0	0.170617	0.199099	0.205663	0.0823098	0.0816235
CHMP1B	0	0.0121209	0	0.168757	0	0	0	0.00407327	0.329044	0.626384	0.43745	0.638623	0	0.202251	0
RPL14	0	0.0358073	0	0	0	0.331049	0	0	0.116833	0	0.154663	0.139404	0.160799	0.00779685	0.114267
RPA2	0	0.0350641	0.0457889	0	0	0	0	0	0.187633	0	0	0	0.314451	0	0.000393118
GSTM4	0.264426	0	0	0.189646	0	0.222728	0.254506	0	0.0403624	0	0.0463832	0.0526758	0.152928	0.0503894	0
RMDN1	0.298807	0.0444282	0.420441	0.0230995	0	0	0.20446	0	0	0	0	0.120971	0.164629	0	0.151383
CLINT1	0	0.0544423	0.233641	0	0.202419	0.165697	0	0.222245	0.0161259	0	0.0763331	0.158315	0	0.0455307	0
DUSP23	0.102102	0	0.207665	0.0847204	0.0324383	0	0.0430016	0	0	0	0	0.147749	0.24635	0.452538	0
DPM1	0	0	0	0.0268219	0.181503	0	0.0292455	0.116841	0	0.209076	0.0642224	0.075873	0.198043	0	0.0620388
DHTKD1	0.270529	0.0416026	0.176145	0.042249	0.146676	0	0	0	0	0	0	0	0	0	0.129402
AP2A1	0.165163	0.220096	0.0752206	0	0.201901	0.0642886	0	0.187173	0.0575547	0	0.119398	0.0176139	0.151833	0	0.185614
BOLA2B	0.0647579	0.0205998	0.195299	0	0.105391	0	0	0.179039	0.0162944	0.188263	0	0.095139	0	0	0.183948
MCU	0	0.0692897	0.0907408	0	0.0257189	0.0944537	0.350962	0	0.0120025	0	0.00414715	0.0647929	0.0991071	0.735044	0.064798
RPA1	0	0.258162	0	0.0309386	0.00296371	0.369012	0.14996	0	0.321737	0.0406848	0.177684	0.11899	0	0	0.178072
SCO1	0	0	0	0	0.17101	0	0	0.0447268	0	0	0.0525134	0	0.271694	0	0
ACOX1	0	0	0	0	0.396866	0.28253	0	0	0.469207	0.206258	0.0578478	0.534576	0.119363	0.265193	0
DNAJB12	0	0	0.366142	0.0795565	0.454109	0	0.0391866	0.422757	0.0376978	0.109264	0.194645	0	0	0	0
CDNF	0.302137	0.231157	0.0477259	0	0.411619	0.40402	0	0.0458285	0	0.0239241	0	0	0.165109	0	0.185924
ATP5MG	0.376662	0	0	0	0	0.159842	0.0371285	0	0.0677495	0	0	0	0.231243	0	0
OGA	0	0.280877	0	0.139334	0.0456893	0.386211	0	0.0510261	0.417085	0.16251	0.471584	0.123117	0	0	0
CLNS1A	0.117959	0.176753	0.0866286	0	0	0.147911	0	0	0	0	0.0023989	0.174145	0	0.0103787	0.0250113
RPL19	0	0.057968	0.0183612	0.0504743	0	0	0.0450558	0	0.0385527	0	0.0613143	0	0.0692652	0	0.115247
CACYBP	0	0	0.573124	0	0.138755	0.446163	0.12978	0.939901	0.0749727	0	0	0.462274	0.380834	0	0.0909202
EPHX2	0.162436	0	0.0665631	0	0.00439324	0.307958	0	0	0	0.117834	0.0195062	0.220545	0	0.0586903	0.0502146
TPM3	0.00765877	0.0879607	0	0	0.137286	0	0.0387294	0.0128683	0	0.0194238	0	0	0.340871	0	0.107772
LACTB2	0	0.0541107	0	0	0.438304	0.207805	0.0465598	0.0117341	0	0.130536	0.0842563	0.0696364	0.100484	0	0.0652203
SIRT3	0	0.128084	0	0	0.0810809	0.042103	0	0	0	0	0.0321149	0.0186803	0.0553753	0	0.319362
ATRN	0	0	0	0	0.326664	0.0815908	0	0.00303373	0	0	0.125727	0	0.0961346	0	0.553009
DCXR	0.0810557	0	0.293805	0.0180922	0.0143354	0.312112	0	0.128971	0	0.194666	0	0.0612371	0.363323	0	0
PLEKHF2	0	0.139287	0.133381	0.254647	0	0.214844	0	0	0	0.177506	0.664792	0.0369397	0.064669	0.0812344	0
XPO7	0.0859593	0.198466	0.334234	0.0281521	0	0.424845	0	0.103862	0	0	0.000137602	0	0.282558	0	0.178705
MPST	0.23469	0	0	0.0545784	0	0.208504	0	0.0422625	0.309503	0.209051	0	0	0	0.0256307	0
GLS	0	0	0.132154	0.183769	0.0713931	0.392221	0	0	0.0819567	0.183505	0.174634	0.298622	0.116254	0.072824	0
TOMM34	0.124946	0	0.0437421	0	0.254448	0	0	0.170954	0.076868	0.170044	0	0.0840004	0.175309	0.283362	0
ATP13A1	0	0.145734	0.137272	0.0126331	0.250906	0.0601401	0	0.25862	0.036057	0	0.156894	0	0	0.155977	0.274288
PHYH	0.228062	0.180975	0.20258	0.0249966	0.194686	0.126617	0	0	0.0695608	0.00824823	0.00110187	0	0	0	0.0282719
FKBP7	0.190088	0	0	0.369263	0	0.464554	0	0	0	0.167753	0	0	0.195716	0	0
ALDH1L1	0.156764	0	0.182939	0	0	0.0983698	0	0	0	0	0.074308	0.244666	0	0	0
GSK3A	0	0.155689	0.111204	0	0.0753685	0.269583	0	0.17892	0	0	0.19483	0.254721	0.287203	0.47414	0
PPP1R3D	0	0	0.472627	0.0295183	0	0.206752	0.127354	0.132659	0.968563	0.0866491	0	0.653277	0.12153	0.00259672	0.0652287
NUP54	0	0.145749	0	0.0283299	0	0.594768	0	0.0472217	0.0998724	0.130093	0.534812	0	0.248426	0.0846285	0.0358256
TSFM	0	0.36761	0.0134504	0	0.0101608	0.0821953	0	0	0	0.0308985	0.219039	0.0276472	0	0.034095	0.0277734
TOMM40	0.128479	0	0.0724192	0	0	0	0	0.0524947	0.132755	0.0686398	0	0	0	0.386983	0
NT5C1A	0.126139	0.0279662	0.432883	0	0.253873	0	0.161975	0	0	0.204121	0.0341329	0.494316	0.293713	0	0.486354
HCLS1	0	0	0.148692	0.271692	0.165128	0	0	0.0113431	0	0.206843	0.078962	0	0	0.0902993	0.0112483
LGALS1	0	0	0.155761	0	0.0290615	0.300223	0.609128	0	0.0752913	0.162786	0	0.54379	0.160808	0.321527	0
MYL6B	0	0	0.132643	0.0712938	0.246051	0	0	0	0.0540877	0	0.1007	0	0.181093	0.00288027	0.0633311
IMMT	0.306496	0.0623925	0.0174229	0	0.12586	0	0	0	0.0751134	0	0.271149	0.0509069	0	0.0416864	0.0126242
FKBP5	0	0.0335937	0	0.13478	0.323349	0	0	0.847532	0.26512	1.0013	0.164066	0.0551658	0	0	0
RPL24	0	0.0735787	0.0930986	0	0.0403131	0.123245	0	0.15586	0.115568	0	0	0.0326815	0	0	0
RCC1L	0	0	0	0	0.35447	0.104203	0.0375265	0	0.0624669	0.00945607	0.103938	0.0535959	0.170261	0	0
CD2AP	0.162233	0.057518	0	0.264722	0.188561	0	0	0.0396761	0	0.272095	0	0.1272	0	0	0.0117269
PPP1R1A	0	0.0302389	0	0	0.134835	0	0.240062	0.088421	0.666509	0.197854	0	0.166804	0.0636355	0	0.176756
SPAG7	0	0.177929	0.141571	0	0	0	0	0.0210995	0	0.0456318	0.132068	0	0	0	0
SUGT1	0	0.189347	0	0	0.20989	0.677826	0	0.686532	0	0.0264251	0	0.22051	0	0.0226667	0
PLEKHF1	0	0.358886	0	0	0.124555	0.327615	0	0.195576	0.136913	0.475856	0	0	0.351022	0	0.134678
IMMT	0.1039	0	0.0348478	0	0	0	0	0.0785439	0.0454373	0	0.16649	0.0718672	0.110365	0.232346	0
UBE2I	0	0	0.087353	0.247554	0.232263	0.297624	0	0.10857	0	0.0613302	0.0491719	0.0519261	0	0.181316	0.0512392
RPL28	0	0.147838	0.148882	0.00920613	0.0228875	0	0	0.0573806	0	0.0847956	0	0	0	0.0739724	0.275497
PRKAG1	0.314884	0.131006	0.186501	0	0.221984	0.292986	0	0.064572	0	0	0	0	0	0.052102	0.252753
UBE2L3	0	0	0	0.15965	0	0	0	0.284495	0.190711	0	0	0.333762	0.0388553	0.378607	0
DPP3	0	0.0846978	0.0924588	0	0.103835	0.137303	0.0671304	0	0	0	0	0	0.132993	0.395975	0.171275
NUB1	0	0.25212	0.0314371	0	0.410117	0	0	0.0141075	0.279036	0.128894	0.0911303	0.398448	0	0	0
EGLN1	0	0.139651	0.267714	0.337717	0.234178	0	0	0.0370926	0.200449	0.207654	0.398306	0	0.107525	0.122697	0.058558
PSIP1	0	0.234643	0	0	0.00701141	0.430163	0	0	0.0206488	0	0.129035	0.27128	0.155027	0	0.0197947
MTAP	0	0.0823007	0	0	0.0980787	0.862535	0	0	0.00260113	0	0	0.103305	0.279426	0.449208	0
AKT1S1	0	0.348099	0	0	0.0695355	0	0.163949	0.00137579	0	0	0.112223	0.147959	0.263047	0	0
ADA	0.20142	0.181699	0	0	0	0	0.119	0.247673	0	0.191043	0	0.188925	0	0	0.0726915
TNKS1BP1	0	0	0.317361	0	0.0910578	0	0.0910877	0	0	0.532262	0.175298	0.473188	0	0.493472	0.000301797
NXN	0.0500575	0.138201	0.406719	0	0.290291	0.212392	0.54144	0.0211013	0.239723	0.16459	0.110378	0.0835824	0.390489	0.263043	0.0233857
RPL35A	0.110216	0	0	0	0	0.0392745	0	0.0891335	0.0715672	0	0.103137	0.212455	0.0871488	0	0
FKBP4	0.0381171	0	0.193841	0	0.0290121	0.265951	0	1.15048	0.0124297	0.06775	0	0.465726	0.380692	0.28398	0
CA2	0.183914	0	0.0339692	0	0.0303721	0.0345192	0	0.0989704	0.209361	0	0.183495	0.337617	0.1004	0	0.214503
RPL15	0.131112	0.0366222	0.0730527	0	0.0527088	0.248901	0	0.0189774	0	0	0.222483	0	0	0.132071	0.134845
IMMT	0.211836	0.0487823	0.065509	0	0.0737058	0	0	0.0258756	0.061343	0	0.170639	0.0540243	0	0.120002	0
SLC25A20	0	0.0071031	0.163344	0	0.0836914	0.08859	0.0152924	0	1.49963	0	0	0.2193	0	0	0
PRDX2	0.334949	0	0.00252249	0	0	0	0.108969	0.0941921	0.0469157	0	0.105014	0.410939	0.0831426	0.105855	0.0286072
UBR1	0	0.21379	0.561278	0	0.0357668	0.390416	0	0.0865616	0	0	0.15536	0	0.543803	0	0.108402
AIDA	0	0	0.0195908	0.0135995	0.0200732	0.674983	0	0	0	0	0.0469852	0	0.372175	0.281093	0
LMAN1	0.0463478	0.176943	0.0923697	0.111708	0	0.0941419	0.0118129	0	0	0	0.33386	0.239773	0	0.100528	0.147427
ABI1	0	0.112102	0.475619	0	0	0	0	0.319938	0	0	0.35117	0	0.311194	0.353337	0
SELENBP1	0.00580192	0	0	0	0.233297	0.292398	0.103506	0	0.0871852	0.169224	0	0.680638	0	0	0
CSTF2T	0	0	0	0.0400451	0.0312336	0.252169	0	0.0767643	0.0184059	0.500537	0.145413	0.011368	0	0	0.122478
YLPM1	0.0903956	0	0.434463	0	0.110633	0	0	0.0485485	0	0.159969	0.591983	0	0.155595	0.182796	0.39217
TPD52L2	0	0.1116	0	0.225521	0.0162044	0.015233	0	0	0.105401	0.226522	0	0	0	0.318916	0
CLPB	0.0733946	0.05476	0.153207	0	0	0	0.204674	0.0496742	0	0.0118555	0.0224183	0.301293	0	0.297519	0.0560793
CAT	0.0708109	0.258031	0.0817039	0	0.128258	0.470519	0.0118039	0	0.964811	0	0.220572	0.409128	0	0	0
FBXO7	0.0137936	0.208847	0.0108228	0.392942	0.0318337	0.259244	0.128871	0.0186068	0	0.421193	0.190456	0	0	0	0
SPTB	0.0587454	0.178016	0.0627386	0	0	0.107262	0.153062	0.0762144	0.11607	0	0.299203	0	0	0.673359	0.172859
UROD	0.0811757	0	0.0562843	0.0477966	0.33589	0.266216	0.345868	0	0.00392404	0	0	0.228474	0	0	0
IPO9	0	0	0.260985	0.106722	0	0.168534	0.16908	0.214719	0	0	0.14118	0	0.125182	0	0.317361
RAN	0	0	0.0418439	0	0	0	0.0384125	0.288933	0	0	0	0	0.335395	0.727986	0.162088
BPGM	0.260284	0	0.0531059	0	0	0.303338	0.200842	0.122267	0.0737478	0.0125693	0	0.148423	0.299789	0	0
EPB41	0	0.00415737	0.205751	0.163756	0.0941307	0.366958	0.0535414	0	0	0	0.079808	0.297414	0.138551	0	0.319501
ADD1	0	0.213127	0.277554	0	0	0	0.273488	0	0.0135083	0	0.10418	0.26993	0	0.092218	0
HMBS	0.280093	0	0	0.0412974	0	0.154098	0.0379516	0.161066	0	0	0	0.323344	0.141923	0.163492	0
PNP	0.149063	0.0381164	0	0.233605	0.199639	0.191043	0.0345788	0	0	0.889814	0.209713	0.179343	0.102048	0.607674	0.047554
SKP1	0.111626	0.0606262	0.0538848	0	0.0775228	0.465168	0	0.0376261	0	0.0350244	0.173304	0.0885825	0	0	0.253558
RANBP1	0.0136653	0	0.00500303	0	0	0.00347505	0	0.0591041	0	0	0	0.134609	0.0101978	0.599955	0
ALAD	0	0	0.172212	0	0.0521252	0.320393	0.166924	0	0	0	0	0.700076	0.15748	0	0
ACLY	0.129951	0	0.0252139	0.0420611	0.0912127	0.227327	0	0.0911657	0.109181	0.285502	0.134477	0	0.207375	0.340987	0
ACAT2	0.0258781	0	0.0437669	0	0	0.451537	0	0	0.0434599	0	0.0027373	0	0	0	0.182747
USP15	0.161211	0.00668808	0.311912	0	0.00922902	0.0567718	0.212531	0.0800903	0	0	0	0.197503	0.213485	0	0.0474434
BLVRB	0.167162	0	0.0592254	0.11289	0	0.252558	0	0	0	0.0656498	0	0.383105	0.254835	0	0.115648
CAND1	0.0340795	0.2184	0	0	0.170226	0.689582	0.279478	0	0.141604	0.425813	0.0677501	0.229205	0	0	0.311894
PSMD9	0	0.0654818	0	0.017752	0	0.104955	0.186614	0	0.186646	0.0497308	0	0	0.123521	0.158133	0.00415351
RPIA	0.3539	0.084859	0.0442825	0.209913	0	0.280783	0.0694446	0.00299747	0	0.0670581	0.0816476	0	0.295578	0.234413	0
PFAS	0.349461	0.0750457	0	0	0.110983	0.259502	0	0.211732	0	0.08019	0.0389267	0	0	0.313181	0.0835741
GCLM	0.0561275	0.330144	0.291347	0.0211241	0	0	0	0	0.246722	0.161633	0.671998	0.113992	0	0.411033	0.0636051
LXN	0	0.0194683	0	0	0	0	0	0	0	0	0.0230112	0	0.030887	0.00842723	0
ALDH16A1	0.0970998	0.0569238	0	0	0.0137158	0.204698	0.0365856	0	0.0519113	0.211972	0.0997702	0.197613	0.0305561	0	0.0192844
CNRIP1	0	0	0.287828	0.0874712	0	0.313206	0	0.0573638	0	0.122837	0.523163	0.173987	0.128572	0.134181	0
ITIH4	0	0	0.407288	0	0	0	0	0	0.0549494	0	0	0.428887	0.918661	0.00115369	0
GUK1	0	0	0	0.0590717	0.133589	0	0.000350856	0	0	0.409512	0	0.154578	0.259586	0.0723373	0.0511176
FERMT3	0	0.0377042	0.0968061	0.121088	0	0	0	0	0.0134996	0.122315	0.128951	0	0.0298279	0.105985	0.0936696
ATG3	0.102853	0	0.152685	0.152261	0	0	0	0.322826	0.0183215	0.136611	0	0	0.24418	0.259553	0
PROS1	0.0511532	0	0.214718	0	0.0788109	0.443586	0	0	0	0.333547	0.10019	0.0293799	0	0.218723	0
PAICS	0.267353	0	0.110909	0.0778102	0	0.220884	0	0.391561	0	0.0363362	0.362681	0.156436	0	0.927187	0
DERA	0.18855	0.0593496	0	0	0	0.241022	0.0661829	0.0934121	0.0374207	0.0815469	0.167977	0.168984	0	0.105322	0
ADD2	0.150245	0	0	0.0164397	0	0.0373359	0	0	0	0.197357	0.109778	0	0	0.0527561	0
ARF1	0.0622358	0	0	0	0	0	0.231828	0.0961129	0	0.14466	0	0	0.204827	0.217274	0.0684831
FLOT2	0	0.285164	0.0990792	0	0	0.233756	0.196178	0	0.179862	0	0	0.11409	0.178749	0.657791	0.183682
PITPNA	0	0	0	0.352731	0.384551	0.131462	0.0676802	0.0812862	0.00425331	0.325169	0.252591	0	0.0916199	0.44898	0
GYPC	0.0677042	0	0	0.0379893	0.312793	0.0787966	0.0771967	0.0782244	0.0971929	0.127202	0.0177915	0.221933	0.145383	0	0
HEBP1	0.276633	0	0.00956996	0.124438	0.0375466	0.519397	0	0.0635562	0.196412	0	0.0265163	0.309565	0	0.0948479	0
DTYMK	0	0	0	0	0.0469143	0.320217	0.206863	0.221962	0.105976	0.194843	0	0.0625604	0.0456462	0.0516231	0.0158202
FN1	0	0	0.204674	0.014961	0.136082	0.0965449	0.145837	0.0311228	0	0.210043	0.0558799	0.0806732	0.237245	0.0831935	0.0417431
PFKL	0.108929	0	0	0.411414	0	0.0297371	0	0	0.0812627	0.218792	0.0193464	0	0	0.0851112	0.264667
UROS	0.00593103	0	0	0.0997847	0	0	0.208385	0	0	0	0	0.0271003	0.0511809	0	0
PTPA	0.124726	0	0	0.0393609	0.0194468	0.225229	0.330505	0	0.0777846	0.068897	0	0.252217	0	0.252729	0.252185
RRM1	0.227217	0.285104	0.222248	0	0.211926	0.514985	0.00462583	0	0.202748	0	0.219651	0.127043	0.0412492	0	0.309654
MVD	0.148694	0.217992	0	0	0	0.0787429	0.109309	0.0985813	0	0.149663	0	0.00924899	0.00791596	0	0.305484
BLVRA	0.271516	0	0.112726	0	0	0.00380562	0.0829113	0	0.0321524	0	0	0	0	0.151577	0.197151
TTLL12	0	0.263861	0.0530683	0.0301808	0	0.132217	0	0.135888	0	0	0	0.289826	0.18609	0.28658	0
DNAJB1	0.0138321	0	0	0	0.135546	0.0561048	0	0.415866	0	0.535317	0	0.298392	0.0946797	0	0.303417
SERPING1	0.1063	0.129034	0.0940387	0	0.0648035	0.258787	0	0	0.0107498	0.250849	0.276686	0.0301073	0	0.0962853	0.0873568
PPME1	0	0.0444296	0.540036	0.0711715	0	0.0729812	0	0.268334	0.0062691	0	0.497625	0.327963	0.261621	0.231825	0.0891763
C3	0	0.0530614	0	0.0544203	0.098897	0.0384242	0	0	0	0.181352	0.122603	0	0	0	0.204316
USP14	0.306481	0.0144331	0	0.161103	0.039935	0.197124	0.0817814	0	0.00612017	0	0	0	0.0909421	0.307708	0
DNAJB2	0	0	0.308694	0	0.301647	0.391064	0	0.527453	0	0.0957201	0	0	0.242942	0	0.13364
PA2G4	0.0107091	0.0784015	0	0	0	0.141235	0	0.311449	0	0	0.05197	0	0	0.650827	0
DNAJC9	0	0.28041	0	0.110688	0	0.254862	0	0.129548	0.0720435	0.0490529	0.134322	0	0	0	0.00809987
PGD	0.252962	0	0.0311388	0.07169	0	0.452058	0	0.106755	0	0.0644897	0.0878089	0.0663043	0	0.204538	0.29406
USP5	0	0	0.184375	0	0	0	0.142366	0.156103	0.0699412	0	0	0.278835	0.125367	0	0.00941181
ABCB6	0	0.149339	0.0981022	0	0	0.327996	0	0.0143371	0	0	0	0.486276	0.127034	0.200123	0.249289
DBNL	0	0	0.0822097	0.347242	0	0	0.00669864	0.125291	0.116042	0.191724	0.0467378	0.392469	0.0677344	0	0
ECM1	0	0.000109677	0.177993	0.111774	0.121854	0.058864	0	0	0	0	0	0	0.126805	0.0888934	0.110385
SERPINA3	0	0	0	0	0	0	0	0	0.0138828	0.0244242	0	0	0	0.710248	0
COPS7B	0	0.031613	0	0	0.0013879	0.797958	0.0729701	0.243528	0	0	0	0.198908	0.112832	0	0.119122
GMFB	0.157787	0	0	0	0.0380185	0.405373	0.0115206	0.0103039	0	0.323301	0.248145	0	0.0848679	0.373474	0
REXO2	0	0.169084	0.467396	0.030409	0	0	0	0.00147413	0.190808	0	0	0.0280092	0	0.46461	0
RANGAP1	0	0	0.234257	0	0	0.131097	0	0.164179	0	0	0	0	0.393352	0.798283	0
GET3	0.0615689	0.309525	0	0.0163631	0	0	0.192536	0.0916241	0.124168	0	0	0.278374	0	0.129859	0
TCP1	0.195405	0	0.405111	0	0	0	0	2.31877	0.0992966	0.0202296	0	0.00264291	0.0120737	0.336177	0
FAM114A2	0	0.000883642	0.13437	0	0.186225	0.313547	0	0.325682	0	0	0	0.0393271	0.269887	0.0957963	0
PITPNB	0	0	0.221118	0.141934	0.0645377	0.256066	0	0.0480628	0	0.828696	0.214497	0.204983	0	0.534971	0.0474198
GLIPR2	0	0	0.204858	0.0953898	0	0.102551	0.183087	0	0	0.179224	0	0.0264933	0.0860419	0.0903056	0.0373057
SH3BGRL3	0	0.186405	0.0516089	0.365828	0.0125906	0	0	0	0	0.0353319	0	0	0.147777	0.174042	0
CFH	0.118999	0	0	0	0.0879042	0.207011	0.0415292	0	0.0816166	0.221697	0.0501437	0.180942	0	0.269276	0.0594619
ACYP1	0.238883	0.0753647	0	0.0386023	0	0.49028	0	0.0427665	0.264126	0.171637	0	0.271201	0.0935244	0	0.183056
APEH	0.37018	0	0.0145138	0.00814892	0.179169	0.103228	0	0.206548	0.11235	0	0	0.158655	0	0	0
CORO1A	0	0.0920363	0.199546	0.286997	0.0545149	0	0.0682177	0.0598666	0.0478663	0	0.00334752	0	0	0	0.0125317
TALDO1	0.183299	0	0	0	0	0.301715	0	0.0737396	0.0878295	0	0.121724	0	0.0394149	0.00214555	0.113958
RPS27A	0	0	0	0	0	0.603136	0.15727	0	0.0971009	0	0.054042	0.0436517	0.430637	0.120996	0.0545833
CSNK1A1	0.160083	0.305464	0.533525	0	0	0	0.376021	0.0717362	0	0.11832	0.477732	0.128062	0	0.764307	0
TBCEL	0	0.206834	0	0.0561735	0.196451	0	0	0	0	0.035287	0.0307907	0	0	0	0.102767
CYB5A	0.0384517	0	0.0580881	0	0	0.40784	0.102766	0	0.0728474	0.017143	0.120832	0.112105	0	0	0.0164497
TKFC	0	0.191608	0	0.0134141	0.0306187	0.111876	0.138316	0	0.195527	0	0	0.458755	0.098069	0	0.268884
GDE1	0	0.250075	0	0	0.0621255	0	0	0	0	0	0.202159	0.235233	0.387624	0	0.169669
KCMF1	0.174784	0.0743677	0.00649601	0.0190285	0.236074	0	0	0.135673	0	0.115843	0.200462	0.0697	0.29433	0	0.0739387
CHMP3	0	0.186716	0.112351	0	0	0.218316	0.113421	0	0	0.0366686	0.306682	0.125515	0.423188	0	0.23834
CMAS	0.0197346	0.0100558	0	0	0.115644	0.0742893	0.162761	0.0507875	0	0	0.261638	0	0.318345	0.215671	0.0328005
HMGN4	0.00404736	0.136918	0	0	0	0.442166	0	0.139367	0	0.107859	0.0136779	0	0.504712	0.44272	0
BTBD1	0	0.402169	0.25427	0	0.196594	0	0.261995	0.0612981	0.0815864	0	0.0395835	0.0725953	0.00408442	0.0386957	0.203793
IMPACT	0.077639	0.00255003	0.295216	0.107197	0	0.207716	0.184459	0	0.00305786	0.00203797	0	0	0.0179155	0	0.100295
USP39	0.200163	0	0	0.0530484	0	0.017769	0	0.096723	0	0	0	0.340396	0.217528	0.228025	0.000106377
PPP6R2	0	0	0.0425453	0.11081	0.0734649	0	0.178068	0	0.11435	0	0.286223	0	0.0392936	0	0.227368
SETD3	0.121011	0.0668806	0.28822	0	0.12528	0	0.361481	0.0165391	0	0	0	0.41751	0.108752	0	0.363905
RWDD4	0.249751	0.0906557	0	0	0	0	0	0.308727	0	0.214747	0.220457	0	0	0	0.0818453
ISCA1	0	0.0495766	0.147017	0.102284	0.150247	0	0	0.0811623	0.157891	0.00169376	0.0568756	0.106994	0.206939	0.10724	0
DDX46	0	0.408681	0.316634	0	0.0482679	0	0	0	0	0	0.0820385	0	0	0.125408	0.320785
LRBA	0.155531	0.405496	0.146516	0	0.041959	0	0.276724	0	0.0345148	0.108927	0.421478	0	0	0	0.567142
RIOK3	0.210361	0.108787	0.0367381	0.0825853	0	0	0	0	0.0401676	0	0.126473	0.0354378	0.162393	0.302587	0
PPM1G	0.246879	0.00529504	0.376533	0.00599456	0.233592	0	0	0.357054	0	0	0	0.100247	0.214087	0.40308	0
HDGF	0.102907	0	0	0	0	0	0.279421	0	0	0	0	0.467461	0.463199	0.364129	0
SYNPO	0.0972407	0.297304	0	0.0908185	0.0865482	0	0	0	0	0.00902107	0.178791	0.150473	0.504944	0.0128785	0
NUCB1	0.364564	0.0355464	0	0	0.0505109	0	0.274187	0	0.0739176	0.0522397	0.186806	0.0610989	0	0.0108493	0
NGLY1	0.38385	0.220267	0	0	0	0	0.0579171	0.164603	0	0	0.164077	0.0576513	0	0.358894	0
DUSP13	0.175679	0	0.298093	0.00554462	0.206052	0.276705	0.295501	0.182883	0	0.104473	0	0.204708	0.445227	0.277615	0
PPP1CC	0.0870757	0	0.270597	0	0.264567	0.0582363	0	0	0	0.0304227	0.00574759	0.31372	0.190845	0	0.0363992
TCEA1	0.00710059	0	0	0.0317486	0.126701	0.313496	0	0.103488	0	0	0.274769	0.165191	0.282116	0	0.121547
AGPAT3	0.231196	0.141909	0	0.172278	0.226493	0.0173634	0.321579	0	0.211146	0.14083	0.241905	0	0.201395	0	0.292917
HINT3	0.0389656	0.0122354	0.0202792	0	0	0.0456258	0.17344	0.0347585	0	0.111206	0.000553977	0.258669	0.314712	0	0.187185
UEVLD	0	0.0349217	0.0186689	0	0.261242	0	0	0.127375	0	0	0.0156582	0	0	0.373779	0.19879
SYNC	0.323991	0	0.395183	0	0	0	0.74006	0	0	0	0	0.274076	0	0.343115	0.0615203
RPSA	0	0.0550797	0	0	0.224077	0.328791	0.300481	0.0942406	0.00218152	0.0560815	0	0	0.27966	0.316648	0
UBE2F	0.025695	0	0.0496684	0.156963	0.0434629	0	0	0.105072	0	0.0319923	0	0	0.324524	0.162886	0
AIMP1	0.135979	0	0.274671	0	0.0979393	0.08625	0	0.222516	0.0158799	0.0168689	0.0306676	0	0.0130303	0	0.176518
MIEN1	0.338725	0.0118041	0.123479	0	0.265543	0.0484989	0.112242	0	0.12749	0.0997754	0	0.0477781	0.173617	0.0692783	0
KIF1C	0.0779517	0.0841851	0.376869	0	0.289988	0	0.0024564	0	0	0	0.0889547	0.276269	0	0	0.124137
CASC3	0	0.0400945	0.0922461	0.0488735	0.129913	0.199269	0.0632962	0	0	0.0724862	0.21924	0.130129	0.0639854	0	0.448815
PCNP	0.196673	0.0265024	0.0647437	0.0713154	0.0744891	0.226947	0	0.307926	0	0.0982317	0.000676911	0.212435	0.287574	0.241145	0
MRPS16	0	0.0827493	0.0635558	0	0.123517	0	0.0986316	0	0	0	0	0	0.0645302	0.215698	0
DNAJC7	0.217401	0	0.285012	0.0225826	0.208014	0	0	0.243753	0.060269	0.24765	0	0	0	0	0
CAMSAP1	0	0.214803	0.27974	0.377375	0	0	0	0	0	0	0	0	0.340636	0.452817	0.452571
NEDD1	0.252226	0.395042	0.139616	0	0	0.0473873	0	0	0	0.0821897	0.149355	0.100738	0.262173	0	0
ARPC2	0	0.198549	0	0.0387047	0	0	0.100615	0.291172	0.0392847	0	0	0.134311	0	0	0.106031
MAPK8	0.0322832	0.393123	0.154765	0.0185656	0.0169577	0.0972626	0.387604	0	0.0252675	0.464532	0.270413	0.384851	0.113569	0	0
GBE1	0.184703	0.230389	0.0431854	0	0.337652	0	0.218925	0.232116	0	0.135642	0.165599	0.281532	0.18843	0.200701	0
TMED4	0	0.163115	0.0750205	0	0	0.422542	0.287197	0	0.00990775	0	0	0.349285	0	0	0.020341
MAPKAPK2	0.150966	0.0479864	0.477379	0.18131	0	0.00373721	0.050931	0.197735	0.0669203	0.0293913	0	0	0.611378	0.54953	0.411793
PRPF40A	0	0.166142	0.153837	0	0	0	0.0147173	0	0	0	0.166888	0.0666616	0	0.137997	0.250008
CMPK1	0.148799	0.0058803	0	0	0	0	0.00154888	0.173254	0.144603	0	0.285329	0.244621	0	0.15055	0.0556945
CUL3	0.0515346	0.153278	0.463181	0.096138	0	0	0	0.104655	0	0	0	0.0966401	0	0.13747	0
TMED2	0.0644406	0	0	0	0	0.0315363	0.180949	0.00831941	0	0	0	0	0	0.193545	0.109664
WWP1	0	0.0798016	0.0956021	0.141814	0.00883609	0	0.133948	0	0	0.074619	0.0368928	0.408297	0.266898	0	0
UFD1	0	0.0722131	0.26962	0.120449	0.0407292	0.0217983	0	0	0.0577553	0.226739	0.191672	0	0	0	0.250708
MKRN1	0.0386616	0.404002	0.31867	0	0.30323	0.0685064	0	0	0.30605	0	0	0.197326	0	0	0.297405
MAVS	0.168045	0.161967	0	0.188663	0.3013	0.287886	0	0	0.0592871	0	0.351878	0.0078662	0	0.180846	0.118844
ARL8A	0	0.0496981	0.0823337	0.101489	0	0	0.308059	0	0	0.443956	0.250635	0.170502	0.106441	0.064657	0
DCAF6	0	0.225909	0.10151	0	0	0	0.260941	0	0	0.0168957	0.0256288	0.623171	0.278863	0	0.156349
LMNB2	0.196288	0	0	0	0	0.043343	0.167995	0.121245	0	0	0.17355	0.0639126	0.160551	0.407442	0.293521
ME1	0	0	0.131578	0.0997903	0.0949346	0.0316182	0.119654	0.0505183	0.224264	0	0.263652	0.574334	0.088958	0.0128675	0.231684
DES	0	0.0585623	0.410983	0	0.418247	0	0.12665	0.360814	0	0	0.0473612	0.23655	0	0.0830392	0
POLR2I	0.100408	0.0352071	0	0	0	0.0913368	0.412558	0	0	0	0.0107482	0.0315133	0.303686	0	0
SUMF2	0.145445	0.204817	0	0	0.408755	0.411072	0.151777	0	0.00587646	0.0866891	0	0.070991	0	0	0.472714
REPIN1	0.214565	0	0.018808	0.302557	0.540894	0.282758	0.171119	0	0	0.108422	0	0.189033	0.329513	0	0.122294
DNAJC21	0	0.0038344	0.276463	0	0	0.00919697	0	0	0	0	0.0964123	0.227031	0.539527	0.327467	0
CHCHD4	0.245548	0	0	0.106784	0	0.208447	0	0.525382	0	0.0253359	0.168304	0.136741	0.146428	0	0
UBXN1	0.156289	0.0672469	0.0759484	0.0266737	0	0.201354	0	0	0	0.084986	0	0	0	0	0
DAP3	0.354015	0	0.158531	0.0159526	0.05405	0.0868513	0	0	0	0.0351212	0.244473	0	0	0.197882	0.109557
NDUFAF6	0	0.0162904	0.125564	0	0	0.00185837	0.0959399	0.0230501	0	0	0	0.0513446	0.214319	0.00440862	0.0713168
SEL1L	0	0.234611	0.497061	0	0.138394	0	0.097889	0	0.0574347	0	0	0	0.255782	0.157245	0
UBXN6	0	0.00506059	0	0.0601523	0.288339	0.109409	0	0.285474	0	0.0276093	0	0.135808	0	0.0137683	0
SOD2	0	0.311348	0	0	0.100501	0	0	0.078148	0	0	0.197542	0.024058	0.027386	0.773812	0.252968
ACBD5	0	0.0786386	0.406513	0.22983	0.379996	0.29969	0	0	0.10429	0	0	0	0.435714	0.0329064	0
DNAJC2	0.0521486	0.0371039	0.097319	0.00845328	0	0	0	0.102944	0	0	0	0.116648	0.137086	0.683142	0
YWHAB	0.0598157	0	0	0	0	0.177679	0	0.26397	0	0.103844	0	0	0	0.176401	0.0137386
HMGB1	0	0.0794734	0	0	0	0	0	0.23888	0	0	0.0594625	0	0.365594	0	0.253854
DHX29	0	0	0.328405	0	0.416296	0	0	0.182613	0.0189593	0	0.0172575	0.0614936	0.119369	0.124817	0
ISCU	0	0.0204945	0.0403036	0	0.432433	0	0	0.0680019	0.00929957	0	0.122279	0.0604818	0.159811	0	0
KYAT3	0.155977	0	0	0	0	0.0217367	0.135851	0	0.0553354	0	0	0	0.0686107	0.028247	0.162861
HNRNPUL1	0.193231	0.285875	0	0	0.163334	0	0.0384419	0.138434	0	0	0.17012	0.155563	0	0.16454	0.177319
SMAD2	0.326076	0.133754	0	0.146197	0	0.132458	0.238883	0	0	0.10175	0.139943	0	0.402927	0.144087	0.333311
EEF1G	0.173619	0.188694	0	0	0.186206	0	0	0.249363	0	0.174168	0.114954	0	0	0	0.017022
ARMC8	0	0	0.147606	0.0975671	0	0.0230301	0.00903423	0	0	0.10033	0.191195	0	0	0.319501	0.15368
DHX36	0	0.124556	0.329552	0.18804	0.564406	0.00227873	0.019558	0	0.0652018	0.284336	0.257906	0.200764	0.223153	0.260949	0
H1-2	0	0.122974	0	0	0.435119	0.333536	0.0804254	0.197778	0.195311	0.22485	0.170807	0.0267716	0.00815462	0	0
CBX3	0.0600114	0.153906	0	0.0560806	0	0.283907	0.0255152	0.150539	0.122611	0	0	0.0562009	0.481189	0.676608	0
SPATS2L	0	0.0102115	0.244168	0.0886201	0.0541523	0.192267	0.170023	0.513315	0	0	0.229343	0.0723475	0.353539	0.0294449	0.0862208
STXBP3	0.245948	0.333827	0	0	0.0172034	0.473348	0.301238	0	0	0.114667	0.0247961	0	0.197288	0.110066	0
GPC1	0.0608953	0	0.209082	0	0.211682	0	0.679046	0	0	0	0	0	0.438438	0.568915	0.213481
CPPED1	0.21212	0	0.104473	0.169545	0	0	0.139987	0	0	0.138086	0	0	0	0	0
SF3A3	0	0	0	0	0	0	0	0.176656	0	0.21661	0	0.240243	0.361408	0	0.171388
RTRAF	0.244191	0	0	0.034672	0	0.0143388	0.183954	0.25357	0	0	0.0606277	0.00748321	0	0.077423	0.222934
DPP8	0.040693	0	0.291854	0.0155598	0.168635	0.21322	0.27242	0	0	0	0.0668428	0.104257	0.0847591	0	0.217017

## Sheet: ATAC-RNA-Pr Expression Pattern
Normalized Expression	LV1	LV3	LV4	LV9	LV15	LV16	LV17	LV19	LV22	LV38	LV42	LV51	LV53	LV60	LV79
11018010602	-0.174386	-0.524555	-0.376329	0.19437	-0.503202	-0.756311	0.312583	-0.262103	0.0486485	-0.414373	-0.531078	-0.442267	-0.277151	-0.214829	0.0119637
11157010602	-0.0259169	0.0328862	-0.0972339	-0.070651	0.0260943	-0.0504617	-0.0455113	-0.0292008	0.128182	-0.0457621	-0.0194264	-0.154523	0.0171882	-0.085086	-0.0397921
11160010602	-0.0844467	0.0456206	0.112886	0.0437685	-0.0942035	-0.0426121	0.334657	-0.0437901	0.0121141	-0.074722	-0.212319	-0.107526	-0.123023	-0.0517353	-0.0733434
11251010602	-0.0390887	0.130264	0.137492	-0.0349125	0.044762	0.0716435	0.23156	-0.010138	0.14303	0.0153356	-0.10427	0.127764	-0.109318	0.0567701	-0.0834714
11280010609	0.132527	0.378854	-0.00256572	-0.362024	0.426224	0.854385	-0.138536	0.223798	0.0730653	0.0558582	0.700879	0.460636	0.471683	0.0619599	0.161304
11282010602	0.0387417	-0.125171	-0.0290751	0.0264068	-0.0575364	-0.0503021	0.109295	-0.0703311	0.0275283	-0.0148528	-0.128439	0.00968482	-0.16613	-0.0199744	-0.00103157
11409010602	-0.0191488	0.0271115	0.0890474	0.0125665	-0.0285756	0.0326515	0.170723	0.00189339	0.0442935	0.0577641	-0.0630057	0.0328903	-0.0617566	0.0632025	0.0449192
11022010602	-0.0625522	-0.020319	0.0239766	-0.0419755	-0.067568	-0.0174555	-0.0154019	0.00303461	-0.0986881	0.0309391	0.0187638	-0.0116891	-0.101014	-0.0779653	-0.0728136
11046010602	-0.246332	-0.178109	-0.245827	-0.0132657	-0.121684	-0.507662	0.0517204	-0.0612725	0.0672393	-0.153012	-0.32012	-0.260837	-0.248606	-0.250074	-0.104559
11049010602	-0.153142	-0.0856142	-0.194716	-0.18792	-0.20843	0.0709123	-0.206834	-0.0842072	-0.0758582	-0.298322	0.00277802	-0.210756	-0.00492364	-0.224211	-0.166841
11165010602	-0.0995046	-0.03557	-0.0281934	-0.0965956	-0.0681402	-0.095205	0.156717	0.0219062	-0.0657909	-0.0570517	-0.115524	0.0201628	-0.172057	-0.0950411	-0.130589
11259010602	-0.166088	-0.229682	-0.359643	-0.0732966	-0.231953	-0.566704	-0.110329	-0.127522	-0.113531	-0.179274	-0.374035	-0.277583	-0.370928	-0.395433	-0.390809
11449010602	-0.100886	-0.0495941	0.00124085	0.00511385	-0.077028	-0.0407792	0.15405	0.0235994	-0.0456362	-0.0525709	-0.0335942	0.0170271	-0.0623632	-0.0703655	0.00121518
11018020602	0.00518046	-0.300756	-0.12315	0.104353	-0.260517	-0.283037	0.319045	-0.0833341	0.0954568	-0.189916	-0.22854	-0.229837	-0.137455	-0.0336174	0.0789906
11158020602	-0.227974	-0.191455	-0.150153	0.00761044	-0.184007	-0.323791	0.216149	-0.0599039	-0.0016109	-0.091106	-0.33694	-0.194499	-0.335156	-0.13287	-0.0535601
11160020602	-0.0983156	-0.0588436	-0.0533545	0.0637322	-0.221174	-0.192314	0.320967	-0.0934339	0.0870224	-0.183884	-0.378728	-0.190896	-0.216623	-0.0724056	-0.0900465
11251020602	-0.101962	-0.0451462	-0.0297036	-0.00605053	0.0318932	-0.016318	0.0197662	0.0301052	-0.020507	0.121358	-0.0736189	-0.0651459	-0.0908842	0.0302245	0.00263519
11282020602	0.0743242	-0.114369	-0.0523083	0.0145948	0.00400049	-0.0862429	0.151405	-0.00640133	0.103634	-0.090894	-0.201349	0.0591108	-0.167127	-0.0330427	0.0139814
11409020602	0.0111229	-0.0295717	0.153335	0.0421144	0.00356247	0.0331706	0.223669	0.0199975	0.0947155	0.0345869	-0.0508195	0.0935533	-0.0179054	0.0467848	0.157632
11049020603	0.0166501	0.162278	-0.072563	-0.0876661	0.0839837	0.172661	0.0410928	0.0537028	-0.0305166	0.0619484	0.0869722	0.0600511	-0.0863008	0.0386813	0.0843722
11165020603	0.127602	0.142571	0.10481	-0.201668	0.108985	0.317617	0.0555256	0.061812	-0.0283956	-0.0158643	0.206215	0.315975	0.126515	0.00915407	-0.0712475
11259020603	0.0543835	-0.0607804	-0.131344	-0.130879	0.0942253	-0.00837741	-0.111341	0.0418624	0.0245216	0.0131279	0.154355	0.104177	-0.0282412	-0.1276	-0.0447296
11449020603	0.018428	-0.0733947	-0.319438	-0.236094	0.0274774	-0.0383054	-0.228706	0.00517852	-0.0887239	-0.166693	0.194161	0.0501722	0.0188101	-0.271118	-0.148237
11018030602	-0.152238	-0.567887	-0.335242	0.0919072	-0.562593	-0.574349	0.389545	-0.264336	0.0582253	-0.309412	-0.516886	-0.487682	-0.328732	-0.16168	-0.155377
11251030602	-0.0575289	-0.0910485	-0.0678372	0.0144718	-0.0238063	-0.125201	0.153168	-0.0409002	0.0398737	0.0527271	-0.114008	-0.0633313	-0.183448	0.00938865	0.0769507
11280030602	-0.10791	-0.0948748	-0.0256993	-0.00190749	-0.102844	0.00287932	0.134991	-0.00202667	0.0422021	-0.0750355	-0.155911	-0.0793734	-0.116306	0.0580034	0.0506659
11282030602	-0.00242407	-0.0383967	-0.0496513	0.0245112	-0.120195	-0.194026	0.0555267	-0.0588152	0.155202	-0.0760752	-0.305541	-0.021893	-0.260402	-0.0536883	-0.150657
11409030602	0.0451479	0.0430644	0.0298044	0.0395053	-0.00887057	-0.00476793	0.19613	0.00581226	0.0740013	-0.145628	-0.007405	0.0792826	-0.0261567	0.0236593	0.101711
11022030602	-0.0307811	-0.0266895	-0.119927	-0.0725533	-0.0537545	-0.0617594	0.0140221	-0.0516919	-0.0372631	-0.139991	-0.0782681	-0.0148877	-0.141218	-0.137529	-0.0908349
11049030602	0.050217	0.0738494	-0.143611	-0.0941722	-0.0258772	0.114168	0.0200947	-0.0765065	-0.0337157	-0.148104	0.109937	0.0786418	-0.0110354	-0.0367026	0.0222913
11165030602	-0.17735	-0.00315831	-0.0444366	-0.04981	-0.118711	-0.232313	0.140657	-0.042793	-0.00590976	-0.131201	-0.189218	-0.0600541	-0.197888	-0.178643	-0.180171
11259030602	0.0408055	0.000578877	-0.0978269	-0.0822829	0.113829	0.0527141	-0.0752902	0.00491978	-0.0130239	0.0049332	0.138499	0.140819	-0.0523067	-0.122166	-0.0304681
11018040602	-0.0295711	0.0328735	-0.0116972	0.00377702	0.0855328	-0.0491704	-0.00460853	0.0253518	0.0352833	0.195261	-0.035999	0.130616	-0.105842	0.052775	0.00826292
11157040602	-0.064174	0.0542809	-0.050476	0.0113689	0.104523	-0.0157008	0.0208054	0.000349214	0.129661	0.00726333	-0.0223177	0.065294	0.0103075	0.0103347	0.0468917
11158040602	-0.17327	-0.341846	-0.14393	0.0210241	-0.434264	-0.164595	0.240049	-0.178635	0.0221918	-0.191537	-0.308697	-0.331542	-0.248346	0.0128039	0.0333092
11251040602	-0.120549	-0.18767	-0.168846	0.0187183	-0.107014	-0.318379	0.171403	-0.0878629	0.0818601	-0.0755845	-0.27184	-0.140602	-0.25154	-0.0512821	0.0132384
11282040602	-0.311448	-0.241371	-0.278268	0.114196	-0.283148	-0.432704	-0.145296	-0.195709	0.00640749	-0.105954	-0.283967	-0.45516	-0.375017	-0.0802469	-0.0610489
11409040602	-0.274101	-0.137197	-0.234509	-0.101725	-0.182647	-0.540967	-0.0760883	-0.151507	0.130971	-0.147808	-0.273069	-0.393445	-0.253443	-0.192248	-0.0712016
11046040602	-0.171009	-0.371044	-0.187955	-0.0418986	-0.429025	-0.154392	0.16249	-0.0597395	0.0657954	-0.368876	-0.412216	-0.346334	-0.259698	-0.149676	-0.143246
11049040602	-0.234469	-0.130478	-0.442169	-0.0685447	-0.188527	-0.62363	-0.191505	-0.146677	-0.0133334	-0.272529	-0.293727	-0.476601	-0.176318	-0.348134	-0.139809
11165040602	-0.0949404	-0.367025	-0.135402	0.146847	-0.450193	-0.200482	0.123534	-0.230576	0.0750287	-0.215831	-0.246463	-0.374496	-0.149037	-0.0185277	0.120434
11259040602	-0.0861054	-0.0446112	-0.0421035	-0.0298711	0.114544	-0.0144226	-0.0372705	-0.0274921	-0.129073	0.255941	-0.0111014	-0.0749846	-0.173706	0.0213549	-0.05953
11047010602	0.0720661	0.0792029	0.0731264	0.00883914	0.0169746	0.220182	0.146766	-0.0112506	0.0600161	-0.0523742	0.00546776	0.0501583	0.0677855	0.135758	0.175941
11268010602	0.019393	0.0440587	0.154669	0.0285308	0.107409	0.28267	0.127678	0.0746149	0.0173087	0.155691	0.0573676	0.247898	0.029164	0.155855	0.14338
11272010609	0.0108395	0.206428	0.0427367	-0.216051	0.120864	0.246031	-0.212761	0.0459688	-0.0190008	0.162756	0.317457	0.0857616	0.207398	-0.0228572	0.0473599
11442010602	-0.0321925	-0.0356858	-0.034479	-0.050545	0.00779357	-0.133931	0.061794	-0.000271129	0.0383519	-0.031196	-0.112221	-0.016963	-0.0587969	-0.175257	-0.0585741
11005010602	-0.0737513	-0.0571229	0.0288874	0.0412795	-0.010968	0.0626408	0.0100588	0.0219971	-0.0730636	0.170962	-0.019675	0.00415116	0.063256	0.105545	0.159119
11008010602	0.0146618	0.0644718	-0.0197844	-0.0622566	-0.0229482	-0.0234367	0.0459299	-0.0540322	-0.075151	-0.0882473	-0.0141342	0.103535	-0.00627073	-0.0966084	-0.0467803
11155010602	0.199307	0.0979174	0.00349173	-0.0431188	0.157735	0.089747	-0.063654	0.058759	-0.00569738	0.0891102	0.208001	0.275545	0.115743	0.0797294	0.230441
11257010602	0.123763	0.154439	0.0759319	-0.0349591	0.0828121	0.231303	-0.0401992	0.063651	-0.065405	0.164527	0.123809	0.136409	0.061195	0.0731344	0.123349
11262010602	-0.113623	-0.000100468	0.0379582	-0.00529084	-0.0411275	-0.120058	0.0801103	-0.0364938	-0.0983565	0.0307595	-0.229907	-0.0386342	-0.130771	-0.0352265	-0.120512
11278010602	-0.0518951	0.000459969	0.18798	0.0470712	-0.0795303	0.396566	0.0737593	0.0612036	-0.154601	0.075896	0.111607	0.151136	0.0765009	0.209824	0.126748
11281010602	0.185737	0.190249	0.142675	0.052282	0.218155	0.427969	0.0853533	0.121978	0.0675978	0.101125	0.288875	0.307694	0.305002	0.143263	0.215567
11285010602	-0.14141	0.0398593	0.0269321	0.0378329	-0.0443501	0.0240669	-0.0425469	0.0563101	-0.107523	-0.0678552	-0.051034	-0.0231632	0.031671	-0.033015	0.0618388
11291010602	0.00757718	-0.000691436	-0.0639213	-0.102697	-0.0666429	-0.101595	-0.0379146	-0.0431025	-0.117491	0.0271739	-0.107985	-0.0677211	-0.0818414	-0.093613	-0.16712
11268020603	0.0285083	0.0783822	-0.231998	0.0804131	0.0265216	-0.0191146	-0.133662	-0.0179462	0.106969	-0.175224	0.101186	-0.00371075	0.166453	-0.139588	-0.0083495
11272020602	-0.142543	0.0511858	-0.104363	0.167282	-0.0609653	-0.0118562	-0.155101	-0.0311987	-0.0323018	-0.0196379	-0.0101156	-0.19902	0.0224694	-0.0927689	0.0288408
11442020602	0.0877246	0.247653	0.100382	0.363368	0.247443	0.155822	-0.252839	0.168059	-0.0561346	0.2467	0.214549	0.0999676	0.283013	0.184703	0.169153
11257020602	0.121466	0.151642	0.0962347	0.399826	-0.0127692	0.114862	-0.132881	0.184164	-0.0812903	0.192511	0.0886635	-0.0108766	0.102517	0.133646	0.0587429
11262020602	0.0589177	0.2042	0.144622	0.068788	0.0620534	0.633593	-0.356531	0.121754	-0.0637543	-0.0689944	0.303498	0.130656	0.299768	0.107462	-0.0962812
11278020602	-0.131565	0.0245877	-0.0747496	0.114486	-0.148969	-0.316102	-0.104219	-0.0615561	-0.0497319	-0.062421	-0.0938296	-0.161037	-0.0204716	-0.139316	-0.0695353
11281020603	0.133549	0.210493	0.08044	0.190238	0.0631501	0.159107	0.00901112	0.110764	-0.0541001	0.182116	0.146393	0.0748687	0.251246	0.11597	0.0244723
11285020602	-0.0479165	0.10626	0.153516	0.33828	-0.0511465	0.0576559	0.00984417	0.0941296	-0.0113756	0.0791058	-0.0891434	-0.0831232	0.0390613	0.119258	0.0368342
11291020602	-0.0777852	-0.0118921	-0.0691881	0.267256	-0.108045	0.0148048	-0.0347844	-0.0208179	0.00557099	-0.0493456	-0.0298269	-0.203943	0.0794188	-0.0469737	0.0809796
11268030602	0.0551297	0.0305515	0.0230891	0.0232544	0.0499946	0.140168	0.0561079	0.0271259	0.174593	0.0664439	0.00991079	0.204412	-0.0759622	0.0405778	0.0336338
11272030602	-0.0345857	0.152528	0.117002	0.120685	0.123249	0.0866205	0.0505452	0.0194648	0.0767873	0.172214	0.00493138	0.109073	-0.0402537	0.027041	0.114579
11442030602	0.271273	0.012215	0.0243686	0.0681134	0.196039	0.13958	0.099682	0.0333323	0.153482	0.118095	0.119165	0.176769	0.0499063	0.1882	0.178936
11008030602	0.181687	-0.0882091	-0.0732581	-0.00307355	-0.0194384	-0.122255	-0.0105784	-0.0678121	0.0851742	-0.0903899	-0.106252	0.10919	-0.104432	0.03528	-0.0849609
11155030602	0.32571	0.0517976	0.158324	0.077364	0.207494	0.144808	-0.0470641	0.0795595	0.13165	0.237555	0.237912	0.371094	0.0939	0.216206	0.221815
11262030602	0.328269	0.163076	0.00926619	-0.0254223	0.189821	0.275432	-0.107839	0.0634065	0.0803038	0.00496557	0.300694	0.210502	0.229644	0.132575	0.0927988
11278030602	-0.182139	-0.211537	-0.412526	-0.179607	-0.242579	-0.625636	-0.249084	-0.176612	-0.0338779	-0.361275	-0.192968	-0.415259	-0.248648	-0.412224	-0.256682
11281030602	-0.117395	-0.0691535	-0.185502	-0.0891257	-0.249838	0.0342368	-0.372773	-0.11496	-0.062185	-0.196546	0.115904	-0.414375	-0.0683821	-0.17155	-0.171022
11285030602	0.119499	-0.0741937	-0.0176075	0.0726676	-0.00790373	0.0837658	0.0251108	-0.00131137	0.0352724	-0.0699354	-0.0420804	0.0543038	0.00457522	0.0339803	0.0451553
11268040602	-0.0179861	0.00900731	0.114469	0.0348412	0.0709068	0.229664	0.0465369	0.0262217	0.119554	0.0990189	0.0928461	0.118996	0.0819313	0.121232	0.116185
11272040602	-0.10802	0.118556	0.0798439	-0.0222662	0.024077	0.0119585	0.00944095	0.0213343	0.0801324	0.0804512	-0.0385935	-0.04637	-0.0382847	-0.0763048	0.0666459
11262040602	-0.0390604	0.0182132	0.032551	0.0383486	0.127071	-0.164627	0.0508564	-0.0444689	-0.113477	0.0458512	-0.152684	0.0265861	-0.0266416	0.120144	0.0526737
11278040602	-0.0683978	-0.0637519	-0.172947	-0.0633868	0.00925937	-0.314379	0.0123299	-0.0600869	-0.0535497	-0.0790143	-0.0693809	-0.00497857	-0.0287652	-0.226047	-0.00976385
11281040602	-0.00586841	0.0814571	0.114435	0.128827	0.0313225	0.0353296	0.202091	0.0493033	0.0644926	-0.0343486	-0.0578995	0.122799	0.106883	0.0567006	0.0728936
11285040602	-0.1728	-0.0244262	0.135964	-0.009277	-0.107531	0.0692019	0.0914556	-0.0142298	0.0111332	-0.0150615	-0.149119	-0.0148043	-0.0216573	0.0350248	0.00203139
11058010602	0.0649135	-0.0408574	0.168247	-0.00301287	0.0771682	0.0292129	0.154537	-0.00786488	-0.0584587	0.193132	-0.0807671	0.245434	-0.00975621	0.060268	0.0527037
11088010602	0.125038	0.0983408	0.190414	-0.0459808	0.13476	0.281634	-0.0520363	0.0917484	-0.0516253	0.179398	0.21035	0.149822	0.115113	0.075626	0.0233098
11216010602	0.106611	0.0552919	0.080586	-0.0473308	0.143642	0.198016	0.0696506	0.0144599	0.0397461	0.107275	0.0978326	0.192212	0.056036	0.106726	0.0378781
11240010602	-0.00603161	0.021941	-0.0291708	-0.0951607	0.0946084	-0.0106766	0.0640018	-0.0130389	0.0128998	0.0923871	-0.00204558	0.150554	-0.0411034	-0.0201108	0.0529535
11338010602	0.00427392	0.029276	-0.089506	-0.0625476	0.0543902	-0.129172	-0.0411847	0.00666246	-0.0176872	0.0592108	0.00906145	-0.0748672	0.0512553	-0.0553417	-0.0567699
11203010602	0.0928027	0.136361	0.0997587	-0.0588578	0.149286	0.256162	-0.0260514	0.0927664	-0.0210828	0.154121	0.13007	0.273238	0.0211208	0.0615077	0.00202361
11239010602	0.0340883	0.0764668	0.0388406	-0.0230593	0.189028	0.0800209	-0.00345585	0.0321423	-0.0361953	0.22805	0.0223919	0.254136	-0.0732186	0.0527611	0.015526
11246010602	0.0270986	0.0554384	-0.0683414	-0.221764	0.101453	0.00441638	-0.126177	-0.0195255	-0.120493	-0.0538035	0.100423	0.0512997	0.0564336	-0.027051	-0.0635787
11249010602	0.0176584	0.0815463	0.0218972	-0.0273287	0.0470779	0.21736	0.0215303	0.0425012	-0.113759	-0.00613537	0.147881	0.0933225	0.0512223	0.0299308	0.0278993
11330010602	-0.0100656	-0.00785729	0.0114822	-0.0024312	0.0421459	-0.0367154	0.0575299	0.0585725	-0.010746	-0.000673038	-0.0176674	0.0849163	-0.0186079	-0.0687642	-0.0340888
11058020609	0.0134753	0.155829	0.336582	0.200983	0.117217	0.121222	-0.0165295	0.0841558	-0.0557959	0.25588	0.21004	-0.0200866	0.335271	0.16001	0.0936299
11088020602	0.0331344	0.148857	0.212095	0.132782	0.181375	0.0366817	-0.124651	0.00213481	-0.0334979	0.169377	0.212199	0.00217957	0.16928	0.0509248	0.0712057
11216020602	0.253773	0.109274	0.215221	0.085674	0.070148	0.468396	-0.0185909	0.0945319	0.10808	0.121081	0.341596	0.0884736	0.425255	0.233857	0.139956
11240020602	0.0343317	0.110947	0.183965	0.24472	0.0601881	0.118297	-0.117118	0.0999264	-0.0554567	0.199228	0.176531	-0.0595051	0.239364	0.143197	0.00462347
11338020602	-0.194064	-0.1611	-0.339134	-0.0873891	-0.0209695	-0.52288	-0.0872239	-0.0547313	-0.0110678	-0.215617	-0.18332	-0.300343	-0.0681479	-0.175432	-0.167466
11203020602	0.120137	0.243007	0.309869	0.186886	0.15435	0.268907	-0.162115	0.144904	-0.0770443	0.202457	0.236219	0.0321586	0.243125	0.185769	-0.0370589
11239020603	0.0638059	0.125109	0.0300889	0.0159308	0.0373582	0.035406	-0.335553	0.0600323	-0.163086	0.0359692	0.408478	-0.126238	0.358044	-0.00662221	-0.0714253
11246020602	0.0950297	0.204011	0.187367	0.160079	0.0902225	0.318152	-0.136618	0.0617862	-0.0766113	0.144541	0.303517	-0.00637702	0.346301	0.108246	0.0403332
11249020602	0.0313462	0.214541	0.253023	0.257347	0.0367391	0.138401	-0.0068156	0.154091	-0.0524346	0.18966	0.228244	0.00026873	0.367487	0.201601	0.176017
11330020602	0.0450559	0.0365046	0.0929728	0.0963276	0.0768529	0.00218444	-0.0569785	0.0810035	0.00231245	0.13912	0.0304178	0.0432318	0.152127	-0.011694	0.0240434
11088030602	0.0900217	-0.0178005	0.0163593	-0.0368595	0.097032	-0.0587579	-0.100017	0.0144581	0.00691391	0.0603082	-0.00360662	0.0176207	-0.0565211	0.0748289	0.0191898
11216030602	0.251906	0.071089	-0.0490019	-0.0693934	0.0393347	0.303641	-0.109615	0.00668091	0.100996	-0.0869497	0.187959	0.131173	0.120391	0.13942	0.0313758
11240030602	0.188221	-0.0677825	0.120235	-0.0470498	0.0580638	-0.00266981	-0.0712696	-0.0106686	0.0899306	0.0451664	0.0596355	0.0566861	0.0310134	0.0913726	-0.00248669
11338030602	-0.222422	-0.177783	-0.327503	-0.0858668	-0.109941	-0.381854	-0.161651	-0.194617	0.0124117	-0.148296	-0.23832	-0.347306	-0.111915	-0.104275	-0.213436
11203030602	0.112614	-0.0218163	-0.124183	-0.230058	0.187767	-0.187145	-0.20847	0.015506	-0.023748	-0.185594	0.0748192	0.0875655	0.0180807	-0.186526	-0.174274
11239030602	0.21889	-0.0697496	0.173673	-0.0961646	-0.0382213	0.00749015	-0.187304	0.0294536	-0.0408396	-0.0687386	0.122828	0.0113237	0.0511693	0.0223931	-0.143445
11246030602	0.151559	0.0830602	0.148567	-0.0687969	0.147736	0.381587	-0.0453843	0.0763478	-0.0727942	0.0805753	0.20233	0.223372	0.220577	0.175732	0.0740774
11249030602	-0.0231099	0.0844148	0.452612	-0.0432692	0.00753143	0.0870633	-0.192553	0.0695551	-0.120531	0.13814	0.25154	-0.0453067	0.125541	0.326452	5.94573779711312e-06
11330030602	0.26275	0.0118586	0.464258	-0.0733616	0.106765	0.263752	-0.0840533	0.0917028	-0.0223797	0.0810079	0.338397	0.177453	0.335986	0.364056	0.0992092
11058040602	-0.0224006	-0.0945138	0.191234	-0.0607489	0.00584732	-0.137237	0.142138	-0.0447711	-0.00240549	0.0404701	-0.149601	0.0223863	-0.00901787	-0.0295257	-0.0877111
11088040602	0.0605591	0.0815043	0.205253	-0.087844	0.115925	0.247987	-0.0258281	0.0393209	-0.0380845	0.24444	0.114719	0.246618	0.0642662	0.170725	0.00443374
11240040602	0.0647918	0.0709741	0.122753	-0.104719	0.168064	0.105648	0.0387448	0.0141727	0.0256963	0.0305529	0.063509	0.105277	0.0882981	0.132536	0.0487049
11338040602	0.155418	0.0834036	0.171699	0.0641973	0.135985	0.199326	0.100587	0.0641815	0.156743	0.192838	0.0965392	0.123703	0.112793	0.350816	0.179982
11203040602	0.00411355	0.0835472	0.0801107	-0.115744	0.170197	0.107182	-0.128435	0.0717098	-0.0358433	0.132748	0.109054	0.17754	-0.0899298	-0.0620048	-0.12166
11239040602	0.0639279	0.0542846	0.118046	-0.0400969	0.211841	0.089011	-0.000508263	0.0420529	-0.0923324	0.130861	0.00624676	0.226451	-0.0163582	0.0566709	0.0618911
11246040602	0.044595	-0.170839	-0.19986	-0.15077	-0.0513073	-0.287576	-0.112997	-0.0597193	0.0461319	-0.255646	-0.0703745	-0.166211	-0.0599257	-0.127685	-0.175772
11249040602	-0.0500279	0.0476371	0.182587	-0.143678	0.0158839	0.17008	-0.0648894	-0.00459115	-0.179138	-0.0300725	0.0650648	-0.0588977	0.0741975	0.0821636	0.0561098
11330040602	-0.0174822	-0.054546	-0.159073	-0.0936336	-0.0250815	-0.137412	-0.0892963	0.0295974	-0.0636206	-0.112813	-0.00770023	0.0892811	-0.0496676	-0.201522	-0.0557994
11004010601	-0.0895635	-0.0496301	-0.00844996	-0.00616354	0.140214	0.115156	0.617256	0.00990256	-0.114881	-0.285989	-0.150439	0.252524	0.14582	0.0871815	0.185775
11012010601	0.162431	0.427724	0.0708002	-0.111578	-0.145617	0.344396	-0.501224	0.140881	-0.153111	-0.0959975	0.122444	0.114413	-0.124108	-0.00653994	-0.0379625
11018010601	0.561964	0.240717	-0.200786	-0.140579	-0.257371	0.548584	-0.309815	0.0767797	-0.231624	-0.152108	-0.0247434	0.0222959	-0.0118139	-0.0525625	-0.166091
11021010601	-0.0924663	0.743988	-0.237603	-0.302565	0.11452	0.432862	0.139122	0.0462814	0.315972	-0.0190575	-0.00452173	0.189282	0.11928	-0.249803	-0.0377616
11040010601	-0.134655	0.154561	0.146253	-0.130286	0.0208008	0.108262	-0.337905	-0.0320971	0.201367	-0.0753065	-0.0968794	-0.492665	0.466754	0.135118	-0.360694
11042010601	0.336952	-0.336557	0.0227588	-0.297379	-0.241032	-0.162407	-0.278024	0.24691	0.00525255	-0.027751	-0.286077	-0.381547	0.415312	0.138092	-0.286126
11043010601	-0.306284	0.489786	-0.202144	-0.161509	0.107942	0.525352	-0.0555655	-0.335178	0.421105	0.239897	0.0657738	-0.023546	-0.176278	-0.168313	0.062195
11157010601	-0.0655345	0.240538	-0.101077	-0.108019	0.201441	-0.0904295	-0.213638	-0.109626	-0.0512407	0.0366991	0.127557	-0.574839	0.147193	-0.227718	0.205176
11160010601	-0.186774	0.207937	0.039028	-0.0956723	-0.420762	0.680748	-0.030609	-0.185329	0.155021	0.0545541	-0.0974136	-0.372908	-0.28648	-0.0879026	0.387146
11164010601	0.0265863	-0.0463844	0.00114864	-0.258306	-0.0177141	0.361382	0.263634	0.0898819	-0.391843	-0.000854178	-0.191135	-0.00576741	0.109745	-0.404561	0.233591
11169010601	0.0991791	0.360984	-0.322597	-0.153412	0.0482495	0.556262	-0.129145	-0.177237	0.317778	0.146343	0.140077	-0.122679	-0.417083	-0.337617	0.428699
11172010601	0.421572	0.326663	-0.35854	-0.0404785	-0.0318865	0.247417	0.0423419	-0.00761615	0.022525	-0.019987	-0.0908755	-0.109393	-0.104573	-0.265495	0.215508
11182010601	-0.0695319	0.0307453	-0.270865	-0.229597	-0.0405388	0.40303	0.493369	0.0445667	0.0448344	-0.396531	-0.0830131	-0.227842	-0.412773	0.0566486	0.632935
11185010601	-0.0544816	-0.0849763	-0.253659	-0.0349674	-0.112132	0.735718	-0.0585526	0.172514	-0.172741	-0.545548	-0.0631652	0.280761	0.164325	0.243692	0.173462
11251010601	-0.127297	0.0730494	0.251658	-0.0396606	0.133736	-0.136125	0.112284	0.0240466	-0.20219	-0.300375	0.0508695	-0.338916	-0.220457	-0.00824396	0.447771
11252010601	0.155086	0.0928183	0.00764336	-0.0810883	-0.2276	0.44027	-0.0885339	-0.19676	0.144771	-0.598816	-0.0340273	-0.112802	-0.104287	-0.240986	0.19264
11253010601	-0.17625	0.848514	-0.201623	-0.27323	0.157594	0.409361	0.450699	-0.250376	-0.00239629	-0.242708	0.0776581	-0.123818	-0.317185	-0.261586	0.534574
11260010601	-0.139654	0.491401	-0.146458	-0.200526	-0.237931	0.664017	0.121967	0.293104	-0.158489	-0.571981	-0.176689	-0.0628784	-0.406077	-0.11655	0.00898873
11263010601	-0.109509	-0.0274666	-0.0491705	0.0930498	0.0680802	-0.0849508	-0.133618	0.06488	0.0427608	0.0123262	-0.0874663	-0.155362	0.0277586	0.213936	0.0401836
11266010601	0.139431	-0.131885	-0.385291	-0.255758	-0.257871	0.0358505	0.279742	-0.156088	-0.169333	0.504542	-0.174281	0.0502124	-0.346896	-0.218092	0.021587
11267010601	0.372606	0.242189	-0.246108	-0.221371	-0.0849224	-0.0959846	0.180208	-0.259132	0.622608	-0.120257	-0.314873	-0.0219988	0.103201	-0.492077	0.0374983
11280010601	-0.401184	0.0516914	0.326921	-0.298959	-0.16143	0.434842	-0.233899	0.15743	0.176109	-0.198658	-0.0223221	-0.325261	0.478537	0.0529348	0.244405
11282010601	0.498489	-0.676857	0.230574	-0.0545088	-0.37417	-0.290579	-0.0122812	-0.0866223	0.323084	-0.0541552	-0.478145	-0.275846	0.107717	0.135166	-0.315264
11289010601	0.0595391	0.19757	0.0277989	-0.231442	-0.0509059	0.250312	-0.275288	-0.176941	-0.140744	-0.036003	0.0989386	-0.0989293	-0.440043	-0.334897	-0.150955
11292010601	-0.0622571	0.139197	-0.0952551	-0.167869	-0.0566224	0.310657	0.152889	0.00748766	-0.129903	0.0546801	0.0286221	-0.267844	0.100206	0.0132634	0.230277
11293010601	0.257493	0.527557	0.0393048	-0.340382	0.151802	-0.289271	0.0509594	-0.151048	-0.079303	-0.582604	0.0439338	0.110809	-0.348413	-0.410688	0.271277
11409010601	0.219134	0.234617	-0.0870549	-0.3046	-0.0828015	0.160512	0.398818	-0.0571511	0.0433472	-0.374246	0.02447	0.213694	-0.416067	-0.252607	0.236498
11418010601	0.142918	0.107244	-0.118043	-0.275611	-0.00430437	0.500159	0.434795	-0.251607	-0.183503	-0.562552	-0.625093	0.106983	0.0783656	-0.359107	-0.0295879
11419010601	-0.35506	-0.00885255	-0.278856	-0.082453	-0.136648	0.331331	0.368821	-0.351538	0.0848573	0.205316	0.116042	-0.255797	-0.200474	-0.154507	0.276652
11431010601	-0.302155	0.250966	-0.111088	-0.178478	0.0992789	0.823483	0.146285	-0.0756959	0.170554	-0.135274	0.167274	0.238357	-0.0977447	-0.064107	0.0502062
11022010601	-0.155426	0.141453	-0.240874	-0.337499	-0.0247246	-0.437742	0.271939	0.12323	-0.0551121	0.0117107	-0.00661122	0.219921	-0.458367	-0.385765	0.229161
11046010601	-0.319903	-0.230264	-0.129439	-0.0541323	0.49917	-0.448729	-0.291442	-0.208855	0.301654	0.134197	0.0873142	-0.338714	0.107017	-0.0213624	-0.030463
11049010601	-0.0898041	-0.426458	-0.367534	-0.200482	0.113261	0.417896	-0.0852987	0.109831	-0.0799892	0.045089	0.405566	-0.129299	-0.434477	-0.398568	0.425492
11165010601	-0.391799	-0.220555	-0.140001	-0.146565	-0.292771	0.0421496	-0.0459793	-0.285372	-0.204482	-0.062863	0.0460483	-0.391591	-0.431111	-0.447055	0.391074
11259010601	0.492348	-0.261692	-0.0900277	-0.180227	0.0980857	-0.210893	0.160198	0.194714	-0.358669	-0.274122	-0.276464	0.226487	-0.314326	-0.273757	-0.216537
11449010601	-0.146216	0.527419	-0.118117	-0.412531	0.104433	0.392829	0.0217653	-0.011183	-0.0102718	-0.222021	0.390013	0.194095	-0.211527	-0.331355	0.0897188
11018020601	0.536341	0.186516	-0.2972	-0.160756	-0.105799	0.268986	-0.252505	0.0356499	-0.195511	0.0288752	-0.0455817	0.191698	-0.17834	-0.11289	-0.263835
11021020601	-0.292469	0.733029	-0.338683	-0.336514	0.0928868	0.586898	-0.0588727	-0.140214	0.438495	0.452265	0.159402	0.251219	-0.317682	-0.346913	-0.301978
11040020601	-0.335914	-0.0473149	0.178043	-0.143808	0.207943	0.0885718	-0.188032	0.021031	0.254265	-0.0196421	-0.100634	-0.352108	0.601377	-0.0318922	-0.416465
11158020601	-0.451024	0.387718	-0.0456351	0.0606541	0.0142864	0.0850898	0.133904	0.05575	0.048839	-0.160929	-0.0390396	0.0220527	-0.0754107	-0.174931	0.185182
11160020601	-0.0504908	0.164673	-0.0828044	-0.0285443	-0.147859	0.323052	0.0622274	-0.289934	0.389113	0.0967786	0.0172371	-0.452662	-0.377335	-0.237902	0.274484
11169020601	-0.100763	-0.0664496	-0.192417	-0.21729	0.249817	0.0229515	0.00237592	-0.0646434	0.402619	0.156417	0.0964814	-0.197187	-0.27695	-0.197075	0.126423
11172020601	0.152298	0.15005	-0.155842	0.0868255	0.115596	0.134791	-0.0897735	0.0653279	0.11795	-0.254271	0.109461	-0.314647	0.00333935	-0.141082	0.173858
11251020601	-0.230189	0.195929	0.299894	-0.266935	0.169242	-0.270482	0.290094	0.0236081	-0.160939	-0.212376	0.0880397	-0.231739	0.116703	-0.176493	0.373614
11252020601	0.101006	0.165263	-0.119317	-0.0716012	0.0377698	0.11139	-0.159064	-0.246302	0.206149	-0.418777	-0.13699	-0.16723	0.0826608	-0.34199	0.134159
11267020601	0.214199	0.0656929	-0.0260257	-0.289537	-0.059269	-0.178563	0.0605311	-0.121702	0.648884	-0.133498	-0.146492	-0.287188	0.331563	-0.488069	0.0299833
11282020601	0.327145	-0.318432	0.00942994	0.0411277	0.0262352	-0.0590432	0.0404781	-0.0389475	0.371784	-0.220346	-0.422532	0.108734	-0.0955199	-0.148033	-0.46446
11293020601	0.293833	0.478316	0.00155011	-0.267395	0.118947	-0.230218	0.0415887	-0.0990411	0.0677068	-0.1939	-0.0876511	0.0168504	-0.158084	-0.357181	0.137608
11409020601	0.264711	0.485431	-0.154712	-0.308391	0.212077	-0.0314923	0.386155	-0.0456521	0.348458	-0.300019	0.0309061	0.0116743	-0.237268	-0.204748	0.301219
11419020601	-0.344005	-0.0397459	-0.341589	-0.0968324	-0.0890313	0.46199	0.484179	-0.161446	-0.00833258	0.109733	0.172876	-0.104174	-0.412636	-0.311294	0.230564
11049020601	-0.0966555	-0.463958	-0.300761	-0.0234628	0.103452	0.420582	0.179374	-0.0249211	0.238422	-0.0241721	0.39739	-0.178134	-0.88707	-0.215902	0.392626
11165020601	-0.337366	-0.0722036	-0.109154	-0.107755	-0.0195641	-0.139198	-0.185988	-0.120842	-0.125628	-0.162025	0.205738	-0.113606	-0.389818	-0.578048	0.254382
11259020601	0.279211	-0.278363	-0.173693	-0.295945	0.161351	-0.255932	0.200105	0.173222	-0.234983	0.363085	-0.288646	0.251064	-0.331318	-0.262871	-0.58337
11449020601	-0.167146	0.25273	-0.33722	-0.359082	0.204246	0.205214	0.123616	0.0511442	0.0889275	0.310058	0.282856	-0.0201285	-0.422498	-0.266979	-0.0901821
11012030601	-0.0951583	-0.23647	-0.450991	0.151996	-0.338054	0.818103	-0.737433	-0.394187	0.159204	0.591037	0.196537	-0.137101	-0.72757	-0.0254174	-0.224908
11018030601	0.338589	-0.0539319	-0.288003	-0.127058	0.0693644	0.426046	-0.305657	0.150491	-0.107271	-0.143292	0.285909	0.492161	-0.462321	-0.174562	-0.399345
11043030601	-0.672926	0.166737	0.0693324	0.0999326	0.2115	0.461612	0.0437993	-0.345054	0.554861	-0.0873982	0.508343	0.193269	-0.663581	-0.236659	0.115146
11251030601	-0.292119	0.314553	-0.0235161	-0.17912	0.374699	0.124246	-0.101834	-0.0569455	0.2044	-0.471935	0.44158	0.0463066	-0.43467	-0.237204	0.135813
11253030601	-0.147913	0.308281	-0.275326	-0.0359153	0.0429837	0.585592	0.0953104	-0.23356	0.16175	-0.057846	0.287113	-0.059483	-0.83731	-0.269959	-0.0423868
11263030601	-0.0574055	-0.240184	-0.278844	0.0421067	0.174567	-0.00700012	-0.0619734	0.0273731	0.120768	-0.302533	0.0426613	0.0861038	-0.451899	-0.284145	0.147071
11266030601	0.0365142	-0.293652	-0.371916	-0.166601	0.124167	-0.146757	0.0783045	0.0483793	0.119885	0.179749	0.0959284	0.207301	-0.374334	-0.352891	-0.287947
11280030601	-0.3964	-0.530387	0.480033	-0.275027	-0.0714604	0.13589	-0.29439	0.124233	0.340048	-0.118048	0.0837337	-0.407809	0.280615	-0.0617627	0.0321047
11282030601	0.37673	-0.445003	-0.102811	0.0542603	0.139506	-0.216518	-0.186098	0.0412029	0.502718	-0.604755	-0.363292	0.1254	-0.0448013	-0.000302426	-0.443236
11409030601	0.102051	0.357847	-0.25695	-0.294895	0.357382	-0.220053	0.427624	-0.0941801	0.426582	-0.137726	0.0307494	-0.0439363	-0.332587	-0.47772	0.281162
11431030601	-0.434028	0.0243355	0.0672061	-0.0683099	0.269291	0.639247	0.0178642	-0.105022	0.252933	-0.223927	0.329462	0.0862338	-0.177876	0.0296277	0.0955694
11022030601	-0.271482	-0.176747	0.000452924	0.0623248	0.299788	-0.499282	0.0508005	-0.144906	0.144439	0.0201632	0.442626	0.0887592	-0.499377	-0.440083	0.0527389
11049030601	-0.0335841	-0.260096	-0.488312	-0.0355522	0.086817	0.44697	-0.26591	-0.194248	0.24525	0.0380987	0.641951	-0.177883	-1.0663	-0.3544	0.205526
11165030601	-0.574359	-0.139057	-0.235147	-0.0905932	-0.0099005	0.139311	0.168444	-0.363566	-0.078099	0.151339	0.336063	-0.216283	-0.627901	-0.760639	0.281921
11259030601	0.186721	-0.767524	-0.226489	0.00582531	0.185604	-0.49936	0.136802	0.230564	0.0010709	0.494009	-0.0492575	-0.0632316	-0.638071	-0.238443	-0.585746
11018040601	0.48504	0.251446	-0.572202	-0.0883856	0.080485	0.420225	-0.487387	-0.105391	0.19652	0.0563812	0.0671304	0.0111656	-0.486456	-0.19063	-0.345262
11042040601	0.420889	-0.0406331	-0.342114	-0.393364	0.0982428	-0.0702903	-0.00893558	0.0318837	0.317165	-0.060784	-0.252929	-0.251107	0.0687657	-0.326042	0.0579094
11157040601	-0.123961	0.186414	-0.0199962	0.0563486	0.0761194	0.0246959	-0.413133	0.0103649	0.103089	-0.0399652	0.318323	-0.215737	-0.191888	-0.299468	0.347513
11158040601	-0.575248	0.35176	-0.201928	0.164268	-0.171926	-0.112283	-0.410238	0.432451	-0.0124966	-0.265229	-0.502344	-0.473593	-0.542995	2.72516	-0.338578
11164040601	-0.221971	0.374269	0.0941427	-0.131541	0.0205377	0.324316	0.0451235	-0.112301	-0.445827	0.135747	-0.0182516	0.092388	-0.0166265	-0.501443	-0.0438484
11182040601	-0.11412	0.149672	-0.336641	-0.151651	-0.0501825	0.398052	0.456644	0.0637439	-0.0997576	-0.0864141	-0.118272	-0.312944	-0.559235	0.0465498	0.387632
11185040601	-0.221663	-0.102584	-0.019975	-0.0870634	-0.148439	0.769511	-0.092367	0.243859	-0.290085	-0.439161	-0.0997371	0.178468	0.448205	0.13298	0.105764
11251040601	-0.465916	0.479638	0.169417	0.0641256	0.240965	0.0550073	-0.311792	-0.103459	-0.181895	-0.222435	0.175956	-0.247582	-0.334299	0.442814	-0.102516
11260040601	-0.311488	0.648937	-0.106941	-0.170907	-0.117887	0.400359	-0.0167057	0.399383	-0.0660688	-0.160151	-0.106734	-0.0186965	-0.260536	0.0859607	-0.3367
11282040601	-0.33348	-0.0469426	0.382139	-0.233697	-0.228204	-0.393437	-0.385422	0.0606644	0.00996563	-0.541613	-0.281222	-0.674491	-0.309744	2.48309	-0.930257
11289040601	0.00619734	0.313115	-0.0121152	-0.251463	-0.00187767	0.394733	-0.26398	-0.185635	0.179226	-0.17681	0.0370895	-0.010746	-0.530558	-0.331795	-0.215132
11292040601	-0.0358702	-0.222396	-0.135109	-0.101015	-0.130314	0.130141	0.00986386	0.146604	-0.385206	-0.202445	-0.103391	-0.391607	0.274353	-0.111163	0.46763
11409040601	-0.642871	0.655987	0.00720583	-0.225744	-0.167999	-0.678454	-0.300267	0.544546	-0.0920538	-0.19733	0.276917	-1.11653	-0.840358	3.81292	-0.271493
11418040601	0.0383614	-0.259381	-0.144854	-0.219797	0.0251802	0.125202	0.520552	-0.314727	-0.5172	-0.336039	-0.309651	0.132288	-0.0992578	-0.240013	0.203537
11046040601	-0.155547	-0.320412	-0.329326	0.100253	0.104403	0.11396	-0.6316	-0.334222	0.343786	0.520535	0.267732	-0.30093	-0.21762	-0.122104	-0.0068498
11049040601	-0.224976	-0.15876	-0.406363	0.125131	0.0719091	0.503012	-0.28824	0.381413	0.0213874	0.149441	0.589337	0.188107	-1.01496	-0.173256	0.441579
11165040601	-0.30347	0.231229	-0.277918	0.037892	-0.0981931	0.242904	-0.0804707	-0.109628	-0.135515	-0.187565	0.208354	-0.257108	-0.540948	-0.36018	0.560257
11259040601	0.222364	-0.298724	-0.233161	-0.106576	0.155835	-0.268999	-0.0635451	0.346272	-0.217707	-0.0950539	-0.430318	-0.127802	-0.586746	0.0649211	-0.461655
11001010601	0.235334	0.67676	0.0175253	-0.0845477	-0.2474	-0.0735672	-0.0704164	0.0594053	-0.314845	0.0810019	0.0250977	0.156414	-0.018999	-0.220223	-0.0365309
11003010601	0.129775	-0.303405	-0.325087	-0.17688	0.00612661	0.30232	0.226731	0.0347841	-0.322111	-0.142508	-0.296837	-0.114751	-0.0786545	0.0630671	0.594846
11009010601	-0.352306	0.0105531	-0.165853	0.0464945	-0.0140079	0.540028	-0.503764	-0.474962	0.157487	0.189757	0.0386968	-0.402775	-0.189854	-0.0398014	-0.0716236
11016010601	-0.0970912	-0.0162509	-0.365041	-0.0610952	-0.214938	0.563294	0.0125181	-0.511511	-0.0536126	0.402526	0.132176	-0.88622	-0.450567	-0.172126	0.363846
11017010601	-0.0399833	-0.232073	-0.169497	-0.117874	0.277686	0.129664	0.185958	0.215421	-0.526459	-0.0803435	-0.227947	0.160383	0.333462	0.0106494	-0.443581
11019010601	-0.257716	0.29486	-0.0878715	-0.317879	0.204703	0.0248094	0.512222	-0.298112	0.226605	-0.35331	-0.0490362	0.137659	0.138989	-0.592251	0.550394
11020010601	-0.185569	0.371187	-0.193605	-0.13328	0.0394553	0.343693	0.137898	-0.279151	-0.0431958	0.121325	-0.0841654	-0.481505	-0.292649	-0.613016	0.373887
11024010601	0.258837	0.494822	-0.156149	-0.0202416	-0.225211	0.214001	-0.0829553	-0.107779	-0.100108	-0.274772	0.138009	-0.631395	-0.212737	-0.200312	0.146775
11033010601	-0.163871	-0.103629	-0.22616	-0.149528	-0.074746	0.479149	-0.0248284	0.0625756	0.00722417	0.0166122	-0.033707	-0.364635	-0.470131	-0.148955	0.450162
11035010601	-0.253487	0.264384	0.108057	-0.207392	0.223193	-0.125883	-0.0699588	0.0238657	-0.205319	-0.202694	-0.0841316	0.119166	0.366831	-0.00446237	0.295261
11038010601	-0.304896	-0.0851007	0.0987494	-0.105313	0.0324285	0.0549717	0.137132	-0.0225531	-0.0856934	-0.210303	0.00797056	-0.357503	0.460175	0.144987	0.0432219
11044010601	0.0333989	-0.0259422	-0.292773	-0.0341572	0.0666822	0.0969079	0.27453	-0.0140319	0.0591336	0.0475931	0.0396043	-0.388692	0.0515265	-0.0245571	0.334515
11047010601	-0.27831	0.0625327	0.127271	0.0308976	-0.00740534	0.0518286	0.0288114	-0.032788	-0.217851	-0.726198	0.251331	-0.187623	0.558104	-0.0362484	0.576232
11048010601	0.0815878	0.161745	-0.111997	-0.0173573	0.253266	-0.234482	-0.118177	-0.136772	0.263793	0.140533	-0.0996509	0.0024006	0.192557	0.053495	-0.244969
11154010601	0.178084	0.26337	-0.101233	-0.344232	-0.0694565	-0.070522	0.280054	0.464303	0.0609975	-0.496112	-0.395525	0.631626	-0.0915898	0.110166	-0.332966
11156010601	0.0190771	0.294094	-0.273059	-0.106868	0.0476366	0.999987	0.203282	-0.468045	-0.113424	0.115335	0.196454	-0.0466806	-0.198729	-0.103586	0.0173695
11162010601	0.256245	-0.0559762	0.00240066	-0.24896	0.0335694	0.11487	-0.189765	0.132135	0.154902	-0.140761	0.0125602	0.0681688	0.324062	0.000127421	0.0663396
11163010601	0.074678	0.514568	-0.189054	-0.0810749	0.0157658	0.395796	0.0438556	-0.0145064	-0.172154	-0.276487	-0.0656283	0.149953	-0.250061	-0.215852	-0.010364
11166010601	0.33467	0.341725	-0.0695271	0.195784	-0.0719665	-0.129328	-0.00431715	-0.158015	0.0273311	-0.291872	0.0647966	0.285055	-0.359821	-0.150792	-0.296139
11175010601	-0.0157475	0.151749	-0.285219	-0.0342911	0.243837	-0.0282057	0.218502	0.0808162	-0.00150771	0.0928918	-0.0335631	0.350088	-0.340116	-0.072903	-0.176099
11180010601	0.303173	0.721473	-0.137366	-0.190074	-0.0315655	-0.0476707	-0.13657	-0.000169453	0.268154	-0.297248	0.0201196	0.256164	-0.204456	-0.043128	0.0515646
11186010601	-0.121658	0.374935	-0.15252	-0.264481	0.0620441	0.392167	-0.0832666	0.0205653	0.322243	-0.0920267	-0.117875	0.110921	0.00632956	-0.0939577	-0.139835
11195010601	-0.175526	-0.635197	-0.0614478	0.0234859	-0.121237	0.89371	-0.127907	-0.0463178	-0.0118261	-0.0687609	-0.121764	-0.179428	0.20904	0.147604	-0.0675584
11200010601	0.117367	0.566951	0.0455732	-0.092611	-0.0207336	0.410826	0.353897	-0.236025	-0.0502875	-0.625577	-0.218115	0.247269	-0.139791	-0.502011	0.233178
11254010601	-0.746647	-0.350949	0.0347441	-0.0689895	0.354848	-0.189748	-0.0560808	0.43137	0.0671506	0.0951334	0.296024	0.152527	0.257195	0.14317	0.0772495
11255010601	0.763737	-0.702858	-0.298729	0.133539	-0.295583	0.194722	-0.10909	0.122408	-0.797915	-0.0381532	-0.201098	-0.0541692	0.112742	0.203827	0.415264
11256010601	0.206036	-0.330164	0.101519	-0.443615	-0.22595	-0.357695	-0.498805	0.338347	0.36738	-0.0390163	-0.477313	-0.163044	0.401726	0.104565	-0.149835
11268010601	-0.141769	0.541954	-0.0532231	-0.342342	0.0473381	0.389704	-0.0685506	0.0543355	-0.12475	-0.338714	-0.15962	0.130755	0.215839	-0.150237	0.102493
11271010601	-0.0889909	0.0538123	-0.203484	-0.272695	0.137668	0.0742269	0.25241	-0.0733225	-0.202763	0.0985016	-0.154	0.549029	-0.230932	-0.249133	-0.0895078
11272010601	-0.417776	0.359894	0.191179	-0.133874	0.0151219	0.261911	-0.168616	0.137687	-0.021972	-0.111164	-0.014595	0.131802	0.401591	-0.256358	0.0656105
11276010601	-0.33788	0.544289	0.138535	-0.0235234	0.115809	-0.161717	-0.197258	-0.0348203	-0.0138608	0.23935	0.142419	-0.385696	-0.119588	-0.230719	0.413015
11284010601	0.0484471	0.306192	0.271838	-0.174575	-0.10817	0.467921	-0.184743	-0.0120596	-0.275169	-0.583331	-0.275352	0.251969	0.0740876	-0.076553	-0.0264746
11286010601	0.464719	0.43401	-0.301007	0.0850814	0.00814823	0.464435	0.401435	0.0162558	-0.102021	-0.336834	0.0766996	-0.177173	0.13724	-0.183884	0.309315
11287010601	0.213334	0.354298	-0.143358	-0.0828914	-0.0722308	-0.144469	-0.0771368	0.0422399	-0.0764075	-0.216583	-0.0782814	-0.148918	-0.0453196	-0.418557	0.161611
11290010601	0.364411	0.243258	-0.136091	-0.199978	0.077079	0.382721	-0.0791239	0.145901	0.00142661	-0.100027	0.0977182	-0.425275	0.295508	-0.168514	-0.261604
11294010601	0.356246	0.49906	-0.231023	-0.015106	-0.0622469	0.161547	-0.0694471	-0.174994	0.0188745	-0.191582	0.16623	-0.144571	-0.366157	-0.0770752	0.262311
11408010601	0.453037	-0.169353	-0.267332	-0.132849	-0.0529421	0.175448	0.155136	0.0212067	0.255337	0.191805	0.0201114	-0.0661486	-0.363145	-0.115505	-0.25694
11415010601	-0.110829	-0.303064	-0.185744	0.00409407	-0.164712	-0.159598	-0.234481	0.386525	0.270206	0.762794	0.398658	-0.100368	-0.0841455	-0.0445999	0.412032
11417010601	-0.0723663	0.0226159	-0.020083	-0.25724	0.0382649	-0.0413201	0.471155	0.252252	-0.182795	-0.313468	-0.473109	0.0612314	0.588758	-0.11786	0.155597
11433010601	-0.000664668	0.588543	-0.327888	-0.0812017	-0.458869	0.713839	-0.091755	-0.228573	-0.0930449	0.27574	0.228804	-0.34042	-0.18203	-0.157308	0.0156899
11442010601	0.299071	0.0386464	-0.207075	-0.153717	-0.146153	0.269652	0.0890275	-0.349998	-0.0419999	-0.0762555	-0.0762543	0.0457599	-0.153937	-0.160821	0.195704
11444010601	0.217084	-0.255412	-0.342066	-0.11178	-0.204676	0.590642	0.493307	-0.0786294	-0.119988	0.129754	-0.272089	-0.0719049	-0.450348	-0.111871	0.127811
11446010601	0.231666	-0.75836	0.0653984	-0.103341	-0.00471359	-0.520542	0.480511	0.29218	-0.537134	-0.213479	-0.177339	-0.0544577	0.220098	0.159162	0.371928
39651010601	0.157813	0.340762	-0.17097	-0.131467	0.0797347	-0.0505519	-0.0615496	0.0745336	-0.261174	-0.258294	-0.152747	0.0739502	-0.0820128	-0.0336333	0.186114
11005010601	-0.672852	0.297417	0.252805	-0.256853	0.166967	0.616092	0.053753	0.24192	-0.234748	-0.114394	-0.154148	-0.0145555	1.19717	-0.0143166	0.139856
11008010601	-0.0660647	-0.364471	-0.282557	0.266561	-0.593997	0.456053	-0.803734	-0.317047	-0.0396748	0.307037	0.165275	0.168159	-0.266779	0.116269	-0.410576
11023010601	0.0189743	0.322624	-0.365682	-0.142068	0.0349932	0.474575	0.282698	-0.179197	-0.254594	-0.108974	0.0354843	-0.0954508	-0.272772	-0.399323	0.351477
11034010601	-0.513764	0.259548	0.00293513	-0.224673	0.247582	0.304196	-0.471905	0.0163068	0.207748	-0.131817	-0.00136019	-0.0879338	0.235258	-0.112705	0.0387679
11050010601	-0.0294415	0.111654	-0.0488704	-0.283893	0.0561407	-0.115474	-0.0447985	0.137298	-0.588016	-0.524624	-0.136232	0.124647	0.180022	-0.332655	0.151246
11151010601	0.47943	0.0177047	-0.336968	0.00457343	-0.133022	0.233804	-0.165871	-0.305623	-0.254066	-0.235235	0.0944743	-0.12215	-0.118411	-0.230924	0.149833
11155010601	0.236481	0.352465	-0.104118	-0.252448	0.190617	0.479527	-0.188686	0.3755	0.149532	-0.545492	0.10242	0.51534	0.297023	0.0141723	-0.0905508
11161010601	-0.00966953	-0.118173	-0.551669	-0.0273458	0.320963	0.0137186	0.260393	-0.358909	0.0362292	-0.0762069	-0.0829564	0.0195034	0.164714	-0.16596	-0.0659418
11167010601	-0.132086	-0.0188449	-0.224942	-0.173173	0.024186	-0.0635291	0.454213	-0.240207	-0.286706	-0.329288	-0.290383	0.0275261	-0.0917002	-0.408354	0.386576
11174010601	0.137097	0.0392127	0.0386278	-0.313858	-0.0213983	0.0498013	0.206684	0.287399	-0.269988	-0.763675	-0.204104	0.221271	0.285932	-0.269435	0.349913
11181010601	-0.0517926	-0.177472	0.0498581	-0.143177	0.0675215	-0.248007	0.121165	0.135878	-0.187075	-0.0017496	-0.0334296	0.140342	0.266131	0.0848872	-0.131074
11257010601	0.775381	-0.875386	-0.409197	0.150718	0.0593205	-0.256139	-0.202008	0.178982	-0.136241	-0.343878	0.217137	-0.204958	-0.358357	-0.105826	0.320805
11262010601	0.0601624	0.155462	-0.183975	0.101149	0.423437	-0.718811	0.0704569	-0.133941	0.068319	-0.304519	-0.0784659	-0.177492	0.210378	-0.0601764	-0.0743757
11278010601	-0.255484	0.467701	0.0461035	-0.247649	0.226309	-0.0581646	0.257467	-0.369795	-0.043158	-0.0942075	-0.212538	0.0882493	0.223864	-0.718415	0.13538
11281010601	0.248927	-0.0727003	-0.0635142	-0.0557137	-0.0323697	-0.132149	0.455509	0.0575507	-0.373143	-0.165145	-0.00314963	-0.296643	0.00152289	-0.111155	0.270177
11285010601	-0.428621	0.846517	-0.0674788	-0.130203	0.12396	0.0772912	-0.377882	-0.165753	-0.310149	-0.093648	0.166891	-0.0350994	-0.156171	-0.413643	0.234861
11291010601	0.215589	0.541248	-0.324867	-0.247361	0.212724	-0.169055	0.128849	-0.0169296	-0.0674528	-0.237108	-0.205333	0.133843	-0.100168	-0.511634	0.0987984
11403010601	0.0813805	0.110368	-0.27907	-0.223165	0.249339	-0.352819	0.189793	-0.0219061	-0.250967	-0.311007	-0.0995313	-0.0362654	-0.192559	-0.508684	0.0612602
11410010601	0.103163	-0.126529	-0.167403	-0.116804	0.325175	-0.518607	0.289689	-0.134824	-0.316994	-0.141706	-0.0234616	-0.343935	0.0880363	-0.160098	0.681131
11003020601	-0.0668936	-0.0725157	-0.128977	-0.247188	0.0576542	0.110702	0.191961	0.0321744	-0.302592	0.418957	-0.0376932	0.00360132	-0.0625855	-0.025345	0.52639
11017020601	-0.0988095	-0.329882	-0.25316	-0.100085	0.195003	0.111022	0.23431	0.156296	-0.449093	0.515398	-0.199273	0.229608	0.042442	-0.0517654	-0.598356
11019020601	-0.362086	0.112892	-0.0375131	-0.105176	0.272763	-0.173898	0.259627	-0.0671806	0.139527	0.322165	-0.0558137	0.206159	0.238851	-0.238751	0.277258
11024020601	0.384652	0.216987	-0.439256	-0.128413	-0.180813	0.0345238	0.0670062	-0.197524	-0.0278434	0.544057	-0.0102133	-0.588457	-0.561497	-0.260284	0.0430307
11044020601	0.0469228	0.0645055	-0.297779	-0.0644649	0.127079	0.284021	0.330951	-0.011809	0.15996	0.766965	-0.0320626	-0.185561	0.220371	-0.01111	0.0924906
11156020601	-0.0887864	0.322916	-0.497561	0.132302	-0.160174	0.808849	0.0935827	-0.147126	-0.0198814	1.34098	0.279171	-0.189967	-0.456552	0.304666	-0.129502
11162020601	0.11418	-0.159393	0.125207	-0.110271	-0.116313	-0.384361	-0.287403	0.222407	0.149188	0.561198	0.0450052	-0.20365	0.392174	0.31581	-0.117593
11166020601	0.232654	0.521511	0.0797106	-0.139326	-0.147164	-0.0211242	-0.0133768	-0.0495579	-0.0769873	0.306448	-0.00575203	0.20989	-0.237888	-0.116714	-0.259281
11180020601	0.138658	0.796071	-0.196592	-0.16436	-0.0295665	0.124569	-0.0544611	-0.0621478	0.149368	0.347033	0.0484988	0.372037	-0.368689	-0.080139	-0.103664
11200020601	0.121768	0.638945	0.0954988	-0.155081	0.20415	0.136508	-0.156191	-0.285846	-0.111109	0.322024	-0.0085846	0.297446	-0.471984	-0.271765	-0.249634
11255020601	0.56171	-0.576718	-0.206784	0.212476	-0.189414	0.252528	-0.161369	0.00650444	-0.743093	0.378287	-0.161654	-0.317469	0.0775317	0.15528	0.37596
11268020601	-0.265505	0.486439	-0.21335	-0.273143	0.269934	0.324779	-0.120816	0.0905847	-0.0362329	0.310546	0.162662	0.288066	-0.264054	-0.155059	-0.155706
11271020601	-0.203867	-0.0182974	-0.157664	-0.0459162	0.280269	-0.121901	0.327269	-0.0124146	-0.176341	0.542975	-0.0911724	0.411286	-0.354184	-0.0733269	-0.119616
11272020601	-0.488312	0.231245	-0.00697762	-0.086377	0.0257047	0.0375869	0.119158	-0.0658432	-0.0785412	0.610006	-0.164716	0.213141	0.195161	-0.385305	-0.00476988
11275020601	-0.226987	0.508348	-0.0775499	0.192338	0.267693	0.262249	0.00901683	-0.173856	0.021015	0.628869	0.3798	-0.0584115	-0.356698	-0.395682	-0.0667318
11287020601	0.163341	0.326794	-0.0208918	-0.0741972	-0.0915635	-0.48696	-0.0276878	0.0047024	-0.100514	0.53824	0.00130961	-0.23872	-0.126242	-0.284159	0.182321
11294020601	0.257682	0.352297	-0.341558	-0.0166706	-0.0967324	-0.0777888	-0.161402	-0.179769	-0.00923951	0.556482	0.154556	-0.225411	-0.575171	-0.108943	0.244592
11417020601	0.00364764	0.309957	-0.118993	-0.242524	0.0414624	0.0620693	0.328317	0.13525	-0.0169484	0.431763	-0.281666	0.319115	0.296455	-0.101109	-0.104551
11442020601	0.0184053	0.192032	-0.218956	0.0389719	0.280519	-0.190055	-0.00592112	-0.119963	-0.0402337	0.605109	0.0486068	-0.0400004	-0.0672124	-0.0236065	0.103081
11151020601	0.580099	-0.163814	-0.401157	-0.0217121	-0.148877	-0.00111944	-0.165179	-0.0142917	-0.263448	0.692451	0.0847422	0.108177	-0.140983	-0.00670966	-0.0839801
11181020601	-0.107564	-0.474016	0.329564	-0.102805	0.0572296	-0.657706	0.0805076	0.256702	-0.215714	0.350058	-0.0318743	0.10883	0.702045	0.264579	-0.285089
11257020601	0.381163	-0.682426	-0.250052	0.257465	0.143968	-0.428714	-0.332653	0.573113	-0.187076	0.146071	0.212211	-0.129274	0.0638177	0.21126	0.114854
11262020601	0.0563829	0.106213	-0.233516	0.144713	0.50459	-0.764237	0.0100013	-0.00257889	0.0834025	0.199782	0.0138293	0.0461496	0.202309	-0.16248	-0.23228
11278020601	-0.3528	0.240707	-0.026829	-0.0879142	0.180343	-0.331456	0.517316	-0.381715	-0.173601	0.511905	-0.375496	-0.232726	0.191855	-0.834714	0.0853529
11281020601	0.130044	-0.203773	-0.0455884	-0.056021	0.0599454	-0.322611	0.584318	0.131018	-0.348029	-0.0200225	-0.0855074	-0.42571	0.296825	-0.0395264	0.0594239
11285020601	-0.449629	0.415152	-0.0413283	-0.135751	0.16823	-0.196654	-0.355279	0.0556192	-0.262889	0.664139	0.254257	-0.284178	-0.151401	-0.143107	0.0882879
11291020601	0.102578	0.705462	-0.20987	-0.0798713	0.218197	-0.538692	0.113714	-0.124182	-0.0923491	0.704599	0.180147	0.0350814	-0.409818	-0.446531	0.124919
11001030601	-0.195489	0.0926929	-0.177081	1.52272	0.0884847	-0.16977	-0.525646	0.182972	0.132459	0.706252	0.428215	0.0172225	-0.132628	0.447554	-0.348172
11017030601	-0.131841	-0.280779	-0.308185	0.663189	0.187504	0.482446	0.138207	0.246665	-0.277985	0.0611403	0.214517	0.210353	-0.35389	0.0561137	-0.592773
11166030601	0.280271	-0.0441669	-0.14451	1.49114	-0.0201317	-0.173369	-0.111783	-0.161996	0.181342	0.512685	0.195864	0.28363	-0.270495	0.00765692	-0.533439
11175030601	-0.0981894	-0.188546	-0.145561	1.61967	0.20041	-0.172555	-0.0904838	-0.0748062	0.187814	0.810277	0.390788	0.193007	-0.364967	0.290961	-0.328685
11180030601	-0.0280165	0.840682	-0.259785	0.807231	0.169452	-0.0888068	0.00999714	0.0136402	0.334599	0.312098	0.142687	0.215213	-0.560851	0.0853217	-0.121783
11195030601	-0.307845	-0.177136	-0.170025	0.760868	0.102718	0.796454	0.0275765	-0.0353575	0.131816	0.0277393	0.103163	0.0734636	0.0643823	-0.193351	-0.0239904
11200030601	-0.0990398	0.170335	0.0747108	1.12773	0.347145	0.129109	-0.0862057	-0.126049	0.0803723	0.0751839	0.0300772	0.504473	-0.3719	-0.308196	-0.328149
11254030601	-0.727277	-0.00849628	0.136745	1.1366	0.462385	-0.324101	-0.261112	0.311968	0.32565	0.227176	0.403539	-0.0962207	-0.0349846	0.0372702	0.125765
11255030601	0.489641	-0.909805	-0.637731	0.949341	-0.195137	0.338368	-0.338799	-0.11024	-0.380465	0.811232	-0.0544955	-0.432205	-0.318343	0.888392	-0.0377589
11268030601	-0.467541	0.115557	-0.15929	0.601456	0.411121	0.170866	-0.265672	-0.0382943	0.186214	-0.0136443	0.34342	0.31459	-0.286109	-0.0657261	-0.148852
11272030601	-0.533006	0.191375	0.0402467	0.898384	0.284595	-0.0825494	-0.194639	-0.0252714	0.0763889	0.234838	0.0822141	0.180959	0.198262	-0.0904366	-0.169667
11276030601	-0.507437	0.0447222	0.239419	0.8553	0.20549	-0.0371071	-0.0894294	-0.130425	0.150077	0.333167	0.46037	-0.274523	0.0477013	-0.439439	0.496599
11290030601	0.292091	0.0419887	-0.34082	0.831918	0.264498	0.216394	-0.0689195	0.00510666	0.193808	0.112162	0.340771	-0.223799	0.00205514	-0.0923551	-0.1208
11433030601	-0.360442	0.50316	-0.344064	1.31404	-0.122044	0.434401	-0.208612	-0.0897813	0.152657	0.71257	0.517382	-0.317766	-0.504008	0.0563248	-0.189506
11442030601	0.0388021	-0.0200883	-0.205539	0.868917	0.338862	-0.200055	-0.0717643	-0.0874104	0.0951	0.280359	0.151565	-0.133508	-0.179626	0.0431484	0.00855442
11444030601	0.145994	-0.0578743	-0.159523	1.58687	0.100743	0.226451	0.201944	-0.0854691	-0.00893584	0.351442	0.179673	-0.123126	-0.0801935	0.111842	-0.186222
11008030601	-0.201652	0.58496	0.206583	1.06787	0.106495	-0.0700718	-0.332642	-0.0444859	0.119518	-0.371386	0.264345	0.669439	0.300033	0.295273	-0.18011
11034030601	-0.488873	0.165552	-0.252954	1.06126	0.443666	0.312671	-0.342474	-0.0105604	0.448018	0.0301191	0.203566	-0.127258	-0.11467	-0.00165092	0.209733
11050030601	-0.0510057	-0.134861	-0.32866	1.06363	0.219869	-0.0382708	-0.430335	0.133995	-0.203996	0.238017	0.231689	-0.0566108	-0.223778	-0.11132	-0.31893
11155030601	0.121247	-0.0208729	-0.182478	1.69794	0.132669	0.258988	-0.368976	0.286323	0.173383	0.228701	0.372722	0.409141	0.114876	0.27748	-0.27066
11167030601	-0.44496	0.078097	-0.200278	0.842384	0.148052	0.00533384	-0.156707	-0.305677	-0.118138	0.243189	0.14392	-0.0830652	-0.111854	-0.303522	-0.213282
11262030601	-0.130453	0.22809	-0.250797	1.26392	0.504285	-0.492574	-0.0249556	-0.0657993	0.106305	-0.155053	0.0934627	-0.0326835	0.0452545	-0.190197	-0.0981429
11278030601	-0.590871	0.328287	-0.110627	1.5164	0.354847	-0.329791	0.249505	-0.276057	-0.0277609	0.252609	0.0266356	0.0596244	0.0519479	-0.412971	-0.0921899
11281030601	-0.0501015	0.00881784	-0.0796094	1.76032	0.132965	-0.205128	0.0642934	0.196792	-0.0460717	0.120854	0.236981	-0.252772	0.00467982	0.23536	-0.33851
11285030601	-0.406768	0.309791	-0.222277	0.998555	0.355966	-0.0680768	-0.43563	-0.0315396	-0.0851318	0.515644	0.374893	-0.50772	0.132747	-0.103766	0.151852
11017040601	0.0474592	-0.370266	-0.253899	-0.0179814	0.342184	0.018233	-0.0810354	0.159227	-0.119506	-0.0532144	-0.178572	0.125674	-0.20285	-0.221641	-0.496104
11020040601	0.196888	-0.291877	-0.319617	-0.019067	-0.173737	0.264631	0.206487	-0.273916	0.317907	0.151432	-0.14244	-0.778388	-0.409684	-0.292072	0.451821
11033040601	0.0567024	-0.286602	-0.387074	0.0917788	-0.00539766	0.436205	-0.260119	-0.102311	0.357509	0.152201	0.0413225	-0.458116	-0.559772	-0.175863	0.195203
11035040601	0.297172	-0.493605	-0.221233	0.0526716	0.0361537	-0.16947	-0.354187	0.0842768	0.185548	0.0187886	-0.363701	-0.520039	0.110453	0.108546	0.072346
11038040601	-0.255213	-0.301534	0.0323986	-0.0173612	0.0942393	-0.217342	-0.176674	0.0736514	0.173344	0.0170714	-0.205603	-0.584492	0.591055	0.131555	-0.232974
11048040601	0.366254	-0.00149812	0.0165884	0.102263	0.130533	-0.222554	-0.534122	0.201187	0.108445	-0.245806	-0.22376	-0.0388318	0.362458	-0.00607051	-0.152434
11154040601	0.394277	-0.0873107	-0.456076	-0.28854	0.0557116	-0.243531	0.259571	0.145148	0.376831	-0.114613	-0.595432	0.254915	-0.427248	-0.222168	-0.521351
11163040601	0.268452	0.330445	-0.0311991	-0.103581	-0.145107	0.0611542	-0.103012	-0.00593249	0.0857606	-0.0852453	-0.10142	-0.0885386	-0.408545	-0.126806	-0.192206
11166040601	0.520349	0.219804	-0.0694019	0.0525195	-0.136647	-0.18545	-0.63111	-0.156995	0.674378	-0.41759	-0.270574	-0.60686	-0.4036	0.622666	-0.60495
11180040601	0.514719	-0.240525	-0.536171	-0.164694	-0.0977755	0.210644	-0.634964	-0.20448	0.710512	0.213858	-0.417445	-0.167862	-0.632453	-0.019739	-0.423775
11186040601	0.534196	-0.77074	-0.49027	-0.120301	-0.241348	0.135571	-0.0423306	0.168223	0.617671	-0.00318907	-0.684826	-0.169029	-0.242182	0.0577366	-0.19224
11200040601	0.579847	0.0591976	-0.014947	0.203008	0.134823	0.121508	-0.423236	-0.202543	0.223738	-0.288377	-0.222672	0.247254	-0.589778	-0.155402	-0.357099
11255040601	1.11789	-0.576834	-0.379597	0.0877624	-0.0300841	0.176438	-0.308514	0.272138	-0.478414	-0.494132	-0.375064	-0.239657	0.164155	0.290066	0.323546
11256040601	0.564919	-0.437746	-0.0995296	-0.0878224	-0.172254	-0.349499	-0.230753	0.0882157	0.431457	-0.106814	-0.635915	-0.218933	0.00525057	-0.126909	-0.0954173
11268040601	0.0175361	0.229459	0.0939815	-0.000138238	0.103062	0.0344405	-0.621451	0.127185	0.172007	-0.376196	-0.109089	0.0786044	-0.124029	0.12751	-0.141917
11272040601	0.213146	-0.459932	-0.231472	-0.0434687	-0.00641208	0.104542	0.0122869	-0.0231485	0.18773	-0.212038	-0.495392	0.16013	-0.141634	-0.231374	0.294153
11284040601	0.516826	-0.298643	-0.0964402	-0.0994141	-0.22356	0.253271	-0.306603	0.0507184	0.381601	-0.217801	-0.629495	-0.169166	-0.200395	0.240784	-0.375386
11286040601	0.535991	-0.0724355	-0.364872	0.0553748	-0.179356	0.393859	0.323201	0.205948	0.0934174	-0.0242089	-0.0799906	-0.402988	0.271735	0.147619	0.00809026
11408040601	0.623775	-0.298031	-0.470325	0.0138109	-0.035995	-0.354632	0.169189	-0.0967762	0.390325	0.118882	-0.254574	-0.455319	-0.347918	0.00196606	-0.196161
11415040601	0.368069	-0.217601	0.326053	-0.503445	-0.378778	-0.129643	-0.41137	0.541283	0.0418755	-0.301085	-0.186919	-0.409399	0.891971	0.41329	0.0024719
11446040601	0.507561	-0.432039	-0.0477046	-0.384057	-0.0210088	-0.330513	0.242111	0.12186	0.0839888	0.012365	-0.521628	-0.116587	0.192572	-0.0146772	-0.175974
39651040601	0.16289	0.294624	0.019015	0.0220735	0.0971635	-0.173924	-0.312353	0.0624666	0.0498643	-0.150918	-0.250699	-0.335651	-0.139889	-0.108462	0.0179941
11023040601	0.444466	-0.681228	-0.505304	0.0228968	-0.358884	0.257472	-0.0985288	-0.240034	0.254234	0.160179	-0.272628	-1.07159	-0.482122	-0.0431142	0.108536
11161040601	0.543896	-0.905707	-0.560657	-0.153393	-0.00355752	-0.0760208	0.0789833	-0.111021	0.0285535	-0.146799	-0.429859	-0.538574	0.0784557	0.225039	-0.0687527
11174040601	0.555983	-0.194468	-0.054696	-0.316979	-0.0308705	-0.192959	-0.217639	0.267984	0.149306	-0.759069	-0.286187	0.106212	0.145822	0.202027	-0.116262
11262040601	-0.139296	0.0287981	0.0412599	0.0172615	-0.0432965	-1.13339	-0.419351	0.404946	-0.220743	-0.559924	-0.290484	-1.3124	-0.0533417	3.31598	-0.751572
11278040601	0.0151481	-0.230949	-0.243808	0.113636	0.130559	-0.251537	-0.119088	-0.105022	0.261457	-0.261999	-0.473008	-0.0859167	0.0413221	-0.328829	-0.087459
11281040601	0.326338	-0.266783	-0.251967	0.12764	0.0372678	-0.228672	0.00681179	0.0971521	0.0692993	-0.280913	-0.336396	-0.567681	0.0230956	-0.0305381	-0.331516
11285040601	-0.536053	0.988409	0.113961	-0.219667	0.199878	-0.0263579	-0.901133	-0.127549	-0.0338096	-0.300112	0.0662671	-0.448649	-0.325113	1.04481	-0.294677
11403040601	0.332946	-0.171584	-0.398415	0.0164512	0.283044	-0.376031	0.00852631	-0.0161653	-0.135685	-0.398157	-0.239397	-0.471597	-0.167579	-0.368859	0.0878044
11410040601	0.477211	-0.634906	-0.258894	-0.184867	0.0486326	-0.455459	-0.00348007	0.173908	-0.469644	-0.0856965	-0.403533	-0.452949	0.166722	-0.0901622	0.259622
11051010601	-0.314523	-0.519303	-0.257789	0.140572	-0.142541	0.871146	-0.131547	-0.241304	0.328667	0.277306	0.148313	-0.0792996	0.184084	0.118029	0.103241
11053010601	-0.33366	-0.0916487	0.0729962	-0.0678741	-0.159321	0.384899	0.303884	-0.252455	-0.130693	-0.532992	-0.399291	0.116402	0.218216	-0.0546065	0.187083
11054010601	-0.342661	0.272296	0.0866707	-0.116489	0.269573	0.21823	-0.0650192	-0.029782	-0.121431	-0.0365706	-0.195314	0.27691	0.0418786	-0.303922	-0.454743
11055010601	0.172611	0.620114	0.220767	0.00877362	-0.265129	0.259314	0.130409	-0.0967985	-0.059969	-0.397521	-0.205718	0.314571	0.464898	0.00763919	0.108526
11057010601	0.160029	0.629278	-0.156147	-0.247651	0.00209578	0.409562	0.262379	-0.0440862	-0.21943	-0.0656272	-0.0475854	0.540627	-0.336741	-0.122979	-0.083893
11058010601	-0.323729	0.143544	0.477896	-0.152049	-0.164699	0.107567	0.124905	-0.532904	-0.124904	-0.561483	-0.276887	0.615509	0.192376	-0.301919	0.404875
11060010601	-0.480787	0.149247	0.138378	-0.246445	0.167919	-0.144032	0.015234	-0.100529	-0.0667932	-0.383135	0.0063756	-0.54613	0.330059	-0.276663	0.632841
11061010601	0.118796	-0.110689	0.0228688	-0.0168967	0.0267943	0.0687386	0.21188	0.0977166	-0.266007	0.15933	0.0148688	-0.201283	0.180018	-0.100576	0.173294
11064010601	0.225838	0.697245	-0.247894	-0.317801	0.0851748	-0.12687	0.0433543	0.073313	0.031651	-0.530116	0.0805574	-0.163176	-0.0967368	-0.313505	0.320622
11066010601	0.0482997	0.202638	-0.296729	0.0129538	0.0413564	0.0561662	0.207927	-0.071867	-0.242124	0.19515	-0.139116	-0.0817164	-0.231269	-0.147954	-0.239618
11067010601	-0.0969235	-0.180342	-0.138306	-0.312998	-0.041075	0.353704	0.681638	-0.256847	-0.178419	-0.434145	-0.225906	0.900067	-0.107322	-0.147926	0.441081
11071010601	-0.0423231	0.138316	0.252301	-0.283374	-0.26633	-0.202365	0.431324	-0.162966	-0.28624	-0.385882	-0.414325	0.830124	0.306218	-0.0999477	0.389064
11072010601	0.0287664	-0.194742	-0.159864	-0.348617	0.061488	0.428716	0.017582	-0.0651296	-0.0347553	0.225446	-0.0335666	-0.250049	0.119357	-0.163707	0.212522
11088010601	0.44539	-0.204525	-0.129719	-0.13492	0.107827	0.338829	0.49306	-0.00148248	-0.251503	-0.271272	-0.13018	0.300964	0.138668	-0.057352	0.313523
11096010601	-0.0117606	0.181564	-0.0714507	-0.403604	-0.185881	0.105725	0.149359	0.260351	-0.0639294	-0.610449	-0.385743	0.402752	0.28057	-0.206103	0.0826706
11098010601	-0.121663	-0.144263	-0.0593821	-0.16403	-0.198382	0.352136	0.309994	-0.264574	-0.311415	-0.112756	-0.329503	-0.0745715	-0.184786	-0.0702155	0.103427
11202010601	-0.289417	0.198709	-0.0921299	-0.169374	0.103685	0.206803	0.126842	-0.324295	-0.320107	-0.130462	-0.213208	-0.0593412	0.145172	-0.193319	0.311611
11204010601	0.010676	0.415952	0.0167973	-0.045539	-0.00797313	-0.489552	0.486045	0.0291446	-0.192666	-0.456876	-0.327921	0.565873	-0.0649013	-0.376427	0.128913
11205010601	0.0943353	-0.168873	-0.109359	-0.179113	-0.396038	0.597409	-0.22415	0.069886	-0.221299	-0.18225	-0.212295	0.182914	0.0513256	0.0204432	-0.0616024
11207010601	0.0290595	0.579696	0.170529	-0.0141857	0.192185	-0.0797689	-0.153115	-0.0010493	0.312407	-0.658516	0.0188853	0.340032	0.248248	-0.125034	0.228858
11208010601	0.472236	-0.0264202	-0.0510904	-0.139557	-0.060339	-0.0249847	-0.160714	-0.117612	0.00508194	-0.780295	-0.0920407	-0.260252	0.0691946	-0.232069	0.357292
11210010601	-0.0810066	0.196387	-0.217896	0.0617951	-0.037361	0.169846	-0.074526	0.121707	0.439022	-0.143291	-0.113273	0.171028	-0.424278	0.0267385	0.201831
11212010601	-0.104712	0.281811	0.399155	0.0920825	-0.0321357	0.0619607	0.141969	-0.121962	-0.290613	-0.173569	-0.122443	0.34642	0.214631	0.06596	0.167595
11216010601	-0.0596332	0.106368	-0.0941239	-0.156734	0.11128	0.494559	-0.127084	0.0573681	0.438624	-0.01366	0.166588	-0.620341	0.250814	-0.101731	0.00549445
11218010601	0.0662344	0.17777	-0.0284832	0.0583016	-0.214176	0.0712403	0.307017	-0.174043	-0.311987	-0.40398	-0.0553479	-0.189563	0.156118	-0.0984067	0.139501
11225010601	-0.45242	0.76178	0.0847985	-0.224876	0.186734	0.168959	-0.0533978	0.0260331	-0.08802	-0.300963	-0.0823911	0.624482	0.145354	-0.306755	0.00741146
11226010601	-0.204964	0.45339	0.000244931	0.0201172	-0.125302	-0.0553764	0.0699424	-0.0734412	0.229509	0.17934	0.0910679	0.129453	-0.171621	-0.0861574	-0.0364144
11234010601	-0.335585	-0.169599	0.0367341	0.177642	0.183379	0.121181	-0.127282	-0.0386561	-0.302824	-0.053002	-0.0716859	0.176857	0.0294391	0.169579	0.154347
11235010601	0.0280392	-0.436919	-0.120335	-0.300725	-0.311885	0.00210218	0.510737	-0.211588	-0.0953664	-0.36765	-0.445167	0.659091	-0.411326	0.0256881	0.410612
11238010601	-0.320934	0.196733	-0.026926	-0.158699	0.0317044	0.426389	0.153776	-0.0744412	0.127874	0.404853	0.00670696	0.441075	-0.320569	-0.0719148	-0.0227644
11240010601	0.376221	0.0642366	-0.150374	-0.0650496	-0.014914	0.00504876	0.313682	0.0450914	-0.489096	-0.403925	-0.222633	0.106987	0.152408	-0.0478258	-0.057141
11307010601	0.380944	-0.319272	-0.347113	-0.0963397	-0.350028	-0.139333	0.399853	0.265874	-0.0139619	0.0582938	-0.292744	0.223925	0.163128	0.0584843	0.172628
11311010601	-0.172784	-0.359029	-0.227958	-0.261106	-0.0506451	0.924619	-0.168132	-0.335719	0.187801	0.759587	0.100686	-0.276157	0.0666321	-0.0734246	-0.113093
11312010601	0.368903	0.432982	-0.154886	-0.224019	-0.259505	-0.203443	0.409147	0.107829	0.0415112	-0.23125	-0.233305	0.108135	0.056946	-0.0909385	0.202325
11313010601	0.0137695	-0.161866	0.0783003	-0.157183	0.248603	0.630962	-0.227476	0.150142	-0.305016	-0.251998	-0.470636	0.475701	0.421465	0.198717	-0.211753
11314010601	0.104723	-0.12061	-0.245937	-0.100999	-0.473195	0.23932	0.434899	-0.118517	0.00414015	0.109097	-0.106339	0.460462	-0.484943	-0.0191378	0.201546
11316010601	-0.0583212	0.344194	-0.113642	-0.11677	0.110345	-0.130817	0.53733	0.164935	-0.00365916	-0.355638	-0.23864	0.780403	-0.377796	0.0797217	-0.217845
11321010601	0.428806	0.091838	-0.208781	-0.0891198	0.148711	-0.052364	-0.133461	-0.0956907	0.349995	-0.259809	-0.00265793	-0.432643	0.178945	-0.188406	-0.110835
11322010601	-0.0875077	0.410368	-0.120367	-0.257961	-0.115414	0.506065	0.23238	-0.176777	-0.43149	-0.34081	-0.199176	-0.0723787	-0.0112664	-0.00770997	0.379075
11323010601	0.112202	0.224048	-0.119299	-0.329584	0.0252097	-0.0785132	0.217684	0.127369	-0.104463	-0.0288169	-0.24629	0.136464	0.297106	-0.159657	-0.0951984
11324010601	0.166701	-0.229986	-0.328333	-0.126426	-0.108043	0.184054	0.284054	0.149853	0.0571239	-0.0488606	-0.13374	0.00911065	0.116719	-0.0682785	0.741441
11325010601	-0.24108	0.13842	0.315281	-0.126934	0.148943	0.26836	0.12152	-0.0219594	0.361266	-0.366678	-0.215937	0.0954112	0.684004	0.256251	-0.168318
11329010601	-0.21186	0.234949	-0.208283	-0.0476785	0.0816539	0.2271	0.489397	-0.0956144	-0.110665	-0.056907	-0.292204	0.55262	0.252064	-0.261569	0.19249
11338010601	-0.139062	0.350634	0.0325153	-0.133202	0.127613	0.18901	-0.00507258	-0.305257	-0.0500196	-0.186987	0.148334	-0.769074	-0.0164162	0.034474	0.684083
11355010601	0.299055	0.836139	-0.0977027	-0.255067	-0.122927	-0.200509	-0.0662945	-0.100237	-0.163773	-0.240337	0.0381853	0.122825	0.0916851	-0.35173	-0.0471378
11357010601	0.189483	0.0482049	0.103501	-0.308746	0.165631	-0.125352	0.112083	0.0196418	-0.364101	-0.575389	-0.140304	-0.00382629	0.571351	-0.0192097	0.372637
11363010601	-0.267517	0.205766	-0.227412	-0.424025	0.185344	0.119897	0.350522	-0.250248	0.181973	-0.275704	-0.389677	0.154983	0.316953	-0.366092	0.21184
11364010601	-0.101006	0.112898	-0.187376	-0.388822	0.0431971	0.508999	0.360015	-0.0572083	0.135738	-0.13443	-0.113382	0.401306	0.136359	-0.261666	0.264999
11062010601	0.139484	-0.241057	-0.18436	-0.0231956	-0.0541479	-0.359958	0.342573	-0.0379799	-0.139694	-0.11376	0.0485403	-0.251775	-0.257773	-0.339585	0.870221
11065010601	0.0149685	0.492346	-0.121063	-0.164703	-0.0280681	-0.145752	0.0760198	0.0392904	-0.101591	-0.476313	0.0174683	-0.191233	-0.480371	-0.241465	0.526772
11070010601	0.171154	-0.00293521	-0.028978	-0.0298923	-0.0034363	-0.192808	0.0725857	-0.148927	0.0206771	-0.580478	0.0367674	0.611966	-0.306771	-0.170717	-0.0343909
11075010601	0.277136	0.180371	-0.16265	-0.318247	-0.163043	-0.374626	0.344522	-0.177032	-0.0389717	-0.619	-0.217954	-0.0435917	-0.0427058	-0.551195	0.491987
11201010601	0.140253	0.0264815	-0.0780224	-0.401165	-0.0350665	-0.378174	-0.099321	0.205938	0.0796499	-0.566032	-0.713781	0.0440147	0.415198	-0.0328882	-0.452924
11203010601	-0.050053	0.0870846	-0.134748	0.0614017	-0.127223	-0.259629	-0.156339	0.353434	-0.042541	0.0312197	0.283041	0.414204	-0.133286	-0.119949	-0.0406532
11206010601	-0.33018	0.290559	0.00191735	-0.281848	0.0958784	0.106725	0.355767	-0.126795	0.137117	-0.149654	-0.157686	0.395669	-0.173984	-0.297539	0.213231
11211010601	0.089172	0.210437	-0.398597	-0.208939	-0.168732	-0.144574	0.53481	0.120399	-0.0661531	-0.273142	-0.356548	0.106027	0.076975	-0.519128	0.501258
11213010601	0.280736	0.0771442	-0.0245563	-0.404322	-0.251177	-0.245478	-0.0204708	0.0540367	-0.217963	-0.323756	-0.178035	0.137465	0.197024	-0.252023	0.396432
11215010601	0.0751492	0.572102	-0.102827	-0.272549	0.0084264	-0.132079	0.122413	-0.138303	-0.353939	-0.501903	0.113821	0.224882	-0.543988	-0.32293	0.408457
11222010601	0.33314	-0.163405	-0.275837	0.0114021	-0.0697885	-0.341339	0.110312	-0.0087626	-0.140046	-0.240834	-0.229657	0.0242171	-0.21845	-0.0935078	0.34795
11236010601	-0.262513	0.156991	0.48611	-0.387813	-0.212036	-0.477457	0.812511	-0.187966	0.0795595	-0.860856	-0.64413	1.12876	0.228375	-0.0544568	0.215525
11239010601	0.14117	0.356381	-0.165124	-0.359631	0.29016	-0.161818	-0.0487704	-0.0860424	-0.121485	-0.102192	-0.115443	0.441877	-0.403491	-0.484806	-0.13764
11244010601	-0.104415	0.239632	-0.0768794	-0.0958338	0.180839	-0.362433	0.614212	0.0327917	-0.175326	-0.084352	-0.132255	1.02734	-0.275	-0.145669	-0.0125269
11246010601	-0.306832	0.181095	0.180529	-0.102167	0.231944	-0.324221	0.0723709	-0.0522835	-0.351595	-0.315461	-0.260616	0.100648	0.596141	0.402373	0.276897
11248010601	0.1898	0.341171	0.0252769	-0.213046	-0.107973	-0.669671	0.435118	-0.171208	-0.0767897	-0.255954	-0.103365	0.34246	-0.352001	-0.66251	0.591212
11249010601	-0.176633	-0.00232882	0.23432	-0.276261	0.21078	0.0410966	0.378366	-0.296425	0.0160526	-0.0590457	0.0357382	0.346567	-0.305963	-0.322455	0.42234
11306010601	0.0402691	0.148176	0.313536	-0.190993	0.0654063	-0.250757	0.268345	-0.198255	-0.311031	-0.432429	-0.32626	0.879006	-0.0775941	-0.0788673	0.117392
11319010601	-0.253216	0.286715	-0.128617	-0.111635	0.124993	-0.158473	-0.322124	0.0368022	-0.241941	-0.226201	0.118387	0.185378	-0.175953	-0.335683	0.207039
11330010601	-0.0994373	0.373861	-0.102146	-0.0180457	0.279837	-0.119968	0.282201	-0.202643	-0.0820299	-0.166023	-0.248555	0.0293998	0.265313	-0.246573	-0.0244225
11331010601	-0.119337	0.0444365	-0.13398	-0.322263	-0.118759	-0.189432	0.412501	-0.03939	-0.161088	-0.588962	-0.30247	0.247843	-0.107975	-0.313836	0.599838
11337010601	0.0136216	0.163519	0.109353	-0.322079	0.0784172	-0.492916	0.128021	0.0925516	0.162899	-0.275849	-0.378366	0.203319	0.0897618	-0.291291	0.158776
11386010601	-0.143971	0.511729	-0.0170889	-0.304296	0.0730567	-0.313086	0.0951795	0.273414	-0.0430873	-0.516026	-0.214441	0.557097	0.168295	-0.195966	-0.0699963
11051020601	-0.389402	-0.0979485	-0.0777813	0.152153	0.105556	0.486654	0.0474385	-0.0312139	0.19292	0.624695	0.0759204	0.330786	0.550706	0.082902	0.234824
11055020601	-0.152612	0.678479	0.178644	0.073814	-0.175276	0.22404	0.451982	-0.350796	-0.0451405	0.255619	-0.0202915	0.450609	0.31838	0.0345926	0.147713
11058020601	-0.428966	0.220343	0.367495	-0.0277699	-0.259255	-0.0240816	0.0519255	-0.463974	-0.132157	0.282437	-0.345941	0.562342	0.266321	-0.232464	0.173432
11061020601	-0.0132067	-0.00468504	-0.0539109	0.0943936	0.0392876	0.122659	0.0421291	-0.21845	-0.0717107	0.97242	0.191162	-0.04189	-0.260555	-0.11107	-0.0795436
11067020601	-0.531105	-0.311034	0.380267	-0.222936	-0.0942427	-0.00754336	0.924139	-0.391387	-0.1638	0.0453663	-0.311562	1.19754	-0.0364223	0.323854	0.492671
11071020601	-0.293328	0.11432	0.312953	-0.166586	-0.0468302	-0.254569	0.346548	-0.0858324	-0.181972	0.15834	-0.293788	0.642124	0.131077	0.00966259	0.391042
11088020601	0.033081	-0.947645	-0.0569354	0.0257042	-0.429167	0.596296	0.223254	-0.320031	-0.0246673	0.698535	0.00225938	0.117086	-0.310652	0.215437	-0.0370079
11208020601	0.469331	0.0866873	-0.0815259	-0.112676	-0.00988972	-0.0365361	-0.22272	-0.0500005	0.00965457	-0.151779	0.089847	-0.292336	-0.180444	-0.0860799	-0.0221879
11212020601	-0.0300159	0.386488	0.168399	0.205482	0.0157893	0.0976857	0.0559772	-0.150314	-0.083726	0.497411	0.0779376	0.294859	0.0963591	0.0750897	-0.0394206
11216020601	-0.092784	0.0857725	-0.211298	-0.168665	0.10699	0.563781	0.308633	-0.0360832	0.47694	0.327366	-0.0126857	-0.459062	0.207551	-0.256206	0.225999
11234020601	-0.237692	0.187527	0.0177503	0.0408971	-0.0821625	0.393718	0.324776	-0.0829354	-0.201122	0.254356	-0.176267	0.179056	-0.543424	0.330687	0.304263
11237020601	0.247134	0.0257724	0.253029	-0.219306	0.120606	-0.292106	-0.15064	-0.154824	0.156313	0.38961	0.270165	0.465132	-0.217631	-0.121098	-0.230273
11238020601	-0.311694	-0.00618664	-0.0968204	0.201557	0.202439	-0.0234606	-0.153487	0.0354725	0.234731	0.941229	0.183314	0.384541	-0.402039	2.45018645950556e-05	-0.119896
11240020601	0.338475	0.111442	-0.187074	0.0762227	0.0837827	0.132115	0.235164	-0.113363	-0.308948	0.228084	-0.0178277	0.13859	0.096889	-0.243618	-0.0791687
11307020601	0.542916	-1.96614	-1.60822	0.0357534	-0.690256	-0.537934	0.319972	0.449637	0.0680713	0.958187	-1.89692	0.560323	-0.358262	-0.0992532	-0.927869
11311020601	-0.243601	-0.2272	0.0952858	0.0241202	-0.0992218	0.759623	-0.291786	-0.226982	0.288254	0.743076	0.163315	-0.378102	0.144672	0.191603	0.0474978
11313020601	-0.0952585	-0.00289175	-0.0434574	-0.139014	0.151156	0.513955	-0.0341484	0.100688	-0.26556	0.379175	-0.277229	0.771308	-0.189245	0.0940554	-0.384298
11314020601	-0.0493869	0.113613	0.0274759	-0.132738	-0.192219	-0.174638	0.402957	-0.183758	0.181106	0.728926	-0.0816383	0.469285	0.0266582	-0.14407	0.224488
11321020601	0.303618	0.0611788	-0.326248	0.00883375	0.221288	0.0835646	0.00719227	-0.177432	0.439043	0.24517	0.205874	-0.456845	-0.139061	-0.0605307	-0.273796
11322020601	-0.0376742	0.408396	-0.269134	-0.154615	-0.0542694	0.342662	0.243833	-0.257941	-0.139911	0.353008	-0.209186	-0.220749	-0.311914	0.221189	0.125979
11324020601	0.127163	-0.383931	-0.217567	-0.0665251	-0.164269	-0.02815	0.308046	0.195434	-0.0224085	0.435437	-0.0828126	0.239342	-0.278451	0.0996374	0.579068
11338020601	-0.388852	0.318151	0.116363	-0.0209051	0.488415	0.000627362	-0.00808184	-0.184993	0.0167633	0.262347	0.430406	-0.602293	0.209554	-0.0914113	0.462283
11355020601	0.386723	0.519996	0.0848147	-0.0427857	-0.148139	-0.487342	-0.252269	0.00472277	-0.120333	0.208804	0.0987198	-0.176853	0.195745	-0.143587	-0.245238
11203020601	0.00899716	0.259953	-0.114688	0.161457	0.0418006	-0.557088	-0.256047	0.256324	-0.0436283	0.25692	0.389086	0.472334	-0.305413	-0.17386	0.152497
11211020601	0.022104	0.0662993	-0.140053	-0.00349529	-0.12714	-0.538439	0.409777	0.012666	-0.0990415	0.682899	-0.19175	0.158987	-0.103686	-0.235565	0.127872
11215020601	0.00549714	0.439111	0.0491666	-0.280009	0.00813242	0.0268093	-0.279329	-0.170866	-0.204799	0.302041	0.18123	0.308517	-0.504846	-0.379389	0.0567958
11236020601	-0.419297	0.497896	0.590714	-0.14652	-0.166735	-0.688731	0.819504	-0.248407	-0.0152058	-0.364529	-0.434062	1.21494	0.325701	-0.244107	0.189174
11239020601	0.162895	-0.0581452	-0.295944	-0.205041	0.318264	-0.200487	-0.179147	0.0492226	0.25009	0.878378	0.134138	0.167295	-0.346291	-0.293218	-0.404299
11246020601	0.0643855	0.0615165	-0.127657	0.0803597	0.185635	-0.503076	0.208553	-0.0844843	-0.181419	0.633189	-0.00898962	0.208336	-0.0327446	0.283059	-0.00229877
11249020601	-0.16011	0.399519	0.103482	-0.17195	0.380061	-0.290845	0.311359	-0.184991	0.0841699	0.654633	0.42281	0.422837	-0.359791	-0.283828	0.303086
11306020601	0.294066	0.153284	-0.105353	-0.121584	0.0785752	-0.0637992	0.0345152	-0.0832384	-0.164239	0.363541	-0.245688	0.709463	-0.174862	-0.418325	-0.116262
11319020601	-0.367767	0.259992	-0.056878	0.019422	0.167366	-0.200799	-0.332146	0.0511822	-0.0572885	0.515276	0.232274	-0.0199085	0.0610585	-0.146127	0.0496415
11330020601	-0.0384437	-0.147435	0.00118965	-0.113579	0.340885	-0.385996	0.461039	-0.230994	-0.0462392	0.298453	-0.494729	-0.0475692	0.464721	-0.326357	0.0950084
11331020601	-0.376803	0.308575	-0.0390411	-0.172352	0.075511	-0.420513	0.334037	-0.0793417	-0.212551	0.108308	-0.149193	-0.0132126	-0.0288937	-0.359749	0.560531
11053030601	-0.381762	-0.212846	0.796879	0.54227	-0.318485	-0.224717	0.196868	-0.308328	-0.0653765	0.350197	0.600431	-0.268537	0.386547	0.804128	-0.35128
11055030601	0.0934945	-0.135813	0.763854	0.692107	-0.321501	-0.0189124	-0.205233	0.0333369	-0.015426	0.293858	1.06633	0.33535	0.750389	0.567786	-0.458749
11057030601	-0.010123	0.00550925	0.448066	0.70238	0.234265	-0.345572	-0.301155	0.00903823	0.17157	0.12371	1.01042	0.353274	-0.0189715	0.11125	-0.498894
11058030601	-0.428804	-0.469278	0.903421	0.557404	-0.397219	0.00771404	-0.168696	-0.449067	-0.00757928	0.49158	0.589809	0.491974	0.0711667	0.175008	-0.214335
11061030601	-0.174659	-0.0491412	0.231206	0.843976	0.20264	0.0334244	-0.0181924	0.0483898	-0.0434254	0.0589918	0.594525	0.158087	0.12286	-0.321235	-0.138034
11067030601	-0.444411	-0.772972	1.21626	0.0819541	-0.288548	-0.397203	0.48944	-0.299537	-0.023254	0.221069	0.655842	0.826823	0.278682	1.57597	0.100305
11088030601	0.0784132	-0.692675	0.31422	0.813221	-0.193628	0.26396	-0.106423	-0.161074	0.0351565	0.618759	0.411102	-0.259858	0.317923	0.55139	-0.436962
11205030601	-0.0811943	-0.252957	0.421988	0.595137	-0.131313	0.352044	-0.405531	0.0288486	-0.0534575	0.196026	0.62059	0.0607851	0.0880597	0.0713428	-0.257316
11207030601	-0.00447031	0.076076	0.373786	0.703412	0.238551	-0.558387	-0.485656	-0.146307	0.386036	0.0602679	0.721492	0.29492	0.269955	0.161708	-0.459989
11212030601	-0.0946309	0.171025	1.22799	0.586289	-0.361072	-0.082356	0.00794094	-0.192307	-0.226045	0.0556134	1.07313	0.350916	0.402958	0.530815	-0.180826
11216030601	-0.171384	-0.549384	-0.369759	0.823128	-0.076492	0.637339	-0.183614	-0.382678	0.653924	0.877577	0.749488	-0.689863	-0.399859	0.466737	-0.363524
11218030601	-0.165471	-0.00474337	0.930448	0.505256	-0.227766	-0.569964	0.0553573	-0.33127	0.028048	0.608641	1.35766	-0.347339	0.319176	0.479056	-0.558608
11225030601	-0.427194	-0.130676	0.755027	0.57849	-0.0675306	-0.207827	-0.462085	0.0244286	0.0832836	0.660667	0.944424	0.52797	0.0974772	0.349632	-0.340761
11235030601	0.0245397	-0.666544	0.8445	0.247369	-0.329539	-0.794427	0.559756	-0.245934	-0.00321823	0.28568	0.755364	0.389427	-0.0368775	0.238844	-0.0674923
11238030601	-0.646471	-0.264948	-0.0228625	0.301737	0.375555	-0.219556	-0.160579	0.186211	0.0661439	0.876196	0.475603	0.644757	-0.381661	2.92614	-0.236134
11240030601	0.162153	-0.155857	0.405759	1.03981	0.115007	-0.209446	-0.224781	-0.00729895	-0.102851	0.0183989	1.04793	0.0527402	0.329228	0.176603	-0.659177
11307030601	0.269427	-0.524813	0.559276	0.506331	-0.202556	-0.931925	0.172584	0.562243	-0.0715952	0.491371	0.875697	0.384289	0.314298	0.609417	-0.221388
11313030601	-0.223553	-0.235801	0.64197	0.244038	0.261044	0.118766	-0.468358	0.156711	-0.100549	0.386616	0.401075	0.487914	0.329708	0.0868248	-0.899291
11325030601	-0.165312	0.0776245	1.15537	0.455763	0.138856	-0.560893	0.198308	-0.117556	0.434197	0.109858	0.919756	0.371443	0.595465	0.802852	-0.535488
11338030601	-0.433363	0.0428118	-0.128252	0.138052	0.378255	0.147642	-0.00342475	-0.355115	0.276032	0.151964	0.232554	-0.734756	-0.359854	0.0566728	0.469575
11357030601	0.029383	0.0305818	0.24621	0.736404	0.202103	-0.347992	-0.163872	0.0825797	0.0201526	0.0807082	0.371667	-0.142969	0.443865	0.0371193	0.0527404
11364030601	-0.15553	-0.224601	0.508335	0.353971	0.0265322	-0.116916	0.0897606	0.053187	0.106216	0.333617	0.816478	0.103238	0.556653	0.241002	-0.199246
11059030601	-0.0357991	0.0430782	0.396545	0.30715	0.230184	-0.491338	-0.147062	0.0506398	-0.150796	0.153623	0.640082	0.110097	0.242338	-0.505439	-0.358267
11062030601	-0.0572902	0.107177	0.0584445	1.21436	0.0411015	-0.593359	0.208153	-0.0531286	-0.0564783	0.0808897	0.40133	0.0683681	-0.0091896	-0.25321	0.0829148
11070030601	-0.122058	-0.316974	1.27654	0.0545172	-0.549083	-1.04624	0.28656	-0.117421	-0.239361	0.424718	1.20458	0.478338	0.351715	1.04521	-0.325532
11075030601	0.0470574	-0.121178	0.491719	0.608922	0.077123	-0.725602	-0.00127079	-0.104399	-0.0328094	0.135647	0.67984	-0.111041	0.30305	-0.33707	-0.103781
11201030601	-0.033385	-0.340403	0.271016	-0.0409611	0.0127833	-0.545531	-0.0106986	0.0293748	0.129956	0.407227	0.310451	-0.0200559	0.116587	-0.319893	-0.638358
11203030601	0.0473333	-0.0935921	0.677331	0.537488	-0.0569041	-0.582526	-0.339763	0.315685	-0.0119439	-0.212205	1.21548	0.422092	0.312313	0.0195579	-0.274124
11213030601	0.192139	-0.0202643	0.700063	0.218907	-0.261354	-0.652174	-0.380038	0.135821	-0.0703316	0.160343	0.957349	0.0796832	0.44505	0.217804	-0.271452
11239030601	-0.0200812	-0.447423	0.602716	0.403201	-0.0138679	-0.510836	-0.571328	0.0746104	0.113811	0.618738	1.05617	0.247748	-0.0907046	0.294425	-0.689523
11246030601	-0.121881	-0.550997	0.194638	0.857043	0.432136	-0.6032	-0.157945	-0.0214334	0.170456	0.592421	0.463568	0.325038	0.498077	0.460033	-0.543057
11248030601	0.0462863	-0.183064	0.829782	0.470402	-0.231956	-1.09498	0.25607	0.0750384	-0.0777346	0.602034	0.952117	0.428401	0.262566	0.249036	-0.190493
11249030601	-0.37893	-0.257331	1.93697	-0.205245	-0.414651	-0.739396	0.183687	-0.175088	-0.11062	0.544403	1.75454	0.577766	0.198726	1.13129	-0.250386
11330030601	-0.406741	-0.161301	0.649817	0.592719	0.314457	-0.631901	0.134623	-0.138858	0.057343	0.734718	0.616662	0.153186	0.333261	0.368761	-0.422811
11054040601	-0.0991866	-0.993661	0.474812	-0.248029	-0.208218	0.0822084	-0.382344	0.30243	0.193596	-0.0309835	-0.421803	-0.568617	0.475431	0.558589	-0.738055
11055040601	0.347049	-0.510026	0.361326	-0.200919	-0.409147	0.243592	-0.169608	0.391983	0.121201	-0.241426	-0.429048	-0.00281346	0.885964	0.256683	-0.250035
11058040601	-0.0883669	-0.680146	1.10593	-0.407313	-0.563809	-0.0745011	-0.293765	0.344587	-0.0411224	-0.581932	-0.40267	0.167423	1.13243	0.37376	-0.00831415
11061040601	0.379536	-0.229767	-0.0885818	-0.171709	0.128925	-0.0910994	-0.0712059	-0.00477124	-0.00404346	-0.115139	-0.375468	-0.00295818	-0.0883597	-0.214774	-0.0878246
11064040601	0.279727	-0.00232406	0.0296681	-0.348067	-0.040199	-0.221066	-0.0489164	0.0772911	0.182201	-0.365686	-0.206024	-0.235851	0.29867	-0.259746	0.167682
11067040601	-0.166067	-1.27218	1.60032	-0.504848	-0.673086	-0.244925	-0.499551	0.561074	-0.120881	-0.457991	-0.214041	-0.254131	1.35651	0.807011	-0.580065
11071040601	0.176058	-0.927273	1.03918	-0.381267	-0.534703	-0.449646	-0.350332	0.365401	-0.0142554	-0.256586	-0.37729	0.0209622	0.899662	0.305032	-0.099115
11072040601	0.209945	-0.680077	0.215659	-0.334849	-0.0860366	0.249892	-0.161495	0.141408	0.0109974	0.394094	-0.15234	-0.585364	0.645686	0.0370656	-0.104781
11088040601	0.387609	-0.536806	0.437633	-0.183811	-0.167572	0.22049	-0.192908	0.119682	0.0898683	-0.245345	-0.230376	0.0203813	0.327691	0.17928	-0.254147
11096040601	0.112577	-0.401565	0.233142	-0.218814	-0.191068	0.0187857	-0.256792	0.346337	0.269551	-0.381886	-0.423899	-0.119197	0.625236	0.0937088	-0.236577
11098040601	0.0721302	-0.422723	0.307601	-0.333872	-0.0720437	0.123852	0.0890027	0.178629	-0.141311	-0.449027	-0.468262	-0.288613	0.657333	-0.0377494	-0.173717
11202040601	-0.114995	-0.42354	0.329707	-0.358128	-0.0224139	-0.360045	0.00170979	0.0575991	-0.0825799	-0.360065	-0.311471	-0.454481	0.536049	0.154098	0.263088
11204040601	-0.811528	-1.1862	2.32915	-0.525313	-1.12208	-1.1919	-0.200201	0.803476	-0.255001	-0.047498	0.55702	-0.719771	1.0001	1.75831	-0.960809
11210040601	0.302748	-0.791374	0.0781687	-0.275803	-0.51814	0.199964	-0.104981	0.446147	0.445355	0.00905299	-0.529251	0.0286938	0.210104	0.188035	-0.109028
11212040601	0.407231	-0.795299	0.560216	0.0258484	-0.445411	0.0309782	-0.233993	0.43586	0.0247462	-0.560181	-0.218173	-0.0169615	0.331612	0.478746	-0.161601
11226040601	-0.0243882	-0.27944	0.905726	-0.510738	-0.544885	-0.484567	-0.163555	0.425724	0.219433	-0.40765	-0.237239	-0.741001	1.06495	0.344561	-0.015093
11238040601	-0.032875	-0.433751	-0.267062	-0.124863	-0.0600652	0.0233727	-0.279245	0.0848	0.206018	0.246655	-0.387743	-0.24021	-0.42815	2.0849	-0.090616
11240040601	0.141421	-0.942495	0.479719	-0.133112	-0.362663	-0.215317	-0.480654	0.391546	-0.256954	-0.0967681	0.0405908	-1.11609	0.352357	2.37282	-0.563561
11307040601	0.360361	-0.774735	0.512935	-0.175244	-0.476214	-0.317158	-0.500309	0.646016	0.0922729	-0.427894	-0.696989	-0.135611	0.777727	0.332879	-0.316609
11312040601	0.128485	-0.761059	1.13835	-0.491256	-0.771765	-0.654022	-0.0423819	0.852888	-0.287965	-0.382924	-0.240688	-0.591311	1.01195	0.656162	-0.158891
11313040601	-0.407632	-0.363099	1.07183	-0.308478	-0.0157968	0.41441	-0.86635	0.905491	-0.0238159	-0.439372	-0.289316	0.0140883	0.779576	0.693905	-0.849928
11323040601	0.232521	-0.423264	-0.216593	-0.231839	0.138803	-0.217946	-0.281523	0.119255	0.0230714	0.144636	-0.182157	-0.147723	0.152694	-0.12912	-0.339331
11329040601	0.0696613	-0.321946	0.176108	-0.151097	-0.142793	-0.192446	-0.0185536	0.337176	-0.0158256	-0.0362413	-0.330478	-0.227644	0.57422	0.108494	-0.0161536
11338040601	-0.275523	-0.106017	0.528882	-0.114833	0.00164453	0.158476	-0.422007	0.370717	-0.0709783	0.139689	0.0553766	-1.04892	0.138302	1.07452	0.131241
11363040601	0.132651	-0.372312	0.0416057	-0.326813	0.113866	-0.0595926	-0.0619461	0.207109	0.308788	-0.279307	-0.383234	-0.203513	0.459032	-0.0589539	0.00947727
11065040601	0.197988	-0.137477	0.676075	-0.568974	-0.307894	-0.526777	-0.418187	0.381131	0.139362	-0.48683	-0.149708	-0.58411	0.56511	0.228561	0.094832
11203040601	0.0196561	-0.226049	-0.077295	-0.210029	-0.244225	0.019423	-0.205107	0.210823	-0.0661199	-0.375703	-0.196456	0.266919	-0.359448	-0.300383	-0.10605
11206040601	0.0480396	0.231662	-0.328578	-0.0817175	0.00655609	-0.0125454	-0.126131	-0.212329	0.262654	0.452337	0.138925	-0.086544	-0.589146	-0.23243	-0.132576
11222040601	0.509072	-0.766843	-0.0699862	-0.309702	-0.137055	-0.685693	-0.114723	0.182869	-0.0429289	0.00678316	-0.62766	-0.0204338	0.259798	0.143943	-0.349648
11239040601	0.0861184	-0.892857	0.901893	-0.501639	-0.156681	-0.341368	-0.642295	0.368757	0.0391561	-0.422214	-0.426299	-0.0349487	0.995707	0.0620038	-0.567863
11244040601	-0.0106205	-0.312276	0.236425	-0.36042	-0.0264855	-0.565356	0.105483	0.274317	-0.129225	-0.222251	-0.322774	0.478638	0.0448174	0.456388	-0.33953
11246040601	0.401531	-0.477005	0.0109878	-0.12202	0.0686533	-0.297531	-0.0286174	0.0261059	0.0498425	0.101119	-0.375608	-0.122115	0.45082	0.308666	-0.103207
11249040601	-0.147279	-0.678639	1.28961	-0.42383	-0.373935	-0.566848	-0.305542	0.499144	-0.403993	-0.518467	-0.028687	-0.478657	0.819384	0.72698	-0.105965
11330040601	-0.0244804	-0.508108	0.6484	-0.182461	-0.0708576	-0.139529	-0.33295	0.186525	0.186149	-0.417618	-0.489086	-0.476436	0.727997	0.162462	-0.162879
11386040601	0.270024	-0.0592831	0.243104	-0.127491	-0.0245334	-0.491032	-0.0959131	0.570293	0.0144758	-0.264398	-0.119078	-0.0985834	0.656056	0.0560729	-0.420834
11012011002	0.331273	-0.0353794	-0.0094212	-0.116675	-0.0925788	0.209107	0.0811835	0.16794	-0.0479758	0.0167707	-0.0369598	0.495059	0.057866	-0.0292842	-0.103182
11018011002	0.542703	0.182012	-0.0756216	-0.0280005	-0.150352	0.0575985	-0.127725	0.249005	-0.242772	-0.17591	0.2328	0.139759	0.100857	0.0241142	0.191909
11021011002	-0.143738	-0.0218808	-0.152466	0.000127931	-0.0130609	0.243996	0.081159	0.374253	0.35825	0.0119298	0.0807344	0.235871	-0.0984536	-0.196358	0.260195
11040011002	-0.0780834	0.198934	-0.094593	0.0383838	0.0872003	-0.0848241	0.0183496	0.446387	0.114481	-0.0627242	0.0593321	0.319814	-0.104321	0.100563	-0.299091
11042011002	0.174017	-0.260686	-0.571268	-0.0518778	-0.0851201	0.0927237	-0.132981	0.403229	-0.235193	0.0196595	0.0931322	-0.113253	0.125182	-0.161287	0.0325045
11043011002	-0.306774	0.114192	-0.35498	-0.0811665	-0.0820072	0.0954487	0.161857	-0.417063	-0.0273052	-0.0117258	0.140878	0.151097	0.246743	0.0839348	0.0145316
11157011002	0.071293	-0.154484	0.133671	0.086593	0.0382345	0.311764	-0.0860538	0.116487	0.0206561	-0.0900227	0.167101	-0.380941	0.199601	0.00450853	-0.0771918
11160011002	0.0528312	0.0120805	-0.475829	-0.135137	-0.456182	0.407441	0.133327	-0.354739	0.110577	-0.0674863	0.0999232	0.193036	0.261269	0.196123	-0.140359
11164011002	-0.144436	0.138607	-0.211616	0.0365776	-0.194014	0.231829	-0.00496825	-0.662994	-0.288197	0.0596248	0.0185871	-0.036534	0.119205	-0.0710604	-0.0749002
11169011002	-0.170406	-0.172849	-0.293152	0.093223	-0.0105292	0.366265	-0.0185061	0.097809	-0.0393908	0.107772	-0.0285844	-0.0498081	0.134858	-0.0292917	0.0456059
11172011002	0.19134	0.092953	-0.40884	-0.134193	-0.0852435	-0.0574484	0.0882135	-0.106244	0.145658	-0.0373836	0.214484	0.162147	0.116121	0.0173436	0.068437
11182011002	0.0695166	0.217539	-0.124881	-0.149273	0.0560623	0.284913	0.275263	-0.0972811	0.0549456	-0.123134	0.127553	-0.229859	0.207163	0.457525	0.00550821
11185011002	-0.0352402	0.134852	-0.146945	0.0629482	-0.220338	0.169509	-0.0747127	-0.0541357	0.0328005	-0.0809252	0.103868	-0.0913723	0.269751	-0.195067	0.0647099
11251011002	0.00877347	-0.146314	-0.0626149	-0.0978865	0.0084894	-0.0667945	0.131393	-0.286991	0.0911665	0.0385118	0.126345	0.0524551	-0.0062159	0.137106	-0.0678667
11252011002	-0.350256	0.295403	0.0233292	-0.0442044	0.0164025	0.4056	-0.481892	-0.0391569	-0.063699	-0.15793	0.48015	0.0299988	-0.0734124	0.142072	-0.0133064
11253011002	-0.0291362	0.162501	-0.0565564	-0.0833375	-0.221092	0.287417	-0.211396	-0.0622526	-0.250923	-0.165166	0.175407	-0.176513	0.21168	0.162937	-0.083107
11260011002	-0.13231	0.0694197	-0.682939	0.245391	-0.360048	0.159681	-0.414252	-0.306983	-0.0389696	0.107188	0.127271	-0.0427809	0.105223	0.116796	-0.259463
11263011002	0.0709942	0.0601779	-0.150794	-0.0283375	-0.243435	0.083321	0.157955	0.17489	0.116688	-0.11264	0.203274	0.094098	-0.00387545	0.0237888	0.0453061
11266011002	0.259629	0.142888	-0.417482	-0.108075	0.0243095	-0.149236	0.177416	0.193209	-0.0432796	0.000896317	0.17508	0.44736	-0.00924445	-0.0346537	0.0523281
11267011002	0.197895	-0.0187961	0.180713	-0.0868911	-0.113366	-0.132004	0.0161639	-0.0573574	0.445959	-0.0768006	-0.0205896	-0.032057	0.112297	0.0109047	-0.0982576
11280011002	-0.0392873	0.0698168	-0.374701	-0.0719964	-0.140221	0.0842766	-0.104662	-0.0735998	0.0419252	0.0730876	0.257723	0.172378	0.153426	0.0189625	0.0595833
11282011002	0.169778	-0.136873	0.26843	0.0999189	0.0775379	-0.0637202	-0.188002	-0.106571	0.0625887	-0.0612146	-0.14834	0.0162977	-0.0323084	-0.203729	-0.0100619
11289011002	-0.521907	0.196733	0.219517	0.255377	-0.48444	0.164051	-0.56034	-0.618261	0.00690802	-0.262037	0.00854676	-0.0635104	-0.384915	0.355349	-0.38011
11292011002	-0.247109	-0.244248	-0.286036	-0.200033	-0.304236	0.281364	0.0459391	-0.0957197	0.00682851	-0.0203489	0.286199	0.270541	0.0766904	0.109743	-0.12004
11293011002	0.46009	0.21275	0.119725	-0.0449912	-0.0182509	-0.447913	0.399679	-0.203959	0.112413	-0.175366	0.0327173	0.149468	0.0476471	-0.0740927	0.099689
11409011002	0.167821	0.0366239	-0.222204	-0.0503014	-0.229071	0.0547109	0.242129	0.00169051	0.170288	-0.0733602	0.154804	0.0258282	0.122657	-0.0810067	0.0257944
11418011002	-0.237756	0.10405	0.13472	-0.0591261	-0.193843	-0.0307043	0.162597	-0.294314	-0.208167	-0.0195025	0.0477307	0.162925	0.0179842	-0.0397552	-0.112753
11419011002	-0.202778	-0.063703	-0.209356	-0.0123262	-0.277088	0.0989125	0.01962	-0.295235	0.0705073	0.00978828	0.0832869	0.091998	-0.000278313	-0.0494484	0.147493
11431011002	-0.212061	-0.0440611	-0.470703	-0.0711143	-0.212751	0.0941614	-0.146814	0.00183065	-0.0210448	0.0776549	0.0693132	0.442183	-0.132104	0.0139459	0.277119
11022011002	-0.281212	-0.0677615	-0.378749	0.0415343	-0.209477	-0.043865	0.0746096	-0.121538	-0.0601145	0.0391666	-0.0167882	0.0365954	-0.36845	0.130093	0.0564752
11046011002	0.0407859	0.0141472	-0.358224	0.0133337	-0.10943	-0.0175979	-0.0288449	0.0810908	0.218802	-0.0291132	0.23113	-0.162395	-0.108161	-0.0568507	0.138997
11049011002	-0.0959348	0.115361	-0.411739	-0.0475825	-0.140863	0.0305045	-0.159362	-0.032748	0.0419016	0.0131649	0.181586	-0.205462	-0.157795	0.0190057	-0.0909306
11165011002	-0.294364	-0.140423	-0.168669	0.033155	-0.347572	-0.0354269	-0.079222	-0.217242	-0.14981	-0.0470038	0.00804921	0.0615904	-0.0673413	0.105935	0.0775907
11259011002	0.426997	-0.0103247	-0.24945	0.0245982	0.185435	-0.0303856	0.290508	0.172697	-0.199798	-0.0104778	0.0731956	0.166263	-0.0679727	-0.23189	-0.131696
11449011002	-0.0574875	0.0582101	-0.549185	-0.0676002	-0.138343	-0.096085	0.0820606	0.278729	-0.037737	0.0280908	0.203774	0.612536	-0.202063	-0.0505938	-0.217304
11018021002	0.60526	0.213322	-0.158774	0.0556313	-0.127122	-0.000236396	-0.12692	-0.191976	-0.317088	-0.112795	0.174721	0.142936	0.181274	-0.0532167	0.136528
11021021002	-0.0628174	0.198652	-0.216392	-0.00150291	-0.0826171	0.192917	0.0420427	0.292942	0.291589	0.0205025	0.0746477	0.289026	-0.0522498	-0.0850054	0.341017
11040021002	-0.187546	-0.0602397	-0.0144945	0.0901575	0.0447704	0.127333	-0.0992061	0.626274	0.255346	0.118029	-0.0795034	-0.0355636	-0.231347	-0.0171201	-0.394194
11158021002	0.00444864	-0.0939596	-0.174424	-0.137169	-0.187321	-0.0372993	0.225305	0.0783327	0.231575	0.0887572	0.00837122	0.365327	0.00259084	0.195641	-0.152011
11160021002	-0.0805387	0.0655043	-0.39592	-0.150452	-0.243357	0.278306	-0.0329569	-0.292182	0.140026	-0.0415734	0.185622	0.177173	0.327473	0.139155	-0.181705
11169021002	-0.189355	-0.144266	-0.337838	0.0421936	-0.0225479	0.391428	-0.0653734	0.0945066	-0.0100582	0.066424	-0.0106032	-0.0800084	0.198563	-0.0523864	0.0631744
11172021002	0.100888	0.0427414	-0.32018	-0.10403	-0.000839047	0.128361	0.0591203	0.135144	0.129205	-0.0630573	0.220426	0.153156	0.110781	0.0173329	0.0422835
11251021002	0.0988268	-0.00350237	-0.177232	-0.0981666	-0.0109397	0.0207198	0.198515	-0.283125	0.0853739	0.0375819	0.210992	-0.121429	0.137813	0.0722789	0.0427403
11252021002	-0.215898	0.102698	-0.0644518	0.0540736	0.000585899	0.415283	-0.431362	-0.0349794	0.0472232	-0.0942376	0.111046	0.0725582	-0.00048221	0.00320064	-0.218549
11267021002	0.0773875	-0.126168	0.283782	-0.118804	-0.212236	0.0312744	0.0837958	0.087349	0.496796	-0.0264675	-0.0135807	-0.0154314	-0.00246993	0.0262976	-0.0708276
11282021002	0.0719314	-0.0762793	0.309878	0.0255228	-0.114074	0.0176422	-0.142434	0.146916	0.0767227	-0.0139656	-0.174382	0.0970048	-0.158117	-0.154378	-0.0185372
11293021002	0.39785	0.221496	0.188944	-0.0858532	-0.0246866	-0.552242	0.455904	-0.165066	0.0841271	-0.158392	0.032033	0.0821922	0.0155512	0.0199195	-0.0337179
11409021002	0.152192	0.0418249	-0.166303	-0.0126039	-0.156643	0.0946522	0.148345	0.150882	0.200424	-0.0736545	0.112654	0.109158	0.117787	-0.0336244	-8.97006e-05
11419021002	-0.168752	-0.0506315	-0.353976	-0.0783024	-0.352227	0.163933	0.095545	-0.0741159	0.101236	0.0118389	0.151772	0.311606	-0.0267763	0.0265502	0.0773554
11165021002	-0.314173	-0.0710853	-0.297166	0.0686678	-0.311944	-0.0702479	-0.135872	-0.355243	-0.182892	-0.0418141	-0.00737209	0.0584142	0.0788345	0.00326291	0.0360115
11259021002	0.531855	-0.0342061	-0.201214	-0.00968287	0.232725	0.0238499	0.526278	0.397909	-0.109692	-0.0563262	0.103556	0.0427523	-0.0545184	-0.295362	0.019351
11449021002	0.0445075	0.0768163	-0.279626	0.0593921	-0.155601	-0.122895	0.277968	0.249362	-0.0564092	0.103273	0.284385	0.403824	-0.308367	0.0139182	-0.162111
11012031002	0.318743	0.0458862	-0.135165	-0.125178	-0.114721	0.0868903	0.114463	-0.117224	-0.0975744	0.0182198	-0.00247888	0.302046	0.150268	-0.00491833	-0.106328
11043031002	-0.226823	0.0624645	-0.560223	-0.0104885	-0.194248	0.26209	0.391996	-0.535213	-0.0153559	0.0242031	0.00545292	0.0862444	0.466143	0.13412	-0.0289941
11251031002	0.0790876	0.0415274	-0.537196	-0.237976	-0.0785761	0.121389	0.372255	0.0102869	-0.00902752	-0.0336099	0.222072	0.11154	-0.0182561	0.0956499	-0.0683135
11253031002	0.160628	0.349114	-0.212002	-0.0826307	-0.371454	0.296146	-0.0718714	-0.264925	-0.139532	-0.0431051	0.086727	-0.213967	0.0654653	-0.0125613	-0.0197877
11263031002	0.0273667	-0.0171242	-0.1575	-0.022447	-0.25055	0.166246	0.159423	0.199284	0.207011	-0.05566	0.184849	0.101545	-0.0196694	-0.0542845	0.0272125
11266031002	0.151646	0.065001	-0.400128	-0.0698162	-0.0217616	-0.0686765	0.0482493	0.116988	-0.0298869	0.129962	0.006944	0.418411	-0.0955412	-0.0345068	0.0149377
11282031002	0.138381	-0.0812499	0.285343	0.0819237	0.126461	-0.0249535	-0.233757	0.0903903	0.165674	-0.0354064	-0.22818	0.0961002	-0.00951429	-0.211348	-0.0819672
11409031002	0.23575	0.134515	-0.0807537	-0.0243637	-0.0771999	0.0171067	0.0790729	0.0948407	0.141447	-0.0759249	0.228855	0.16405	0.181561	-0.0657277	0.0345209
11431031002	-0.416071	0.0334224	-0.491282	-0.0259217	-0.748044	0.143864	-0.386308	0.36651	0.0208805	0.125942	0.0305696	0.00908823	-0.660039	0.175217	0.434355
11022031002	0.060732	-0.182626	-0.339765	0.0706923	-0.109109	0.111317	0.105869	0.158794	-0.0715931	0.0766761	-0.0786113	0.116857	-0.254501	0.0345491	-0.0834423
11049031002	0.0646025	0.214638	-0.452214	0.00104612	-0.231232	-0.0630303	-0.152949	-0.166767	-0.090138	0.0427813	0.306105	-0.186176	-0.286219	0.0817184	0.14929
11165031002	-0.235731	-0.0695915	-0.373958	0.03754	-0.461308	0.0665485	-0.057796	-0.410843	-0.136873	-0.0547905	-0.0173453	0.000310863	-0.0309128	0.0639226	0.0606739
11018041002	0.445477	0.137861	-0.433955	-0.0117251	-0.177312	0.0748644	-0.333227	0.0119637	-0.105913	-0.0275111	0.16854	0.129841	0.0210081	0.0326323	-0.0087338
11042041002	0.0848061	-0.160925	-0.349115	-0.0354911	-0.0178364	0.131365	-0.249805	0.667314	-0.0601453	0.00520932	-0.0144887	-0.216613	-0.191476	-0.14988	0.18302
11157041002	-0.0100361	-0.0795252	-0.310491	-0.0236508	-0.225276	0.24146	-0.0690774	-0.251472	0.0867966	-0.0527081	0.0819314	-0.271893	0.165885	0.102257	-0.0114559
11158041002	-0.0264298	-0.114088	-0.0462907	-0.0782325	-0.111074	0.0697357	0.173433	0.0537275	0.384548	0.111419	0.0318882	0.308433	-0.0801365	0.190122	-0.0589781
11164041002	0.0190132	-0.051071	-0.174054	-0.0319832	-0.10194	0.285988	-0.0874979	-0.336952	-0.299419	0.0667214	-0.0682379	0.0147938	0.127844	-0.12223	-0.180149
11182041002	0.0466409	0.0948992	-0.374606	-0.0956802	0.0040262	0.361446	0.251367	-0.135042	-0.00484635	-0.0629965	0.0957211	-0.0444721	0.249393	0.32642	-0.089955
11185041002	-0.00940504	0.0229591	0.299245	0.0232783	-0.171025	-0.0071087	-0.155728	-0.017994	0.00640111	-0.0773675	0.0894055	-0.113928	0.356153	-0.170698	-0.054052
11251041002	-0.132657	-0.0122656	-0.447642	-0.21124	-0.0877691	0.0604426	0.0260415	0.0272801	0.0684465	-0.0735578	0.166667	0.0331008	-0.085226	0.0668738	0.00242695
11260041002	-0.0716807	0.245519	-0.613609	-0.0835417	-0.263645	0.486576	-0.126994	0.0308385	-0.0212298	-0.1258	0.162276	0.201629	0.25865	0.18808	-0.179572
11282041002	-0.00424095	-0.0265207	0.202268	0.220442	0.1178	0.0863211	-0.210488	0.0675856	0.104173	0.0652732	-0.101471	0.0234609	-0.170019	-0.0620478	-0.083924
11289041002	-0.161346	-0.095207	0.363326	0.0909838	-0.00137232	0.205084	-0.327245	-0.126309	0.108902	0.0386722	0.0437017	0.0737942	-0.253029	-0.0547776	0.18749
11292041002	-0.401607	-0.136175	-0.153272	-0.201232	-0.26405	0.21245	0.116343	-0.177769	-0.0440536	-0.0093937	0.429811	0.0898698	0.10191	0.119125	-0.0581183
11409041002	0.194628	0.0780967	-0.306803	-0.0310439	-0.0963506	0.0618878	0.180338	0.0521025	0.232843	-0.0412112	0.142897	0.181671	0.148466	0.108467	0.076372
11418041002	-0.326812	0.222	0.143345	-9.60653e-05	-0.282893	-0.0985931	0.226259	-0.631317	-0.198967	0.00480647	0.133646	-0.0284721	0.00393015	-0.104362	-0.033042
11046041002	-0.199975	-0.023813	-0.393617	0.306755	-0.00672799	-0.164802	-0.63218	0.0928695	0.280211	0.14323	0.261408	-0.300995	-0.194665	-0.129582	0.0371768
11049041002	-0.301565	-0.0515738	-0.569025	0.00435013	-0.137269	-0.11177	-0.230247	-0.213163	0.129349	0.0678095	-0.0961063	-0.0661681	-0.232605	0.381779	-0.329557
11165041002	-0.521535	-0.149478	-0.121239	0.0160356	-0.200532	0.0204154	-0.156902	-0.108241	-0.103716	0.0746122	0.0564158	-0.0200055	-0.157931	0.0627483	0.0251998
11259041002	0.232189	-0.0791604	-0.357978	0.12044	0.201488	0.0307069	0.158174	-0.121542	-0.176566	0.101771	0.0240917	0.172486	-0.139367	-0.0982136	-0.314536
11001011002	0.0451552	0.0725482	-0.423768	0.0432113	-0.263259	0.16658	0.11322	-0.143755	-0.168525	0.0489012	0.00352891	0.0790654	0.30322	-0.00268737	0.0271255
11003011002	-0.247646	-0.0618201	-0.315261	0.0391758	0.00220043	0.303048	-0.191107	0.244214	0.0495863	-0.00196993	-0.122542	-0.285099	0.0217937	-0.013403	0.23097
11009011002	-0.23864	0.0519873	-0.0796461	0.0117255	-0.0738088	0.275408	-0.0197892	0.0885062	-0.00995025	-0.0155782	-0.0021845	0.0442066	0.184224	0.0908859	0.0168784
11016011002	-0.362332	-0.205487	-0.78104	-0.126725	-0.410133	0.3253	-0.164167	-0.59575	0.320447	0.175752	0.105302	-0.533145	0.0441553	0.00075549	0.0784275
11017011002	-0.0632864	0.186094	-0.00448933	0.0380123	0.0840921	0.187477	0.0594821	0.0997588	-0.164259	-0.0617931	0.00981075	-0.041122	0.0330426	-0.136606	-0.0694303
11019011002	0.00333434	0.0520657	-0.218708	-0.0637875	-0.142311	0.0170893	0.0931331	-0.326363	0.148477	0.0570064	0.145906	0.0695491	0.222419	0.0293323	0.27547
11020011002	-0.35229	0.107646	-0.553103	-0.0143029	-0.251225	0.366964	0.380073	-0.572974	-0.0235721	0.0741197	0.0224511	-0.162823	0.167824	0.0889945	0.154786
11024011002	0.336542	-0.109628	-0.442094	0.0914083	-0.15958	0.103367	-0.228203	-0.392245	0.0607713	0.0568839	0.25907	-0.379236	0.160717	-0.242898	-0.260184
11033011002	-0.288153	0.0360318	-0.451996	-0.0088408	-0.135569	0.402173	0.0464698	-0.0346161	-0.166849	0.0354342	0.0869273	-0.0681673	0.0117936	0.0724056	0.082246
11035011002	-0.0584766	-0.132686	0.0868211	-0.0234472	-0.0448129	-0.0618227	-0.262451	-0.179571	-0.160798	0.0307497	0.00920345	0.00740595	-0.0573753	0.0328346	0.0615968
11038011002	-0.252897	-0.0679844	-0.197318	0.0429899	0.209084	0.0185051	0.166794	-0.332778	-0.23453	-0.0537774	-0.0104764	-0.18954	0.259708	0.110517	-0.0330616
11044011002	-0.00404845	0.167655	-0.312245	-0.00746486	-0.0723222	0.146698	-0.0247203	-0.556428	0.162939	0.00581589	0.0979943	-0.436334	0.153885	-0.00800111	0.142503
11048011002	0.241863	0.228264	0.214379	0.203605	0.294072	-0.289757	-0.0277436	-0.175584	0.271755	-0.0272945	0.0142482	0.0141029	0.076485	-0.0163379	0.0750887
11156011002	0.0110859	0.0113422	-0.111796	0.119807	0.106079	0.297336	0.226326	0.178283	-0.0640516	0.0230388	-0.139953	-0.124241	0.0506122	0.0552363	-0.168737
11162011002	0.115225	-0.188347	-0.122873	0.0400878	0.210128	0.100705	0.0702383	0.122183	0.183311	-0.0479452	-0.195595	-0.0239491	-0.0306531	0.00425132	0.075861
11163011002	0.0472702	-0.00602306	-0.476034	0.0255459	-0.139868	0.315203	0.04057	-0.195096	0.119266	-0.0449705	0.0287458	-0.0792329	0.188499	-0.214835	-0.176371
11166011002	0.257184	0.0519834	-0.0238196	0.0496699	-0.0257991	-0.0888516	0.277303	-0.117675	-0.0231072	-0.0606299	-0.0561992	0.185141	0.112369	-0.158272	-0.0839074
11175011002	-0.110834	-0.319977	-0.351933	-0.141584	-0.128349	0.107993	0.0187553	0.0716048	0.0892418	0.100305	0.135884	0.305042	-0.340421	0.149075	0.0614403
11180011002	0.385348	-0.108367	0.153944	0.0148319	0.160221	-0.207648	-0.000230591	0.163156	0.0759026	0.0290969	0.0487374	0.269342	0.0382799	-0.124919	-0.124613
11186011002	0.124363	0.0227248	-0.579061	-0.0803244	0.0289378	0.158095	0.201573	0.226371	0.254503	0.0767792	0.163376	0.139293	-0.0738334	0.019232	-0.113325
11195011002	-0.37829	-0.122803	-0.134385	0.0072248	0.102619	0.139812	-0.190383	-0.296278	0.141127	0.0614217	-0.124043	0.091029	-0.127907	-0.1564	-0.185507
11200011002	-0.0420993	-0.00676026	-0.345462	0.0366615	-0.234288	0.0584993	-0.23951	-0.345685	-0.0390362	0.0500674	0.197621	-0.0474184	0.13301	-0.307012	0.0390459
11254011002	-0.215286	-0.120061	-0.104769	-0.0832588	0.320427	-0.193856	-0.0782296	0.111448	-0.131258	0.019474	0.188717	0.121182	0.121313	-0.0734452	0.0839313
11255011002	0.363486	0.053674	-0.29885	0.131266	-0.216126	-0.0294091	-0.15981	-0.0914235	0.100694	0.0669479	-0.238818	0.0805553	-0.263648	-0.091843	0.138623
11256011002	0.0930363	0.143698	-0.0768298	0.0507464	-0.0369583	-0.113628	0.0661898	-0.319456	0.322372	0.0712788	-0.243034	-0.019307	0.0182821	-0.18809	0.0412375
11268011002	-0.118889	-0.172498	-0.221971	-0.0618777	-0.103461	0.0931607	-0.120417	0.0254897	-0.157446	-0.0905408	-0.0199209	0.0188622	0.000485316	-0.105148	-0.129804
11271011002	-0.0384213	-0.0488504	-0.143889	-0.181781	0.172124	0.112992	0.259409	-0.177759	-0.190374	-0.00296377	0.0144558	0.367523	0.0246048	-0.0794318	0.109577
11272011002	-0.145973	0.0605385	-0.384425	-0.159803	0.0343737	0.154511	0.171592	0.0224644	0.10105	0.0487982	0.0173755	0.241781	0.116237	-0.153529	0.235917
11276011002	-0.121224	-0.0405463	-0.44806	0.0711938	-0.49281	0.293917	-0.17796	-0.00388608	0.167124	0.0675819	-0.0950983	-0.41823	-0.00324733	0.125469	0.210351
11284011002	-0.193569	-0.0921588	0.137721	0.0157964	-0.224253	0.279123	-0.127759	-0.182945	-0.0893217	0.0214311	-0.147426	-0.146348	-0.234828	-0.138737	0.0296111
11286011002	0.034491	0.159842	-0.188669	-0.0834761	0.164626	-0.0890536	0.39101	0.0130956	-0.109954	0.0630674	0.308927	0.15369	0.188244	-0.190699	-0.0329378
11287011002	0.202302	-0.0396793	-0.106881	0.0854932	-0.252946	0.0172117	0.0245471	-0.310242	-0.121867	0.0482189	0.141941	0.0769331	-0.195148	-0.219011	0.0571509
11290011002	0.157768	-0.00847774	0.24476	0.0517808	0.185192	0.0570589	-0.0773681	0.104407	0.0742523	-0.11558	0.12584	0.246942	0.104157	-0.00596545	-0.0705868
11294011002	0.277628	-0.0385648	-0.32824	0.139187	0.225076	-0.0948525	0.0716586	-0.47158	0.227044	0.0143888	0.0553612	-0.0348334	0.0849689	0.0429533	-0.0692389
11408011002	0.136026	-0.0613144	-0.275853	0.133635	-0.0308246	0.206641	-0.109675	-0.182278	0.0132244	0.0475315	-0.20145	0.0362875	0.0260351	-0.00916091	-0.396427
11415011002	-0.227125	0.152108	-0.35461	-0.240972	-0.0082223	0.103149	0.100156	0.148743	-0.0997374	-0.0104911	0.370896	0.0309927	0.45334	0.0947594	0.374359
11417011002	-0.21677	-0.0255023	-0.368384	0.00545698	-0.0381784	0.0823907	0.18934	0.0300378	0.0463736	0.116716	0.300247	-0.12446	0.309242	-0.302186	-0.0299418
11433011002	-0.185395	0.286757	-0.231733	-0.137994	-0.342879	0.286724	0.00425067	0.169954	-0.348885	0.0776802	0.312213	-0.018276	0.265315	0.111664	-0.0188875
11442011002	0.394265	-0.220972	0.357104	0.0434238	0.0975026	-0.0580784	-0.0524049	0.0550806	-0.0625661	-0.0824278	-0.314601	-0.139346	-0.419519	-0.104227	-0.000874004
11444011002	-0.0158471	-0.00441581	0.0157614	0.124889	-0.553653	-0.214535	-0.27982	-0.0576345	0.111987	0.0344198	-0.459153	0.112159	-0.181242	0.269253	-0.128887
11446011002	0.204154	-0.0389638	-0.205796	-0.0989579	-0.028381	-0.393999	0.544988	-0.101514	-0.12189	-0.0489534	-0.213559	0.389094	0.16086	-0.0748175	0.0197427
39651011002	-0.264654	-0.0318997	0.0296741	0.0140354	0.153823	0.00506951	-0.395741	0.269101	-0.107892	-0.0250213	0.171956	-0.0320415	0.188676	-0.0438018	-0.0115447
11008011002	0.172313	0.00929841	0.230804	-0.0670967	-0.107634	-0.219564	-0.202173	0.204257	-0.150322	-0.0769341	0.133585	-0.0123298	-0.0310295	-0.124461	0.0433512
11023011002	-0.112723	-0.0255728	-0.231499	0.0400827	-0.0424381	0.0134086	-0.151374	-0.1258	-0.211356	-0.0388502	0.0472134	0.0190984	-0.134268	-0.0416221	-0.0229257
11034011002	-0.648675	-0.00757578	0.240552	0.0445056	0.171392	-0.239329	-0.356963	0.06921	0.0560837	-0.0636398	-0.0232778	-0.133316	-0.249247	0.218769	0.0292068
11050011002	0.14651	-0.0042276	-0.286445	-0.0757124	0.298857	-0.187008	-0.00965208	0.260866	-0.193224	0.0322814	0.259313	0.0715811	-0.0362678	-0.101171	0.180974
11151011002	0.488015	-0.0870208	-0.307239	0.0697561	-0.0967787	-0.173716	-0.16632	-0.162019	-0.0962789	-0.025093	0.0297795	0.0788209	-0.141923	-0.166415	0.047105
11155011002	0.205229	0.135077	-0.370314	0.0215769	0.10066	-0.0746886	-0.158617	0.057913	0.137082	0.0279433	0.422653	0.335184	-0.00608781	-0.188775	-0.034338
11161011002	-0.104321	-0.0720564	-0.5138	0.0295632	0.282133	-0.480988	0.15517	-0.388913	-0.013075	-0.0560787	0.117313	0.173067	0.0533255	-0.154207	-0.0522509
11167011002	0.0661917	0.126367	-0.169767	-0.0235025	-0.0898693	-0.269422	0.255649	-0.47953	-0.237977	0.103534	0.102993	0.201061	-0.0372258	-0.141837	-0.0252603
11174011002	0.21552	0.112737	-0.268616	-0.0571107	0.0298478	-0.189952	0.109656	-0.028611	-0.268356	0.00165561	0.18216	0.144341	-0.0577362	-0.045935	-0.0941195
11181011002	-0.0968385	0.0513486	-0.0863851	0.0766646	-0.0123916	-0.25439	0.180014	-0.0788587	-0.116934	-0.0467659	-0.158122	0.349528	0.0153931	-0.063706	-0.138691
11257011002	0.462197	0.0515044	-0.227329	0.0572695	0.297455	-0.0457065	0.0209543	0.280811	-0.0983752	-0.0673381	0.0921378	-0.111736	-0.100031	-0.209641	-0.0453714
11262011002	0.141803	0.0310397	-0.166104	0.18951	0.136281	-0.0908679	-0.0648973	-0.0587842	0.0774779	0.095303	-0.0793591	-0.188695	-0.0170698	-0.0667608	-0.0631395
11278011002	0.080323	0.000159099	-0.347599	-0.00381347	-0.0511497	0.012121	-0.0548973	-0.083952	0.242588	0.087454	-0.0863407	0.129848	0.0434241	-0.261808	0.0211253
11281011002	0.13027	0.103027	-0.670034	0.04088	-0.0672829	0.228492	0.165404	-0.251836	-0.162631	0.0244246	0.0751278	-0.215031	-0.0489107	-0.0219507	-0.17038
11285011002	0.14626	-0.0713939	-0.13176	0.0274792	0.0955971	-0.110317	-0.00636408	-0.112325	0.0702943	0.0441824	-0.00370046	-0.079762	0.0174813	0.129175	0.242508
11291011002	0.127467	0.00667823	-0.285159	0.035509	-0.0253598	0.142813	-0.313799	0.246752	-0.110157	0.067735	-0.116891	0.126735	-0.270297	-0.0653177	-0.0921036
11403011002	-0.0912523	0.127319	-0.267906	0.0727246	-0.118168	-0.0726016	0.00481148	-0.163948	-0.434918	-0.0487415	0.182259	-0.0178365	-0.145776	-0.0611333	0.0673494
11410011002	0.047583	0.107169	-0.114364	-0.00210523	0.272515	0.014618	0.0747636	0.100116	-0.142432	0.0706529	0.150517	-0.103591	0.171831	-0.0825672	0.265408
11003021002	-0.0701731	-0.181652	-0.00491919	0.00224814	0.0664288	0.0387551	-0.0879083	0.11633	-0.175119	-0.0143508	-0.125509	-0.133506	0.15329	0.0848587	0.17698
11017021002	-0.299094	-0.0259313	-0.278856	0.0850708	-0.0402623	0.188148	-0.0456408	-0.109285	-0.112737	0.0403033	-0.0651129	-0.0826407	0.00830043	-0.175757	-0.244797
11019021002	-0.13985	-0.00921193	-0.122779	0.0177377	-0.1244	0.137866	0.0734917	-0.299773	0.312371	0.0654507	0.0623418	-0.157769	0.0280846	-0.0600526	0.193632
11024021002	0.386705	0.0495937	-0.555969	0.0964654	-0.248894	0.0568935	-0.366941	-0.324827	0.0264043	0.137346	0.275059	-0.413932	-0.031271	-0.163145	-0.258414
11044021002	-0.106348	0.117743	-0.134115	-0.0404146	-0.00896199	0.220398	-0.0384681	-0.178671	0.150403	0.0629977	0.0600458	-0.404832	0.14168	0.0593802	0.0548147
11156021002	0.0779668	0.181911	-0.0690345	0.125868	0.117231	0.28038	0.258281	0.150631	-0.124614	0.0749492	-0.060816	-0.0904191	0.162758	0.111016	-0.135758
11162021002	0.117709	0.00172707	0.0548298	-0.01564	0.123942	-0.0663173	-0.129422	0.0736295	0.0752832	0.118671	-0.00402518	-0.0172959	-0.129823	0.020343	0.183462
11166021002	0.236342	0.134584	0.0839595	0.0258608	-0.183696	-0.102891	0.166053	-0.0538315	-0.142832	-0.00669616	0.000475497	0.0700696	-0.0838174	-0.131705	-0.0804669
11180021002	0.381906	0.188513	-0.172529	-0.0694446	-0.125541	-0.176872	0.167105	-0.120515	-0.000395006	0.0346362	0.0839484	0.183846	0.0826028	-0.019612	0.00315722
11200021002	0.525335	-0.00137723	-0.211653	0.0196427	-0.218653	0.0279902	-0.126061	-0.0458593	-0.167642	0.0585546	0.10294	0.250068	0.173728	-0.20322	-0.0878903
11255021002	0.401214	-0.0100974	-0.340188	0.033173	-0.145485	0.0224761	0.0710601	-0.181283	0.232586	0.0125647	-0.167911	0.153764	-0.184483	-0.063495	0.122574
11268021002	0.0781995	-0.0341514	-0.0818183	-0.0313737	-0.106568	0.108386	0.0209195	0.204308	-0.116778	-0.143383	0.0630866	-0.00248429	-0.0784403	0.0150464	-0.0214347
11271021002	0.0257422	-0.0216759	-0.179996	-0.167569	-0.0787195	0.100838	0.319436	-0.111584	-0.150699	0.0436899	-0.115827	0.299874	-0.137123	0.0200827	0.149739
11272021002	-0.124945	-0.0229701	-0.236643	-0.0909953	-0.02748	-0.0555893	0.0757844	0.0330339	0.0547021	-0.0226232	-0.0746012	0.143327	0.0104493	-0.0881256	0.206492
11275021002	-0.112296	0.255518	-0.356509	0.0882988	-0.217814	0.130834	0.0824724	0.104532	0.125174	0.0212649	0.17734	0.137623	0.376729	-0.0851853	0.0236646
11287021002	0.269576	0.0722843	-0.0459415	0.138155	-0.300171	-0.0316093	0.302447	-0.568313	-0.146334	0.0380567	0.106707	-0.0514141	-0.0633806	-0.213436	0.0792012
11294021002	0.363313	0.00999667	-0.434503	0.0976098	0.0895578	-0.273535	0.154267	-0.755348	0.186926	0.00721358	0.124198	-0.129121	0.141436	0.0823968	0.0260352
11417021002	-0.0243759	0.0295524	-0.406476	0.0523674	0.057194	-0.00159523	0.117673	0.199769	0.10721	0.10834	0.182274	-0.0374024	0.143761	-0.255637	-0.036709
11442021002	0.53215	-0.328335	0.105835	0.0354258	0.040057	-0.137496	-0.154811	0.104464	-0.159727	-0.0541062	-0.37001	0.00564494	-0.250035	-0.0862834	-0.0202938
11151021002	0.422038	-0.17324	-0.306072	0.157928	-0.160481	-0.146246	-0.343376	0.08873	-0.0452185	0.0131437	-0.0435432	0.138163	-0.374486	-0.147923	-0.0867861
11181021002	-0.0702265	-0.0414752	-0.0171315	0.0505071	0.0286972	-0.295273	0.00496231	0.0814056	-0.132945	-0.033832	-0.142339	0.298751	-0.00698713	-0.088594	-0.232458
11257021002	0.541389	0.19389	-0.405489	0.0700695	0.191251	-0.100355	0.0396484	0.35226	-0.218807	-0.251594	0.165193	-0.273744	-0.142523	-0.146713	0.0565107
11262021002	0.0927202	0.0476448	-0.200012	0.174091	0.0601289	-0.0615384	-0.244133	0.199588	0.0511622	-0.0193709	-0.115398	-0.0365918	-0.0554331	-0.0452594	-0.111616
11278021002	0.118145	0.019148	-0.304854	0.106922	-0.385421	-0.108948	-0.0668634	-0.437612	0.246425	0.147453	-0.15152	-0.177514	-0.157237	-0.17709	0.0476784
11285021002	0.306848	0.108618	0.0764081	-0.0713414	-0.00800729	-0.237255	0.0526466	-0.0638861	0.0542571	0.0419929	0.0867431	-0.156492	-0.0720813	0.225546	0.359437
11291021002	0.428016	0.0727278	-0.312697	0.0648796	-0.0354087	0.0262921	-0.0333455	-0.0928413	-0.165748	-0.00579482	-0.186799	-0.0404596	-0.0718854	-0.14734	0.0790479
11001031002	0.0976537	0.126555	-0.609357	0.0537812	-0.323782	0.207974	-0.098318	-0.0896807	-0.138641	0.186453	-0.0474095	0.0420442	0.140858	-0.0691677	0.0150167
11017031002	-0.118135	0.0387367	-0.26462	0.0607914	0.103001	0.250247	-0.109692	0.191025	-0.124265	-0.0565693	-0.0845546	0.123057	0.107124	-0.0700428	-0.199298
11175031002	0.0744705	0.0824125	0.0082079	0.0166169	-0.00953108	0.00179065	0.11936	0.0401384	0.0628229	-0.0745699	-0.0959651	0.374613	-0.0380931	0.0691786	0.0684489
11180031002	0.117203	0.0269116	-0.209538	0.00570766	-0.065742	-0.146457	0.0109815	-0.316265	0.0539963	0.110695	0.127328	0.0747453	-0.0114144	-0.124154	-0.0641007
11195031002	-0.265644	-0.0432289	-0.0419073	-0.00554435	0.0104466	0.262748	-0.101481	-0.00980773	0.209538	0.00413515	-0.196045	0.199964	-0.00303916	-0.157877	-0.0938951
11200031002	0.377815	-0.0348863	-0.226786	-0.0340497	-0.189793	0.0713489	-0.160107	-0.0545322	-0.177863	0.0712237	0.0798292	0.355433	0.289734	-0.206289	-0.0824206
11254031002	-0.209762	0.0767612	0.0193393	0.0221769	0.303075	-0.345651	0.147622	-0.182519	-0.199329	0.108057	0.281852	-0.0265523	0.128441	-0.0697095	0.289091
11255031002	0.482272	0.00802321	-0.38465	0.143467	-0.102248	-0.0156561	0.113117	-0.268218	0.165081	0.0777926	-0.178551	0.211083	-0.0930117	-0.129012	0.0823817
11268031002	-0.126557	-0.0345673	-0.0886978	-0.0525397	-0.0273938	0.120768	-0.0463937	0.302592	-0.133548	-0.192435	0.0797684	0.0181918	0.00306306	-0.0387087	0.0124603
11272031002	-0.0679596	0.169423	-0.253359	-0.137577	0.0803346	0.086654	0.371103	-0.124698	0.0304042	0.106393	0.0962891	0.0093397	0.163493	-0.204947	0.165611
11276031002	0.0562038	-0.126231	-0.475206	-0.0224924	-0.489561	0.172142	-0.102298	-0.145302	0.105493	0.134843	-0.170311	-0.224442	0.132496	0.0926236	0.23852
11290031002	0.297146	0.187748	0.273363	0.193624	0.237526	-0.076371	0.0457075	-0.174966	0.0220097	-0.113578	0.052713	0.0864082	0.285313	0.0109672	0.00444374
11442031002	0.412298	-0.222422	0.337205	0.0244097	0.111951	-0.0292805	-0.0459783	0.176451	-0.0967038	-0.0831484	-0.250673	-0.203222	-0.37151	-0.0637241	0.123979
11444031002	-0.00935531	-0.0926592	-0.211751	0.0623615	0.0250255	0.175318	-0.000404984	-0.111095	0.115837	-0.00269629	-0.221709	0.104918	0.0808086	0.0854083	-0.14723
11008031002	0.191293	0.0159763	0.289084	-0.0878629	-0.0332886	-0.165701	-0.107651	0.28288	-0.0834122	-0.0515007	0.103156	0.0730405	-0.0485983	-0.0369087	-0.0748724
11034031002	-0.503273	0.00236796	0.315846	0.119785	0.153961	-0.278547	-0.296615	-0.11582	0.114436	-0.0611346	-0.00430796	-0.119968	-0.35641	0.266297	0.0541603
11050031002	0.150297	0.260098	-0.149722	0.0686292	0.183849	-0.262715	-0.0208663	0.594046	-0.192731	0.208126	0.231267	0.0130692	-0.0722414	-0.162271	0.0695125
11155031002	-0.055512	0.396377	-0.270605	0.0349193	0.00585118	-0.140224	-0.165192	0.0837534	0.0671481	0.0118047	0.459754	0.241912	-0.0412646	-0.106482	-0.0129654
11167031002	-0.948685	0.102893	-0.604097	0.5951	-0.0709877	0.0836046	-0.902425	0.0141184	-0.138535	-0.30236	0.119866	-1.36201	-0.258255	-0.0631406	0.313726
11262031002	0.0252151	-0.0328776	-0.318688	0.144889	-0.0120523	0.0112105	-0.159362	-0.0987514	0.0800649	0.00263284	-0.0907915	-0.148326	-0.0658736	-0.0366184	-0.165441
11278031002	-0.0296095	0.131066	-0.2144	0.109354	-0.0715678	-0.0783633	-0.0979583	-0.245285	0.109739	0.100569	-0.0792525	0.174432	0.0491068	-0.281842	0.0170923
11281031002	-0.162596	0.130701	-0.477578	0.0742655	-0.378873	0.338013	-0.152249	-0.0751499	-0.315922	-0.0623319	0.00654276	-0.150144	-0.342603	0.202731	-0.321412
11285031002	0.173923	0.189667	0.0653423	-0.0870756	0.00714143	-0.11391	0.0267355	-0.0978406	0.0246789	0.0437501	0.153294	-0.177593	0.0662485	0.152734	0.442931
11017041002	-0.116462	0.00649648	-0.199516	0.117346	0.168548	0.210227	-0.0360406	0.0992794	-0.120431	-0.00387433	-0.0422753	0.00689027	0.0469942	-0.155409	-0.157786
11020041002	-0.35737	0.0842026	-0.467881	-0.0719463	-0.197874	0.154347	0.231062	-0.567398	0.0723193	0.0158788	0.0181003	-0.194712	0.141375	0.0487889	0.136421
11033041002	-0.135517	-0.19085	-0.569244	0.0668766	-0.0671002	0.354482	-0.181971	-0.0724158	-0.131585	0.12558	0.0544369	-0.0363088	-0.0881386	-0.0721093	0.020787
11035041002	-0.112626	0.00772289	0.0973553	0.0421989	-0.0212474	-0.106601	-0.172553	-0.474639	-0.0660093	0.0690285	0.109352	-0.144006	0.0482186	0.0223766	0.130179
11038041002	-0.130178	0.00813415	-0.0509736	0.0836182	0.294948	0.0746201	0.174228	-0.230414	-0.178687	0.0432697	0.100404	-0.231334	0.357769	0.100901	0.0757704
11048041002	-0.103494	0.123433	0.243014	0.185472	0.36296	-0.196705	-0.0465422	-0.250793	0.256179	-0.0801638	0.0296153	-0.169321	0.098078	-0.114455	-0.0672034
11163041002	0.182836	-0.123113	-0.544014	-0.00658834	-0.307475	0.367437	0.124119	-0.243539	0.158265	0.0384086	-0.0992318	-0.10954	0.138237	-0.186433	-0.193898
11166041002	0.0425394	-0.0487534	-0.049488	0.22978	-0.0137099	-0.0207978	-0.0899675	-0.326626	0.0416656	0.11143	0.0907956	0.0237404	0.0263956	-0.0888727	-0.114179
11180041002	0.181866	0.142995	0.193787	0.0941185	0.163974	-0.0689747	-0.0221214	0.0207179	0.118618	0.028089	0.223024	-0.00733366	0.000652205	-0.114348	0.0402827
11186041002	-0.0336218	-0.0624186	-0.333284	-0.0540471	0.16253	-0.068166	0.0756633	-0.00986929	0.291223	0.0591018	0.0243806	0.0879425	0.0231252	0.0702526	-0.0479849
11200041002	0.271738	-0.0882777	-0.338742	0.0584942	-0.200889	0.134614	-0.306734	-0.0255897	-0.119766	0.089088	0.0819588	0.192971	0.0331138	-0.202835	-0.170874
11255041002	0.330445	-0.0786187	-0.200361	0.187044	-0.138485	-0.0334701	-0.177339	-0.0365632	0.132995	0.0407388	-0.166249	0.0743532	-0.165442	-0.0905905	0.110579
11256041002	0.114875	0.0273465	-0.354624	-0.0665153	-0.214974	-0.132482	-0.0309948	-0.506724	0.214793	0.139126	-0.304242	0.115742	0.152541	-0.0761711	0.0780314
11268041002	-0.148075	-0.185482	-0.318776	-0.0537747	-0.250978	0.126414	-0.138386	0.0193158	-0.041911	-0.022783	-0.159753	-0.217232	-0.208674	-0.0234037	-0.158057
11284041002	0.143769	-0.0791664	-0.0557585	0.0149114	-0.10862	0.173111	-0.0529064	-0.160799	-0.0867969	0.110915	-0.30357	0.0975577	-0.0172616	-0.0168148	-0.0580883
11286041002	0.051719	0.0903814	-0.211601	0.0565597	0.240023	-0.0573316	0.22707	-0.0675862	-0.0157547	0.100473	0.392869	0.161634	0.223676	-0.20937	-0.128441
11408041002	0.228839	-0.0495911	-0.23787	0.173166	0.0167798	-0.0143176	-0.0270708	-0.516479	-0.0622518	0.10342	-0.214646	0.0625858	0.188915	-0.0705886	-0.312807
11415041002	-0.0823241	0.0956095	-0.235263	-0.17523	0.0266484	0.00845038	0.0691393	0.165307	0.00874203	0.0354764	0.37787	-0.0129132	0.487352	0.033795	0.312671
11446041002	0.329173	0.0074967	0.0991606	0.0611643	-0.159198	-0.295148	0.719713	-0.115752	-0.13923	0.0865035	-0.372587	0.502905	0.119969	-0.0834352	0.216643
39651041002	-0.0420682	0.0205506	-0.0757853	0.0243336	-0.182708	0.220943	-0.0879783	0.28656	0.0559414	0.0731463	-0.0305873	-0.14409	0.223363	-0.00842221	0.0155933
11023041002	0.111388	-0.0487648	-0.425104	0.140365	-0.24821	-0.083062	-0.215395	-0.333063	-0.12322	0.0371487	-0.211669	-0.10816	-0.276528	-0.00192596	0.0432057
11161041002	-0.0624429	-0.0592149	-0.457483	0.228644	0.0574967	-0.306581	-0.0466567	-0.379086	-0.135274	-0.0706168	-0.0804129	-0.125867	-0.0892189	-0.0137447	0.0759626
11174041002	0.324332	0.0884327	-0.0311806	0.0822729	0.214248	-0.184879	0.109429	0.20191	-0.191604	-0.0274042	0.0894838	0.150307	-0.0175997	-0.0356514	-0.0380847
11262041002	0.238506	0.242868	-0.00766844	0.181443	0.200194	-0.0687442	0.014432	0.031366	0.172634	-0.0636643	-0.0157163	-0.0992424	-0.0360205	0.222724	-0.049459
11278041002	0.0512041	-0.0112957	-0.239978	0.123674	-0.0315523	-0.0192035	-0.302776	0.0472529	0.232473	0.0986543	-0.217188	0.21381	-0.0599569	-0.181028	-0.0652607
11281041002	0.0936048	0.163402	-0.35381	0.141367	0.0880652	0.0622939	-0.101901	-0.174565	-0.148397	0.0261594	0.09166	-0.137295	-0.00279091	0.0312365	-0.167431
11285041002	-0.0755333	0.0680898	-0.257648	-0.00909178	-0.0324828	0.0148733	-0.169772	-0.135191	0.172485	0.00584374	0.0749405	-0.173816	-0.188397	0.267709	0.170942
11403041002	-0.0792552	-0.0983235	-0.297954	0.116177	-0.216233	0.00663036	0.125145	-0.391152	-0.342533	-0.0323525	0.111451	-0.318421	-0.158529	-0.116269	-0.105884
11410041002	0.14413	0.00461991	-0.282623	0.0474233	0.24771	-0.105027	0.101505	0.0839679	-0.191155	0.105612	0.00543818	-0.0529635	0.219513	-0.0402437	0.170591
11051011002	-0.284601	-0.0160562	-0.0619023	-0.16368	0.121058	0.3065	0.321574	0.10551	0.184726	-0.0832827	0.0432916	-0.0977337	0.36972	0.120228	0.0660611
11053011002	-0.206382	-0.0218018	0.452332	0.111195	0.225324	-0.044483	-0.0673657	0.188216	-0.160928	-0.0127038	-0.280988	-0.366039	0.0872591	0.0984937	0.0556199
11054011002	-0.496731	-0.283968	0.707891	0.0116545	0.231531	0.0541706	0.102625	0.0166892	-7.39512e-05	-0.0542009	-0.47605	-0.0160769	-0.171167	-0.0294204	-0.150202
11055011002	-0.0541755	-0.0948923	0.533072	-0.0178977	0.12861	-0.0719362	0.00622867	0.14368	0.0575036	-0.148602	-0.159268	-0.115905	-0.126686	0.102646	0.00207723
11057011002	-0.178001	0.00345774	0.118199	-0.118101	0.131073	-0.200369	0.203209	0.158818	-0.106427	-0.0374374	-0.0397152	0.388409	-0.174774	0.0892434	0.0674889
11058011002	-0.377082	-0.134433	0.630261	0.217109	0.0299497	0.215121	-0.507106	-0.0644828	0.0199925	-0.0123243	-0.40798	-0.107502	-0.0293043	-0.182123	0.244423
11061011002	-0.0594937	-0.0609299	0.332005	-0.116309	0.109549	0.0164146	0.119545	0.310243	-0.202687	-0.0430079	0.04105	0.154471	-0.0619627	-0.0888252	0.048308
11064011002	0.126525	0.0464621	-0.298914	0.0314008	-0.0990785	0.147435	-0.144297	0.261276	0.0838107	-0.103115	0.156179	0.115262	0.0426586	0.0214893	-0.0740678
11066011002	-0.132782	-0.178305	-0.567339	0.0221604	-0.0216369	0.189964	0.0800694	-0.290277	-0.0354578	0.128666	-0.255406	-0.189282	0.128374	-0.132224	-0.280658
11067011002	0.0221375	-0.175281	0.441203	0.0502251	0.189922	-0.0862404	0.199203	0.14043	-0.173712	-0.0807991	-0.288057	0.266804	-0.0826442	0.0779798	0.0314288
11071011002	0.0368243	0.0162236	0.866944	-0.102282	0.227841	-0.509022	-0.00760844	0.304384	-0.0624792	-0.138133	0.0914264	0.188031	0.0204509	-0.0210119	0.208543
11072011002	-0.0397783	-0.206359	0.168816	0.0615526	-0.0435218	0.219741	-0.255884	0.241389	0.132383	-0.0725716	-0.227145	-0.13772	-0.0503085	0.0625894	0.112128
11088011002	0.37086	-0.00934154	0.596862	0.141043	0.0681745	-0.138955	0.0565758	0.213185	-0.0232669	-0.140663	-0.273631	0.108373	-0.374575	-0.137423	0.157715
11096011002	-0.0769989	-0.132521	0.0477044	-0.0263797	0.0783044	0.023649	0.149454	-0.109065	0.198172	-0.0360007	-0.0446196	0.0634642	0.133842	-0.100342	-0.103352
11098011002	-0.17739	-0.0209661	0.278635	-0.0931879	0.0330198	-0.018905	0.131606	-0.477623	-0.340218	-0.106944	-0.0178509	-0.204945	0.246363	0.166393	-0.179175
11202011002	0.208716	0.00473116	-0.109614	-0.0774987	0.155591	0.0767554	0.284064	-0.134683	-0.036714	-0.0631021	-0.0181919	-0.129448	0.206478	-0.0181945	0.189687
11205011002	0.0106597	-0.171655	0.355026	-0.0296509	-0.0670069	-0.329819	-0.270778	0.256465	-0.0670346	0.0492923	-0.0966527	0.191021	-0.311382	-0.0446833	0.0776809
11207011002	0.190603	-0.177819	0.244276	-0.0219367	0.214733	-0.0307356	-0.123918	-0.0364988	0.294367	-0.105863	-0.0937785	-0.0505904	-0.0474718	-0.120749	-0.0342724
11208011002	0.392129	-0.0293152	0.17838	-0.0978219	0.0362242	-0.00152921	-0.0362574	-0.0932424	-0.17118	0.00578948	-0.189699	-0.0739383	0.00647517	-0.093275	-0.0691075
11210011002	-0.105446	-0.0164694	-0.180486	0.00429555	-0.168975	0.215664	-0.0717219	0.0555651	0.513862	-0.0212124	-0.110676	0.0932891	-0.13656	0.126519	0.0540184
11212011002	-0.181747	-0.0790337	0.724347	-0.019269	0.195277	0.0348562	0.0508399	0.353838	0.0183519	-0.115604	0.0490008	-0.0726978	-0.0138887	0.0233533	-0.000822026
11216011002	-0.201284	-0.152933	0.114544	-0.120817	0.0586904	0.229263	-0.124475	0.618844	0.445518	-0.0147638	0.0374697	-0.187774	0.0080249	-0.00448614	-0.00817108
11218011002	-0.135386	0.202172	-0.170391	-0.0922714	-0.30099	-0.0240803	0.321421	-0.110756	0.0157145	-0.119884	0.269571	-0.166005	0.328801	0.143181	-0.266625
11225011002	-0.236819	-0.071008	0.391609	-0.11466	-0.124713	0.164564	-0.0936667	0.0661541	-0.18703	0.0241448	-0.0185431	0.204319	0.0579275	0.00595522	0.0652786
11226011002	0.11853	-0.0487596	-0.158786	-0.133375	-0.0386831	-0.0943017	0.0421018	-0.152693	0.272149	-0.00719259	-0.15046	0.00570311	0.128501	0.0601599	0.107975
11234011002	-0.300909	0.0085894	0.0144984	-0.0824213	0.0122917	0.229793	-0.0432683	-0.125335	-0.17295	0.0153233	-0.0492004	-0.180387	0.163754	0.191271	-0.0511546
11235011002	0.129535	-0.247903	0.439668	-0.0458281	0.0986162	-0.00632714	-0.119888	0.103783	0.138288	0.0212202	-0.249456	-0.0357214	-0.265531	-0.0413543	0.00433829
11237011002	0.287237	-0.12181	0.209443	0.021675	0.204319	-0.11952	-0.43978	0.0674273	0.106767	-0.105815	-0.0336295	-0.0505549	-0.245803	-0.0521129	-0.0660127
11238011002	0.0141164	-0.0656235	0.415449	-0.0524055	0.190988	-0.0420903	0.329825	0.251036	0.0640787	-0.0884609	-0.154928	0.276449	-0.13075	0.0696176	0.25361
11240011002	0.114822	-0.0344451	0.39643	0.0458505	0.0650639	-0.0201143	0.0656406	-0.0558559	-0.0571898	-0.0592263	-0.103368	-0.199335	0.111898	0.0995525	-0.0172104
11307011002	0.157843	0.0202291	-0.289537	0.0711878	-0.0356539	-0.158838	0.167804	0.0247551	0.0626465	0.0541618	0.000287486	0.224557	0.143705	-0.115725	0.0337108
11311011002	-0.169358	-0.352971	-0.267658	-0.0653387	-0.128199	-0.0372756	-0.286842	-0.324432	-0.114393	0.163851	-0.167966	0.196794	-0.0344336	0.00271554	-0.158626
11312011002	0.248371	-0.105439	0.128812	-0.271799	-0.150392	0.0720773	0.331995	0.399129	-0.0907759	-0.0333165	0.196536	0.130708	0.0103605	0.0588699	-0.167706
11313011002	-0.142095	0.0602747	0.563126	0.0837129	0.13622	0.284532	-0.106038	0.605563	0.0403571	-0.0177136	-0.0973026	0.44973	0.222653	-0.0210047	-0.16366
11314011002	-0.0629444	-0.318203	0.413123	-0.0613117	0.0919252	0.0930693	-0.0455815	0.0771213	0.214995	-0.0486128	-0.236857	-0.0105061	0.0420939	-0.0433062	-0.0609018
11321011002	-0.0037949	-0.0430357	0.12164	0.00537361	0.201654	0.229024	0.0852044	-0.0314522	0.0604475	-0.0355837	-0.222702	-0.743869	0.281074	0.016814	-0.280427
11322011002	-0.537612	0.209858	0.0249866	-0.071478	0.0497144	0.265081	0.0538677	-0.335356	-0.0949338	0.00634264	-0.0346671	-0.325969	0.2901	0.330193	-0.0700964
11323011002	-0.0805306	0.0573995	0.0697366	-0.0985015	0.223648	-0.197089	0.175137	0.187116	-0.156018	0.0248998	0.078664	0.391669	0.0248217	-0.144586	-0.0699324
11324011002	-0.164237	0.160477	-0.0603565	-0.0432898	0.00569928	0.18114	0.0786411	-0.0987187	0.182888	-0.123769	-0.0522791	-0.0939865	0.328664	0.154079	0.126156
11325011002	-0.129932	-0.0324918	0.501088	-0.00968567	0.354136	-0.0322907	0.115267	0.472977	0.0634169	-0.0374021	0.0162645	0.185473	0.0762463	0.101486	-0.142909
11329011002	-0.43985	-0.109059	0.00878635	-0.16845	0.206578	0.0826134	0.128283	0.196428	0.0819371	-0.0765748	0.0334216	0.164339	0.107473	0.153884	0.0267969
11338011002	-0.144107	0.109266	0.25389	-0.0981199	-0.405513	0.771529	-0.140012	-0.169617	-0.18698	0.0741162	0.057245	-0.987824	-0.207883	0.27366	0.428881
11355011002	0.474873	0.225561	-0.0448097	0.0660768	0.122588	-0.354789	-0.0620516	0.0393468	0.0729615	-0.000929665	0.175174	-0.142582	0.185442	-0.160975	0.0663833
11357011002	0.116627	-0.062911	0.376208	-0.0336831	0.242701	-0.025423	-0.307976	0.27384	0.0435806	0.0227291	0.0075021	-0.0398049	-0.0535111	-0.254591	-0.290714
11363011002	-0.0461218	0.0837802	0.0445382	-0.169166	0.21978	0.092004	0.475385	0.241316	0.113609	-0.138407	-0.0126132	-0.291218	0.292277	-0.0191793	0.242097
11364011002	-0.0730817	-0.00202747	0.328556	0.0442051	0.219142	0.0970685	0.0567933	0.242298	-0.0773031	0.0104805	-0.0465849	-0.037842	-0.14903	0.105984	0.242141
11062011002	0.121754	-0.0777816	-0.0710705	0.0745614	0.0110486	-0.210183	-0.075801	0.113085	0.043613	0.0306967	-0.127356	-0.0498511	-0.133376	-0.161689	0.137502
11065011002	0.173211	0.0457945	0.332997	0.0739286	0.119069	-0.0921285	0.107584	0.174627	0.0263229	-0.102279	0.0268292	-0.302702	-0.073809	0.175736	0.143324
11070011002	0.170275	0.00429935	0.591527	-0.0571113	0.142913	-0.266998	-0.357537	0.303929	-0.00262171	-0.0600943	0.189026	0.131677	-0.385582	0.0243186	0.0820486
11075011002	0.485713	0.231175	0.0263252	-0.0499515	-0.120211	-0.313844	0.0121612	-0.0342234	-0.187097	-0.0834065	0.0124332	-0.145639	0.0257024	-0.227769	-0.114536
11201011002	0.121289	0.234994	0.362607	-0.12611	0.349562	-0.314045	-0.0411899	0.155236	-0.216697	-0.0201268	-0.0149188	0.101476	-0.0821838	-0.0278255	-0.0117387
11203011002	0.1868	-0.0257016	0.134958	0.0790647	0.109738	-0.0383512	-0.146266	0.200309	-0.0806862	-0.0750364	-0.0338727	-0.123488	-0.0229117	-0.156657	-0.0186692
11206011002	-0.497372	-0.0755956	0.246055	-0.0964609	0.0294531	-0.0784966	0.274961	0.136405	0.135258	-0.0171154	-0.178483	0.123453	-0.288259	0.180514	0.0746957
11215011002	0.21611	0.173033	-0.39587	0.0716436	-0.148551	-0.112727	-0.0752397	-0.215774	-0.198154	-0.00981256	0.034712	-0.128907	-0.216506	-0.230106	-0.0515718
11222011002	-0.00540195	0.0442522	-0.172493	0.0161511	-0.244119	-0.428763	0.250759	-0.107323	0.173481	-0.0675002	-0.0892059	0.0366414	-0.486242	0.150332	0.249027
11236011002	-0.0120212	0.00823774	0.870782	-0.193594	0.0589385	-0.429631	0.294886	0.456675	-0.0999952	-0.0660426	-0.217918	0.515208	-0.332853	0.136923	-0.189225
11239011002	0.170166	0.105366	0.0067917	0.167876	-0.192902	-0.214613	-0.0700112	0.0149712	-0.121258	0.0633653	-0.200832	0.0267643	-0.071693	-0.0799357	-0.236471
11244011002	-0.185259	-0.00792153	0.202924	-0.122136	-0.0460149	-0.171363	0.368382	0.206916	-0.323835	-0.0155593	-0.132248	0.268869	-0.16362	0.186776	0.20081
11246011002	0.132397	-0.0606784	0.060909	0.116182	0.291241	0.0258669	0.198467	0.0856265	-0.088687	-0.0103274	-0.149369	-0.154142	0.0369814	0.249126	-0.121887
11248011002	0.158811	-0.00605325	0.281999	0.0398262	-0.0653789	-0.361623	-0.141829	0.0178106	-0.00294336	-0.0637181	-0.119532	0.20183	-0.152241	-0.039637	-0.0174337
11249011002	-0.265729	-0.0644779	0.142308	0.0725581	0.186225	-0.270442	-0.27804	0.0285619	-0.048546	0.0547993	-0.140518	0.150883	-0.201023	0.239975	0.219553
11306011002	0.276201	0.0415679	1.37174	0.0327304	0.28261	-0.365083	0.0695308	0.347573	0.0102903	-0.235363	-0.0409439	-0.0773741	-0.230227	0.0283789	-0.118734
11319011002	-0.170187	-0.0473287	0.050111	-0.0159878	0.345604	-0.243919	-0.382884	0.289804	0.16341	0.0238627	0.0341525	0.00114582	-0.233988	-0.08067	0.184371
11330011002	-0.236387	-0.292341	0.0808465	-0.0953316	0.490327	-0.0312068	-0.228439	-0.33329	-0.14216	-0.130549	-0.102096	-0.138734	-0.283685	0.0215755	0.349973
11331011002	-0.180373	0.0396067	-0.0508194	-0.0193274	-0.104563	-0.414373	0.274892	-0.389686	-0.0266402	0.0182137	-0.0222393	0.134447	0.124549	-0.0999755	0.260052
11386011002	0.070101	0.0352107	-0.00111219	-0.0131119	0.169347	-0.167296	0.0157734	0.404513	-0.0545685	-0.0300084	0.184576	0.288833	-0.0638666	-0.0831048	-0.149197
11051021002	-0.460254	-0.0712825	0.0803821	-0.249315	0.201884	0.262327	0.354891	0.178911	0.16228	-0.193838	0.17055	-0.104777	0.441549	0.26104	0.0424177
11055021002	0.426513	0.0494093	0.418457	-0.107598	0.0685073	-0.123009	0.150192	0.140804	0.121063	-0.124304	-0.0968878	-0.119569	-0.0536529	0.181492	0.0229571
11058021002	-0.155656	-0.0769536	0.622376	0.208697	0.0345025	-0.0260846	-0.0950968	-0.286321	0.0495832	-0.10445	-0.413071	-0.0276797	0.170677	-0.0616592	0.189762
11061021002	-0.200114	0.0220724	0.326944	-0.116373	0.0816597	-0.0151626	0.13825	0.230009	-0.151862	0.007279	-0.00756085	0.0162678	-0.10272	-0.119349	0.0210263
11066021002	-0.544116	-0.302727	-0.788654	0.0830056	-0.121698	0.0948263	-0.225682	-0.338479	0.0539118	0.207787	-0.22968	-0.489747	0.178546	-0.318209	-0.371252
11208021002	0.433971	0.0187363	0.0156551	0.0386235	0.0298901	0.0110134	-0.115915	-0.240811	-0.0650396	0.0141523	-0.0887893	-0.133111	0.0305087	-0.069912	-0.0141222
11212021002	-0.0166843	-0.179655	0.13626	0.0472633	0.117889	0.00312833	-0.0681125	0.320855	0.146374	-0.0186618	-0.0351201	-0.0122674	-0.0800494	-0.0646267	-0.123606
11216021002	-0.244647	-0.242352	-0.00095242	-0.18336	0.142388	0.26821	-0.101754	0.519284	0.320983	-0.0228166	-0.000104073	-0.178256	0.207104	0.00191213	-0.0668833
11234021002	-0.114828	0.0415946	0.202855	-0.0196532	-0.066337	0.102523	0.249896	-0.261873	-0.276836	-0.025584	-0.107983	-0.0584707	-0.0122688	0.525031	0.0533994
11237021002	0.32085	-0.10125	0.318982	-0.0646286	0.248461	-0.2096	-0.427946	0.101913	0.142135	-0.109745	-0.150807	-0.0244364	-0.17777	-0.0462895	-0.180149
11238021002	0.0956754	-0.125034	0.366339	-0.00450141	0.115495	-0.0116791	0.202974	0.169179	0.0323224	0.0120048	-0.187306	0.179825	-0.284764	0.0296769	0.269183
11240021002	0.157785	0.00306765	0.37395	0.0630505	0.0690883	0.00203501	0.0652473	-0.0239391	-0.0927498	0.035003	-0.0804557	-0.221114	-0.02671	0.0473053	0.0186168
11307021002	0.050275	0.164796	-0.101436	-0.0370856	-0.20774	-0.145648	0.102286	-0.0174498	0.00632296	0.0778134	0.109543	-0.205189	0.136401	-0.172384	0.037312
11314021002	-0.033203	0.049831	0.906278	-0.147445	-0.0959942	-0.0605937	0.0958261	0.219189	0.128833	-0.0921071	-0.109378	-0.103847	0.187537	0.115022	0.150782
11321021002	0.018675	-0.0370355	0.328176	0.0617026	0.271707	0.133085	-0.061	-0.0398806	-0.00428381	0.0311062	-0.136188	-0.695144	0.163124	0.028935	-0.201588
11322021002	-0.426466	0.173803	0.0997963	-0.114506	0.0899575	0.356056	0.171238	-0.189309	-0.0322663	-0.00670958	-0.172059	-0.261522	0.207035	0.364354	-0.0726284
11324021002	-0.142261	0.0313858	0.110661	-0.0108847	-0.0783113	0.152886	-0.0353623	0.079322	0.164283	-0.0576464	-0.0990689	-0.0827999	0.119991	0.190918	0.116849
11338021002	-0.116138	0.0362169	0.122084	-0.148212	0.037842	0.47138	-0.0912102	-0.0927536	-0.120757	0.197133	0.118311	-0.761912	0.108472	0.312322	0.240804
11355021002	0.575079	0.0964942	0.276611	-0.0745826	0.144345	-0.327966	0.120445	-0.0203406	-0.0272752	0.012899	0.0717176	-0.191193	0.00179237	-0.0692504	-0.186935
11203021002	0.21674	-0.00616173	-0.0319481	0.117095	-0.0553544	-0.088163	0.0160177	-0.145219	-0.0444729	0.0210689	0.00245266	-0.271726	0.0160756	-0.163805	0.0671647
11211021002	-0.0755501	-0.00582156	-0.3188	-0.139805	-0.333211	-0.128121	0.171599	0.00606411	0.0376725	0.0636676	-0.0160453	0.176565	0.0584645	0.0184601	-0.0336778
11215021002	0.239639	0.0932533	0.183057	-0.00117344	0.0543689	-0.149488	-0.160562	0.142198	-0.161121	-0.145728	-0.0962678	0.0424449	-0.214127	-0.122172	-0.132252
11239021002	0.0993071	0.0713384	-0.110619	0.147339	-0.238322	-0.0504646	0.0176949	0.112928	-0.0324339	0.0801098	-0.0554998	0.0256325	-0.146407	-0.113706	-0.232259
11246021002	0.162771	0.140942	0.379413	0.119696	0.25134	-0.156857	0.307808	-0.214319	-0.141405	0.00331116	-0.0346833	-0.272034	0.0307178	0.290395	0.0193546
11249021002	-0.102006	0.0770476	0.120966	-0.0363461	0.171385	-0.249466	-0.115696	-0.0223965	-0.0848478	-0.019273	-0.124935	0.247494	-0.115594	0.255488	0.251804
11319021002	-0.216628	0.0556157	-0.101766	-0.0343476	0.413391	-0.193758	-0.171895	0.234842	0.147474	-0.00340617	0.138888	0.11023	-0.104993	-0.0739456	0.275231
11330021002	0.0754662	0.00624765	0.235211	-0.101283	0.122356	-0.0784996	0.112686	-0.238098	-0.0632477	-0.0613985	-0.113746	-0.169279	0.03957	-0.0563376	0.0880211
11331021002	-0.198509	0.00974448	-0.174534	-0.0851917	-0.224952	-0.463054	0.316711	-0.302452	-0.0307692	0.0700256	0.0432795	0.0297221	0.134185	-0.0759354	0.142214
11053031002	-0.0512562	-0.173074	0.579666	0.085595	0.270657	-0.104482	-0.0477114	0.293865	-0.148486	0.0727254	-0.333181	-0.376371	0.0479397	0.25317	-0.0630385
11055031002	-0.0417234	-0.0375334	0.481002	-0.0175467	0.263737	-0.104708	0.00350449	0.212387	-0.0126444	-0.0693116	-0.180808	-0.020484	-0.0662447	0.114314	-0.0290351
11061031002	-0.206214	-0.0456601	0.341764	-0.173887	0.0375813	-0.0127186	-0.133138	0.340811	-0.226209	-0.00722005	0.0339292	0.112382	-0.00921068	-0.132729	0.0226445
11067031002	-0.0796588	-0.24048	1.29693	-0.0817357	0.567848	-0.169921	0.33951	0.224316	-0.149019	-0.0437761	-0.292457	0.123712	-0.16451	0.189499	-0.0721627
11207031002	0.196334	0.0996766	0.308776	0.166965	0.337225	-0.139942	-0.299553	-0.1346	0.206441	-0.0633224	-0.141426	0.0643379	-0.00524883	-0.157934	-0.0281258
11212031002	0.0312702	-0.0301451	0.779495	-0.0100317	0.0459686	-0.0496144	8.18173997041344e-05	0.197189	0.0474937	-0.0504059	0.0238059	-0.0803145	-0.0862745	0.0335373	0.0405877
11218031002	-0.133499	0.00703277	-0.0657474	-0.00121474	-0.190214	-0.0140459	0.0401329	0.0512561	0.0958275	0.11308	0.0465126	-0.128848	0.162737	0.204902	-0.395497
11225031002	-0.276534	0.00243185	0.211428	-0.0572531	-0.0319137	0.0825939	-0.21906	-0.0991091	-0.16639	0.0453149	-0.109121	0.0995072	0.159724	-0.099279	-0.0738717
11235031002	0.180122	-0.320312	0.565193	-0.0172753	0.355986	-0.0777998	-0.0691436	0.153553	0.0961419	0.0823723	-0.213038	-0.0372418	-0.306256	-0.0704118	-0.0375771
11238031002	-0.127293	-0.149747	0.56025	-0.0793503	0.30527	-0.0774657	0.153426	0.296789	0.0131763	-0.00974479	-0.108886	0.391328	-0.021936	-0.000901722	0.107391
11240031002	0.194975	-0.0777936	0.213114	-0.00143199	0.0678191	0.117288	0.0308262	0.105186	-0.0120689	0.0507485	-0.12327	-0.177191	0.0903135	0.101761	-0.0028028
11307031002	-0.121319	0.194565	0.399656	-0.0207673	0.109226	-0.174589	0.270536	0.232163	0.104393	0.0247671	0.157256	0.0536697	0.154175	-0.0755754	0.116411
11313031002	-0.47887	0.0561073	0.394503	0.180357	-0.240865	0.514224	-0.375797	0.353831	0.213741	0.133593	-0.428463	0.212766	0.122016	-0.0221206	-0.291166
11325031002	-0.0995263	0.181373	0.913406	0.0334696	0.453916	-0.320766	0.492084	-0.0377072	0.0749944	-0.0635586	0.127798	-0.0248948	-0.00690788	0.130796	-0.0887473
11338031002	-0.052696	0.101061	0.227153	-0.259055	-0.161213	0.516837	0.122034	-0.11617	-0.0611935	0.0770237	-0.0355192	-0.875568	0.0441784	0.315041	0.236782
11357031002	0.0138637	0.110139	0.575869	0.00569189	0.268104	-0.050126	-0.563041	0.322264	0.0189748	0.0897611	0.0666083	-0.10431	-0.0497816	-0.223409	-0.207314
11364031002	-0.0231084	-0.0288717	0.18061	0.048979	0.165661	0.0659231	0.137449	0.244062	-0.0776692	-0.00967142	-0.089273	0.101722	0.0669376	0.0589283	0.163176
11059031002	0.00707674	0.0453051	0.24702	-0.19344	-0.0596731	-0.268329	0.330882	0.151778	-0.135603	-0.0392065	-0.00792724	0.201797	-0.386468	-0.0811102	0.230974
11062031002	0.154459	0.07528	-0.113313	0.150468	0.0862204	-0.293073	-0.0117656	-0.0053919	-0.0205793	0.0821465	-0.107682	-0.0590611	0.0361163	-0.0775671	0.173031
11070031002	0.0722441	0.0889554	1.18944	-0.105206	0.247522	-0.489017	0.0360446	0.195358	-0.0377741	-0.0821496	0.175125	-0.106975	-0.143334	0.120354	0.0198097
11075031002	0.2807	0.176875	-0.0704883	0.0535043	0.0892716	-0.0259804	0.13506	-0.185475	-0.0983816	-0.079009	0.0963476	-0.14885	0.281527	-0.327965	-0.15226
11201031002	0.259418	0.0943645	0.147642	-0.0495266	0.0701219	-0.219353	-0.0947815	0.00608327	-0.177516	0.10313	-0.204054	0.15571	-0.305484	-0.0444195	0.00133385
11203031002	0.0823489	-0.13059	0.149972	0.0913004	-0.0666	0.0399118	-0.185703	0.191917	-0.00359192	-0.0189748	-0.061348	-0.145272	-0.0506216	-0.161574	-0.111642
11213031002	0.0232534	-0.00542006	-0.0795624	0.0669866	-0.178176	-0.032117	-0.346614	0.155692	-0.109004	0.0277498	-0.0271803	0.0968728	-0.0301557	0.0186272	0.148708
11239031002	0.278087	0.0536962	0.119001	0.171355	-0.0732296	-0.0929706	-0.0622646	0.126169	-0.0801316	0.0471207	-0.13194	0.194533	-0.0899929	-0.0453998	-0.240299
11246031002	-0.0477377	0.0156435	0.278223	0.0825741	0.424384	-0.0648078	-0.00102063	0.197284	-0.0928509	0.160598	-0.0996748	-0.0677886	0.0359692	0.278236	-0.11353
11248031002	0.0734634	-0.0016982	0.184214	-0.00603681	-0.291188	0.0810699	-0.0218537	0.186983	0.0479242	-0.0322909	-0.293179	0.14186	-0.236235	0.19202	-0.0690736
11249031002	-0.179838	-0.0187593	0.841659	-0.0583921	0.163297	-0.408012	-0.0145177	0.20767	-0.094549	0.0878837	-0.194345	0.0383459	-0.342955	0.4191	0.209007
11330031002	-0.331173	0.467028	0.42616	0.0606969	0.00664085	-0.18675	-0.169963	0.171234	-0.127838	0.0563332	0.000400679	-0.135069	0.0841815	0.149175	-0.114771
11054041002	-0.598856	-0.407357	0.635115	0.00972706	0.262954	0.11761	-0.0942136	0.141647	0.147932	0.0737977	-0.522385	0.0582977	-0.194652	0.0616954	-0.423548
11055041002	-0.0629604	-0.0226352	0.61306	-0.04045	0.419174	-0.135951	0.128355	0.191537	0.0339723	-0.0496348	-0.0720888	-0.0665736	0.00149471	0.0951275	-0.0351881
11058041002	-0.00222699	-0.193616	0.853676	0.0841416	0.174231	0.110495	0.26173	-0.041505	0.020731	-0.0496709	-0.274485	-0.173375	-0.0204935	-0.0193495	0.176299
11061041002	-0.253023	0.0288008	0.236755	-0.0770871	-0.0521884	-0.154516	0.00865057	-0.0335348	-0.230915	-0.0236695	-0.0595569	0.0924725	-0.0980962	-0.0869594	0.0319664
11064041002	0.0463621	0.00438744	-0.292254	0.0143758	-0.0781237	0.165968	-0.0721763	0.185817	0.152036	-0.176276	0.114761	0.128285	0.188482	0.0271538	-0.18049
11067041002	-0.245715	-0.113003	1.07196	-0.0212452	0.331493	-0.254974	0.102003	0.149728	-0.0984496	-0.0245542	-0.114561	0.147457	-0.0214968	0.126627	-0.0564363
11071041002	0.0289849	-0.100543	0.833898	-0.0466097	0.249584	-0.439002	-0.13624	0.40268	-0.0457822	-0.0348439	0.142558	0.335306	0.0210943	-0.0227942	0.090546
11072041002	0.0286642	-0.253914	0.229925	0.126057	-0.110551	0.19124	-0.272597	-0.128269	0.0400328	0.102166	-0.169903	-0.455422	-0.240919	-0.0271211	0.0512878
11088041002	0.180037	-0.039443	0.792703	0.089298	0.123842	-0.213754	0.206399	-0.104575	0.0289221	-0.0420574	-0.262747	-0.0394478	-0.379445	-0.0418444	0.0420071
11096041002	-0.0908651	-0.161433	0.384991	-0.0166399	0.104911	-0.0603176	0.0162664	0.00154836	0.135544	0.0147326	0.000115126	-0.0946515	0.0868042	-0.136889	-0.091369
11098041002	-0.161172	-0.161509	0.276083	-0.065513	0.0179432	0.0264134	-0.127758	-0.230911	-0.230253	-0.0559703	-0.0199901	-0.110923	0.201654	-0.00704486	-0.125373
11202041002	-0.5711	0.0995001	0.245532	-0.0488903	-0.251095	-0.0489625	-0.258635	-0.452655	-0.0996781	-0.0229612	0.163248	-0.415711	-0.0263876	0.0422091	-0.0724373
11204041002	-0.270474	-0.0201207	1.48987	-0.145019	0.36402	-0.334056	0.127817	0.972673	0.0716075	0.0278451	0.0139521	-0.00398039	-0.231245	0.271427	-0.147524
11210041002	-0.019351	-0.121259	0.206981	-0.0155068	0.0354502	-0.00627245	-0.152276	0.285287	0.467394	0.051416	-0.0662617	0.117736	-0.0955022	0.221072	-0.0728137
11212041002	0.0641307	-0.167821	0.581873	0.0802596	0.213869	-0.078677	0.116879	0.0999084	0.013659	-0.0231343	-0.0545713	0.186972	0.0724446	0.0916362	-0.0682974
11216041002	-0.262238	-0.0416045	-0.0292808	-0.13089	0.140844	0.123203	-0.048168	0.571337	0.431925	0.139383	-0.0224621	-0.280935	-0.0112229	0.396099	-0.0340057
11226041002	0.0139553	-0.0797635	0.236386	-0.0743952	0.0205462	-0.184462	-0.0958084	-0.0107402	0.512263	0.110389	-0.0957431	-0.384642	0.077194	0.0199064	0.144561
11238041002	-0.334116	-0.148034	0.786242	0.0265762	0.386584	-0.268278	0.132535	0.109355	0.0793075	0.111873	-0.106332	0.11333	-0.185913	0.186955	0.129147
11240041002	-0.0151017	-0.000162274	0.58703	0.0296709	0.123175	0.100776	0.00998101	-0.0461697	0.0199978	0.084514	-0.101176	-0.319981	0.0590828	0.037918	0.0141154
11307041002	0.0292574	0.0794494	0.698336	-0.0395104	0.151048	-0.123663	0.0493842	0.486915	0.136878	0.0176001	0.0841496	0.102869	0.182734	-0.0261097	0.107287
11312041002	-0.0326618	-0.171526	0.357879	-0.158391	0.11048	0.0540984	0.310628	0.199792	-0.163551	0.0748426	0.405808	0.016271	0.0247821	-0.0120773	-0.21323
11313041002	-0.414311	0.0193996	0.262466	0.0881682	0.13945	0.373019	-0.254434	0.309223	0.25472	0.0700261	-0.121611	0.527261	0.37526	-0.0265118	-0.43424
11323041002	0.0254685	-0.142552	-0.360866	-0.0908639	0.0786667	-0.142736	-0.0194777	0.115666	-0.0344677	0.101573	-0.0458714	0.288103	-0.0358056	-0.15382	-0.168718
11329041002	-0.278061	-0.118658	0.0629814	-0.0305061	0.238602	0.0580398	0.215925	0.0192789	0.151769	-0.030124	0.0381902	0.0281335	0.136926	0.155446	-0.0107197
11338041002	-0.134716	0.104346	0.155323	-0.22982	0.145796	0.338924	-0.0555051	-0.0570053	-0.117167	-0.0183403	0.272796	-0.431094	0.375761	0.393656	0.212559
11363041002	0.0477013	0.0385834	0.148787	-0.0863985	0.13397	-0.000933353	0.232157	0.0753504	-0.0132955	-0.0539774	-0.135429	-0.113357	0.181628	0.11223	0.119992
11065041002	0.0289152	0.073406	0.672963	-0.0186226	0.156048	-0.016795	0.0749195	0.24896	0.192004	-0.102081	0.14391	-0.445874	0.0115658	0.194943	0.0730683
11203041002	-0.0623932	0.0393443	0.117794	0.00488879	-0.186815	-0.0119759	-0.180512	0.182655	-0.0485689	-0.039901	0.00991481	-0.179993	-0.111577	-0.131965	-0.0285015
11206041002	-0.27347	-0.0593586	-0.224003	-0.059996	-0.185621	0.0417502	0.377513	-0.144593	0.00776252	0.00640328	-0.19073	0.107922	-0.0515375	0.189096	0.0589574
11222041002	0.0196006	-0.289807	0.187731	0.178422	-0.0524223	-0.52961	-0.0340262	-0.235773	0.033954	0.0825074	-0.210199	0.246951	-0.433432	0.0294591	-0.0863962
11239041002	-0.0270481	0.00186732	0.718284	0.0987729	-0.0204961	-0.239517	0.00258338	0.244428	-0.0587416	-0.071911	0.0531208	-0.0560065	-0.0486442	-0.09613	-0.272734
11244041002	-0.00746422	0.166311	0.173322	-0.140188	0.178314	-0.441364	0.333617	0.101751	-0.370614	0.0936759	0.189979	0.352032	-0.107264	0.0112727	0.098974
11246041002	-0.157751	0.164777	0.253228	0.0906566	0.287476	-0.197778	0.115766	-0.16144	-0.0759943	0.0658649	0.0194163	-0.105096	0.0941236	0.244904	-0.01551
11249041002	-0.176791	-0.0255487	1.03688	-0.039075	0.394443	-0.65418	-0.239048	-0.0215141	-0.296843	0.0629275	-0.0313951	-0.168833	-0.100348	0.476301	0.213436
11330041002	-0.0707068	-0.37572	0.337062	-0.281685	0.453626	0.0773626	-0.170637	-0.402202	-0.147031	-0.215604	-0.225857	-0.120747	-0.0795923	-0.0847151	0.308972
11386041002	-0.00346042	-0.0907666	0.101179	0.0319767	0.0973173	-0.202929	-0.150643	0.364543	-0.110518	0.00460332	0.125029	0.281357	-0.150977	-0.105674	-0.157297

## Sheet: RNA-Ph Pathway Enrichments
AUC	LV1	LV2	LV4	LV5	LV10	LV14	LV17	LV30	LV39	LV44	LV45	LV46	LV47	LV48
REACTOME_REACTOME_CELLULAR_RESPONSES_TO_STIMULI	0	0	0	0.591751	0	0	0	0	0	0	0	0	0	0
REACTOME_REACTOME_GLUCONEOGENESIS	1	0	0	0	0	0	0	0	0	0	0	0	0	0
REACTOME_REACTOME_MUSCLE_CONTRACTION	0	0	0.598689	0	0	0	0	0	0	0	0	0	0	0
WP_WP_CLEAR_CELL_RENAL_CELL_CARCINOMA_PATHWAYS	0.920455	0	0	0	0	0	0	0	0	0	0	0	0	0
WP_WP_GLYCOLYSIS_AND_GLUCONEOGENESIS	0.998557	0	0	0	0	0	0	0	0	0	0	0	0	0
WP_WP_METABOLIC_EPILEPTIC_DISORDERS	1	0	0	0	0	0	0	0	0	0	0	0	0	0
GOBP_GOBP_CARBOHYDRATE_CATABOLIC_PROCESS	0.755566	0	0.674715	0	0	0	0	0	0	0	0	0	0	0
GOBP_GOBP_CARBOHYDRATE_METABOLIC_PROCESS	0.739854	0	0	0	0	0	0	0	0	0	0	0	0	0
GOBP_GOBP_CELLULAR_CATABOLIC_PROCESS	0	0	0	0	0	0	0	0	0.547672	0	0	0	0	0
GOBP_GOBP_CELL_CELL_SIGNALING	0	0	0	0	0	0.502153	0	0	0	0	0	0	0	0
GOBP_GOBP_CYTOSKELETON_ORGANIZATION	0	0.551646	0	0.644848	0	0	0	0	0	0	0	0	0	0
GOBP_GOBP_HEAD_DEVELOPMENT	0	0	0	0	0	0	0	0	0.570546	0	0	0	0	0
GOBP_GOBP_MUSCLE_ORGAN_DEVELOPMENT	0	0	0.808956	0	0	0	0	0	0	0	0	0	0	0
GOBP_GOBP_NEGATIVE_REGULATION_OF_PROGRAMMED_CELL_DEATH	0	0	0	0.581257	0	0	0	0	0	0	0	0	0	0
GOBP_GOBP_ORGANOPHOSPHATE_METABOLIC_PROCESS	0.703937	0	0	0	0	0	0	0	0	0	0	0	0	0
GOBP_GOBP_POSITIVE_REGULATION_OF_GENE_EXPRESSION	0	0.607768	0	0	0	0	0	0	0	0	0	0	0	0
GOBP_GOBP_PROTEIN_PHOSPHORYLATION	0	0.584193	0	0	0	0	0	0	0	0	0	0	0	0
GOBP_GOBP_REGULATION_OF_CELLULAR_COMPONENT_BIOGENESIS	0	0	0	0.547699	0	0	0	0	0	0	0	0	0	0
GOBP_GOBP_REGULATION_OF_MONOATOMIC_ION_TRANSPORT	0	0	0.693982	0	0	0	0	0	0	0	0	0	0	0
GOBP_GOBP_REGULATION_OF_PROTEIN_STABILITY	0	0	0	0	0.356623	0	0	0	0	0	0	0	0	0
GOBP_GOBP_RNA_PROCESSING	0	0.580088	0	0	0	0	0	0	0	0	0	0	0	0
GOBP_GOBP_RNA_SPLICING	0	0.740118	0	0	0	0	0	0	0	0	0	0	0	0
GOBP_GOBP_SMALL_MOLECULE_METABOLIC_PROCESS	0.760668	0	0	0	0	0	0	0	0	0	0	0	0	0
GOBP_GOBP_VESICLE_MEDIATED_TRANSPORT	0	0	0	0	0	0	0	0	0.493103	0	0	0	0	0
GOCC_GOCC_CELL_SUBSTRATE_JUNCTION	0	0	0	0.568434	0	0	0	0	0	0	0	0	0	0
GOCC_GOCC_CONTRACTILE_FIBER	0	0	0.742805	0.713366	0	0	0	0	0	0.609309	0	0	0	0
GOCC_GOCC_PROTEIN_DNA_COMPLEX	0	0	0	0	0	0	0.463075	0	0	0	0	0	0	0
GOCC_GOCC_SARCOPLASMIC_RETICULUM_MEMBRANE	0	0	0.667058	0	0	0	0	0	0	0	0	0	0	0
GOCC_GOCC_SUPRAMOLECULAR_COMPLEX	0	0	0	0.615165	0	0	0	0	0	0	0	0	0.494032	0
GOMF_GOMF_ACTIN_FILAMENT_BINDING	0	0	0	0.596266	0	0	0	0	0	0	0	0	0	0
GOMF_GOMF_ALPHA_ACTININ_BINDING	0	0	0	0.718013	0	0	0	0	0	0	0	0	0	0
GOMF_GOMF_CALMODULIN_BINDING	0	0	0.700704	0	0	0	0	0	0	0	0	0	0	0
GOMF_GOMF_GTPASE_BINDING	0	0	0	0	0	0	0.479262	0	0	0	0	0	0	0
GOMF_GOMF_MRNA_BINDING	0	0.700885	0	0	0	0	0	0	0	0	0	0	0	0
GOMF_GOMF_PROTEIN_DOMAIN_SPECIFIC_BINDING	0	0.634001	0	0	0	0	0	0	0	0	0	0	0	0
GOMF_GOMF_STRUCTURAL_CONSTITUENT_OF_MUSCLE	0	0	0.826056	0	0	0	0	0	0	0	0	0	0	0
GOMF_GOMF_TRANSCRIPTION_REGULATOR_ACTIVITY	0	0	0	0	0	0	0.634464	0	0	0	0	0	0	0
GOMF_GOMF_TRANSFERASE_ACTIVITY_TRANSFERRING_PHOSPHORUS_CONTAINING_GROUPS	0	0.498884	0	0	0	0	0	0	0	0	0	0	0	0
GOMF_GOMF_TRANSLATION_REGULATOR_ACTIVITY	0	0	0	0	0	0	0	0	0	0	0	0	0.458837	0

## Sheet: RNA-Ph Transcript Affinity
Affinity	LV1	LV2	LV4	LV5	LV10	LV14	LV17	LV30	LV39	LV44	LV45	LV46	LV47	LV48
PKM	2.2817	0.138752	0.49492	0	0.0701093	0.134868	0	0	0.0504677	0	0	0	0.0643367	0
TPI1	2.26663	0	0.422479	0.119785	0.0705451	0	0	0	0	0.136342	0.0343206	0	0.297098	0
ENO3	2.21656	0	0.64603	0.101659	0.0812684	0	0	0	0.189949	0.0723897	0	0	0.241838	0.0939499
PGAM2	2.20407	0.0323672	0.474436	0	0	0.118382	0	0	0.083212	0.233372	0.0297458	0.0257052	0.118027	0.110932
PGK1	2.18451	0	0.521877	0.194166	0	0	0.00240656	0	0	0	0	0.157677	0.105268	0
PFKM	2.15272	0.204161	0.577645	0	0.0945756	0	0	0.132186	0.0371571	0	0	0.130332	0.0294916	0
GPI	2.05855	0	0.424897	0	0	0.076638	0	0	0	0.184737	0.0434699	0	0	0.0366582
FBP2	1.94458	0	0.420832	0.135292	0.00320964	0.204036	0.0510836	0	0	0.0911217	0.138021	0.0876643	0.183539	0.146821
ALDOA	1.8993	0	0.901927	0	0.0869243	0	0.0832982	0.0482535	0	0	0	0.162311	0	0
GAPDH	1.89801	0.0673081	0.493514	0.0870787	0.0425917	0.182711	0.0196005	0	0.106884	0	0	0.117256	0.154967	0.0228535
LDHA	1.85927	0	0.278465	0.11272	0.0777189	0.136018	0	0	0.154207	0	0	0.0737822	0.25076	0
ENO1	1.75404	0.0951458	0.34766	0.324438	0	0	0.0146693	0.178998	0.0168886	0	0	0	0	0
GOT1	1.58449	0.00805664	0	0	0	0	0.00610797	0.105857	0	0.185674	0.322556	0	0.185709	0.042518
MDH1	1.33332	0.072648	0	0	0	0.101515	0.032849	0.0113449	0	0.22179	0.424308	0	0.197838	0.014394
HK1	1.29407	0.117585	0	0	0	0	0	0	0.0750595	0	0	0.0138988	0.0544026	0
PGM1	1.22855	0.0520961	0.854138	0	0.0508121	0.0618691	0.0161777	0	0.00341071	0	0	0.298848	0.0289099	0
AGL	1.22164	0.0713078	0.72651	0	0.0850264	0.414741	0	0	0	0.0953771	0	0	0.330142	0
UGP2	1.12279	0.170904	0.000905997	0.247626	0	0	0	0	0.0852616	0.283441	0.176307	0	0.385653	0.0282933
PYGM	1.08419	0	0.786031	0	0	0.065685	0.0075901	0.0569945	0	0	0	0.150769	0.139977	0
PGAM1	1.03774	0.312265	0	0.0549985	0	0	0.194707	0	0	0	0.27622	0	0	0
GPD1	1.03503	0	0.575023	0	0.220447	0.188403	0.110312	0	0.0568713	0	0	0	0.607307	0
PHKB	1.0141	0.0177856	0.474733	0	0.21384	0.210689	0	0	0.241846	0	0	0	0.605236	0
AK1	1.01401	0	0.975035	0	0	0.1402	0.0448381	0	0.173469	0	0	0.0709643	0.160128	0
MDH2	0.987405	0	0.137487	0.01709	0	0.161387	0.127514	0	0.172045	0	0.0271059	0	0.123565	0
PHKA1	0.910917	0.250436	0.437405	0	0.110761	0	0.0155765	0	0.143016	0	0	0	0.494702	0
LANCL2	0.904851	0.103623	0.170242	0	0.0506785	0.324096	0.0899498	0.135401	0	0	0	0.120333	0.286888	0
SLC25A12	0.850505	0	0.258581	0	0	0.127857	0.0967078	0	0.206807	0.0815728	0	0.132368	0.0534645	0.100999
TPM1	0.808512	0.0164498	1.73947	0.0582638	0	0	0	0	0.208987	0.0147162	0	0	0	0.0163057
PFKFB1	0.780728	0	0.2949	0	0.0845686	0.457668	0	0	0.100176	0.163593	0	0.20872	0.0228007	0.391317
PRKG1	0.774038	0.717562	0.135562	0.399788	0	0	0	0	0.102663	0	0	0	0.227376	0.0409751
GYS1	0.756629	0	0	0.213217	0.270698	0	0	0	0.361862	0.702342	0.0408973	0	0.6102	0
MYBPC2	0.752352	0	1.34193	0.0156316	0.09289	0.0638686	0	0.140339	0.00361927	0	0	0	0.185092	0
SLC2A4	0.75206	0.0723716	0	0	0.236543	0.0654541	0.303476	0	0.256883	0.633874	0.606905	0.386335	0.00479562	0.0920404
AKR1B1	0.748746	0.122847	0.296574	0.146369	0	0	0.08459	0	0	0.515286	0	0.0813943	0	0.134767
PDHA1	0.747159	0.119704	0	0.0826361	0	0.262978	0	0	0	0	0.0754948	0.0112334	0	0.116388
GPT	0.723151	0	0	0	0	0.170515	0	0.00135682	0	0.76925	0.550623	0.0498476	0	0
LANCL1	0.706126	0.0563914	0.0752376	0	0	0	0	0.173396	0.0139103	0.0526275	0	0.336008	0	0.0725761
QDPR	0.689768	0	0.588931	0	0	0.311934	0	0	0.0665686	0.0855762	0.0724094	0.550893	0	0
PARK7	0.682514	0	0.445803	0.114943	0.0608289	0.207378	0	0	0.0221077	0.0324931	0.106324	0.197833	0	0
CPEB4	0.0595011	1.31618	0	0.474054	0	0.0904328	0	0	0.280109	0	0.325472	0.217342	0.149007	0
RAPGEF2	0	1.28044	0.0911851	0.357765	0	0	0.179047	0	0.345303	0.396862	0	0.16581	0.0134288	0.0782178
ARHGAP17	0	1.20745	0.119617	0.272985	0	0.104613	0	0	0	0.0690669	0	0.363524	0	0
SIK2	0	1.18173	0	0	0	0.115247	0.146753	0.468968	0	0	0.204723	0.542371	0	0
RBM15	0	1.14833	0	0	0	0.0955599	0.0594319	0	0	0.279942	0	0.302175	0.157544	0
HNRNPU	0.00932957	1.13687	0.0710043	0.122434	0	0.281938	0.060855	0	0.221919	0	0	0	0	0
IRS2	0.0147723	1.12977	0	0	0.054963	0	0.272307	0	0.151076	0.0135821	0.303852	0	0.0406698	0
ARPP19	0.290427	1.10963	0	0.571877	0	0.38175	0.0526088	0	0	0	0.195653	0.194994	0.229835	0
PDE4D	0.190942	1.10496	0.148675	0.247356	0	0	0	0.170444	0.479232	0	0	0.327386	0	0
ENAH	0	1.09914	0	1.01555	0.0973937	0.281472	0	0	0	0	0.123107	0.145385	0.268702	0
MAST4	0	1.09355	0.0120664	0.457557	0	0.324644	0	0.0751481	0	0	0	0.153769	0.255803	0
LARP4	0.0474827	1.08389	0	0.196104	0.0668398	0	0	0.123555	0.0937678	0	0.521459	0.177205	0.457698	0
ALPK3	0	1.076	0	0.394709	0.036814	0	0	0.132689	0.135441	0.593134	0.186889	0.16037	0.725424	0
SMG1	0	1.06255	0.378911	0.42455	0	0	0	0.19325	0.155848	0	0.109769	0.283737	0.0525148	0
RICTOR	0	1.05324	0	0.719267	0	0	0	0.0890712	0.23045	0	0	0	0	0
EIF4G2	0	1.04136	0	0.532225	0	0.209845	0.0829626	0	0.0249912	0.367488	0.0452239	0.742629	0.788421	0.116844
RALGAPA1	0	1.04103	0	0	0	0.152387	0	0	0.133315	0	0.131653	0.00122087	0.432254	0
SPEN	0	1.03368	0	0.480097	0.0217482	0	0.0549668	0.163393	0.0408221	0	0	0.262089	0.0967013	0
POLR2A	0	0.988944	0.0559744	0	0.0480251	0	0.123771	0	0	0.106912	0	0.00937874	0.21298	0
AFF4	0	0.983495	0.143194	0.271108	0	0	0.102297	0.0769437	0.247298	0	0.1123	0.000894915	0.0181465	0
UBR5	0.0066046	0.981381	0.000737204	0	0.0627478	0.0561669	0	0.127262	0.555754	0	0.14735	0	0.0676045	0
ABRA	0.139932	0.979224	0.232212	0.513277	0.425313	0.264753	0.306278	0	0.0782988	0.0408252	0	0	0.575356	0
USP2	0	0.974392	0.177644	0.437187	0.0122001	0.277304	0.567453	0	0.0356771	0.391313	0.365926	0.195098	0.185041	0
DOK7	0.0930693	0.962812	0.064758	0.139537	0	0	0.176346	0	0.354208	0.226082	0.397962	0.0922254	0.102282	0
PCNT	0	0.948018	0	0	0.0820878	0	0	0.451612	0.348408	0.135938	0.698806	0.324212	0	0
HSPB8	0	0.945896	0.144673	0.687133	0	0.328692	0.363133	0	0	0.0361055	0	0.364803	0.64314	0
NOP58	0.0245105	0.941155	0.0794214	0.362127	0	0	0	0	0.146637	0	0.0677567	0	0.485911	0
CIC	0	0.932792	0.100213	0	0	0	0.178349	0.107591	0.209016	0	0.274654	0	0	0
GAPVD1	0	0.931376	0	0.246937	0	0	0	0.412199	0.066458	0	0.00564264	0	0.328681	0
PI4KB	0.068386	0.921242	0.0519653	0.531332	0	0.241386	0	0	0	0	0	0	0.485698	0
RBM39	0.138817	0.919599	0.0212303	0	0	0	0	0	0.0514973	0.0567809	0.220461	0.189897	0.277891	0.0534031
MKNK2	0	0.917144	0	0	0.0701497	0	0.294209	0.398679	0.078982	0.233936	0.314121	0.183379	0.394382	0
SIK3	0	0.90938	0	0.26593	0	0.0200852	0	0.226756	0.242391	0.147901	0	0.513134	0	0
STRIP2	0.00647263	0.906669	0	0.057402	0	0.166426	0	0	0.618645	0	0	0.340292	0	0
BCAR3	0	0.899714	0	0.378797	0	0	0	0	0.32375	0.344229	0.538947	0	0.138648	0
NUFIP2	0.0147329	0.899688	0	0.145466	0.234501	0	0.346656	0.152793	0.439373	0	0.509122	0	0.506541	0
VCPIP1	0	0.890903	0	0	0.109577	0	0.643777	0.0599749	0.107327	0	0.302224	0.203329	0.0489919	0
AAK1	0.0508904	0.889386	0	0	0	0	0	0.175394	0	0	0.393127	0.178638	0.815923	0
XIRP1	0	0.881439	0	1.1702	0.762786	0.267382	0	0	0	0	0.00496567	0	0.0335174	0
SNRK	0.0148284	0.873669	0	0.0527592	0.00183479	0	0.0161745	0.0384285	0.301893	0	0.432892	0.117064	0.218169	0
RBMX	0	0.852864	0	0.0747546	0.0326228	0	0	0	0.114655	0	0.177928	0.298821	0	0.3451
LMOD2	0	0.833989	0	0.66023	0	0.455674	0.0860022	0	0.0692968	0.245219	0	0.249923	0.65154	0.270797
CDK12	0	0.822465	0.0484605	0	0	0.0398255	0.0796561	0.0949308	0.0253202	0	0.0553428	0.0116761	0.026225	0
PURB	0	0.816991	0.267823	0.42208	0.0136747	0	0.378985	0	0.259573	0	0	0.110305	0	0
ESYT2	0.0245364	0.815036	0.138572	0	0	0	0	0	0.139914	0.251699	0.091793	0	0.103739	0
ARHGEF12	0	0.790046	0	0.509578	0	0.132899	0	0.100643	0	0	0.0719182	0	0.347097	0.181466
KIAA0232	0	0.788291	0	0.145809	0.0877662	0.00392335	0.209188	0.242202	0	0.00782965	0.18484	0	0.164098	0
RRAS2	0	0.786223	0	0.978242	0.068218	0	0	0	0.199239	0.191905	0	0.0277072	0	0
SRSF10	0.0524867	0.785673	0.135425	0.385254	0	0	0.036148	0	0	0.31077	0	0	0.0656842	0.144583
RBM20	0.109263	0.782068	0.12111	0.419517	0	0.104647	0	0	0.542403	0.0768964	0.00186884	0	0	0
MAPRE2	0.0113112	0.779992	0.268773	0.330952	0.108101	0.0532368	0	0	0.165631	0	0	0	0.230952	0
SYNPO2	0	0.767624	0.142431	0.925404	0.0826181	0	0	0	0	0.305651	0	0.385465	0	0
SAMD4A	0.0124006	0.766154	0	0.683678	0	0.16581	0	0	0.326429	0	0.196626	0	0.424098	0
MAST2	0.0317419	0.758334	0.190068	0	0	0.748653	0	0.316945	0.0194135	0	0	0.535483	0.344043	0
RRAD	0	0.758107	0	0.365398	0.251347	0.652154	0.179877	0	0	0	0	0	0.393685	0
HNRNPA3	0	0.757951	0	0	0	0	0.181556	0.077637	0	0	0.204558	0.159941	0	0
SLK	0.0520562	0.756708	0	0.321503	0	0	0	0.151522	0.231949	0	0	0.0680001	0	0
NFX1	0	0.752614	0	0.0693358	8.79052861542245e-05	0	0	0.0827878	0.158799	0.107982	0.265328	0.431752	0	0
G3BP2	0	0.746496	0.113066	0	0	0.341411	0.438191	0.46755	0	0.232564	0.0204872	0.532713	0.119731	0
CTR9	0	0.744187	0	0.391295	0.0622631	0.0295136	0.0222838	0	0	0.0543167	0	0.137357	0.378223	0
DDX3X	0.0414018	0.740764	0	0.418115	0	0.569515	0.322901	0.0111756	0.324023	0	0.00217648	1.08933	0	0.051775
PATL1	0	0.737926	0.165989	0.13166	0	0.111321	0	0	0.357204	0.214938	0.0780861	0.679714	0.226197	0
PTPN14	0	0.735155	0.220686	0.489121	0	0	0.419109	0.426429	0	0.0791953	0.163453	0.428097	0.285651	0
ARFGAP2	0	0.722298	0.0532356	0.107868	0	0	0.236455	0.283527	0	0.355801	0.536594	0.256044	0.309272	0
MEF2A	0	0.717382	0.165271	0	0.033393	0.151566	0.22109	0	0.631292	0	0	0.262886	0.258653	0
PALMD	0	0.713897	0.0519542	0.142344	0.69789	0.395191	0	0.177353	0.49774	0.389834	0.0980828	0.477488	0	0
SCAF11	0	0.713313	0	0.169847	0.0400656	0	0	0.204763	0	0	0.265929	0.205477	0.142789	0.31201
AGFG1	0	0.712	0	0	0	0	0.108593	0.0706179	0	0	0.0735061	0.729567	0.67334	0.0801691
TRA2B	0.119254	0.711677	0	0.437654	0.0899323	0	0.53217	0	0	0	0	0.0242296	0.116966	0.247041
SPAG9	0	0.709517	0	0.902902	0.580931	0	0	0.141805	0.344528	0	0.0382273	0	0	0
FILIP1	0	0.707616	0	0.438488	0	0.125932	0	0.60702	0.242445	0	0.140022	0.232765	0.0851548	0
RB1CC1	0.368042	0.701562	0	0.149554	0	0.0508041	0	0	0.632933	0	0.0158606	0.264939	0.215539	0.0931108
MBP	0.178773	0.700955	0	0	0	0	0	0.0989921	0.746536	0.341454	0.482219	0	0	0
KSR1	0.184845	0.69671	0	0	0	0.167257	0	0	0.37291	0.252396	0.766766	0.255718	0	0.0703142
TCF12	0	0.695198	0.123784	0.176261	0	0.326957	0	0	0.247196	0	0	0	0	0
BRAF	0.163048	0.69412	0	0.14777	0	0	0.507428	0.508121	0	0	0	0	0.212938	0
SON	0	0.694101	0	0	0.614077	0	0.456655	0.123931	0	0.123347	0.161417	0	0	0
RBM14	0	0.682736	0	0	0.226546	0	0.0883101	0	0.514741	0	0	0	0	0.126496
SORBS1	0.175563	0.676424	0	0.614077	0	0	0	0.490216	0	0.512844	0.130775	0.124215	0.128286	0.0431405
CASQ1	0.465844	0.0432451	1.69915	0	0	0.0569973	0	0	0	0.156076	0	0.0348271	0	0
TTN	0.34755	0.0554824	1.5919	0.126482	0	0	0	0.0032273	0	0.0743341	0	0	0	0
ATP2A1	0.385429	0.0051257	1.54085	0	0	0.0693511	0.0205099	0.0516109	0.0177884	0	0	0.208752	0	0
TNNI2	0.610585	0	1.53625	0	0.0586907	0	0	0	0.170011	0.0524445	0	0.0635503	0	0.134802
TPM2	0.274439	0	1.52485	0	0	0.0255516	0	0	0.131324	0.111494	0	0.239223	0	0
ACTA1	0.367354	0.0213222	1.44853	0.030654	0	0	0.136504	0	0.079525	0	0	0.108841	0.0357288	0.121881
MYOM2	0.589586	0.252896	1.38704	0.159535	0	0	0	0.257893	0	0.363122	0.0837857	0	0	0
JPH1	0	0.368742	1.34503	0.18482	0	0	0.0803399	0	0.326169	0	0	0.0176842	0	0
RYR1	0.117422	0.168745	1.32033	0	0	0	0.0486051	0	0	0	0.0735651	0	0.0241549	0
NEB	0.0867597	0	1.30703	0.788662	0	0	0	0.0319616	0	0.196641	0.0747264	0	0	0
ATP2B2	0.246048	0	1.30504	0	0.0424686	0.354753	0.0349141	0	0	0.189724	0	0	0.0554628	0.0644713
MYL1	0.562516	0	1.2968	0.198837	0.023768	0.0428103	0.0131718	0.122551	0.00703957	0.14582	0	0.200398	0.0708778	0
LMOD1	0.0487633	0	1.29122	0	0	0.371496	0.157509	0.102292	0.0849554	0	0	0.451921	0	0.320804
MYH2	0.585984	0.0108778	1.28042	0.214213	0	0	0	0	0.185254	0.118467	0	0	0	0.0361334
MYH4	0.601853	0	1.26606	0.186142	0	0	0	0.0328658	0	0	0	0.126643	0	0
ACTN2	0.100881	0.17939	1.25079	0.532246	0	0	0	0.101648	0	0.824894	0.0631711	0	0.0117284	0
ACTN3	0.438301	0	1.24562	0.101673	0.00461752	0.0214683	0.21849	0	0.184925	0	0.266775	0.129398	0.0188874	0.028394
MYH1	0.521963	0	1.11985	0	0.174348	0	0	0.325555	0	0	0	0.306972	0	0
TRDN	0.13048	0.0867059	1.05726	0.521709	0	0.0335535	0	0	0	0.0351639	0	0.312239	0.0850756	0.022295
TNNT3	0.600321	0	1.02806	0.0967687	0.231586	0.100257	0	0.0751937	0.232792	0	0	0.102641	0	0.0130476
MYOZ1	0.140859	0	1.00599	0	0.174176	0.312731	0	0.0738593	0.13928	0.099082	0	0.182372	0	0
MYL5	0.235604	0	0.970718	0.262863	0	0.42448	0	0	0	0	0	0.200693	0	0
CACNA1S	0.127026	0.00114083	0.895852	0	0	0	0.101963	0	0	0.547887	0.0669996	0.0188975	0.0210167	0.0509216
BIN1	0.101094	0	0.88583	0.274094	0.00984987	0	0	0.0318568	0	0.178448	0	0	0.334685	0
ANXA6	0.551448	0	0.875531	0	0.14088	0.291493	0	0	0	0.690723	0.0594537	0.00684984	0.272371	0.0540631
VCL	0.0646403	0.497212	0.861455	0.588564	0	0	0	0.148202	0	0.00622865	0.168843	0.218622	0.188486	0
MYOM1	0.307431	0.0647184	0.85388	0.223277	0	0	0	0.142016	0.0990718	0.622694	0.193124	0	0.00783958	0
DMD	0	0.0716085	0.851733	0.1252	0.624229	0.14017	0.0229354	0.0387004	0.0979072	0.234445	0	0.0632155	0	0
FGF13	0	0.251728	0.833469	0	0	0.338946	0.0774971	0	0.0836041	0	0	0.593328	0	0.204519
ADSL	0.564742	0	0.799114	0	0	0.0933341	0.0751265	0	0.319226	0	0	0.248147	0.0159942	0.171444
EEF2K	0	0.0384177	0.780094	0	0	0.233455	0	0	0	0.143965	0.370613	0.924906	0.228995	0
LDB3	0	0	0.749237	0.218727	0.203166	0.226084	0	0	0	0.98971	0	0.039312	0.274402	0
CMBL	0.0951361	0.0720874	0.735739	0	0.15579	0.467915	0	0	0	0	0	0.645575	0	0.0346476
STAC3	0	0	0.734508	0.119681	0.0257786	0.602699	0	0.00572019	0.136537	0	0	0	0.229564	0
SMTNL2	0.371251	0.162621	0.733715	0.124332	0	0.0582516	0.374989	0.139097	0	0	0	0.0510269	0.700808	0
FXYD1	0	0.00659483	0.72555	0.0447982	0	0.238103	0.272809	0	0.173463	0.345619	0	0	0.119779	0.134182
MYBPC1	0	0.0365151	0.722618	0	0.0923753	0	0	0.0770492	0	0.404384	0.0918168	0.248634	0	0.0548985
MYH8	0	0	0.721052	0	0.074004	0	0	0.051582	0	0	0	0	0	0.00583973
CAMK2A	0	0	0.718856	0.424113	0.116015	0.175008	0.0226959	0	0	0.676341	0	0	0.0560587	0
PPP3CA	0.230042	0.168241	0.704375	0	0.216486	0.601952	0	0	0.0977009	0	0	0.507611	0	0
TCAP	0	0	0.699535	0.136409	0	0.170075	0.0117906	0	0.275063	0.396477	0.175919	0	0.828204	0.0967732
YWHAE	0.18904	0.0769955	0.696131	0.161154	0	0.0447064	0	0.00360898	0	0.106688	0	0.395965	0	0
CACNB1	0.0623226	0	0.685257	0.17411	0	0.337461	0	0	0	0.112248	0	0	0.436234	0
CKM	0.609257	0	0.681316	0	0	0.109863	0	0.183161	0	0	0.137862	0.0896798	0.0628907	0
SRL	0.296515	0.11422	0.679804	0	0	0	0.145869	0.0880144	0	0.131084	0.0039836	0.264701	0	0
DES	0	0	0.666734	0.260049	0.377463	0.110657	0	0	0	0	0	0	0.143344	0
KLHL41	0.228971	0.334146	0.665605	0.953423	0	0	0	0	0	0	0	0	0.349978	0.197096
JSRP1	0.172316	0.111835	0.662166	0	0	0	0	0	0.224348	0.435483	0	0.0473587	0.469982	0.0583123
JPH2	0	0	0.660199	0	0.166807	0.10658	0.245935	0	0.286215	0.437867	0.317682	0	0.300608	0
PAK1	0	0	0.654461	0	0.16107	0.834556	0.0888614	0.0739594	0	0	0	0.023943	0	0
XIRP2	0	0.0892953	0.175905	1.63772	0.289057	0	0	0	0	0.0979157	0.122202	0	0.439604	0
MUSTN1	0.147736	0.0373134	0	1.48178	0	0.183191	0	0	0	0.139501	0.118231	0	0.197978	0
FLNC	0.0820966	0.325354	0.226033	1.48073	0.48489	0	0	0	0	0	0.146414	0	0	0
PALLD	0	0	0.0758797	1.37491	0.294648	0	0	0.212564	0	0.433185	0.0218445	0.300151	0	0.0486132
NRAP	0	0.00548454	0.152992	1.31979	0.263052	0	0	0	0.0406858	0	0	0	0.380941	0
TRAFD1	0	0.005763	0	1.27856	0.102428	0.0711179	0.0837141	0.00112092	0	0	0	0.0073212	0.0108076	0
HSPB1	0	0.118975	0.28519	1.26682	0.785862	0	0.0930824	0.0334219	0.0883403	0.0786476	0	0	0	0
CSRP3	0	0.183218	0	1.26213	0	0	0.0500979	0.0718974	0	0.281016	0	0	0	0.34162
CRYAB	0	0.0762455	0.219489	1.19835	0.784349	0	0.197579	0.0711293	0	0.18369	0	0	0	0
MYO18B	0	0	0.257611	1.19463	0.108166	0	0	0	0	0.270541	0	0.523059	0.18744	0
SMPX	0	0	0	1.19454	0	0	0	0	0	0.700596	0	0	0.392637	0.237805
MYBPH	0.136429	0	0.125911	1.18148	0.172938	0	0	0.0611137	0.0366094	0	0.0697564	0	0.193667	0
CAMK2D	0	0	0.252891	1.14096	0.0173747	0.0425083	0	0.025593	0	0.329267	0	0	0.454858	0.0769497
MYO18A	0	0.0221566	0.104787	1.13803	0	0	0	0	0.130915	0.0244145	0	0	0.384742	0
LRRFIP1	0	0	0.140125	1.13274	0	0.49383	0	0	0	0.412512	0	0.150689	0.626493	0
KALRN	0	0	0.0120903	1.0512	0	0.191176	0	0	0.098768	0.277435	0.0909089	0	0	0.240522
CALU	0	0.0434607	0	1.0447	0	0	0	0	0	0	0.0442346	0	0	0
UHRF1BP1L	0.334047	0.167212	0.0023029	1.03743	0.0392445	0	0.056754	0.00658737	0.0901675	0	0	0	0.0204568	0
WBP4	0	0	0	1.02651	0	0	0	0	0	0.229266	0.177194	0.200621	0	0.204262
MACF1	0	0	0.0436344	1.02028	0.385096	0.263778	0	0	0.0486285	0	0	0	0	0.438876
NEXN	0.102531	0.465332	0.255098	1.02003	0.530391	0	0.0617042	0.102593	0.240587	0	0	0	0.467932	0
KIAA1671	0.0806889	0.21159	0	1.01601	0.0438096	0	0.0679854	0	0.320815	0	0.0824424	0	0.0506768	0.0746031
DST	0	0.122278	0	1.0126	0.100475	0.396704	0.0619182	0.0724213	0.266687	0	0	0	0.604557	0.165867
MAP3K20	0	0.0578666	0.00294504	0.993342	0.221767	0	0	0	0.212327	0.240039	0	0	0	0.012013
CAST	0.00462309	0.153637	0.0671462	0.993155	0.219837	0	0	0	0	0	0	0	0.0748193	0
FHOD3	0.00964052	0	0.0507808	0.980635	0.599542	0	0	0	0.0750489	0.616931	0	0.0320509	0	0
PEA15	0	0	0	0.977731	0	0.0605511	0.0499223	0	0	0.250743	0.165317	0	0	0
HSPB7	0.0121372	0.229532	0	0.971016	0	0	0.118657	0	0	0.192699	0.131341	0	0.161214	0
ZNF106	0	0.05079	0	0.968123	0.0634328	0	0	0.21304	0.00497016	0.476575	0	0	0.617653	0
PDLIM3	0	0.258657	0.590901	0.962602	0	0.283759	0.14864	0	0	0.230354	0	0.391274	0.531262	0.11165
CFL2	0	0.0796148	0.182494	0.94989	0	0	0.00537025	0.414715	0	0.481121	0.143732	0	0.277731	0.294521
ARHGAP24	0	0	0	0.946812	0	0.394127	0	0	0.0205785	0.315246	0	0.473257	0	0.241728
WIPF3	0	0.542992	0	0.940843	0.367337	0.0447255	0.214106	0	0.717985	0	0	0	0	0
CTTN	0.0130921	0.100937	0	0.937671	0.436551	0	0	0.0200774	0.0238541	0	0.0995214	0	0	0
LMCD1	0.0677762	0.64295	0.321206	0.930369	0	0.0811744	0.195723	0	0	0.186253	0	0.00942368	0	0
CLIP1	0	0.65585	0.0681289	0.925024	0	0	0	0.0690666	0	0	0	0.28656	0.939104	0
CDV3	0	0.108503	0	0.92187	0	0	0	0	0.185939	0	0	0.063743	0.110755	0
MPRIP	0	0.126435	0	0.917804	0.245555	0	0	0	0	0.0120142	0	0	0.162217	0
DNAJA4	0	0.504702	0	0.913779	0.266502	0	0	0	0	0.251475	0	0	0.183856	0
SEC31A	0	0.276662	0	0.908296	0.225378	0	0	0.0810827	0	0.0121496	0.0854157	0.175183	0.412779	0
AMPD3	0	0.533104	0	0.885764	0.0164176	0	0	0.185199	0.047908	0	0	0.0249658	0	0
EIF5B	0	0	0	0.885444	0	0.0405681	0	0.10707	0	0.161885	0	0	0.516801	0
BAG3	0	0.545448	0	0.883265	0	0.410174	0.219493	0	0.196559	0	0	0.455865	0.718008	0
USP47	0	0.32978	0	0.880282	0	0	0.0500319	0	0.00411606	0.329229	0	0.145019	0.113724	0
LMO7	0	0	0	0.879093	0.351871	0.613748	0.0964296	0.136589	0.0135656	0	0	0	0	0
CYLD	0	0.542664	0	0.858705	0	0	0.286164	0	0	0	0	0	0	0
SVIL	0	0.167846	0	0.846606	0.397962	0.365197	0	0	0.320826	0.187825	0	0.331055	0.308607	0
FHL1	0	0.0789341	0.223029	0.835486	0	0.169336	0.186916	0.133275	0.546195	0.681366	0	0	0.0933114	0.127897
LRRFIP2	0.119213	0.101049	0.269766	0.834134	0.19686	0.375872	0	0	0.10361	0	0	0	0.557719	0
STYXL2	0	0.465408	0.0299373	0.82102	0.295177	0.582024	0	0	0	0	0	0	0.433041	0
RANBP2	0.11085	0.515679	0.0996238	0.812917	0.424513	0	0	0.297822	0.0684888	0	0	0	0	0
CSDE1	0	0	0.105066	0.805193	0.405906	0.113424	0.0219937	0	0.163329	0	0.00974105	0.0345314	0.62312	0
JPT1	0	0	0.082473	0.802299	0.335502	0	0	0	0	0.0421597	0	0.0893619	0.0101272	0
RASAL2	0	0.0512862	0	0.79935	0	0.285877	0	0	0.013278	0.214189	0	0.0957002	0.0959641	0.370035
KTN1	0	0.0730437	0.162417	0.797814	0	0.297237	0	0	0.0905858	0	0	0.277408	0.154678	0
WNK1	0	0.235813	0	0.797402	0	0	0	0	0.201444	0.549144	0	0.00236331	0.598161	0
MYPN	0	0.31357	0.474017	0.795772	0.194411	0.425134	0.190433	0	0	0	0	0.52539	0.350289	0.0325125
MAP4	0	0.000435135	0	0.795001	0.471974	0	0	0	0	0.27225	0	0	0.444049	0
HMGA1	0	0.108367	0.169785	0.792605	0	0.0170522	0.14071	0	0.0536883	0.0417292	0	0.262098	0	0
R3HDM2	0	0	0	0.783307	0.110117	0.021131	0.228778	0	0	0.103954	0.113918	0	0.288037	0.305562
PXN	0	0.145857	0.473032	0.752011	0	0	0.224005	0	0	0.578196	0	0	0.0397937	0
PSMD1	0	0	0	0.560665	1.3702	0.0169389	0	0.0989832	0	0	0	0	0.140614	0
NACA	0.074438	0.0809418	0	0.493357	1.28385	0	0	0	0.322151	0	0.0184593	0	0	0
CAP2	0	0.192767	0.231793	0.470377	1.11458	0	0	0	0.0952171	0.231292	0	0.317958	0.0606291	0
NMT1	0	0.256485	0	0.274433	1.06947	0	0.186863	0.205534	0.187671	0	0.387142	0.0882129	0.0550321	0
USP19	0.0634364	0	0	0	0.96512	0	0.0708544	0.0123971	0.127114	0.51105	0.186144	0	0.0783504	0
RCSD1	0.0869133	0	0.120655	0	0.960184	0.800434	0.0250336	0	0	0.142727	0	0.188099	0	0.00383369
FKBP5	0	0.144195	0	0.326367	0.950362	0	0.69177	0.352733	0	0	0.371997	0.208527	0.502064	0
RAD23B	0	0.0512028	0	0.569177	0.924912	0.0446443	0	0	0.372255	0.00508533	0.074295	0	0	0
HNRNPH1	0	0.0651783	0	0.559675	0.924484	0	0.187584	0	0.0849861	0	0.0587145	0	0	0
CMYA5	0.0339921	0	0.18407	0.171829	0.839729	0	0	0	0.178339	0	0.0221692	0	0.19276	0
MAP2K4	0	0	0	0.432582	0.823274	0.114986	0	0.102675	0	0	0.0112563	0	0.261438	0
MAVS	0	0	0	0	0.806984	0	0	0.238879	0.0280638	0.0250463	0.561656	0	0	0
FHL3	0.231036	0	0.597819	0	0.79956	0	0.59145	0	0.415569	0	0.0376482	0.00616701	0	0.153344
PSMD2	0	0	0	0.231035	0.790324	0.194002	0.0177176	0	0.136217	0.0425888	0	0.275384	0.365818	0
ANK2	0.298415	0	0.0716972	0.371089	0.758956	0.675341	0	0.115233	0.375376	0.201877	0.0601817	0.34823	0	0
FHOD1	0.113644	0.232178	0.155927	0.228176	0.748166	0	0	0	0	0.448114	0	0	0.227186	0
PSMF1	0.255416	0	0	0	0.733794	0	0	0	0.0144217	0	0.14459	0	0	0
EIF4B	0	0	0	0.30222	0.714004	0.35982	0	0	0.112003	0	0.0730987	0.182408	0.11789	0
HSPB3	0	0	0	0.183114	0.712638	0.811142	0	0	0	0	0	0	0	0.0847892
TACC2	0	0	0	0.332686	0.711574	0.320202	0.0837699	0	0.690425	0	0.292562	0.179947	0.0398303	0.0963462
NT5C1A	0.186136	0	0.251451	0.479698	0.706819	0.242245	0	0	0.0792753	0.291744	0	0	0	0
PRKRA	0	0	0	0.173449	0.706586	0	0	0	0	0.164528	0	0	0	0.166907
USP15	0.142579	0	0.0811882	0.272208	0.699442	0.233161	0	0	0.00752503	0.272231	0	0	0.116355	0.0548487
DYNC1I2	0	0	0	0.495818	0.69178	0.292863	0	0.244753	0.331519	0	0	0	0	0
MLIP	0	0.364593	0	0.0882497	0.639985	0	0.118033	0.692723	0.358443	0	0.0140961	0.297238	0.204595	0
PERM1	0.232287	0.387101	0	0	0.637905	0	0.0299854	0.337313	0.551857	0.232958	0.43234	0	0.148889	0
CAPN3	0.0229368	0.165307	0.582175	0.416001	0.637832	0.470912	0	0	0	0	0	0.149994	0	0.157304
TSC22D3	0	0	0	0	0.629751	0.072623	0.44214	0.388856	0.414162	0	0	0.0726883	0	0.464141
EPS15	0	0.146885	0.300197	0.443876	0.617373	0.0673245	0.0720136	0.0351756	0.198502	0	0	0	0.130524	0.266859
SMTN	0.143941	0	0.230602	0	0.611378	0.334985	0.134564	0.0810446	0	0	0.0890171	0	0.262643	0.0471232
HUWE1	0	0.0882066	0	0.493889	0.609213	0.05595	0	0	0.349959	0.311977	0	0	0	0
APC	0	0	0	0.0352961	0.605001	0.140674	0.39602	0.165058	0.564088	0	0	0	0.468473	0
SCFD1	0	0.081378	0.0848428	0.666372	0.590575	0	0	0.207857	0	0.126787	0	0	0.106383	0.135695
RTN4	0	0	0.125353	0.746257	0.580878	0.726614	0	0	0	0.131693	0.0677412	0.129443	0	0
NSFL1C	0	0	0.00175124	0.450235	0.575851	0.356994	0	0	0	0.247968	0.13612	0.215132	0	0
HOMER3	0.0228683	0	0.0295544	0.0825112	0.575654	0.204981	0	0	0.257369	0	0.115701	0	0	0
MYLK2	0	0	0.610213	0	0.55907	0.454733	0.178325	0.0174304	0.0819298	0	0.0480061	0.464792	0	0
UFD1	0	0	0	0.234203	0.554054	0.125718	0	0	0.152801	0	0	0	0	0
CCDC6	0.12295	0.202101	0.092482	0	0.553663	0	0	0	0.193481	0	0	0	0.162258	0
VPS13D	0	0.333256	0	0	0.551769	0	0	0	0	0	0.084444	0	0.281189	0
SPTB	0	0.0639453	0.284807	0.0950688	0.545424	0.0333278	0	0.089033	0	0	0	0	0	0
NOL3	0.170249	0	0	0	0.532281	0.616871	0	0	0.00870205	0.0549684	0.32931	0	0.494423	0
TOM1	0	0.0385347	0	0	0.531699	0	0.0476876	0.0131602	0.798669	0	0.216419	0	0	0
OTUD4	0	0.00673874	0.00520776	0.206046	0.516619	0.577568	0.0766656	0	0.406823	0	0.0259447	0	0	0.225359
MYLK3	0	0.07792	0	0	0.514269	0.552507	0.0537134	0.0728764	0	0.0860344	0.350586	0	0	0.171281
MACROD1	0.286901	0	0.254522	0	0.510654	0.0729319	0.0959571	0	0	0.296301	0	0.137932	0	0
OSBP	0.280436	0	0.333097	0	0.500571	0.306194	0.406456	0.0245267	0.357194	0	0	0.225809	0.0644797	0.0451258
KLC1	0	0	0	0.579588	0.499585	0.0536547	0	0	0	0.0586583	0	0.242969	0.368987	0
NEK9	0	0	0	0	0.491658	0	0	0	0	0.134516	0.5014	0	0	0
SMTNL1	0	0	0.22599	0.479456	0.490874	0.047177	0.0389528	0	0	0.270993	0	0	0.434255	0.277578
RAD23A	0	0	0.0732493	0.182617	0.489879	0.0140433	0	0	0.0946677	0.176374	0	0.204884	0.280453	0
PARG	0.434441	0	0	0	0.482716	0.0240248	0	0	0	0.48993	0.00127219	0	0.190056	0
CCDC9B	0.0489614	0	0	0	0.48215	0.291334	0	0	0	0.310728	0	0	0.0687173	0.0316273
MAP1S	0	0.0422814	0	0	0.4789	0.02993	0.549689	0.217807	0.264311	0	0.273975	0.17588	0	0
GPHN	0.260132	0	0	0	0.478846	0.476168	0	0	0	0	0	0	0.29884	0.241617
MAP7D1	0	0	0	0.466156	0.471761	0.72758	0	0	0.137154	0.147408	0	0	0.442231	0
LGALSL	0.233341	0	0	0.123745	0.466408	0	0.0494722	0	0	0.388573	0	0	0	0.532114
MTDH	0.0813057	0.0643621	0.191036	0.385194	0.465372	0	0	0	0.367405	0	0	0	0.0377181	0
LMNB2	0	0	0.102574	0	0.460413	0	0	0	0	0.0195643	0.0794517	0	0	0
SEC16A	0	0.220984	0	0	0.457985	0	0.318893	0.0703058	0	0.0232772	0.210466	0	0.0747599	0
ANK3	0	0.135346	0.00541636	0	0.00817727	0.942436	0.239859	0.223171	0.665412	0	0	0.178565	0	0.2458
LGALS1	0.318454	0.0575557	0.332939	0.127533	0	0.928444	0	0.0976752	0	0.198507	0	0	0	0
LIMCH1	0.0822004	0.214663	0.0934155	0	0.422506	0.914946	0	0	0	0.0664248	0	0	0.221644	0
MTMR3	0	0	0	0	0	0.909256	0.195474	0	0	0.333946	0	0.138898	0	0.32784
C4orf54	0.229037	0.403945	0.100706	0.676187	0	0.851513	0	0	0.120004	0	0	0	0.402688	0
PPFIBP1	0.00181042	0	0	0	0	0.836995	0.179503	0	0	0	0.302111	0.32994	0	0.473991
PCBP2	0	0.253029	0.142181	0	0	0.828925	0	0	0	0.0559554	0	0.658723	0.711335	0.267295
NOSIP	0	0	0	0.279528	0	0.813765	0.0483455	0	0	0.555719	0.459823	0.546177	0	0
CAMK2G	0	0	0.52464	0	0	0.811329	0	0	0	0.441748	0.0534393	0.111874	0.50574	0.124756
HERC1	0	0.0289981	0	0	0.331196	0.79761	0	0	0.247813	0.364696	0.354639	0	0.231598	0
PPP1R3A	0.367282	0	0.380792	0.0104001	0.191687	0.793289	0	0	0.400506	0	0	0.10406	0.273652	0.290344
FRY	0	0	0.293935	0	0	0.78571	0.323017	0	0	0	0	0	0	0.193555
CLASP2	0	0.0157741	0	0.029418	0	0.768541	0.145118	0.0250097	0.324773	0.32904	0.264961	0.532577	0.250438	0.32108
KIF13A	0	0.103158	0.0848761	0.223532	0	0.763813	0.0311008	0	0.142916	0.0230309	0	0.442512	0	0.151985
DAB2IP	0	0	0.152414	0.13656	0.329156	0.76022	0.137388	0	0.197345	0.313995	0.239491	0.0312255	0	0
NDRG2	0.243105	0	0.229716	0	0	0.759893	0	0	0.0334158	0	0	0.21892	0.379589	0
CEP170	0	0	0	0.178263	0	0.75863	0.0390236	0	0.0138379	0	0	0	0.469629	0.65764
APOBEC2	0.17233	0	0.384907	0.0542298	0	0.755883	0.186034	0	0.0955974	0.310641	0	0	0.178591	0.486895
PLCL1	0.366349	0.202626	0.122202	0	0.082386	0.706305	0	0	0.173974	0	0	0.45877	0	0
FILIP1L	0	0	0.00607292	0.375821	0.173345	0.693293	0	0	0.111868	0.0580978	0	0.27034	0	0.328655
REEP1	0	0	0.0655598	0	0	0.684806	0.252089	0.166745	0	0.329639	0.173895	0	0	0
SYNE2	0	0	0.259959	0	0	0.66604	0.0488105	0.00227961	0.34448	0	0	0.252375	0	0.245372
DYRK2	0.218075	0	0	0.0239106	0	0.658842	0	0	0	0	0	0.0200079	0	0.329704
MVB12B	0	0	0.262981	0	0	0.65745	0	0	0	0.638703	0.0893198	0.227675	0	0
MARCHF7	0	0.477303	0.0608369	0.358884	0.0259778	0.644943	0.0330634	0	0.113566	0	0	0.544079	0	0
SYNE1	0	0.567552	0.287425	0.453638	0	0.642384	0	0	0	0.112318	0	0	0	0
SLC20A2	0	0.235813	0	0.631345	0	0.636182	0	0	0.731829	0.0452888	0.219321	0	0	0.191862
DYRK1B	0	0	0.337585	0	0	0.633656	0	0.110105	0	0.0454443	0	0.197845	0.0132803	0
STIM1	0	0	0.602236	0.0986187	0.0277288	0.632079	0	0.00445032	0	0.125379	0	0.302091	0.633327	0
PBXIP1	0	0	0.177381	0	0.0279593	0.631997	0	0.117397	0.205396	0.396807	0.0494787	0.210132	0	0
TBX15	0	0	0.189362	0.183993	0.0299217	0.608973	0.82193	0.327638	0	0.239955	0.209685	0.255516	0	0
MLF2	0.21282	0	0.0632705	0.257532	0.144918	0.607649	0	0	0	0.13004	0	0	0	0
MTSS2	0	0	0.15034	0.0671702	0	0.607591	0.0322665	0	0	0	0.109505	0.36021	0.0721848	0
IQSEC1	0.193104	0	0	0	0.0326268	0.595586	0	0	0	0.415411	0.299379	0	0.592072	0.0672078
HIVEP2	0	0.551657	0.105069	0.113057	0	0.592466	0.122823	0.00226356	0	0.0869309	0	0.36391	0.0619005	0
AQP4	0	0	0.465517	0	0.0370589	0.591303	0.0218806	0.106752	0	0.434168	0.0145736	0.186717	0	0.420215
ARHGAP21	0	0	0	0	0	0.589383	0	0	0.302811	0	0	0	0.50055	0.334361
SELENBP1	0	0	0.0924354	0	0	0.581344	0.0873077	0.399721	0	0	0.282751	0.343824	0	0
CDK16	0.026633	0.0639409	0	0.3025	0	0.567929	0	0.218745	0.161137	0.561581	0	0.309012	0	0.307768
WNK2	0.201783	0.225645	0.0734252	0	0	0.566174	0.308114	0	0	0.208223	0.159298	0	0	0.099261
SCN4A	0	0.0133034	0.626449	0	0.0259507	0.563581	0.0656639	0	0.000375918	0	0	0	0.114207	0
CPEB3	0	0	0.0350276	0	0.371638	0.559097	0	0	0.285672	0	0	0.263819	0	0.373008
CLASP1	0.0197731	0.0213718	0.0201376	0.43977	0	0.542918	0.0027804	0	0.230124	0.300765	0	0	0.826082	0.398392
TMCC3	0	0.0203228	0	0	0	0.536916	0	0	0.178127	0	0	0.0456495	0	0
CASKIN2	0	0.162968	0.0876502	0	0	0.109311	1.28836	0	0	0	0	0	0	0.0950986
RASIP1	0.093377	0	0	0	0	0.371458	1.01279	0	0	0	0.0802282	0	0.149933	0.367207
RBBP6	0	0	0.0419195	0	0	0.0274668	0.898992	0	0.049518	0.0587597	0.156391	0.36119	0.196341	0.163774
CDC42EP4	0	0.0532356	0	0	0	0	0.884365	0.0604173	0	0	0.307445	0.04736	0.284274	0.250677
SP4	0.0195614	0.188435	0.0675517	0	0	0	0.851854	0.268697	0	0	0	0	0.104701	0
TFEB	0	0	0.155085	0	0	0.470122	0.836347	0.19311	0	0	0	0.699664	0.62571	0.200306
DCP1A	0	0.359239	0	0.266472	0.0889045	0	0.808368	0	0	0.158207	0	0	0.29119	0.142222
RAB11FIP1	0.0042886	0	0.224446	0	0	0	0.782011	0.0693834	0.336498	0	0.148668	0.191744	0.0990865	0.485898
ZYX	0	0.301462	0.0292616	0.362188	0.0958633	0	0.759543	0	0.146186	0	0	0	0	0
IRF2BP2	0	0.306262	0.0657002	0	0	0.385126	0.746299	0	0.466399	0.100073	0	0	0.0827671	0.224908
CRTC3	0.127162	0.102022	0	0	0	0	0.740794	0.192786	0	0	0	0.0928439	0.739182	0
RNF169	0	0	0.0368343	0	0	0.231552	0.736168	0.214937	0.150901	0.0919834	0	0.0142122	0.089297	0
AHDC1	0	0	0.0869594	0.136485	0.0409037	0.325553	0.728177	0.206636	0	0.438242	0	0.397666	0.130309	0
PITX3	0	0	0	0.00332562	0	0.133787	0.727038	0	0	0.423232	0	0.387169	0	0.489387
IRF2BP1	0	0	0	0	0	0.188279	0.701041	0	0	0.512341	0.258738	0.380597	0.0798865	0.0371848
FOXO3	0	0.00449571	0	0	0.15746	0.0104903	0.684435	0.172236	0.0293894	0	0.0746101	0.198516	0	0.0476798
ARHGEF2	0.00203998	0.0413842	0.152389	0.0845426	0	0.48442	0.646848	0	0	0.0541084	0	0	0	0
MCF2L	0	0	0	0.208704	0.100469	0	0.642755	0.15892	0	0	0.131368	0	0	0
MEPCE	0	0.146694	0	0	0	0.343909	0.623422	0	0	0	0	0	0	0.100628
SRF	0	0.0515464	0.502892	0	0	0.34391	0.621296	0	0	0.213193	0.0615949	0.368157	0.180914	0
ARID1A	0.0193383	0	0.124531	0.063488	0.196382	0	0.598049	0.491104	0	0.0058535	0	0	0.283018	0
TBC1D10B	0.0523769	0	0.239721	0.138126	0	0.152775	0.592035	0	0	0.26835	0.165703	0.242257	0.555542	0.149705
GIT1	0.00705288	0.443695	0	0.362625	0.102297	0	0.587407	0	0.361171	0	0	0	0.0303101	0
CSNK1D	0	0.506153	0	0.137534	0	0	0.573987	0	0.0815793	0.153844	0.156399	0.17802	0.254757	0
GIGYF1	0	0.125491	0	0	0.0328599	0	0.57393	0	0	0.0783497	0.230217	0	0	0.240792
MEF2D	0	0.0509479	0.166318	0.103459	0.242451	0.426841	0.573699	0	0	0.230315	0.189359	0.0286139	0	0.296482
NFATC1	0	0	0.0830904	0.0300298	0.248253	0.345446	0.561709	0	0.582211	0.544035	0.00555823	0.081573	0	0
ZNF318	0	0	0	0	0.0401269	0	0.548171	0	0	0.0518562	0	0	0	0.210634
OSBPL11	0.184538	0.126181	0	0	0	0	0.548113	0.651058	0	0.44808	0.504231	0.214512	0.415174	0
PPP1R14A	0	0.208839	0	0	0	0.150051	0.537227	0	0.0443016	0	0.165504	0.378047	0.193186	0
TNRC6C	0	0	0	0	0	0.301249	0.507458	0	0	0.282889	0	0.0156517	0	0.148594
MARK2	0.0964182	0.337409	0.0511541	0	0.138755	0.0396224	0.502529	0.240414	0	0.0125442	0	0	0.732722	0
C11orf96	0.0958611	0.446332	0	0.081155	0	0	0.499842	0.0117674	0	0	0	0.122995	0.221645	0
NDRG1	0	0.433982	0	0	0	0.0229215	0.496954	0.0341715	0	0	0.220379	0	0	0
RAB11FIP5	0	0.233135	0	0.0548017	0	0	0.48628	0	0.0909424	0	0.0942681	0.364849	0.369008	0
HSPA1A	0.249454	0.663712	0.434127	0.370313	0	0.0652417	0.475166	0	0	0.0451071	0	0	0	0
CDK9	0	0	0	0.122535	0	0.199165	0.473459	0.0745241	0	0	0	0	0	0.234308
EIF4ENIF1	0	0	0	0	0.0547623	0	0.468491	0.0713013	0.462684	0.214029	0.144238	0.25998	0.325792	0
FOXK1	0	0	0	0.208727	0	0	0.455338	0	0.65293	0	0	0	0	0
SLC9A3R2	0	0.205413	0	0	0	0	0.450507	0	0.0742544	0.321278	0.389332	0.216561	0.537173	0.0397022
CCDC9	0	0.0601365	0	0.197923	0.348946	0.114874	0.449766	0.174294	0.422224	0	0.125128	0	0.23337	0
PHRF1	0	0.210287	0.0584628	0	0.151125	0.348332	0.445785	0.00685782	0.230747	0	0	0.293104	0.317837	0
TGFB1I1	0.0488641	0	0	0	0	0	0.442607	0	0	0	0	0	0	0.188954
LASP1	0.0884148	0	0	0.153624	0	0.169443	0.433142	0.147015	0.0085723	0	0	0	0.190024	0.217332
STBD1	0.62907	0	0.422206	0.223254	0	0.0176652	0.43158	0	0.0656199	0	0.177501	0.0880819	0	0
PGM5	0	0.10355	0	0.253663	0	0.486074	0.430523	0	0	0.281797	0	0	0.0876311	0.214804
CRKL	0	0.0899724	0.152584	0	0	0.158803	0.425068	0	0.269771	0.356799	0.184562	0.168475	0	0.0399226
SOX6	0.235407	0.353932	0.518755	0	0	0.165851	0.422028	0.17296	0.701087	0	0	0.387772	0	0
TNKS1BP1	0.00385522	0.293728	0	0.389425	0.0938994	0	0.419985	0.174562	0.0389892	0	0	0	0.242371	0
H4-16	0	0	0.151762	0	0	0	0.413722	0.0793485	0	0	0	0	0	0.0702992
PRPSAP2	0	0	0	0	0.0628593	0	0.412757	0	0	0.0643126	0	0	0.183691	0.0849906
SNX11	0	0	0	0	0	0	0.408362	0.274491	0	0.0385812	0.172466	0	0.151066	0.0370524
CHAMP1	0	0	0	0	0.0390322	0	0.408193	0.516721	0.141997	0.0471747	0.0317097	0.0662472	0.323909	0
PLIN4	0	0.196612	0	0	0.202187	0	0.10275	0.953883	0.357412	0.29611	0.482126	0.366204	0.224467	0
ACSL1	0.15317	0.200793	0	0	0	0.0182562	0	0.709971	0.68046	0.222898	0.528017	0.240323	0	0
KIAA1217	0	0.460778	0	0.447127	0.056281	0	0	0.698389	0.22644	0	0.246428	0	0.246992	0
BNIP3	0	0	0	0	0	0.393989	0	0.671606	0.223579	0.0926812	0	0.376852	0	0
GLRX	0.262146	0	0.368855	0	0.257749	0.0183707	0	0.657877	0.284759	0	0	0.310071	0.152981	0.00238351
LPIN1	0.391185	0.355823	0.17781	0	0	0	0	0.654426	0.464696	0	0.328344	0.479968	0.324775	0
PI4KA	0.139866	0	0	0.30088	0	0	0	0.646861	0	0.1419	0	0	0.43408	0
PLIN5	0	0.0951417	0	0	0.0501982	0	0	0.639949	0.0284619	0.403405	0.198442	0	0.0640257	0
LIPE	0	0.187092	0	0	0.069052	0	0.0410863	0.618283	0	0.20305	0.20086	0.412961	0	0
PPP1R3D	0.43801	0	0.269024	0.29127	0	0.0308459	0	0.578141	0	0.406423	0.0398315	0	0.0620957	0
WASHC2A	0	0	0	0	0.290357	0	0	0.566393	0.568562	0	0	0	0	0
VPS50	0	0	0	0	0.215092	0.0243328	0	0.537246	0.200585	0	0.161278	0.0594426	0.105435	0.20857
ACACB	0.222389	0	0	0	0.152427	0	0	0.513973	0.6418	0.047773	0	0.215774	0.123302	0
PLIN1	0	0	0	0	0	0.200116	0	0.501139	0	0.094424	0.0454127	0.368886	0	0
SAMHD1	0	0	0	0	0	0.0838188	0	0.497099	0	0	0	0.0208052	0.390804	0.199715
RERE	0	0.531665	0	0	0.154889	0	0.182746	0.487346	0.542935	0.171017	0.50732	0.177086	0.0035971	0
ARFGEF2	0	0.328974	0	0	0	0	0	0.485724	0.0873224	0.00937107	0.560015	0.113389	0.641928	0
IRF2BPL	0	0.0708863	0.136579	0	0	0.0300846	0.299656	0.483884	0	0.0218681	0.118496	0.565748	0	0
HECTD4	0.239538	0.335081	0	0	0	0.264114	0.0847418	0.46646	0	0.0627566	0.187838	0.0116962	0.107844	0.122969
FKBP15	0	0	0	0	0	0	0.10613	0.454758	0	0.18033	0.124785	0.137574	0.00134975	0.118797
ARPP21	0	0	0	0.391659	0	0.00185831	0	0.454695	0	0.0200242	0	0.455789	0	0
STAT3	0.542713	0.0240282	0	0.318882	0.360474	0	0	0.444521	0.224407	0	0.0260945	0	0	0
CPT1B	0	0.0220447	0	0	0.0449386	0	0	0.444361	0	0.320874	0.267549	0	0.146926	0
HADHA	0.127728	0	0	0.0535069	0.089603	0.285041	0	0.420781	0.0278901	0.116326	0.281959	0.175059	0	0
SYNRG	0	0	0	0	0.117543	0	0	0.41594	0	0	0.310602	0.257747	0.144366	0.423118
AMPD1	0.0361812	0	0.237014	0	0	0.259208	0	0.406136	0	0	0	0.0286048	0	0.156549
NUMA1	0	0	0	0	0	0.339974	0	0.402709	0.197039	0	0.0652157	0	0	0.371385
MPST	0	0	0	0	0	0	0.227651	0.393207	0	0.504523	0.311486	0.405385	0	0
NUP214	0	0	0	0	0.413608	0	0.0344478	0.390085	0	0	0	0	0	0
GTF2F1	0	0	0	0.00156467	0	0.00123058	0	0.383398	0.231461	0	0	0	0.120506	0
GIGYF2	0	0.394435	0.0269047	0.00984349	0.0714574	0.2356	0	0.383245	0.424154	0.20002	0.326304	0.00477213	0.527412	0
FCHO2	0	0.124529	0	0	0	0	0	0.36823	0.524664	0	0.182251	0.115213	0	0.70092
SPECC1L	0	0	0	0	0.114982	0	0.0439964	0.364996	0	0.00143891	0.556942	0.197406	0	0
ULK1	0.00158909	0.460328	0	0	0.207004	0	0.195379	0.35642	0.497108	0	0	0	0	0
OSBPL6	0	0.459426	0	0	0.325466	0	0	0.354144	0.0714856	0	0	0.263467	0.534153	0
HEBP2	0	0.0199316	0.107798	0.0421767	0	0.0538998	0	0.353956	0	0.170998	0	0	0.0417032	0.305851
LIMD1	0	0	0	0.0163991	0.0194593	0	0.175004	0.349177	0.313593	0.414824	0.580339	0	0	0
NAXD	0.0479442	0.080467	0.152099	0	0	0	0.0773375	0.346143	0	0.245907	0.22761	0.12288	0	0
ATG2B	0	0.0743031	0	0	0.153133	0	0.252016	0.344961	0.628409	0	0	0	0.178888	0
DBNL	0.160087	0.384552	0.00427919	0.406206	0	0.358872	0.263452	0.344274	0	0.262297	0.00391069	0.133377	0	0
TRAPPC8	0	0.139567	0	0	0.0636828	0	0.0606188	0.33913	0.155219	0	0.443703	0.275712	0.337472	0.243746
PTPN12	0	0.0819658	0	0.315987	0.108684	0.00389927	0	0.336142	0.125735	0	0	0	0.073903	0
ITSN2	0	0.528995	0	0.213534	0	0	0.132956	0.327351	0.595902	0	0.279118	0.48991	0.206784	0
UBE2O	0.036266	0.39995	0	0	0.400565	0	0	0	0.979316	0	0.405213	0.0405782	0.177935	0
SH3KBP1	0.128628	0.0355777	0	0	0	0.122109	0	0	0.873189	0	0.348962	0.0864873	0.299796	0.164228
PPFIBP2	0	0	0	0	0	0.29595	0	0.287803	0.764949	0	0.53968	0	0	0.537973
GIT2	0	0	0	0.0769183	0.0804724	0	0.0527564	0.161074	0.739928	0.1039	0.425956	0.0994866	0	0.0696632
TTLL12	0	0	0	0.169269	0	0	0	0	0.704575	0.213255	0	0.15922	0	0
ATP1A2	0	0.233052	0.46931	0	0	0	0.139897	0	0.691216	0.191628	0.0788177	0.252357	0.475298	0
TXLNB	0	0.0479756	0.0876843	0.175512	0	0.193577	0	0	0.672647	0	0	0.415525	0.0493837	0.284424
EPS15L1	0	0.176066	0	0	0.0143163	0.0894855	0.0218497	0.229352	0.659694	0	0.0572596	0.509657	0.0708686	0.183099
TFIP11	0.0520749	0	0	0	0	0.276356	0.136641	0	0.659304	0	0.189575	0	0.0286071	0.332311
LARP1	0.0448218	0.202362	0	0.156268	0	0.0770405	0	0	0.657204	0.210414	0.046588	0	0.747698	0
TBC1D1	0.479622	0.14875	0	0.0170239	0	0	0	0	0.657083	0.0821728	0	0	0.784682	0.0562148
AKAP6	0	0.208867	0	0.0346043	0.0906848	0.460925	0.116408	0	0.628793	0	0	0.112851	0.269226	0.378801
USP24	0.140921	0	0.187283	0.30712	0.1033	0.111485	0.0434215	0	0.604226	0	0	0	0.00552265	0.193829
PNPLA7	0	0	0	0	0	0.207379	0.0628638	0.0684316	0.597246	0	0	0	0.0509834	0.300639
AKAP13	0.00826279	0.186501	0	0.304624	0.412965	0.415078	0	0.0990868	0.579337	0	0.0541363	0	0	0.36911
ZC3H4	0	0.0478706	0.124974	0	0	0.0870629	0.0300229	0	0.574422	0.264711	0.0290546	0	0.25506	0.024293
UBE4B	0	0	0	0	0	0.0333432	0.0733614	0.170371	0.573888	0	0	0	0.256645	0.0752391
TSC1	0.0706767	0	0	0	0	0.142405	0	0	0.573621	0	0.0847764	0	0.361302	0.74188
RETREG3	0	0	0.00909003	0	0.166182	0.0133475	0.174528	0.270806	0.573351	0	0	0	0.192892	0.209735
RANBP10	0	0.342774	0	0	0	0	0	0.114382	0.567998	0	0.396781	0	0.343903	0
PRKAR1A	0.253883	0.555959	0	0	0.433224	0.0213182	0	0	0.551184	0	0	0	0.161639	0
FLNB	0.0200958	0.571615	0.218152	0	0.151617	0	0	0.0769082	0.548538	0	0	0	0	0
MARK3	0.213133	0.484885	0.226057	0	0	0.237814	0	0.0130654	0.546889	0	0	0	0.623956	0
TRIM28	0	0.122343	0.0724423	0	0.361246	0	0.273703	0	0.539173	0	0	0	0	0.0469915
IGFN1	0.263033	0	0	0.391568	0	0	0	0	0.538841	0	0	0	0.298223	0.0650769
MAP2K6	0.0325612	0.0440861	0	0	0.370548	0	0	0.195734	0.528923	0.0304212	0.334971	0.0558993	0.348819	0
PRKCQ	0.0178107	0	0.164371	0	0	0.197179	0.202267	0	0.516666	0.169838	0	0	0	0.807559
PCM1	0	0.101038	0.0731906	0.0201379	0	0.121348	0	0	0.481521	0.152487	0	0	0.110485	0
FSD2	0.119119	0.139684	0.471252	0.155433	0	0.0681465	0	0	0.475053	0.721923	0.209203	0	0.255803	0.0887521
NHSL2	0	0.231677	0	0	0	0	0	0	0.461448	0	0	0.0139073	0	0
TRIP10	0.209824	0.00803769	0	0	0.0966213	0.341822	0	0	0.460009	0.0751816	0	0	0.436934	0.128856
ARHGAP12	0	0	0	0	0	0.133863	0	0	0.459725	0	0.478403	0	0	0.196396
AKAP1	0	0	0	0	0	0.403939	0	0.0602969	0.457472	0.417399	0.686773	0	0.271609	0
MAPT	0.095005	0	0	0.469295	0.0613907	0	0	0	0.455967	0.16927	0.260853	0.0565383	0.895401	0
BNIP2	0	0.0644781	0	0	0.0694811	0.0287587	0.00633475	0	0.449199	0	0	0.438727	0.0993509	0
PREP	0.520597	0.0859825	0.323841	0	0.0505274	0	0	0.217947	0.448087	0	0	0.305223	0	0
OTUD7B	0.0295417	0.608514	0.180537	0.69625	0	0.258409	0	0	0.440737	0	0	0	0.0594058	0
ATP2B1	0	0.467255	0.0570491	0.426755	0	0	0	0	0.437971	0	0.082145	0	0.203438	0
PACSIN3	0.0595214	0.317978	0.229396	0.529254	0.21307	0	0	0	0.0508557	1.05093	0	0	0.0914394	0
LRRC47	0	0	0	0	0	0	0.147726	0	0.0214136	0.914174	0.0929706	0.191964	0	0
PPM1J	0.19852	0.0956422	0	0.149113	0.244817	0.170399	0	0	0.207676	0.849777	0	0	0	0
PRICKLE1	0	0	0	0.432426	0	0.128523	0	0	0.0274501	0.844927	0.178942	0.0228342	0	0
SMYD1	0.071997	0	0.466858	0	0	0.18196	0.0428471	0	0	0.835026	0.124741	0.0898884	0	0
ARVCF	0	0.6126	0	0.57843	0	0	0	0	0.339481	0.82161	0	0.156876	0	0
NCOR2	0	0.0309824	0	0	0	0	0.3306	0.113533	0.101941	0.809325	0.519521	0.322771	0.316779	0
NAP1L4	0.0624731	0	0.105321	0.142696	0.042096	0.230514	0	0.0552813	0	0.75644	0	0	0.222481	0
OBSCN	0.0201747	0	0.222586	0.731307	0	0	0	0	0.149986	0.748592	0.11162	0	0.454842	0
MYOZ2	0	0.0776925	0	0.410039	0	0	0	0.154273	0	0.707356	0.324699	0.267462	0.0301582	0
NFIC	0	0	0.398412	0.312562	0	0	0.222836	0.28828	0	0.705859	0	0	0.559068	0
PLEC	0	0	0.400848	0.464625	0.227652	0	0	0	0.145449	0.700863	0.112594	0	0.101011	0
PRR33	0.473504	0	0.571006	0	0	0.532969	0	0	0	0.697952	0	0.0377287	0.23865	0.0990348
AKT2	0.652287	0.182634	0	0	0.0140167	0.281713	0	0	0.150997	0.690947	0.118589	0.325494	0	0
EHBP1L1	0	0	0.0678312	0.728005	0	0.0976542	0	0	0	0.67054	0	0	0.565531	0
RIPOR2	0	0	0	0.590403	0	0	0	0.139875	0	0.667438	0	0.249097	0	0.458902
CASQ2	0	0	0	0.582611	0	0	0	0.184282	0	0.667269	0.203162	0.111289	0	0.0882807
CA3	0.126181	0.0130882	0.0505642	0.130165	0	0.288379	0	0	0	0.658144	0.30804	0.0603088	0	0
MYOT	0	0.465671	0.131444	0.56264	0.32302	0.085035	0.142004	0	0	0.656941	0.0494479	0	0.589324	0
CAMK2B	0	0	0.533271	0.231733	0	0	0	0	0	0.650311	0.207857	0	0.0157785	0.00931037
HSPA2	0.154464	0.324861	0.240484	0.164019	0.166108	0.407517	0	0.0830961	0	0.645248	0	0.0332318	0	0
PRAG1	0	0.348222	0	0.50328	0.216926	0	0	0.0746799	0.0569318	0.627661	0.237246	0.0579593	0.323536	0
SCAF1	0	0.0371205	0.12292	0.0943467	0	0	0.342683	0	0.0881062	0.626114	0.0472969	0.243547	0.120133	0
ARAF	0	0.0317648	0	0	0	0	0	0.20883	0.357359	0.608474	0	0	0.351519	0.336823
SYNPO2L	0.0801736	0.296302	0.637795	0.518989	0	0.483524	0.109926	0	0	0.607892	0	0	0.477083	0
DNAJB6	0	0.0165966	0.00610284	0.528039	0	0	0	0	0.241032	0.593488	0.452478	0.152974	0.231292	0
PDE4DIP	0	0	0.387128	0.190835	0.00839885	0	0	0	0.129632	0.586775	0	0.267031	0.104584	0
SCRIB	0	0	0	0.0833886	0.1188	0.0128549	0.0267568	0	0.385712	0.580562	0.0760416	0.0280575	0.160724	0
HDGFL2	0	0	0	0.100748	0	0.0852963	0	0.116943	0	0.57815	0.201957	0	0	0
MAOB	0	0.0280018	0	0	0	0	0	0.0289935	0	0.576442	0.52088	0.468783	0	0.148511
ABCF1	0	0	0	0.479373	0.185029	0.0414154	0	0.0980587	0	0.575881	0.020884	0	0.241931	0
TRIP12	0	0.0485811	0.0961186	0.300091	0.195085	0	0	0.104066	0	0.571107	0.0722861	0.219192	0.00874865	0
YWHAG	0.537127	0.484414	0.360993	0.440247	0	0	0	0.282866	0	0.565741	0	0.18202	0	0
BCL9L	0	0	0.321813	0.0302381	0	0.27932	0.380439	0	0	0.565159	0.0873402	0.160845	0	0
SH2B2	0.0461884	0	0	0	0	0.0586998	0	0	0	0.563303	0.243423	0.0908316	0.0925419	0.0364535
NUCKS1	0	0	0	0	0.0120927	0.361644	0.0233518	0	0	0.562373	0.0169858	0.287559	0.00336125	0.03995
RABL6	0	0	0.0821211	0	0	0.144719	0	0	0	0.562117	0.210836	0.16394	0.829067	0
PROB1	0.0693702	0	0	0	0	0.391267	0.24867	0.0705593	0.212282	0.561111	0	0	0.95687	0
IBTK	0.256524	0.34289	0	0.361599	0	0	0	0	0	0.554804	0.257077	0.0728346	0.440261	0
BCKDHA	0	0	0	0	0	0.36687	0.0720283	0.0266222	0.3175	0.554396	0.212559	0	0.00848481	0
NFIX	0	0	0.188055	0	0.0654612	0.410867	0	0	0	0.550167	0	0	0	0
DUSP28	0.00263125	0.278565	0.240698	0	0	0.45846	0.12217	0	0	0.549337	0	0.773908	0.255241	0.134877
SH3BP5L	0	0	0	0.0247683	0	0	0	0.287594	0	0.541478	0.0797368	0.450307	0.362169	0.149165
BAG6	0.0277694	0	0	0.173134	0	0	0	0	0.0931423	0.536976	0.0248315	0	0.756895	0
GSS	0	0	0	0.370799	0	0	0	0	0	0.52921	0.426691	0	0	0
PDLIM2	0.0223413	0	0	0.156012	0	0	0.128749	0	0	0.526196	0.268748	0	0.0671221	0
GPRC5B	0	0.437319	0	0.228796	0.0335689	0.138874	0.213558	0	0.00279984	0.0394388	1.0099	0	0.400719	0
DGKZ	0	0.633915	0	0.361815	0	0.0643973	0	0.00467586	0.37204	0.496028	0.675761	0	0	0
MCRIP2	0.0789061	0.157928	0	0	0.00955367	0	0.000145309	0	0.155868	0.403737	0.660788	0	0.189229	0.0880058
PFKFB2	0	0.586218	0	0	0.0344067	0	0.226399	0.022091	0.222632	0.148899	0.588725	0	0	0.155603
PCBP1	0.0522194	0.0786685	0	0.00694835	0.366176	0.385931	0	0	0	0	0.531587	0.580771	0.298789	0
MPDZ	0.0685681	0	0	0	0.139566	0	0	0.239058	0.367205	0.108334	0.506773	0	0.00566039	0.24808
TLN2	0.00407297	0	0.383672	0	0.0817928	0.396704	0	0	0.206261	0.324816	0.502604	0.730837	0	0.278532
HDAC4	0.0487446	0.541352	0	0.30731	0	0	0	0.263352	0	0.2353	0.493181	0.899697	0	0
PPP1R12C	0	0.405696	0	0	0.0979368	0	0.115693	0	0	0.0175572	0.479405	0	0.119975	0.0222327
GOLGA4	0.134855	0.485643	0	0.522972	0	0	0	0	0	0.175795	0.478356	0	0.254077	0.0826266
TPD52L2	0.0258289	0.0360352	0	0	0.0627553	0	0.089507	0.110043	0.000836935	0	0.471993	0	0.107211	0
RGCC	0	0.175916	0	0	0	0	0.298156	0	0.00138097	0.0831128	0.459694	0.140175	0	0.172412
TNS1	0	0.0676605	0.195354	0	0	0	0.211257	0.21964	0.168155	0	0.455548	0.793064	0.159672	0
POLM	0	0	0	0	0.0180118	0	0	0.266225	0.339228	0	0.447215	0	0.294328	0.0451753
EMD	0	0.149046	0.0498315	0	0.0586498	0	0.330893	0	0	0.0882139	0.434855	0	0	0
TPPP	0	0.0493659	0.199027	0	0	0.402689	0.139698	0.128971	0.31123	0.505425	0.427619	0.182834	0	0
CLIP4	0	0.440562	0	0	0	0	0	0.211542	0.269454	0.109118	0.425596	0.215188	0.129426	0
RNF123	0.243831	0	0	0	0	0.135809	0.0241034	0.0356921	0.364101	0.29051	0.418557	0.0865588	0.216576	0
PPIP5K1	0.115535	0	0	0	0.257145	0	0	0	0	0.0543264	0.413013	0	0	0
GATAD2B	0	0	0.0429314	0.0709838	0	0	0.385543	0.0863752	0	0	0.409688	0	0.243332	0.268225
VDAC3	0.00814119	0.000154724	0.00852472	0	0	0.127302	0	0.0269685	0	0.453746	0.402026	0.467025	0	0.259568
MYL2	0	0	0.413023	0.00661923	0	0.135027	0	0	0.1763	0.105436	0.400958	0.155445	0.382589	0
PNPLA2	0.344052	0.0173694	0	0.16433	0	0.0252868	0	0.223834	0.0274453	0.516471	0.398773	0	0	0
CUL4A	0	0	0	0.114512	0.0361389	0.217717	0	0	0.203419	0.0831735	0.398145	0.0831964	0.332402	0.356957
SORBS3	0	0	0.283245	0	0.00229414	0	0.0101713	0	0.316889	0.0475575	0.38989	0.145055	0	0.470057
IMPA1	0.558142	0	0	0.090923	0.247306	0	0	0.106795	0	0	0.38228	0	0.380321	0.301221
ATP2A2	0	0.0373789	0	0	0	0.170585	0.0972753	0	0	0.0334116	0.375925	0.127521	0	0
MAPK14	0	0	0.125563	0	0.0765896	0	0	0.272139	0.363463	0.0785331	0.372776	0	0	0.218522
CLN6	0	0.179407	0	0	0	0	0.143391	0	0.0503012	0.378045	0.370854	0	0	0
NCOA1	0	0.441059	0	0.30255	0.0143611	0	0.0609144	0.0749757	0.125628	0	0.363432	0.0657104	0	0
WDR47	0	0.0172182	0.173058	0	0	0.526934	0.348218	0.0429956	0	0.172308	0.157528	1.11829	0.550876	0.0910041
ITSN1	0.00920743	0	0	0.218998	0	0	0	0.169547	0	0.500114	0.105816	0.687724	0	0
PRDX6	0	0.257577	0	0	0	0	0.177274	0.0340152	0	0.247029	0.264089	0.682328	0	0.161074
USP9X	0	0.113495	0	0.0129179	0	0.328395	0	0	0.306208	0.370616	0	0.681889	0.144593	0
SLAIN2	0.112322	0.233664	0.224885	0.616322	0	0	0	0	0	0.311385	0	0.658524	0.447699	0
UBA1	0	0	0	0.292025	0.0270955	0.074519	0	0.309618	0.0472567	0.515319	0.182909	0.648781	0	0
SNTB1	0.512908	0	0.355854	0	0.00726769	0.441182	0.194351	0	0.226717	0	0	0.644648	0	0.303521
NAA10	0	0	0	0.169118	0.0797927	0.208432	0	0	0.101505	0.391545	0	0.637211	0.0757218	0.109124
OPTN	0.0456997	0	0	0	0.272371	0	0	0.0251851	0.284199	0	0.0575529	0.619406	0	0.411738
SEC62	0.0316267	0.446547	0.109226	0	0.0445502	0	0	0	0.280306	0	0	0.618417	0.572592	0
ZC3H12C	0	0.555676	0	0.480695	0	0	0.0594624	0	0.0690933	0	0.15074	0.615587	0.466845	0
SH3BGR	0	0.0185348	0.436296	0.547814	0	0.15867	0	0.0100399	0.416174	0.288579	0	0.588329	0	0
ACSS2	0	0	0	0.282026	0	0.0168856	0	0.067707	0.0373246	0.487815	0.32421	0.584862	0	0
ZC3H11A	0	0	0.337865	0	0.0467393	0.37769	0	0	0	0	0	0.581726	0.140151	0.498575
PGM2L1	0.297859	0.00162517	0.28319	0	0	0.126041	0.0221607	0.111638	0.215886	0	0	0.575442	0	0
GSTM2	0.172343	0	0.471983	0.0477157	0	0.327375	0	0	0	0.193854	0.083986	0.565373	0	0
PRKAR2A	0	0.0597211	0	0.0151509	0	0.157809	0.0545548	0.202444	0	0.217733	0	0.557954	0	0.0675753
KIAA0408	0	0	0.10627	0	0	0.421254	0	0	0.137871	0.253372	0	0.55214	0.0370258	0.716104
PPP1R14C	0.164329	0.15089	0.252426	2.39597202989217e-05	0	0.363485	0	0	0	0.222418	0	0.547657	0	0
GPD2	0.3079	0.0298584	0.389889	0	0	0.457515	0	0	0	0	0	0.547579	0	0
DCAF6	0	0	0.3365	0.310474	0	0.308517	0	0	0	0.14974	0	0.527188	0	0
ANKS1A	0.47029	0	0.336163	0	0	0.472919	0	0	0	0.336244	0	0.50384	0.294424	0.393361
ARHGAP29	0	0.32717	0	0.247716	0	0	0	0	0	0.145612	0	0.500176	0	0.554841
EIF4EBP2	0.221768	0.259799	0.046408	0	0.104594	0.216814	0.0213142	0.257544	0.339406	0	0	0.491553	0.425592	0
G3BP1	0	0.515949	0.19483	0	0	0.426051	0.148269	0	0.117358	0	0	0.488187	0.483598	0
CCDC43	0.041082	0	0.12456	0	0.0292438	0.473492	0	0	0.0352482	0.160054	0	0.487694	0	0
CAVIN4	0	0	0.550498	0.0264056	0	0.491294	0.107659	0	0	0.506187	0.0264567	0.482632	0	0.178222
EPB41L2	0	0.170883	0	0	0	0	0.0464911	0	0	0	0	0.470619	0	0
RAPGEF1	0	0	0.258484	0.164033	0	0	0	0.0780616	0	0.0521064	0	0.463489	0.0866083	0
EIF4G1	0.155035	0.297161	0	0.0163415	0	0.469139	0.0676658	0	0.211891	0.0127929	0	0.239696	1.05593	0
SNTA1	0.0914044	0.126982	0.31736	0	0	0	0.161992	0.0277621	0.0699754	0.459237	0	0	1.01017	0.091129
SYNPO	0	0	0.239572	0.0226776	0	0.0235012	0.067594	0	0.230424	0.346575	0	0.355947	1.00539	0.0414346
EEF1D	0.0371737	0	0.0938259	0	0.030254	0.233425	0	0	0.110229	0.0993437	0.0089858	0	0.970719	0.0619481
HRC	0.2306	0	0.324878	0	0	0.254898	0.0633451	0.0354889	0.103819	0.512508	0	0	0.920291	0
EDC4	0.054675	0.394709	0.283573	0.228267	0	0	0.0366786	0	0.0699626	0	0.0365715	0.137866	0.845822	0
OXSR1	0.0813282	0	0	0	0.325395	0	0	0	0	0.213655	0.0978489	0	0.82284	0.0711605
DENR	0.233003	0	0.049978	0.0810991	0	0	0	0	0	0.188798	0.171727	0.105148	0.731243	0.200972
LARP1B	0	0.413353	0	0.188515	0	0	0.00435498	0	0	0	0	0.0624274	0.725048	0
DYNC1LI2	0	0.0699961	0	0.240315	0.333247	0	0	0.0528382	0.0261901	0	0	0.200982	0.721079	0.0212007
GBE1	0.529421	0.0813516	0	0.207742	0.00857732	0.0795601	0.0123926	0	0.305498	0	0	0	0.712951	0.0828632
RABEP1	0.298847	0.0480355	0.0934167	0.445755	0	0	0	0	0.220277	0	0.0823825	0	0.708059	0.0248774
FXR2	0	0	0	0.519279	0.154827	0	0.0355268	0	0.204811	0.429696	0.196918	0	0.696381	0
SPEG	0.224527	0	0.382809	0.060535	0.422698	0.00350685	0.150927	0.00894314	0.10094	0.367316	0.000189489	0	0.66856	0
ABLIM1	0	0.056748	0	0	0.0438825	0	0.0702787	0.110723	0	0	0	0	0.650404	0.124763
FOXO4	0	0	0.0915121	0	0.0284609	0.00718052	0.229735	0.0553239	0.146481	0	0	0	0.643409	0.148085
PHLDB1	0.0953663	0.136267	0.0462966	0.477656	0	0.303744	0.0656475	0	0	0.452725	0	0	0.638187	0
KPNA3	0	0	0.389139	0.638444	0	0	0.0520565	0.256742	0	0.0912579	0	0.211325	0.637925	0
MON1A	0.0523165	0	0	0	0.031184	0	0	0	0.0495413	0	0	0	0.633334	0.0260554
ATG9A	0	0	0	0	0	0	0.0481131	0.299454	0	0	0	0.202302	0.620372	0
TEX2	0.0837007	0	0.0215195	0	0	0.0946625	0	0	0	0.127756	0.131938	0	0.617566	0
PRRC2A	0.0133377	0	0	0.23081	0.0508803	0.0483206	0	0	0	0.398824	0.0851648	0	0.616381	0
N4BP1	0	0	0	0.0915487	0	0.321439	0.244977	0	0.0973838	0	0	0.056811	0.608307	0.519545
TOMM70	0	0.455108	0	0	0	0.271792	0	0.0997877	0	0.167587	0.202939	0.445759	0.60637	0
ZDHHC5	0.107021	0.265677	0	0	0.256933	0	0	0	0.0658023	0	0	0	0.604205	0
PPFIA1	0.103443	0.0386003	0	0	0.071395	0	0.0668209	0	0	0	0.313982	0	0.602998	0
EXOC7	0.149759	0	0	0.507168	0	0.451762	0.155397	0	0	0.1818	0	0	0.591208	0.194816
GAB1	0	0	0	0	0	0.527464	0.0374688	0	0.00203288	0	0	0	0	0.96412
IRS1	0.388742	0	0.288325	0	0	0.533199	0	0	0.361536	0	0	0	0	0.814574
GLCCI1	0.0095701	0	0	0	0	0.343193	0	0	0	0.0154071	0	0.0690277	0.01953	0.772316
NFIB	0	0	0	0.0288081	0	0.309736	0.15724	0	0	0.294781	0	0.146771	0	0.77184
PLCL2	0.13891	0	0.0929723	0	0	0.436389	0.0533335	0	0.0535156	0	0	0	0	0.745438
NFIA	0	0	0.0759538	0	0	0.206006	0	0	0.105473	0.117553	0	0	0	0.673685
LSMEM1	0.198815	0	0.615205	0	0	0.33142	0.130267	0	0.01827	0.0266138	0	0.289671	0.154642	0.634955
TNIK	0	0	0	0.252557	0	0.502448	0.20263	0	0.178836	0.00508375	0	0.224269	0.356802	0.625897
APBB2	0	0	0	0.440105	0.0642495	0.0737667	0.0586715	0	0.195796	0.1203	0	0.0550419	0	0.611042
C2CD5	0	0	0	0	0	0.043677	0	0	0	0	0	0	0	0.61077
MINK1	0	0	0	0	0.122271	0.348418	0	0	0	0	0.350107	0	0	0.599281
KIAA1109	0.195464	0	0.151588	0.0186265	0	0.422426	0.0374735	0.0490378	0.136915	0	0.0238618	0	0	0.551126
PRKAA2	0.170532	0.278521	0.201682	0.682582	0	0	0.0511642	0.256405	0	0.0021507	0	0	0.0591418	0.544544
NEU3	0.0361622	0.0543824	0	0.105652	0.190064	0	0	0	0.253333	0.238001	0.296199	0	0.0360485	0.544387
GPATCH8	0	0	0	0	0.104425	0.120683	0.341898	0.321279	0	0.254566	0.0252377	0.118136	0.147381	0.498682
PRKACB	0	0	0	0.145215	0	0	0.0887225	0	0	0.118807	0.0438539	0.200852	0	0.490105
TNS3	0	0.0200392	0	0.487753	0	0	0	0	0.205834	0.088458	0.172206	0.179355	0	0.483503
CCNYL1	0.187618	0	0.467266	0	0.0899351	0	0	0	0.121472	0	0	0.175417	0	0.482717
HIPK3	0	0.416963	0.0277411	0.316357	0	0.43189	0.141038	0	0.0810257	0	0	0.063253	0	0.477049
SF3B1	0	0.41208	0	0.0394687	0.352983	0.296173	0	0.213162	0	0	0	0	0.434376	0.457237
ARHGEF6	0.274526	0	0	0.329385	0	0	0	0.0931109	0.378646	0.515801	0.0948165	0	0.0199654	0.434042
JCAD	0	0	0	0	0	0.25062	0	0.000387788	0	0	0	0	0	0.431868
RBM26	0	0	0	0.00606696	0	0.216834	0.0224326	0	0	0.33577	0.0547654	0.206888	0	0.423666
GBF1	0.0529086	0	0	0.158347	0.265991	0	0.0501669	0	0	0.233283	0	0	0.288388	0.414296
TBC1D5	0	0.000718981	0	0.06717	0	0.0510796	0.0664249	0.0310235	0	0.0480328	0	0	0.0993061	0.409954
PGM3	0	0	0	0.209649	0.0074018	0	0	0.0590768	0	0	0.0554757	0.433527	0	0.406999
LSM14A	0	0.270128	0	0.0139254	0	0	0.0799356	0	0.0842188	0.203335	0	0	0.414991	0.405072
DENND4C	0	0	0	0	0	0	0.0576365	0.126452	0	0	0.0699179	0.0719783	0.189524	0.404553
RALBP1	0	0	0	0.0844479	0	0	0	0	0.303638	0	0	0.25839	0.166093	0.396256
ERBIN	0	0	0	0.161044	0	0.490427	0.0239834	0	0.0610385	0	0.0678978	0	0	0.383158
ACIN1	0	0	0	0	0	0.232112	0	0	0	0.046227	0	0.0625611	0	0.38109
BOD1L1	0	0	0	0	0.246353	0.109635	0.0459805	0.195244	0.074311	0	0.143071	0.230304	0	0.378369
OCIAD1	0	0	0	0.102314	0	0.291788	0	0.318478	0	0.215457	0.263818	0	0.0737735	0.377639
DOCK7	0	0	0	0.440062	0	0.104847	0	0.282058	0.0831547	0.093757	0.209397	0	0.0929905	0.371363
BRD3	0	0	0.189624	0	0	0.0258251	0.0834284	0	0	0.501149	0	0.369681	0	0.368023

## Sheet: RNA-Ph Expression Pattern
Normalized Expression	LV1	LV2	LV4	LV5	LV10	LV14	LV17	LV30	LV39	LV44	LV45	LV46	LV47	LV48
phos_11042011002	0.136511	-0.132502	0.0865021	-0.0844729	-0.147713	-0.18898	0.0771377	0.0867329	0.0666568	-0.170139	0.110537	0.0764304	-0.164321	0.153929
phos_11266011002	0.360778	0.0231394	0.256561	-0.164631	-0.187495	0.095713	0.0227137	-0.0432337	0.0341257	-0.0360127	-0.176327	0.159418	0.154285	0.073373
phos_11267011002	0.0343088	0.0571142	0.123762	-0.0641219	-0.206772	-0.0676532	0.0182085	-0.014965	-0.0791022	0.0615771	-0.0676199	0.163928	-0.0118987	0.0250305
phos_11018011002	0.184855	-0.0724514	0.226736	-0.0255713	-0.240041	-0.0523124	0.129349	-0.0820578	0.0566458	0.0582807	0.0195414	0.0945621	0.124075	0.200469
phos_11021011002	-0.0414126	-0.0331793	0.0487439	-0.0486672	-0.181262	0.0517313	0.117113	0.0722679	0.0175684	0.0187432	0.113202	0.153243	0.094076	0.124537
phos_11251011002	-0.389032	0.022162	-0.29716	0.0531909	-0.129144	0.122049	0.0516731	0.0638508	-0.21706	0.175382	0.0527419	0.313219	-0.0802553	0.104003
phos_11293011002	0.215331	0.0143763	0.226148	-0.0855992	-0.00102249	-0.0556557	-0.0651161	0.0515834	-0.0198222	0.0225298	-0.119829	0.118399	-0.381549	0.0293286
phos_11292011002	-0.0838801	0.0370089	0.16933	-0.146875	-0.219069	-0.037194	0.122378	-0.0934911	-0.216753	0.0404971	0.0126099	0.376651	-0.306084	0.00671282
phos_11182011002	-0.296215	0.0937492	0.0121621	-0.0195947	-0.155684	0.0185512	0.104192	-0.00605725	-0.0331705	0.170726	-0.135141	0.195015	-0.061898	0.108723
phos_11260011002	0.113148	-0.034711	0.468319	-0.555396	-0.194023	-0.234045	0.166835	0.0617169	-0.103015	-0.00216226	-0.0709167	0.087012	-0.320077	-0.12238
phos_11043011002	-0.138555	-0.175326	0.172577	-0.0530097	-0.1068	0.000656533	-0.0893106	0.0777283	-0.100814	0.0121994	0.156435	0.187662	-0.128619	0.0402687
phos_11185011002	0.163402	0.00703262	0.261264	-0.281972	-0.307534	-0.169974	0.0870936	0.0260585	-0.130078	0.0521179	-0.0512167	0.0863829	-0.103056	-0.0476243
phos_11164011002	0.0801003	-0.12698	0.535697	-0.270017	-0.208854	-0.136224	-0.0769701	-0.0128439	-0.171133	-0.0494515	-0.0712025	-0.132701	-0.456897	-0.16139
phos_11253011002	-0.0237799	0.0603549	0.0849481	0.029875	-0.163306	0.052156	0.0179905	-0.0188706	-0.191964	0.0560747	0.111413	0.368576	-0.211681	0.0803531
phos_11169011002	-0.00468459	0.00633682	-0.202204	-0.236799	-0.0333599	-0.0145908	-0.0166589	0.0545848	-0.0381136	0.0082208	0.0625258	0.131109	-0.177862	0.0341322
phos_11172011002	0.164702	0.0228197	0.291702	-0.204527	-0.116651	-0.0866643	0.042916	0.0450025	-0.322641	0.239813	-0.235134	0.056868	-0.280075	0.101219
phos_11282011002	0.155721	-0.138957	0.246973	0.0775077	0.00131138	-0.16188	-0.13864	-0.0525391	-0.0583507	-0.12136	0.0337869	-0.0750186	-0.181652	-0.151957
phos_11418011002	0.115799	-0.0296642	0.229751	0.0348721	-0.015407	0.11057	-0.0121933	0.0882851	0.0633904	-0.0785244	0.190559	0.0674092	0.264892	0.0290859
phos_11040011002	-0.0843055	0.0876715	-0.234332	0.0951034	0.181023	0.07046	0.066623	0.182297	0.239079	-0.00658726	0.0814079	-0.0358022	0.320122	0.193766
phos_11160011002	0.141014	0.0591894	0.289855	-0.178805	-0.256173	0.202645	0.104926	0.175344	-0.366752	0.151955	0.144199	0.440897	-0.541439	0.081944
phos_11409011002	0.0413153	-0.0726551	0.182759	-0.0783475	-0.169291	-0.0831841	-0.129709	-0.0517334	-0.0386942	-0.0957989	-0.0527618	-0.0989106	-0.368505	-0.0757643
phos_11012011002	-0.00858353	0.0125017	0.0601143	0.00423519	-0.241936	0.0230883	-0.0907759	-0.183319	-0.123841	-0.252091	0.1151	0.170999	-0.408683	-0.0079792
phos_11280011002	0.0879427	0.134707	0.062944	-0.302208	-0.195555	-0.0334725	0.0253514	0.206608	-0.164063	0.103358	-0.0729927	0.193847	-0.159891	0.0758554
phos_11263011002	-0.02525	0.0175264	-0.0624587	-0.0394867	-0.158428	0.16492	0.0296157	0.0621379	-0.306403	0.117101	0.138695	0.134251	0.0817321	0.191313
phos_11419011002	0.0366892	-0.0307873	0.139365	-0.158409	-0.168843	0.0369775	-0.026705	0.204458	-0.637242	0.0269627	0.108217	0.128352	-0.290064	0.0847249
phos_11289011002	-0.389934	4.16988687460979e-05	-0.140592	-0.147822	-0.211176	-0.25212	0.0885378	-0.039105	-0.115883	0.0329478	0.169856	0.3167	-0.204018	0.00532227
phos_11157011002	-0.487873	0.164566	-0.71743	0.267763	-0.246807	0.0173391	0.153389	-0.0380855	-0.198451	0.410742	0.13771	0.248033	0.180717	0.173884
phos_11431011002	0.173874	-0.127624	0.137894	-0.138349	-0.16999	0.122597	-0.116514	0.104245	-0.0563117	0.000882347	0.0632542	0.0784022	-0.0106629	-0.0139801
phos_11252011002	-0.00497946	-0.0758359	0.223079	-0.159733	-0.0832176	0.0018955	0.0195635	0.175257	-0.0108128	0.0913796	0.0196387	-0.0883671	-0.342148	-0.021507
phos_11165011002	-0.0688855	0.0138421	0.0101802	-0.0991715	-0.082744	-0.0583861	0.149288	-0.0405399	-0.179153	0.121069	-0.0501049	0.120259	0.139541	0.0582948
phos_11449011002	0.331891	-0.0871533	0.330495	-0.105243	0.137255	0.146126	-0.163921	-0.000571163	0.0450837	-0.189169	-0.240834	-0.12798	0.110993	-0.0766971
phos_11046011002	-0.469064	0.116186	-0.459158	-0.147788	-0.199132	-0.0163847	0.12689	-0.142985	-0.164895	-0.0921116	0.154121	0.0456192	-0.0185884	-0.0526805
phos_11022011002	-0.0439089	-0.0821601	0.109887	-0.261189	-0.110926	-0.11498	-0.0279617	0.0496258	-0.0317906	-0.195897	-0.060266	-0.293672	0.214286	-0.121868
phos_11049011002	-0.368589	0.008734	-0.283794	0.0480186	-0.181631	-0.110319	0.182835	0.16403	-0.123618	-0.0580683	-0.348711	-0.00693467	0.398308	0.120511
phos_11259011002	0.528569	0.0657866	0.266616	-0.188596	-0.215401	-0.0618135	0.067911	-0.246718	-0.034996	-0.0829056	-0.0496198	0.118871	0.334213	-0.0196193
phos_11267021002	-0.119567	-0.0149961	-0.0472712	0.0503816	-0.208122	0.0427516	0.0115387	-0.0280757	-0.170723	-0.0247555	0.0349516	0.164891	-0.195831	-0.0377096
phos_11251021002	-0.346865	0.0717487	-0.262821	-0.0204185	-0.133242	0.0173788	0.108771	-0.0515933	-0.22297	0.257205	-0.055312	0.322084	0.0483732	0.14518
phos_11021021002	0.148531	-0.0512013	0.214726	-0.161251	-0.094708	0.070745	0.125481	0.157083	0.0208895	-0.00818279	0.089339	0.084713	0.0286041	0.0396196
phos_11018021002	0.259813	-0.171394	0.349904	-0.189668	-0.166223	-0.145327	0.145823	-0.0994493	0.137624	0.013963	-0.0597821	-0.00064717	0.0762743	0.146819
phos_11293021002	0.286642	0.0497525	0.306547	-0.0915052	-0.0505661	-0.0064165	-0.0617371	0.0392134	-0.0320558	0.0261009	-0.130017	0.11338	-0.327388	0.101157
phos_11169021002	0.0998654	0.0475286	-0.0578376	-0.264821	-0.0808799	-0.0981698	-0.0130116	0.0146475	-0.015894	0.0308595	0.0454621	0.157672	-0.180913	-0.0814215
phos_11282021002	0.0385415	-0.0128988	0.0750118	0.100805	-0.135521	-0.0276803	-0.0705085	-0.0229972	-0.136884	-0.0638602	0.0580411	0.0201437	-0.0402846	0.0153982
phos_11172021002	-0.096852	0.0161457	-0.0562496	-0.0604518	-0.146662	-0.00699502	0.0167195	0.0753624	-0.339331	0.287658	-0.129982	0.0286592	-0.249786	0.0695801
phos_11040021002	-0.400516	0.173921	-0.649945	0.323338	0.0707428	0.228711	0.0379619	0.244876	0.0568216	-0.119449	0.262817	-0.0917557	0.325053	0.0805928
phos_11160021002	0.124844	0.111516	0.339692	-0.100733	-0.343383	0.242949	0.169632	0.117784	-0.376358	0.320461	0.0324788	0.367458	-0.207275	0.223312
phos_11409021002	-0.00461702	0.013546	0.0796654	-0.0720003	-0.0826818	-0.053742	-0.107819	-0.0722432	-0.0283074	-0.00152668	-0.0447957	-0.057847	-0.199982	-0.0520952
phos_11158021002	0.127033	0.119818	0.0203351	-0.105891	-0.191816	0.176893	-0.0487725	-0.0739209	-0.109652	-0.0290941	0.0996592	0.157374	-0.133756	-0.011991
phos_11419021002	-0.0414564	0.0137809	0.0315358	-0.295462	-0.081116	0.140636	0.0813751	0.25469	-0.458624	0.128748	0.133192	0.173957	-0.200343	0.102459
phos_11252021002	0.20734	0.0626299	0.281831	-0.00478617	-0.279069	-0.000729472	0.0699585	0.062525	-0.0597719	0.0838844	0.043622	0.150891	-0.0859299	0.0927655
phos_11165021002	0.10086	0.0241589	0.235962	-0.201	-0.0556908	-0.171387	0.165788	-0.139902	-0.168522	0.178434	-0.116475	0.0916893	0.304491	-0.020114
phos_11449021002	0.219827	-0.0165854	0.0108005	0.0646884	0.185508	0.204528	0.0777469	-0.0726591	0.0186868	-0.0811307	-0.159697	0.0928452	0.494144	-0.00612751
phos_11259021002	0.379567	0.0349027	0.217347	0.00231221	-0.22356	0.0144151	-0.00418347	-0.286463	-0.00835247	-0.095608	0.0991034	0.00982229	0.118614	-0.0597186
phos_11266031002	0.278745	0.00603984	0.198548	-0.343503	-0.231087	0.0510834	0.0310114	0.0492913	-0.00944478	-0.160617	-0.139092	0.0947141	0.142738	0.0149498
phos_11043031002	0.179495	-0.102994	0.401106	-0.209224	-0.128839	0.0147985	-0.00665249	0.0625482	-0.221913	0.15534	0.0241742	0.286476	-0.175837	0.0210535
phos_11253031002	-0.0247924	0.0913622	0.142733	-0.325385	-0.160443	0.0100759	0.14913	-0.00421966	-0.0399121	0.0836087	0.0722628	0.12886	-0.409628	0.105662
phos_11282031002	0.0945288	0.0186045	0.182709	-0.0334844	-0.0737301	-0.227725	-0.0335434	0.0296216	0.0387521	-0.086291	0.040641	-0.0225657	-0.184948	-0.046813
phos_11409031002	0.0920233	-0.00566483	0.18831	-0.00258453	-0.0645863	-0.106048	-0.113254	-0.0512209	-0.0253027	0.038415	-0.0608943	-0.0932623	-0.219963	-0.0686429
phos_11012031002	0.110338	-0.0446955	0.364163	-0.0992568	-0.337101	-0.107905	-0.120586	-0.128943	-0.0679956	-0.0859613	0.0459691	0.128561	-0.395536	-0.0371172
phos_11263031002	-0.224101	-0.0534479	-0.20044	0.0633451	-0.120642	0.143766	0.0182601	0.0686786	-0.286761	0.0456035	0.105676	-0.0886063	-0.204997	0.209554
phos_11251031002	-0.214383	0.0468439	-0.0109177	-0.163501	-0.355189	0.106927	0.0900199	-0.0375721	-0.115513	0.0470499	0.0306514	0.271308	-0.111427	0.157318
phos_11431031002	-0.0942335	-0.308259	-0.0607961	-0.128683	0.0918156	-0.128355	-0.151807	0.143732	-0.0935023	-0.0758742	-0.0732493	-0.110827	-0.0275234	-0.0374325
phos_11165031002	0.0353399	-0.0489178	0.104117	-0.229994	0.00443939	-0.157989	0.0709055	-0.0972003	-0.207562	0.0144518	-0.0914164	0.0925096	0.0603378	-0.0916858
phos_11022031002	0.0265542	0.00725388	-0.149236	-0.0639851	-0.208022	0.0389489	0.0297678	-0.0155463	-0.0761469	-0.0424858	-0.0244353	-0.134265	0.364924	-0.0791131
phos_11049031002	-0.211208	0.094819	-0.0323257	-0.252213	-0.236368	-0.103488	0.120835	0.201777	-0.105947	0.124486	-0.309565	0.0152981	0.32462	0.058696
phos_11042041002	-0.174134	0.0113043	-0.15393	-0.114896	-0.229025	0.0754899	0.0726688	0.157063	0.0064142	-0.00905732	0.0859446	0.0470529	-0.0894795	0.0711269
phos_11018041002	0.0128898	-0.225593	0.199387	-0.383011	-0.239962	-0.144369	0.180388	0.0425173	0.0839289	-0.184401	-0.0375548	-0.00408236	-0.0519646	0.203639
phos_11292041002	-0.253221	0.0248632	0.0967414	-0.0633039	-0.111824	-0.0655251	-0.0117392	-0.0887935	-0.183288	0.0445458	0.0274114	0.25775	-0.515303	-0.0966837
phos_11182041002	-0.111412	-0.0513667	0.190627	-0.205887	-0.15556	-0.0350255	-0.0148178	-0.0182794	-0.146604	0.0842862	-0.0813491	0.201766	-0.307256	-0.0186303
phos_11260041002	0.210811	0.154437	0.687022	-0.427172	-0.363026	-0.149006	0.234637	-0.0711592	-0.147289	0.0381845	-0.0475338	0.384659	-0.184144	-0.150561
phos_11185041002	0.0191203	0.0156568	0.110142	0.18214	-0.0802163	-0.1672	-0.0910159	0.0104477	0.00924003	0.0252134	-0.0308102	-0.105936	-0.197538	-0.121633
phos_11164041002	-0.00290628	-0.03951	0.150321	-0.0282723	-0.331099	-0.0478461	-0.051167	-0.0529426	-0.0865031	0.113059	-0.0379148	0.0284941	-0.131189	-0.053459
phos_11282041002	-0.0136784	0.0548823	-0.0135419	-0.0600648	-0.0935773	0.0271673	0.000170146	-0.0406847	-0.124419	-0.198146	0.026264	-0.0497244	-0.0648541	0.017998
phos_11418041002	-0.054594	-0.195241	0.233913	-0.0305244	0.24889	-0.070062	-0.117097	0.125942	0.15596	-0.116669	0.12523	-0.228867	-0.161846	-0.125536
phos_11409041002	0.136691	0.0594602	0.234857	-0.0947336	-0.14891	-0.0787596	-0.0369632	-0.0912132	-0.0641872	-0.0741386	-0.0595499	0.0473704	-0.200847	-0.0332178
phos_11158041002	0.114651	0.241414	-0.00368392	-0.136129	-0.252516	0.0517371	0.0561318	-0.0513309	-0.0909832	-0.0341038	0.0791046	0.14958	0.0299529	-0.0082411
phos_11289041002	-0.315558	0.11827	-0.0887671	0.0796386	-0.292541	0.103694	0.0404978	-0.118992	-0.137847	0.120008	0.109135	0.391857	0.014861	0.0758119
phos_11251041002	-0.299367	0.0514502	-0.21485	-0.167551	-0.249279	0.00576578	0.0616163	0.0149314	-0.103139	0.0988999	-0.0561512	0.188944	-0.131167	0.124118
phos_11157041002	-0.179701	0.0921354	-0.158207	-0.0764131	-0.339367	-0.124155	0.0441344	0.0238771	-0.241645	0.106302	0.109453	0.144458	-0.0652675	0.051814
phos_11165041002	-0.408755	0.0651446	-0.290144	0.00999245	-0.0437632	-0.0332851	0.156886	-0.0799085	-0.195653	0.123116	0.00296707	0.106293	0.203225	0.0478358
phos_11046041002	-0.758849	0.12142	-0.877078	-0.0918346	-0.206714	0.100134	0.150115	-0.00368533	-0.14421	0.110831	0.13661	-0.052886	0.16249	0.0545104
phos_11049041002	-0.33028	-0.0479241	-0.0855157	-0.255217	0.00895658	-0.254961	0.0965808	0.189131	-0.16626	-0.416682	-0.372563	-0.240695	-0.0106475	0.0332236
phos_11259041002	0.340801	-0.00141982	0.188322	-0.259433	-0.156676	-0.296524	0.169534	-0.228542	-0.0762231	-0.13038	0.0190716	0.0656722	0.21563	-0.0258907
phos_11048011002	-0.453505	0.150417	-0.463871	0.121715	-0.00324182	0.259504	0.183069	0.222314	0.290607	0.303646	0.108376	0.0761273	0.558363	0.224001
phos_11044011002	-0.240325	-0.107738	0.182549	-0.202621	-0.198912	-0.130811	0.128697	0.116706	0.121355	0.264387	0.112869	0.161114	-0.204926	0.110166
phos_11163011002	0.128042	0.156339	0.245101	-0.29329	-0.624847	-0.172255	0.122117	0.0152214	-0.191987	0.0904648	0.102043	0.316088	-0.13651	0.105856
phos_11417011002	-0.00135131	0.0579368	-0.0462247	-0.0348971	-0.129003	-0.0877249	-0.0957435	-0.00309668	0.0512894	0.0560758	-0.0537335	0.0255956	0.0218981	0.0673916
phos_11180011002	-0.0600102	0.0351055	-0.08311	-0.0531561	-0.0747109	0.165499	-0.179578	-0.0867646	0.0562627	0.0975865	-0.157288	0.1065	0.30957	0.0829852
phos_11290011002	0.127562	0.0441204	0.204303	0.0441758	-0.0248177	-0.0459793	-0.198362	0.0819455	0.086731	-0.00441549	0.00323474	0.180404	0.167871	0.0499411
phos_11017011002	-0.0150837	0.126457	-0.00629045	-0.0782207	-0.0169721	0.293586	0.150141	0.0510743	0.406336	-0.031204	-0.0359558	-0.150112	-0.0130875	-0.204627
phos_11272011002	-0.026377	0.0162175	0.0697263	-0.188426	-0.0314284	-0.0222207	-0.0184142	-0.050084	-0.0351073	0.0810947	-0.035884	0.101758	-0.0813218	-0.169569
phos_11284011002	-0.0197232	-0.05966	0.0728061	-0.167622	-0.322592	-0.068134	0.00404312	-0.101763	-0.120204	-0.157676	-0.02318	0.155666	-0.247413	-0.150762
phos_11035011002	-0.155421	-0.132745	-0.213096	0.26318	-0.134645	0.0278643	-0.0118156	0.122869	-0.0969091	0.0728833	0.0174919	-0.0412616	-0.134264	0.0402153
phos_11442011002	-0.0927616	0.00998222	-0.503924	0.36949	-0.279081	0.303603	0.123503	0.121988	0.321003	-0.0529433	0.055794	-0.0301798	0.105965	0.0801635
phos_11408011002	0.107919	-0.144952	0.351078	-0.184026	-0.345606	0.0447308	0.186951	0.109661	0.2225	-0.269591	-0.05149	0.0858841	-0.111871	0.00669178
phos_11287011002	0.13029	0.188319	0.0323017	-0.299716	-0.158591	-0.0236983	0.0748194	-0.0274479	-0.0261696	0.0254026	0.0578703	-0.0453058	-0.242048	0.0903065
phos_11254011002	-0.214267	0.0931238	0.0287015	-0.0363306	-0.215029	-0.0073191	0.0455694	0.0494138	-0.0910583	-0.0391587	0.0217071	0.0554449	0.118436	-0.0941563
phos_11433011002	-0.163874	-0.00412402	0.232781	-0.164093	-0.0462754	-0.102815	0.0473768	0.0454381	-0.266155	0.180906	-0.289172	-0.10712	-0.592493	0.0178288
phos_11020011002	-0.365977	-0.0838167	-0.12957	-0.253289	-0.137222	0.139505	0.138688	0.096786	-0.441471	0.350203	-0.221362	0.150585	-0.362862	0.204195
phos_11009011002	-0.0957804	0.0700621	-0.00592867	0.0165861	-0.0850935	0.140663	0.104746	0.0587167	-0.388235	0.342052	-0.200073	0.175252	-0.20216	0.0393049
phos_11003011002	-0.199629	0.204211	-0.279196	-0.114843	-0.232019	0.153334	0.122892	0.107652	-0.292955	0.309026	0.161323	0.20263	-0.125256	0.00600751
phos_11166011002	0.338302	-0.0794414	0.295931	-0.228207	0.0152968	-0.0278137	0.028704	0.0572702	0.182453	-0.0425706	0.0533724	0.087387	0.03086	0.153371
phos_11019011002	0.201279	-0.0152901	0.122662	-0.124162	-0.171023	0.0606122	0.0301277	-0.0934146	-0.0436273	0.353286	-0.312066	0.253355	-0.00178836	-0.147068
phos_11268011002	0.0545652	-0.0256598	0.0952486	-0.166891	-0.0747666	-0.0632916	0.0277916	-0.0692692	0.0228434	0.151489	-0.260211	0.258549	0.0833639	-0.144342
phos_11186011002	-0.064166	0.117818	-0.0684246	-0.171527	-0.171843	0.154596	0.138345	0.0921249	0.00425336	0.00665394	0.124473	0.241771	-0.0430172	0.135852
phos_11175011002	-0.249401	0.0738939	-0.17679	-0.25879	-0.193689	-0.0490423	0.186278	-0.0706973	-0.112844	-0.213254	0.217655	0.162273	0.18271	0.183314
phos_11200011002	0.109517	-0.245718	0.388489	-0.238682	-0.105152	-0.384941	-0.0125153	-0.0191574	-0.043058	-0.00869872	-0.207098	-0.0173912	-0.297229	-0.153716
phos_11256011002	0.270065	-0.0684974	0.221214	-0.118576	-0.113598	0.0829617	-0.0626893	0.0871163	-0.0234901	-0.0711145	0.234488	0.0595847	-0.0330785	0.00805583
phos_11033011002	-0.471006	-0.0520709	-0.238394	-0.310336	-0.151221	0.0407514	0.0688039	0.0857894	-0.168842	0.0236128	0.148474	0.0560514	-0.309981	0.040084
phos_11024011002	0.264137	0.048675	0.211386	-0.155876	-0.218565	-0.196359	0.0739769	-0.0805663	0.181441	0.142794	-0.0455587	-0.242271	-0.0884695	-0.191783
phos_11286011002	0.0955552	0.0616199	0.13091	-0.137661	-0.153101	0.0268659	-0.0963389	0.113966	0.0687548	-0.0270885	-0.0817866	0.0806528	0.067187	0.040307
phos_11255011002	0.205008	0.0950529	0.228321	-0.293533	-0.275535	0.053524	-0.101329	0.151816	0.000291007	-0.146845	0.13895	0.0528218	-0.339498	0.0558142
phos_11195011002	0.0293836	-0.0177914	0.0605737	-0.202708	-0.171477	-0.114516	-0.0689177	0.0871339	-0.049239	-0.14049	-0.00263373	0.0546722	-0.0773635	-0.024092
phos_11444011002	-0.026449	-0.00588	0.132519	-0.135229	-0.234802	-0.0870841	0.114795	-0.00153451	-0.269063	-0.212651	0.0767984	0.41425	-0.280379	-0.187081
phos_11016011002	-0.449934	-0.0667443	-0.431151	-0.259528	-0.305612	-0.209966	0.0895489	-0.0674995	-0.174558	0.0585167	0.0998912	0.203294	-0.379089	0.313815
phos_11415011002	-0.110832	0.120485	0.0963373	-0.225165	-0.127124	-0.200071	0.136574	-0.0545382	-0.0334699	0.263347	-0.0595869	0.12207	-0.169928	0.192959
phos_11271011002	-0.217725	-0.0256772	-0.218677	-0.116022	-0.313712	0.218583	0.076999	-0.0266767	-0.182274	0.277541	-0.0152441	0.174555	0.346032	0.00546609
phos_11001011002	0.426069	0.0770903	0.594908	-0.37752	-0.369663	-0.0412289	0.0934801	0.0142402	-0.114627	0.146319	-0.0487311	0.231506	-0.00221908	-0.0494454
phos_11038011002	-0.368595	0.00520872	-0.163495	-0.180871	-0.0789436	0.0528231	0.0536961	0.143402	-0.00821269	0.0807248	-0.157148	0.0982513	0.188255	0.057022
phos_11276011002	-0.507697	0.0736475	-0.265141	-0.250235	-0.240386	-0.0714597	-0.057892	0.224158	-0.0226299	0.221738	0.0170606	0.269976	0.00360723	0.0455704
phos_39651011002	0.0676244	0.104518	0.0406226	-0.0689446	-0.177058	0.0105872	0.0386611	-0.0095707	0.0106922	0.141396	0.0151408	0.249572	-0.0321901	0.0331928
phos_11294011002	-0.109923	-0.111995	-0.0298096	-0.260162	-0.287753	-0.000935026	0.00319643	0.0550263	0.024057	0.0303475	0.242121	0.0182381	-0.276371	0.0368488
phos_11156011002	-0.242542	-0.0427368	-0.262933	0.018457	-0.290842	0.221155	0.1096	-0.0207781	-0.0262692	-0.00618336	0.261133	0.146861	0.105697	0.187718
phos_11446011002	0.29279	-0.092247	0.262064	0.0330505	-0.0753552	0.130259	-0.202252	-0.00227203	0.0852018	-0.290139	0.0739677	0.054738	-0.0879167	-0.0106217
phos_11162011002	0.16202	0.126551	-0.148703	-0.0815697	-0.171884	-0.0115238	-0.131538	0.0887963	0.00923789	-0.0723865	0.0371089	0.0552408	-0.0629989	0.104576
phos_11403011002	-0.0457519	0.0462187	-0.0655482	-0.218523	-0.102413	-0.0693595	0.10405	-0.0500887	-0.00745531	-0.125253	-0.162993	0.0240601	0.413553	0.0195562
phos_11161011002	0.103882	-0.0263269	-0.0955257	-0.210253	-0.0304153	0.0681848	0.0275382	-0.0936887	-0.0734186	-0.0137113	0.0729428	0.00216052	0.0251489	0.0278643
phos_11262011002	-0.0170618	0.000862008	-0.0767083	-0.0511389	-0.144254	-0.0454202	-0.168353	-0.0315691	0.0950666	0.0290348	-0.0332024	0.0967947	0.44102	0.182037
phos_11285011002	-0.242939	-0.0366814	-0.253602	0.164953	-0.0495384	0.199822	0.363578	0.0143095	0.246024	0.0173383	-0.0748849	0.0668798	0.199761	-0.16138
phos_11155011002	0.353012	0.0193581	0.319516	0.0165402	-0.334708	0.16552	0.078945	0.201675	0.364079	-0.236376	0.0118585	-0.00273368	0.445148	0.0958688
phos_11023011002	-0.00304938	0.192148	-0.0819466	-0.271152	-0.0416489	0.0206854	0.080355	-0.0247595	0.029761	0.00305068	0.0405063	-0.139679	-0.0358643	0.0787509
phos_11174011002	0.185029	-0.118154	0.216542	-0.0880722	-0.0586377	-0.162902	-0.0886336	-0.043917	0.145498	-0.0467364	-0.195642	-0.143051	0.503528	-0.0773551
phos_11278011002	0.258649	0.0615522	0.188242	-0.144371	-0.169855	-0.0767246	0.0828771	-0.1572	0.0939373	-0.120642	0.145693	0.116955	0.246831	-0.0524041
phos_11257011002	0.134371	0.0343197	-0.034991	0.122045	0.041236	-0.164099	0.187224	-0.185744	0.282565	-0.23315	0.00992206	-0.0683786	0.496158	-0.0767446
phos_11151011002	0.42798	-0.0118816	0.248151	-0.176951	-0.0940204	-0.165348	0.0252822	0.0108407	0.174146	-0.0360444	0.135179	-0.149838	0.386922	0.0875868
phos_11291011002	-0.139313	-0.0275371	-0.24774	-0.196577	0.0294775	0.1023	0.254743	0.0690965	0.161768	0.0205617	0.0824736	0.128399	0.233825	0.266894
phos_11181011002	0.350293	-0.11568	0.349704	0.0688358	0.0955289	-0.0249446	-0.111793	-7.95084e-05	-0.0107319	-0.32245	-0.217039	-0.137627	0.293491	-0.164027
phos_11050011002	0.0829781	-0.0246601	0.117104	-0.205101	-0.078927	-0.0828869	0.114495	-0.166389	-0.00160109	-0.00750756	0.0520669	-0.135277	0.299309	0.11355
phos_11167011002	0.0758389	0.167807	0.0432525	-0.185053	-0.137678	0.0386801	0.0488858	-0.214311	-0.0295731	0.110351	-0.0625789	0.0522809	0.471307	-0.0322463
phos_11410011002	0.0616026	0.0333948	-0.156488	-0.111408	-0.0771314	-0.0218469	0.140975	-0.0899105	-0.0199164	0.306724	0.103697	-0.0844833	0.461443	0.0632444
phos_11034011002	-0.69866	0.162552	-0.424363	0.163859	-0.12833	0.0452456	-0.0809046	0.191324	-0.136893	0.107928	0.0936178	-0.073546	0.384378	0.0170384
phos_11281011002	0.00526201	0.0641753	-0.155724	-0.347025	-0.150401	-0.0386118	0.178578	-0.132133	0.0165459	0.0449381	-0.0449811	0.168036	0.482391	0.133721
phos_11008011002	0.000113271	-0.0606958	-0.101186	0.253347	-0.0561223	-0.230935	-0.115444	-0.104931	0.115242	0.0217583	0.0267844	-0.201833	0.607318	0.113735
phos_11044021002	-0.481234	-0.0554785	-0.20448	0.0662541	-0.156055	0.0105091	0.211252	0.119877	0.159792	0.230502	0.125053	-0.129994	-0.319176	0.14515
phos_11417021002	0.0516551	0.0514773	-0.0538938	-0.0460373	-0.145325	-0.0361824	-0.0787536	0.0884754	0.0905439	-0.0299528	-0.0256532	-0.164739	-0.147907	0.0230596
phos_11180021002	0.264462	-0.110992	0.395749	-0.210063	0.0914173	-0.0880546	-0.170355	-0.0604552	0.213365	-0.00170458	-0.235519	-0.278806	-0.26127	0.154501
phos_11017021002	-0.000733016	-0.183592	0.056791	-0.184788	-0.0735218	0.0862899	0.174671	0.0819224	0.368369	-0.0545744	-0.151407	-0.23817	-0.253207	-0.270294
phos_11272021002	0.0259696	-0.0754904	0.073152	0.0108635	-0.140639	0.0865554	-0.120864	-0.0628197	-0.159682	0.0375043	0.0924278	0.0489129	-0.28685	-0.230696
phos_11442021002	0.110961	-0.0574036	-0.38715	0.268983	-0.155126	0.0800132	-0.0173867	0.105882	0.349493	0.0749898	0.0774782	-0.384876	-0.228631	-0.00974513
phos_11287021002	0.150694	0.0254332	-0.0633449	-0.232042	0.0082574	-0.12216	0.0134912	-0.00818858	0.102891	0.0454278	0.0127452	-0.289607	-0.503719	0.061629
phos_11275021002	0.0104071	-0.143798	-0.0934582	-0.0459518	0.292424	-0.132499	-0.0297105	0.151105	0.226012	-0.0749195	0.108858	-0.440081	-0.401449	-0.02917
phos_11003021002	-0.0213142	0.0410759	-0.235141	0.081286	0.118098	0.0600782	0.0795049	0.0762401	-0.0789202	0.268389	-0.0401433	-0.126067	-0.492894	-0.0531861
phos_11166021002	0.138007	-0.160774	0.0871132	-0.016187	0.176933	-0.0788698	0.0168651	0.10296	0.222643	-0.0708102	-0.0175999	-0.301223	-0.215446	0.147841
phos_11268021002	0.0416152	-0.013047	0.00292794	-0.0612924	-0.0913927	0.0274495	-0.0324863	0.0276742	0.119475	0.230567	-0.228686	0.0547935	-0.0363017	-0.0907524
phos_11019021002	-0.195529	0.00792681	-0.361053	-0.00303766	-0.0360363	0.0660209	0.0523502	0.0128269	0.0169981	0.175	-0.189217	-0.195743	-0.406092	-0.0694969
phos_11200021002	0.467023	-0.153855	0.365292	-0.118078	-0.134494	-0.0870052	0.0699875	0.0236505	0.0411414	0.0656525	-0.0625026	0.0489645	-0.0434901	-0.00785269
phos_11024021002	0.387678	0.0423688	0.237812	-0.229479	-0.212403	-0.164591	0.0960714	0.0611655	0.216685	0.0383883	-0.0634935	-0.409975	-0.169116	-0.177105
phos_11255021002	0.0929846	0.0062936	0.0317676	-0.287531	-0.073951	-0.0483583	-0.105298	0.147712	0.0153096	-0.203815	0.100718	-0.122703	-0.595214	0.0284791
phos_11271021002	-0.172081	-0.00361166	-0.227125	-0.10063	-0.121436	0.230086	0.0169046	0.0965527	-0.121472	0.139959	0.0576452	-0.239451	-0.201656	-0.051885
phos_11294021002	0.244134	-0.167165	0.457339	-0.411699	-0.264882	-0.264892	-0.0664604	0.0625841	0.0948424	0.0617526	0.131968	-0.0640264	-0.310027	0.0394898
phos_11156021002	-0.414787	-0.0468472	-0.351355	0.124362	-0.187197	0.273047	0.135458	-0.0128579	0.10752	0.0461813	0.235634	-0.0499549	-0.012508	0.281095
phos_11162021002	0.150074	0.0797653	0.0231215	-0.0183004	-0.125226	0.0674284	-0.0207534	0.106327	0.0262198	-0.0232363	-0.0136572	-0.199225	-0.167019	0.0932504
phos_11262021002	-0.0225391	-0.116848	0.000839334	-0.0506222	-0.0390641	-0.0393091	-0.244563	-0.0073785	0.192242	0.0218719	-0.0467535	-0.221438	0.208702	0.118855
phos_11285021002	-0.153733	0.0772974	-0.219064	0.170576	0.00488065	0.224247	0.34526	0.0785069	0.312096	0.0350648	-0.00986005	-0.198028	0.0729296	-0.129783
phos_11278021002	0.373562	-0.0893383	0.118144	-0.129201	-0.0557469	-0.160077	0.148195	-0.113367	0.179402	-0.153889	0.0726805	-0.17535	-0.0311823	-0.0529531
phos_11257021002	0.339265	-0.0296876	0.00407402	0.00409298	0.0382224	-0.172898	0.158112	-0.0811735	0.346427	-0.230012	-0.023343	-0.479301	0.202898	-0.0352567
phos_11151021002	0.296435	-0.0744456	-0.0551656	-0.0704974	-0.00343163	-0.238588	-0.00388052	0.135045	0.207139	-0.0212902	0.146476	-0.452084	0.214495	0.0744802
phos_11291021002	0.282468	-0.0916063	0.0418392	-0.225665	0.24429	-0.180611	0.107803	0.0626854	0.190004	0.0946026	-0.0184846	-0.188825	-0.0342029	0.102848
phos_11181021002	0.313395	-0.0503563	0.179578	0.216771	0.298364	-0.110489	-0.212752	0.0472766	0.11679	-0.160958	-0.338932	-0.686343	0.00660478	-0.23249
phos_11180031002	-0.043355	-0.0484432	0.0643994	-0.265239	-0.0371965	-0.0334822	-0.138529	-0.102221	-0.0205019	-0.128169	-0.224931	-0.00638384	0.000114155	0.201022
phos_11290031002	0.199883	-0.0041526	0.290285	0.0148118	-0.0473183	-0.0621921	-0.286654	0.0565285	0.0979594	0.0542975	-0.0860861	0.116988	0.0733615	0.107262
phos_11017031002	0.211839	-0.0210906	0.310543	-0.0354197	-0.0831935	0.199783	0.177635	0.107035	0.4363	-0.021023	-0.131839	-0.0772768	-0.0232503	-0.162242
phos_11272031002	0.105956	0.109783	0.212109	-0.194801	-0.234082	-0.0403343	0.086209	-0.105994	-0.0853667	0.0162951	-0.125661	0.128091	0.115388	-0.107053
phos_11442031002	-0.193187	0.0082374	-0.561567	0.447691	-0.250772	0.336479	0.134369	0.0246494	0.347426	-0.0243905	0.147633	-0.0470877	0.171849	0.0692989
phos_11254031002	-0.0578527	0.0432933	0.246033	-0.131698	0.0082424	-0.140749	0.0414949	0.135906	-0.01382	0.00905407	-0.141822	-0.230755	-0.246667	-0.198493
phos_11268031002	0.049342	-0.0148354	0.16898	-0.0847644	-0.0972541	-0.0220033	-0.0362377	0.000324443	0.0499472	0.238943	-0.196784	0.178141	0.00616747	-0.193439
phos_11175031002	0.0890784	0.0846368	0.274183	-0.2073	-0.0784965	0.0254934	0.134618	-0.0354158	0.0430203	0.00288276	0.110885	0.0159166	0.262024	0.11283
phos_11200031002	0.558082	-0.118429	0.595009	-0.168457	-0.196524	-0.031483	-0.00342856	-0.000644455	0.0210666	0.0925903	-0.0470151	0.259003	0.0688268	-0.0306548
phos_11195031002	0.0183294	0.0661072	0.000100036	-0.202651	-0.236955	-0.00231359	-0.126869	0.171473	-0.0583812	-0.0453881	0.0717697	0.0917489	-0.102547	-0.0073515
phos_11255031002	0.277147	0.0839239	0.199964	-0.307276	-0.249486	0.00669789	-0.0954997	0.0984317	-0.0649213	-0.17242	0.128936	0.0915412	-0.352102	0.0695745
phos_11444031002	-0.0814627	0.0819278	0.0428058	-0.264039	-0.0619223	-0.111122	0.0418558	-0.0808135	-0.106115	0.131269	0.109997	0.172107	-0.167562	0.139364
phos_11001031002	0.333914	0.0435644	0.479719	-0.318824	-0.400902	-0.151062	0.0268621	-0.0632518	-0.176011	0.0235258	-0.00519956	0.106625	0.00302544	-0.0162758
phos_11276031002	-0.317393	-0.0910548	0.0200201	-0.301812	0.00280861	-0.183493	-0.00549882	0.186791	0.0261692	0.165071	-0.137981	0.0929328	-0.284124	0.00830182
phos_11262031002	0.0934356	-0.110559	0.0767742	-0.202366	-0.172271	-0.106547	-0.25776	0.00749488	0.119575	-0.0330928	-0.0381877	0.0188697	0.202006	0.126558
phos_11285031002	-0.294202	0.0897966	-0.136991	0.162613	0.06881	0.166242	0.368632	0.0217299	0.312324	0.0767926	-0.0369685	0.0259792	0.314064	-0.187143
phos_11155031002	0.358653	-0.0296501	0.554517	-0.0814014	-0.222434	-0.0832744	-0.0329499	0.193476	0.330087	-0.345691	-0.161823	-0.279419	0.116717	-0.0316516
phos_11278031002	0.226099	-0.116989	0.371622	-0.23629	0.139719	-0.194727	0.0378743	-0.067005	0.184291	-0.220044	0.0437252	-0.163757	-0.0770319	-0.223598
phos_11050031002	-0.00849306	0.12492	-0.112787	-0.109458	-0.0261002	-0.033807	0.107709	-0.0959471	0.0227801	0.0311765	0.0610154	-0.0380726	0.533302	0.182696
phos_11167031002	-0.306729	0.0931612	-0.626585	-0.273909	-0.10529	-0.413936	0.0637882	-0.143825	-0.0561191	0.18312	0.0740846	0.0816277	0.0456003	-0.0117952
phos_11034031002	-0.631785	0.175698	-0.372465	0.135906	-0.179477	0.104526	-0.0387777	0.114983	-0.145856	0.135993	0.115325	-0.128367	0.421589	0.00643005
phos_11281031002	-0.0497262	-0.0402969	-0.10471	-0.41083	-0.0915535	-0.112033	0.0233654	-0.0419583	0.0815778	-0.12495	-0.0480434	-0.0969955	0.0315906	0.000838857
phos_11008031002	-0.134607	-0.0618102	-0.0967932	0.311673	-0.117206	-0.0945001	-0.192265	-0.0672986	0.210236	-0.127143	0.0937398	-0.30789	0.301931	0.15219
phos_11048041002	-0.607204	0.0882759	-0.504081	0.154451	-0.141467	0.251907	0.132145	0.0611225	0.262959	0.14583	0.167196	0.0415965	0.446648	0.105398
phos_11163041002	0.116538	-0.00847537	0.13096	-0.36719	-0.315715	-0.273698	0.0437126	0.00827992	-0.0554846	0.0553494	0.0158428	0.163345	-0.273881	0.00386482
phos_11180041002	-0.21252	0.0966299	-0.218262	-0.128091	-0.0569097	0.0353964	-0.154117	-0.0673582	0.159681	0.0722354	-0.05637	-0.0197459	0.0604333	0.141247
phos_11017041002	0.169606	0.0373	0.102284	-0.111807	-0.149114	0.225515	0.217754	0.0976189	0.256708	0.00793973	-0.0747418	-0.0883137	0.0793084	-0.0998191
phos_11284041002	0.236871	0.0432579	0.121818	-0.248128	-0.29578	-0.053496	0.0397873	-0.0991243	-0.0774836	-0.094989	-0.011184	0.276547	-0.0677085	-0.112627
phos_11035041002	-0.149275	-0.13205	0.0103123	0.0270602	-0.278147	0.0894024	-0.0644842	0.124093	-0.181958	0.0464044	0.0932415	-0.00533159	-0.149591	0.0266879
phos_11408041002	0.183653	-0.154976	0.455313	-0.271947	-0.309414	-0.0152751	0.0894038	0.162454	0.283989	-0.205989	-0.122337	-0.0206313	-0.157155	0.0325484
phos_11020041002	-0.390609	0.04658	0.0121271	-0.246286	-0.190661	-0.0412998	0.0761494	0.0897292	-0.367415	0.409017	-0.130206	0.0373091	-0.453095	0.051765
phos_11166041002	0.116865	-0.000364976	0.140861	-0.20552	0.011502	-0.167541	0.0149175	0.095902	0.169444	-0.102486	0.0556288	-0.0526937	0.00164638	0.171456
phos_11268041002	-0.133361	-0.0457577	0.0305624	-0.103087	-0.0615411	-0.0879494	-0.143774	-0.081834	-0.0186135	0.0827634	-0.293214	-0.039223	-0.267452	-0.191899
phos_11186041002	-0.0770649	0.0884517	0.0444973	-0.165592	-0.0793458	-0.00413028	-0.0453447	0.100879	0.0448603	-0.0193417	0.0571824	0.0310715	-0.274611	0.0626244
phos_11200041002	0.268567	-0.142504	0.358113	-0.20697	-0.155055	-0.174099	0.0694015	0.0141981	-0.0676548	-0.0743008	-0.0420292	0.11823	-0.0686574	-0.164294
phos_11256041002	0.437122	-0.0893687	0.365528	-0.152543	-0.0722591	-0.0989303	-0.0407537	0.140841	-0.00785203	-0.00230259	0.135948	0.00149542	-0.187288	0.0359614
phos_11033041002	-0.195013	0.0138152	-0.293334	-0.284198	-0.186975	-0.0510961	0.0947753	0.126101	-0.209995	0.0551497	0.12366	0.100769	-0.209621	-0.0484738
phos_11286041002	0.076749	0.124423	0.110901	-0.172293	-0.10202	-0.103327	-0.107673	0.109929	0.0318683	-0.0339716	-0.0444108	0.0415696	-0.0240472	0.0295281
phos_11255041002	0.1589	0.0968258	0.086557	-0.298429	-0.213991	-0.0526802	-0.0359174	0.0905932	0.00757445	-0.0994076	0.148259	0.0743107	-0.185181	-0.0157137
phos_11415041002	-0.0773127	0.262923	-0.0279161	-0.124998	-0.101917	-0.139481	0.100794	-0.0427457	0.0165975	0.312299	-0.0335611	0.209827	-0.00291908	0.293605
phos_11038041002	-0.309583	0.124082	-0.204377	-0.0637099	0.0369262	0.116641	0.0355408	0.18107	0.0116297	0.0890531	-0.296143	0.171981	0.157941	-0.0307179
phos_39651041002	0.0202795	0.189801	0.104794	-0.120943	-0.165795	0.0651652	0.0845818	-0.00967084	-0.0277937	0.0539563	0.113114	0.354262	-0.134292	0.0100757
phos_11446041002	0.215794	0.0779929	-0.0227599	-0.171043	0.0708099	0.191602	-0.0386615	-0.0239285	0.1921	-0.0823553	0.0401177	0.212588	0.203283	0.0474513
phos_11403041002	0.0329019	0.00668777	-0.0898344	-0.208097	-0.116113	-0.163647	-0.085877	-0.0845493	0.0254494	-0.000863655	-0.0966404	-0.0829473	0.166783	-0.0270926
phos_11161041002	0.062794	0.14265	-0.190157	-0.297679	-0.138832	0.0403851	0.0378337	-0.07792	-0.0441461	0.0843428	0.0619093	0.0253098	0.359782	-0.00532373
phos_11262041002	0.0206572	0.0665493	0.12398	-0.0642791	-0.0514274	-0.00162644	-0.272521	-0.0065007	0.156432	-0.0496127	-0.0327369	0.0331535	0.322945	0.1176
phos_11285041002	-0.358465	0.100838	-0.281299	-0.0494817	-0.0589084	0.026966	0.243775	0.108439	0.247682	-0.00539577	-0.100773	-0.185999	-0.0693736	-0.14277
phos_11023041002	0.0802248	0.202242	-0.0354387	-0.406951	-0.0367257	0.00151856	0.0940433	-0.0638025	-0.0228445	-0.0289801	0.0573999	-0.122931	-0.0348738	0.117705
phos_11174041002	0.142253	-0.0405615	0.160918	0.0941891	0.0195383	-0.11715	-0.132552	-0.0460961	0.178115	-0.0685247	-0.0285001	-0.195419	0.454154	-0.017442
phos_11278041002	0.298909	0.0850765	0.109811	-0.17562	-0.135334	-0.00929837	0.133849	-0.100645	0.156844	-0.0980363	0.147594	0.105549	0.351258	-0.0894517
phos_11410041002	0.255501	0.00497694	0.0347759	-0.0313238	0.00586155	-0.0466998	0.115842	-0.075135	-0.0345663	0.14977	0.0960349	-0.0690648	0.496427	0.0873884
phos_11281041002	0.158674	0.0559874	-0.0904876	-0.271092	-0.142828	-0.0848088	0.105647	-0.0579908	0.0356556	0.0631514	-0.0448263	0.030468	0.428814	0.157413
phos_11098011002	0.433196	-0.20717	0.684218	0.0150317	-0.0892852	-0.194361	0.0335606	0.0680926	0.142513	0.030112	-0.0745296	0.238063	0.0252604	-0.0393703
phos_11054011002	-0.00422659	-0.101215	-0.167679	0.167512	0.126698	0.0519161	-0.0718941	0.105055	-0.03043	-0.0161521	0.0778467	-0.135113	0.0419373	-0.208514
phos_11218011002	0.0608751	-0.223698	0.242747	0.0574271	-0.057558	-0.09363	0.0105087	-0.0326883	0.0592037	0.101649	-0.0707812	-0.00406116	0.0856389	0.107815
phos_11313011002	0.169948	0.228266	0.0061262	0.16315	-0.0253994	0.168768	0.081027	-0.0331164	0.0265957	0.0541484	0.032785	0.283154	0.00537781	-0.000206519
phos_11338011002	-0.721068	0.0105613	-0.744766	0.194925	-0.132657	0.0207549	0.0582027	-0.134641	-0.184745	0.108765	0.0930905	0.204643	-0.226765	0.0698531
phos_11240011002	-0.0403058	0.0229054	-0.0597791	0.226847	0.0266904	0.0357254	0.0429881	-0.142635	0.0426331	0.0727682	-0.11273	0.112071	0.182742	-0.0123262
phos_11311011002	0.288082	-0.150326	0.259956	-0.245055	-0.260622	-0.17912	-0.212192	0.0164542	-0.11228	-0.31429	-0.0413101	0.140475	-0.122615	0.0475132
phos_11205011002	0.316792	-0.22236	0.419145	0.0907697	0.140767	-0.187058	-0.366633	0.0732896	0.0712293	-0.235933	-0.113932	0.015387	-0.114618	-0.0722587
phos_11067011002	0.0913382	0.148718	-0.0227716	0.0230698	-0.195883	0.118311	0.147727	-0.0423781	-0.203092	0.0907336	0.0644978	0.178988	0.185075	-0.113941
phos_11234011002	-0.658149	-0.0257929	-0.577229	0.119167	-0.215768	0.190676	0.04019	0.0676117	-0.258748	0.0948848	0.202325	0.0931906	-0.101671	0.241986
phos_11216011002	-0.53209	0.0265909	-0.71263	0.274337	-0.248997	0.264586	0.127143	0.234474	-0.283028	0.0560741	0.29031	0.185525	-0.0781108	0.12594
phos_11088011002	0.169864	-0.120021	-0.00832092	0.334457	0.0164213	0.282705	-0.0818055	0.184014	-0.0366006	-0.0615212	0.160733	0.127546	0.225386	0.0242935
phos_11055011002	-0.13424	0.0497053	-0.0954266	0.119646	0.0495082	0.0705549	-0.133399	-0.30853	-0.00748419	-0.021435	-0.00682174	0.158938	-0.239317	-0.162992
phos_11324011002	-0.21978	0.118081	-0.0201341	-0.104191	-0.0495123	0.107071	0.0321494	-0.292364	-0.0169586	0.230495	-0.0899637	0.456144	-0.196602	0.0498711
phos_11307011002	0.250837	-0.139315	0.270874	-0.122301	-0.114276	-0.0235711	-0.147178	0.198674	0.182984	-0.097458	-0.189791	-0.0201738	-0.0719342	-0.0207627
phos_11207011002	0.130547	-0.0442531	-0.0278953	0.154736	0.0203372	0.0376286	-0.202183	-0.11038	0.0496672	-0.188118	0.18306	-0.0379629	-0.303005	-0.0442278
phos_11051011002	-0.283836	0.225361	-0.265196	-0.00529247	-0.238104	0.0960354	-0.0325816	-0.109154	-0.0661473	0.112777	0.17344	0.157879	-0.286267	0.130982
phos_11210011002	-0.234796	0.0338984	-0.261839	-0.162376	-0.302435	0.110325	0.140799	0.165434	-0.179773	0.148818	0.123943	0.205196	-0.112324	-0.0148784
phos_11237011002	0.0875232	0.0674782	-0.116032	0.11933	0.0486859	0.0100435	0.0137887	0.00692378	-0.0219489	0.00708404	0.0472627	0.169448	0.105361	0.0339952
phos_11321011002	-0.215306	-0.153104	-0.0842292	0.11468	-0.0599792	-0.073991	-0.338849	-0.127654	0.0980573	-0.0420927	-0.0275893	-0.0730386	-0.104042	0.174504
phos_11057011002	-0.0250673	-0.0518713	0.160573	-0.0680218	-0.0728651	0.261979	-0.213237	0.100692	0.050297	-0.0535595	0.0156077	0.0869926	0.232049	0.0762107
phos_11314011002	-0.185083	-0.125024	-0.145007	0.188898	-0.000271529	-0.0491984	-0.259737	-0.0157425	-0.133	0.0420177	0.206618	0.180349	-0.303855	-0.0627555
phos_11202011002	-0.0811698	0.154547	-0.106519	-0.030399	-0.139123	0.0400756	0.159986	-0.100631	0.0935273	0.082037	0.0558088	0.338419	0.166519	0.0826385
phos_11363011002	-0.106819	-0.00151382	-0.0801888	-0.0392008	0.0739596	-0.00803966	0.0940293	-0.0233619	0.0821681	0.127621	0.069881	0.212419	0.109393	0.173658
phos_11225011002	0.288526	-0.0998416	0.237642	0.0595621	-0.0793224	-0.00687072	-0.0339001	-0.00467342	-0.0721906	0.137974	-0.187682	0.134105	-0.116155	-0.259868
phos_11208011002	0.464491	0.0108053	0.273744	0.0698326	-0.108615	-0.10395	0.0538023	-0.0177057	-0.0287959	-0.0270324	-0.0391048	0.0879356	0.00195862	0.118668
phos_11312011002	0.0771194	0.132221	0.0299631	0.0753846	-0.0861241	0.155129	0.139616	-0.0600475	-0.0190345	0.0783366	-0.00782324	0.144548	0.00247392	0.189215
phos_11238011002	0.126047	0.0584572	-0.178268	0.240228	0.173785	0.366483	0.0294756	0.141176	0.00881671	-0.0279848	-0.210223	0.151081	0.400381	-0.121651
phos_11072011002	-0.251444	0.0437412	-0.29573	0.092245	-0.105747	0.163898	0.0423888	0.160799	0.0230621	0.0725732	-0.157805	0.212297	0.15668	-0.0478816
phos_11322011002	-0.393685	-0.0895131	0.0945033	-0.104331	-0.348206	-0.00358189	0.0493596	0.0215997	-0.175925	0.157205	0.0933571	0.0501249	-0.149343	0.122196
phos_11212011002	-0.441341	-0.0191096	-0.43776	0.468233	0.00374748	0.174444	0.00515209	-0.0429907	-0.104548	0.0759848	0.15604	-0.00127786	0.0949409	-0.111057
phos_11357011002	-0.123846	0.12616	-0.229525	0.236926	-0.140288	0.101844	-0.0106239	-0.057725	0.0585208	0.084373	0.0890273	-0.122427	0.188956	-0.205853
phos_11061011002	0.0953517	0.00468468	-0.0941311	0.291353	0.0654754	0.0771373	-0.113433	0.0619299	-0.122203	-0.107207	0.112195	0.0754954	0.0865709	-0.142689
phos_11053011002	0.132551	0.149178	-0.0650155	0.10366	-0.223098	0.183367	-0.0196363	0.0338563	-0.0313562	0.067274	0.0874708	0.184242	0.203343	0.0477301
phos_11355011002	-0.191568	0.158017	-0.196911	0.0317487	-0.231736	0.00611566	0.164837	-0.143351	0.0563264	0.104471	0.00119084	0.220198	0.0829059	0.352136
phos_11096011002	0.407007	-0.0759888	0.649541	-0.13833	-0.0871115	0.114447	-0.210724	0.049606	-0.135714	0.0399063	-0.000810903	0.0657095	-0.0545188	-0.0773306
phos_11364011002	-0.393436	0.0331252	-0.709212	0.186652	0.0947194	0.367916	-0.0820314	0.0554831	-0.139351	0.133811	0.169302	0.162571	0.192571	-0.05854
phos_11064011002	0.19688	0.0498932	0.110862	-0.0676697	-0.268471	-0.123684	-0.00473172	-0.128439	-0.011976	0.0131586	0.0358161	0.167995	-0.0136735	0.146549
phos_11058011002	0.0555434	-0.039172	-0.153722	0.186456	-0.0386725	0.112965	-0.0608621	-0.0869215	-0.0145358	-0.0809564	0.126128	-0.0514163	-0.230875	-0.0458583
phos_11323011002	0.184504	-0.0572373	-0.0463656	0.166475	-0.0164312	0.129193	-0.112188	0.0563682	-0.0908433	0.0568623	-0.00357183	-0.0395787	0.402415	-0.0657359
phos_11071011002	-0.0440165	-0.0158845	0.16116	0.329402	-0.0827329	-0.0753377	-0.0512099	-0.126027	0.0874843	0.044743	-0.158948	0.0194271	0.0577072	0.0142803
phos_11226011002	0.0260694	-0.0608	0.0927303	-0.128566	-0.14691	0.0232457	-0.0525457	-0.0456769	-0.0190345	-0.094244	-0.0240724	0.065633	-0.217116	0.0718673
phos_11325011002	-0.343704	0.0217012	-0.234213	0.430301	0.209937	0.16089	-0.107891	0.211125	0.235559	-0.0670102	-0.247362	0.020689	0.249994	-0.0349748
phos_11235011002	0.112033	0.0257124	0.0415855	0.0580473	-0.101193	0.0242168	-0.00693784	-0.0477612	-0.0149628	-0.098553	0.0240004	0.148154	0.0378617	-0.0306437
phos_11329011002	-0.250088	-0.039585	-0.267228	0.0708953	0.0748708	0.0108741	-0.0478371	-0.00946819	0.045982	0.10096	0.0672442	0.0291349	-0.245411	-0.0107963
phos_11066011002	0.156904	-0.0493338	0.100736	-0.312864	-0.306418	-0.117053	-0.107498	0.101829	-0.0930548	-0.286984	0.111116	0.0588307	-0.31169	0.113997
phos_11319011002	-0.157455	0.0577368	-0.484112	0.014383	0.0804117	-0.0234277	0.0921524	-0.0561679	0.102105	0.150038	-0.116028	-0.197346	0.514786	0.0531392
phos_11249011002	-0.253372	0.136662	-0.277242	0.0503393	-0.184518	0.112124	0.0375454	0.0414584	-0.15803	0.0927179	0.0196623	0.0308349	0.444241	0.00993719
phos_11203011002	0.390742	-0.112945	0.386804	-0.00332657	0.00686751	-0.169631	-0.202637	-0.205284	0.13229	-0.020771	-0.183495	-0.272468	0.245194	0.0609528
phos_11222011002	-0.0882165	-0.0420985	-0.0602336	-0.178869	0.0126528	0.189109	0.282829	0.0745144	0.286833	-0.0591729	-0.134679	-0.288733	0.242905	-0.186518
phos_11206011002	-0.229086	0.00645798	-0.320944	0.0587039	0.211357	0.263271	0.0285416	0.0387821	0.0019104	-0.0100047	-0.0482427	0.0190434	0.419736	-0.0250538
phos_11062011002	-0.0154335	-0.11029	-0.164897	0.0204509	0.0511759	-0.0236573	-0.189107	-0.00667391	-0.0705502	0.0210922	0.225617	0.0956413	0.275497	0.121581
phos_11386011002	0.208394	0.100554	0.0628167	0.0761364	0.0344654	0.0967556	0.0303706	-0.0542899	-0.104752	-0.0360705	-0.292895	-0.290133	0.571195	-0.0241653
phos_11331011002	0.28771	0.00888545	0.402387	-0.0938038	-0.0702468	-0.0333474	-0.0442016	0.05407	0.0158845	-0.0258618	0.139142	-0.165182	0.399715	0.0482708
phos_11246011002	-0.374926	0.0730114	-0.608887	0.268981	-0.08993	0.129818	0.0769343	-0.199129	0.128558	0.326589	-0.223972	0.091835	0.690281	0.0770552
phos_11239011002	0.362871	-0.0356218	0.276608	-0.149497	-0.0492749	-0.0213733	0.0552984	-0.107882	0.0505108	-0.0831865	0.0586906	-0.277011	0.322578	0.0900552
phos_11330011002	-0.212263	-0.0383628	-0.156214	0.0248981	0.0654782	-0.0590225	0.0759512	-0.132604	-0.0348701	-0.0349585	0.148531	-0.142135	0.345772	0.204992
phos_11244011002	0.0647369	0.0898898	-0.068306	-0.0435502	0.0190872	0.0558091	0.145703	-0.117795	0.124037	-0.086447	-0.0436121	-0.311693	0.370052	-0.208535
phos_11306011002	0.348188	0.0179429	0.138473	0.792593	0.0731475	0.130883	-0.0674492	0.0192258	-0.390776	-0.202443	0.0585973	0.0168043	0.443131	-0.0861631
phos_11201011002	0.353801	-0.0108455	0.349414	0.147286	-0.0293414	0.0963243	-0.229018	0.0220018	-0.108169	-0.153646	-0.0429497	-0.207769	0.409072	0.0473407
phos_11236011002	0.241448	-0.0365023	-0.00635106	0.435074	0.169051	0.339303	-0.0989789	-0.0669264	-0.242488	-0.158102	-0.00868574	-0.0895885	0.368986	0.0257853
phos_11065011002	0.282645	-0.0951729	0.266526	0.276717	-0.133832	-0.111563	-0.049129	-0.0146347	-0.224689	0.0364763	0.070132	-0.0278278	0.321486	-0.0398717
phos_11215011002	0.301755	-0.126427	0.298395	-0.348686	-0.201755	-0.125535	-0.0800422	-0.0595609	0.227114	-0.257685	-0.202996	-0.154844	0.634087	0.0809346
phos_11248011002	0.106363	0.0679331	-0.0361086	-0.0376321	0.078607	-0.0354718	0.0505463	-0.0526334	-0.064804	0.0923655	0.00953304	-0.0144002	0.298253	0.0358473
phos_11075011002	0.438421	-0.212616	0.200118	0.136465	-0.100403	-0.182426	-0.129325	-0.143463	0.154193	-0.0625729	0.102981	-0.169997	0.309061	0.0493515
phos_11070011002	0.0235241	0.00193983	0.0579763	0.101025	-0.0341438	0.0540912	-0.00584463	0.0382368	0.0167054	0.0537589	-0.106742	-0.201158	0.317068	-0.0597728
phos_11338021002	-0.60155	0.0270651	-0.515787	0.213967	0.375693	0.0242225	-0.0216781	-0.0911068	0.00125682	0.210173	0.0269642	0.00438495	-0.387828	0.149079
phos_11240021002	-0.268305	-0.122241	-0.291025	0.251788	0.54582	-0.00953447	-0.11756	-0.0512947	0.168911	-0.0103921	-0.0499424	-0.38113	-0.520635	-0.00239501
phos_11055021002	-0.144125	-0.041351	0.00157797	0.123523	0.297696	-0.0870566	0.0452849	-0.0184334	0.041402	-0.0345036	0.103728	-0.0826645	-0.415408	-0.117025
phos_11216021002	-0.146394	-0.148192	-0.367171	0.145211	0.40067	0.0485979	0.0266332	0.220487	-0.0979196	-0.0249102	0.216527	-0.197579	-0.584848	0.0143753
phos_11234021002	-0.376526	-0.145469	-0.575689	0.211463	0.427961	0.165149	0.105294	0.11077	-0.0997598	-0.111111	0.140709	-0.115424	-0.432264	0.225106
phos_11324021002	-0.311745	-0.159207	-0.238878	0.126715	0.679585	-0.0420344	-0.0286868	-0.268592	0.0697939	0.0078374	0.0231607	0.0784013	-0.48432	-0.101611
phos_11307021002	0.0910144	-0.663379	0.542153	0.0243559	1.03918	-0.710167	-0.428081	-0.170158	0.195626	-0.061299	-0.583231	-0.330708	-0.726562	-0.520252
phos_11051021002	-0.308454	0.0654334	-0.315772	0.247914	0.808597	-0.131483	-0.145588	-0.0460584	0.131186	0.0296234	0.200909	-0.124294	-0.597461	-0.0525007
phos_11237021002	0.203376	-0.110229	-0.104206	0.214353	0.51654	-0.191477	-0.0712834	0.106812	0.112518	-0.157064	0.045498	-0.227428	-0.320388	-0.0394618
phos_11321021002	-0.135186	-0.168028	-0.270978	0.173641	0.15718	-0.0465197	-0.271813	-0.112351	0.157982	-0.0250739	0.105023	-0.200029	-0.400501	0.165655
phos_11314021002	-0.143489	-0.187338	-0.11754	0.655256	1.07571	-0.15266	-0.286108	-0.178847	0.149562	0.174759	0.090874	-0.289224	-0.53504	-0.0370527
phos_11208021002	0.52921	-0.0944294	0.350678	-0.043425	0.258176	-0.238342	0.00965695	0.0409203	0.124558	-0.0848934	0.0054803	-0.0731854	-0.305693	-0.0140646
phos_11238021002	0.177999	-0.0861348	-0.187433	0.186039	0.458115	0.144973	-0.102098	0.0558882	0.0529968	-0.112952	-0.209256	-0.214598	-0.0057545	-0.246283
phos_11212021002	-0.417733	-0.0704432	-0.558876	0.266559	0.735487	0.0148231	0.000436518	0.0255977	0.092356	0.0813177	0.137581	-0.333019	-0.29475	-0.161336
phos_11322021002	-0.433415	-0.0365	-0.141764	0.053619	0.180271	0.0697872	0.142182	0.00362557	-0.025355	0.176948	0.160678	-0.313528	-0.494168	0.0626826
phos_11061021002	-0.05257	-0.138844	-0.0706574	0.183736	0.478933	-0.152356	-0.203303	-0.00713918	-0.026342	-0.153844	0.0762052	-0.370365	-0.433008	-0.192348
phos_11058021002	0.313966	-0.176216	0.101917	0.316627	0.657916	-0.15214	-0.138542	-0.122553	0.23092	-0.0690391	-0.0511938	-0.437949	-0.604496	-0.178699
phos_11355021002	-0.0997582	0.0335347	-0.142261	0.308761	0.511026	0.0158254	-0.0256791	-0.0687254	0.15016	-0.123851	0.0351377	-0.127343	-0.299104	0.206602
phos_11066021002	-0.24183	-0.221436	-0.471546	-0.368077	0.0513405	-0.324886	-0.00752617	0.111074	0.0242191	-0.398394	0.141863	-0.168917	-0.552954	0.191674
phos_11211021002	0.293979	-0.256089	0.241977	0.0335366	1.16397	-0.132568	-0.0817464	-0.0113551	0.268847	0.0994919	0.00669185	-0.539654	-0.216392	-0.0476451
phos_11319021002	0.0182537	-0.11024	-0.0308457	-0.0342622	0.17873	-0.0254878	-0.0893929	-0.0506425	0.198179	-0.099015	-0.170371	-0.54504	-0.147123	0.01323
phos_11249021002	-0.174115	-0.0849567	-0.0851431	0.18729	0.816648	0.053701	-0.108506	0.0678524	0.0728759	-0.0594147	0.0864639	-0.4346	-0.313173	-0.132742
phos_11203021002	0.34648	-0.135913	0.319854	0.0507097	0.312416	-0.202615	-0.180466	-0.171725	0.274462	0.0737941	-0.0747191	-0.420158	-0.0769892	-0.00314429
phos_11331021002	0.203744	-0.146565	0.159196	0.0321935	0.209598	-0.208704	-0.0951513	0.136668	0.132772	-0.0119298	0.0613576	-0.450522	0.19432	-0.023672
phos_11246021002	-0.182189	-0.130051	-0.258922	0.352481	0.548311	0.080557	-0.00950965	-0.00952441	0.218258	0.0819841	-0.209101	-0.380766	-0.0428575	-0.0412911
phos_11239021002	0.0908846	-0.106924	-0.0715777	-0.00730659	0.80372	-0.027997	0.0457963	-0.0455235	0.199653	-0.210111	0.187105	-0.594854	-0.0407895	0.046156
phos_11330021002	0.0417726	-0.0175573	0.0443039	0.154244	0.391393	-0.0871463	0.0411775	-0.0930526	0.0576352	0.0161238	0.141741	-0.34956	0.134194	0.0871913
phos_11215021002	0.117539	-0.272014	0.0596791	0.178706	0.779502	-0.258298	-0.247259	0.0865077	0.342961	-0.147481	-0.244422	-0.526224	-0.0611202	-0.00743772
phos_11218031002	-0.258948	-0.2057	-0.110819	0.395197	1.36139	-0.15263	0.0188596	-0.0299466	0.176786	-0.00773486	-0.0290254	-0.189351	-0.0998719	-0.0537509
phos_11313031002	0.0524157	0.0124	-0.100786	0.157827	0.451309	-0.0782588	-0.0264972	-0.0568712	-0.0734675	-0.204874	0.037735	-0.00916357	-0.257097	-0.0824345
phos_11338031002	-0.622157	0.153011	-0.59684	0.180378	-0.125083	0.0997121	0.0838274	-0.0867436	-0.0938177	0.252255	-0.0684499	0.264839	-0.0354386	0.237632
phos_11240031002	-0.1218	0.119829	-0.196835	0.206526	0.313999	0.0758301	-0.0352011	-0.0546125	-0.00258485	0.0876476	-0.0784125	0.00105993	-0.0850965	-0.0555909
phos_11067031002	0.0317871	-0.0160937	-0.0793769	0.700434	0.529843	0.250596	0.0101665	-0.0819086	-0.149128	-0.143801	0.153571	0.115645	-0.15553	-0.31548
phos_11055031002	-0.093294	0.0460998	-0.0470735	0.147588	0.404434	0.0686118	-0.0847756	-0.293986	0.0521184	-0.0673457	-0.0351292	0.105775	-0.239678	-0.175804
phos_11307031002	0.0895345	-0.0474087	0.181117	0.402237	0.448105	0.0828728	-0.00597638	0.130433	0.283521	-0.107611	-0.117642	-0.0953752	-0.0683358	-0.0754949
phos_11207031002	0.232269	0.247605	-0.0439557	-0.0372081	0.181917	-0.126246	0.0851635	-0.0991419	0.104614	0.0954094	0.00799427	-0.0568896	0.0440262	0.115372
phos_11225031002	0.447639	-0.0734267	0.414374	0.110261	0.297139	-0.113696	-0.135226	0.0183323	0.0069691	0.00468871	-0.260567	-0.0210267	-0.377119	-0.296383
phos_11238031002	0.242132	0.0448597	0.0332369	0.365895	0.303561	0.327687	-0.0144944	0.139434	0.0738757	-0.13288	-0.187162	0.14306	0.248415	-0.233401
phos_11212031002	-0.0594935	0.0136275	-0.0834977	0.52817	0.709912	0.086608	-0.0439801	-0.0457704	-0.125696	-0.121709	0.258807	-0.0257495	-0.118169	-0.232868
phos_11357031002	-0.108755	0.165105	-0.192732	0.320246	0.0744843	0.0716387	0.0270025	-0.0700382	0.129771	0.0997673	-0.00881659	-0.252237	0.204858	-0.276861
phos_11061031002	0.0308427	0.00879563	-0.0487166	0.275486	0.25168	-0.100394	-0.217198	0.0433348	-0.087801	-0.142406	0.0347467	-0.0522078	-0.132455	-0.191243
phos_11053031002	0.0599628	0.029102	-0.190966	0.349816	0.62574	0.15221	-0.0262812	0.0877721	0.0588798	-0.0252019	0.0602023	0.00158716	0.0382522	-0.0475539
phos_11364031002	-0.274877	0.0198009	-0.401482	0.310001	0.779553	0.326445	-0.101017	-0.0334713	-0.0864631	0.117288	0.177245	-0.0652264	-0.146639	-0.121533
phos_11325031002	-0.400677	0.104872	-0.205097	0.407664	0.713664	0.316247	0.105716	0.184732	0.271188	-0.0394695	-0.272783	-0.034306	0.0667419	-0.0929681
phos_11235031002	0.17845	0.125582	0.0421592	0.261837	0.397479	0.0508259	-0.00297103	-0.00111724	0.0152822	-0.114296	0.0529861	0.103959	0.0825323	-0.148211
phos_11213031002	0.129244	-0.00898386	0.0560591	-0.0233717	0.389036	-0.0635182	0.0191534	-0.0478334	-0.027271	-0.168012	0.0194897	0.0540258	0.0153832	-0.106269
phos_11249031002	-0.314925	-0.100257	-0.362116	0.512426	0.963297	0.264051	-0.116678	-0.0104114	-0.121662	-0.178857	0.109838	-0.193045	-0.0841132	-0.202071
phos_11203031002	0.193182	0.0891571	0.161745	0.192556	0.235009	-0.0512356	-0.21205	-0.197965	0.153803	-0.0100705	-0.122767	-0.234435	0.243432	-0.0140989
phos_11059031002	-0.00410275	0.0472331	-0.150853	0.132641	0.227935	0.130644	-0.284065	-0.063835	0.148421	0.035883	-0.143996	-0.155133	0.497959	0.040145
phos_11062031002	0.228708	-0.079734	0.143786	-0.0687909	0.310926	-0.0728471	-0.201946	-0.071716	0.00174886	0.0247495	0.0868431	-0.00741865	0.293972	-0.002199
phos_11246031002	-0.505498	0.111133	-0.613087	0.323093	0.223071	0.109293	0.0231427	-0.102569	0.193707	0.205819	-0.182951	-0.120752	0.413366	-0.00668141
phos_11239031002	0.316537	0.0113409	0.175946	0.0408364	0.499587	-0.0706139	0.0683901	-0.054701	0.150614	-0.146727	0.0446562	-0.339904	0.18556	0.00889745
phos_11330031002	0.027653	0.102825	0.130214	0.0855426	0.578025	0.124273	0.113088	-0.0224423	0.0573253	0.058097	0.0641482	-0.16358	0.43462	0.0953124
phos_11201031002	0.392852	0.0231044	0.191034	0.0787421	0.264448	0.143382	-0.0593658	0.0421366	-0.180392	-0.16306	0.169952	-0.111296	0.404707	-0.00705837
phos_11248031002	-0.172629	-0.0443241	-0.312098	0.0467333	0.644431	-0.172354	0.0823623	-0.181932	-0.01939	-0.0748157	0.0695193	-0.14041	0.00806024	-0.0504269
phos_11075031002	0.421144	-0.182489	0.159104	0.050131	0.150327	-0.233371	-0.175258	-0.127244	0.156164	0.0195979	0.0493937	-0.148375	0.25474	-0.0769483
phos_11070031002	-0.0978936	-0.246378	0.0866414	0.569654	1.11005	-0.0303224	-0.146318	0.00976816	0.182117	-0.153934	-0.110828	-0.533533	-0.111662	-0.288467
phos_11098041002	0.123465	-0.0959737	0.345696	0.125624	0.139031	-0.0664725	0.0212187	0.0488863	0.107428	0.111191	-0.0343754	0.170289	0.207714	-0.0773431
phos_11054041002	0.0122408	-0.0799037	-0.065244	0.256998	0.257386	0.0260538	-0.0772588	0.0511798	-0.128219	-0.219668	0.0549274	-0.0491171	0.0727597	-0.216094
phos_11313041002	0.264462	0.124801	0.263136	0.00188336	0.100388	0.0141065	0.0426102	-0.0387348	-0.0980834	-0.116547	0.05095	0.224971	-0.193876	-0.0736179
phos_11338041002	-0.413114	0.248517	-0.344703	0.171883	-0.159625	0.0405289	0.149268	-0.132497	-0.0370275	0.361125	-0.109264	0.258406	0.00713078	0.142848
phos_11240041002	-0.223185	0.132476	-0.204303	0.309917	0.110158	0.0893214	-0.0162386	-0.105099	-0.0802973	-0.0706113	-0.0463243	0.0609231	0.0249589	-0.043253
phos_11067041002	-0.126555	0.0442678	0.0779366	0.418605	0.25402	0.10081	-0.143362	-0.0388032	-0.161971	-0.232104	0.0601115	0.0151673	-0.220071	-0.289107
phos_11216041002	-0.3075	0.0812561	-0.249752	0.0271476	-0.22895	0.111912	0.093514	0.166377	-0.187244	-0.295535	0.276001	0.0767576	-0.215557	0.00655602
phos_11088041002	0.235192	-0.114957	0.158136	0.297399	-0.133819	0.25786	-0.154318	0.161764	-0.154861	-0.249212	0.179887	0.043381	0.187159	-0.0344663
phos_11055041002	-0.0349558	0.138578	-0.0166328	0.216255	-0.0393125	0.0762665	-0.0224465	-0.387148	-0.0450342	-0.0837465	-0.0202726	0.309463	-0.0604119	-0.0726171
phos_11307041002	0.133674	0.0449543	0.107979	0.626116	0.00739564	0.238972	-0.0408919	0.120449	0.217352	-0.133026	0.00530416	0.150455	0.160157	0.0366498
phos_11210041002	-0.222014	0.223822	-0.414674	0.214599	-0.115277	0.148376	0.138992	0.102955	-0.223644	0.0848828	0.0935201	0.34704	0.29788	0.0791569
phos_11202041002	-0.234026	0.0610153	-0.157037	0.0589805	0.0307791	-0.247152	-0.0108861	-0.0260803	0.0570519	0.047082	0.010714	0.0411356	0.00361764	-0.0786841
phos_11363041002	0.17275	-0.0036172	0.0572736	-0.0361774	0.210536	-0.0108594	0.037499	0.0452965	0.102426	0.0719947	0.0165593	0.159885	0.0948745	0.0822357
phos_11312041002	-0.230545	-0.104727	-0.183726	0.264407	0.339114	-0.0458844	0.00250911	0.0268808	-0.0803264	-0.135732	0.0059682	-0.0770781	-0.255144	0.0704661
phos_11072041002	-0.444539	0.0253954	-0.7092	0.319413	0.113732	0.211232	0.0695903	0.0654909	-0.0564681	-0.00299048	-0.15029	0.0938431	0.0849232	-0.083275
phos_11238041002	-0.0921252	0.103374	-0.0980983	0.439942	0.264069	0.154227	-0.220183	0.110058	0.0516179	-0.291785	-0.236342	-0.18387	0.146685	-0.294375
phos_11212041002	0.316589	-0.0172078	0.12582	0.241294	0.112175	0.0935379	-0.12716	0.0718924	-0.107057	-0.0308132	0.118312	0.150602	0.0614375	-0.154348
phos_11061041002	0.25612	-0.136832	0.32072	0.062746	0.270642	-0.181068	-0.251089	-0.00360646	-0.053289	-0.191616	-0.0291582	-0.153442	-0.260742	-0.233405
phos_11096041002	0.210311	0.111645	0.313754	0.141675	0.0320949	0.118268	-0.200377	-0.0400687	-0.148072	-0.00195385	0.112233	0.0482583	0.00613816	-0.057511
phos_11204041002	-0.231743	0.0986177	-0.278664	0.789956	0.48176	0.191634	-0.0892366	-0.0700369	-0.07776	-0.262622	-0.00186706	-0.0515615	-0.113404	-0.0807189
phos_11058041002	0.31136	0.15523	0.151623	0.269164	0.0605923	0.0982961	-0.0393556	-0.18734	-0.0214827	-0.240963	0.142132	0.166294	-0.147138	-0.11865
phos_11064041002	0.169519	-0.0277383	0.152908	-0.0566563	-0.192458	-0.185699	-0.0586285	-0.153921	0.0982577	0.0841753	0.0232088	0.168621	-0.152145	0.109996
phos_11323041002	0.279706	0.0342538	-0.0518377	-0.00807378	-0.101643	-0.0275427	-0.166869	0.109254	-0.116622	0.0231409	-0.03929	0.0545525	0.269617	-0.17329
phos_11071041002	-0.114121	0.0461801	0.123694	0.376814	0.128565	-0.0282841	-0.0401575	-0.108837	0.0429107	-0.0103951	-0.0824017	0.0798797	0.0918951	-0.0598393
phos_11226041002	-0.327455	0.0397114	-0.248557	0.191205	0.0664459	0.0396579	-0.118212	-0.0910206	-0.0272975	-0.0381557	0.0118388	0.0225	-0.137743	0.0316609
phos_11329041002	-0.256929	0.0859325	-0.245511	0.0326513	0.0146572	0.0282633	0.00670234	-0.0375986	0.00633246	0.0850181	0.0274082	0.126732	-0.0789354	0.0329071
phos_11249041002	-0.0216846	0.150228	-0.0481477	0.512041	0.232624	0.0705018	0.00267346	-0.0825461	-0.17607	0.00430813	-0.0642435	-0.060904	0.51796	-0.0679
phos_11203041002	0.22128	0.0121744	0.364249	0.0764752	-0.0685414	-0.081985	-0.251691	-0.163809	0.0948617	-0.0320055	-0.150067	-0.224282	0.256788	0.116486
phos_11222041002	-0.0515939	-0.0411102	-0.175476	0.0856924	0.0196807	0.056677	0.442625	0.0377766	0.199029	-0.248666	-0.115262	-0.169088	0.348053	-0.0696432
phos_11206041002	0.113209	0.00709843	-0.076526	-0.105	0.153852	0.238799	-0.0460372	0.0478995	-0.109614	-0.0989618	0.0872714	0.132696	0.0767516	-0.0321888
phos_11386041002	0.23419	-0.0133331	0.0998674	0.128803	0.297964	0.0858564	-0.0335714	-0.0526198	-0.0598259	-0.149971	-0.229208	-0.328813	0.368454	-0.159964
phos_11246041002	-0.198879	0.0208245	-0.0206804	0.089662	0.0531936	-0.0753818	-0.0225316	-0.191349	0.0300898	0.0592335	-0.289729	-0.164466	0.349895	-0.0300988
phos_11239041002	0.0503716	0.0918465	0.116364	0.365196	0.216178	-0.0338667	-0.083792	-0.144275	-0.00410443	-0.230773	0.111268	-0.226928	0.321749	0.0135695
phos_11330041002	0.0760616	0.0840428	0.246293	0.111529	-0.0568238	-0.00951649	0.0419885	-0.212611	-0.130999	-0.0134804	0.146335	0.104414	0.451447	0.214036
phos_11244041002	0.124461	0.264815	0.0388252	0.052282	-0.0373189	0.196632	0.180434	-0.126462	0.108792	-0.0526991	0.0190753	-0.151008	0.57459	-0.262634
phos_11065041002	-0.036041	0.0508142	-0.108654	0.63582	0.218661	-0.075893	-0.181077	-0.0657214	-0.0785211	0.027932	0.0339968	-0.111554	0.284776	-0.0203662
rna_11004010601	-0.123007	-0.192153	0.0493381	-0.119819	0.00502734	0.506463	-0.115169	-0.000141002	0.00204414	0.243603	-0.0745625	0.0715565	0.193977	-0.0424697
rna_11012010601	-0.0758905	0.0347501	0.130995	0.00460341	0.00421369	-0.143697	-0.0136075	0.0671133	0.126806	-0.442455	-0.196336	0.247415	-0.0647942	0.292827
rna_11018010601	0.0648904	-0.14833	0.0597026	-0.173932	-0.0129568	0.0889058	-0.197419	-0.142164	0.160408	-0.190514	-0.168229	0.254664	-0.186345	0.366411
rna_11021010601	-0.179004	-0.170258	0.00191068	-0.075919	0.0483947	0.333354	-0.0387368	0.0883416	0.169788	-0.0961209	-0.0248448	0.229771	0.00810607	0.329109
rna_11040010601	-0.211301	-0.104836	-0.219745	0.403479	0.0129429	-0.259301	-0.238468	0.138349	-0.0112804	0.110241	0.00152725	-0.185544	-0.00441025	0.180273
rna_11042010601	0.0848334	-0.29964	-0.324615	0.398616	-0.134986	-0.28156	-0.157628	-0.0732439	-0.16647	0.0770551	-0.0827616	-0.127502	-0.0209507	0.134429
rna_11043010601	-0.324237	-0.0796221	-0.101882	-0.290106	0.00648298	0.0197248	0.043174	0.172645	0.0755924	-0.203499	-0.0845965	0.213632	-0.202157	0.284736
[truncated: 400 more rows]
