# Supplementary material for: Integrative Multi-omics Analysis of the Human Skeletal Muscle Response to Endurance or Resistance Exercise: Findings from the Molecular Transducers of Physical Activity Consortium (MoTrPAC)
Source: bioRxiv. 2026 Mar 6:2026.03.04.705181. Preprint. [Version 1] doi: 10.64898/2026.03.04.705181 (PMC13001352; doi:10.64898/2026.03.04.705181)
Supplement: Supplement 6 [file media-6.xlsx]

## Sheet: Legend
Table S5: Phosphoproteome analysis
PTM-SEA(Post-Translational Modification Signature Enrichment Analysis) of the phosphoproteome dataset
id	Set ID
Signature.set.size	Set size
Signature.set.overlap.percent	Percent overlap of input set in signature set for this comparison
pvalue	Nominal pvalue for this comparison
fdr	FDR for this comparison
NES	Normalized Enrichment Score (NES) for this comparison
HIPK3 pY359 phosphosite nearest neighbor table (Pearson correlation > 0.85)
id	site ID
protein_id	protein ID
gene_symbol	gene symbol
confident_score	localization score
confident_site	TRUE if confidently localized
flanking_sequence	-/+7AA flanking sequence around the site
Pearson correlation	pearson correlation coefficient compared to HIPK3 pY359
Overrepresentation Analysis (ORA) of HIPK3 pY359 nearest neighbor analysis (Pearson correlation > 0.85)
contrast	EE/RE shared at each time pointed tested
collection	molecular signature collection used for the analysis; Gene sets include C5 (Gene Ontology), C2 (curated pathways/literature), CELLMARKER (cell type markers), and MITOCARTA (mitochondrial genes)
database	molecular signature database; Gene sets from GOBP (biological processes), GOMF (molecular functions), GOCC (cellular components), REACTOME (pathways), CELLMARKER (cell type markers), WP (WikiPathways), MITOCARTA (mitochondrial genes), PID (Pathway Interaction Database), BIOCARTA (biological pathways), and KEGG_MEDICUS (health/disease pathways from KEGG) were included
set_short	gene set being tested and follows the template [database]_[gene set]
set_size	number of features in the corresponding set that were present in user-supplied background list
set_size_DB	number of features in the set being tested
size_ratio	ratio of the set_size column to the set_size_DB column
set_size_in_input	number of features in the corresponding set that were present in the user-supplied input list
input_size	size of the input list
background_size	size of the background list
p_value	two-sided nominal p-value
adj_p_value	adjusted p-value (Benjamini-Hochberg); adjustment was performed within each contrast and collection
statistic_column	-log10 of the nominal p-value

## Sheet: PTM-SEA_Analysis
id	Signature.set.size	Signature.set.overlap.percent.EE_15min	Signature.set.overlap.percent.EE_3.5hr	Signature.set.overlap.percent.EE_24hr	Signature.set.overlap.percent.RE_15min	Signature.set.overlap.percent.RE_3.5hr	Signature.set.overlap.percent.RE_24hr	pvalue.EE_15min	pvalue.EE_3.5hr	pvalue.EE_24hr	pvalue.RE_15min	pvalue.RE_3.5hr	pvalue.RE_24hr	fdr.pvalue.EE_15min	fdr.pvalue.EE_3.5hr	fdr.pvalue.EE_24hr	fdr.pvalue.RE_15min	fdr.pvalue.RE_3.5hr	fdr.pvalue.RE_24hr	NES.EE_15min	NES.EE_3.5hr	NES.EE_24hr	NES.RE_15min	NES.RE_3.5hr	NES.RE_24hr
PERT-PSP_WORTMANNIN	12	58.3	58.3	58.3	58.3	58.3	58.3	0.160243	0.026263	0.001	0.056112	0.095865	0.058212	0.325615	0.155133	0.023091	0.151622	0.340554	0.292789	-1.8102	-2.638	-4.0789	-2.4047	-2.0801	-2.2286
PERT-PSP_VIRUS_INFECTION	28	25	25	25	25	25	25	0.007707	0.0625	0.165984	0.001	0.832677	0.223124	0.037646	0.238382	0.391975	0.006684	0.956148	0.532523	3.3567	2.2066	1.7296	3.9469	-0.2887	1.5063
PERT-PSP_VEGF	25	20	20	20	20	20	20	0.021231	0.083507	0.794411	0.139959	0.450397	0.385081	0.077759	0.27909	0.911346	0.293799	0.742045	0.660882	2.5567	2.1045	-0.3306	1.8032	-0.9794	1.1686
PERT-PSP_VANADATE	28	21.4	21.4	21.4	21.4	21.4	21.4	0.012295	0.056911	0.034836	0.004	0.590291	0.314115	0.051196	0.238125	0.15028	0.019696	0.832967	0.594474	2.8921	2.3032	2.4706	3.6688	-0.6291	1.2997
PERT-PSP_UV	82	17.1	17.1	17.1	17.1	17.1	17.1	0.001	0.05848	0.003945	0.001	0.051896	0.069034	0.007697	0.238125	0.043929	0.006684	0.246386	0.325351	4.7231	2.3638	3.4422	6.5135	2.389	2.3349
PERT-PSP_U0126	22	40.9	40.9	40.9	40.9	40.9	40.9	0.001	0.168986	0.087221	0.001	0.784394	0.895464	0.007697	0.41471	0.262179	0.006684	0.942015	0.953659	-4.7054	-1.7043	-2.1248	-4.2779	-0.3605	0.1861
PERT-PSP_TORIN1	12	75	75	75	75	75	75	0.071856	0.001	0.007813	0.720157	0.001	0.042389	0.17565	0.018815	0.070175	0.842948	0.017517	0.253493	2.426	-5.258	-3.2698	0.5017	-3.9855	-2.5924
PERT-PSP_TNF	31	35.5	35.5	35.5	35.5	35.5	35.5	0.010331	0.021318	0.02	0.001	0.176591	0.279116	0.044474	0.145726	0.111648	0.006684	0.47056	0.573669	3.1886	2.7734	2.7474	4.833	1.711	1.3663
PERT-PSP_THROMBIN	21	52.4	52.4	52.4	52.4	52.4	52.4	0.001	0.821569	0.529412	0.001	0.809129	0.131213	0.007697	0.91126	0.734812	0.006684	0.954396	0.4166	3.4523	0.3109	0.7285	4.4545	0.3452	1.9289
PERT-PSP_SU11274	10	50	50	50	50	50	50	0.157576	0.001	0.001	0.004158	0.001	0.064706	0.32148	0.018815	0.023091	0.019927	0.017517	0.316063	-1.7805	-4.0559	-3.6607	-2.8553	-3.6434	-2.2775
PERT-PSP_SPHINGOSINE_1_PHOSPHATE	7	71.4	71.4	71.4	71.4	71.4	71.4	0.004082	0.524731	0.77551	0.001	0.855711	0.767892	0.022677	0.777153	0.909836	0.006684	0.957024	0.886653	3.0213	0.8301	0.3908	3.1944	0.2759	0.3264
PERT-PSP_SII_ANGIOTENSIN_2	33	84.8	84.8	84.8	84.8	84.8	84.8	0.012048	0.005747	0.519348	0.001972	0.47561	0.141199	0.050582	0.060005	0.727669	0.011047	0.760908	0.427646	2.8899	-3.2105	-0.8169	3.7937	-0.9175	-1.9132
PERT-PSP_SERUM	44	22.7	22.7	22.7	22.7	22.7	22.7	0.189474	0.271008	0.00625	0.104628	0.648915	0.001	0.363217	0.557161	0.058796	0.23381	0.86522	0.033867	1.6673	1.3395	3.6261	2.0985	0.576	3.5812
PERT-PSP_RAPAMYCIN	36	41.7	41.7	41.7	41.7	41.7	41.7	0.012712	0.755694	0.966135	0.112903	0.395303	0.413592	0.052078	0.879894	0.991518	0.247965	0.690317	0.682159	3.007	-0.4379	0.0532	2.0122	-1.1405	-1.093
PERT-PSP_PHORBOL_ESTER_IONOMYCIN	9	55.6	55.6	55.6	55.6	55.6	55.6	0.060311	0.052023	0.063786	0.001	0.554672	0.597656	0.156317	0.229806	0.22194	0.006684	0.800358	0.789074	2.3793	2.3353	2.1905	4.1376	0.8169	0.6413
PERT-PSP_PHORBOL_ESTER	109	28.4	28.4	28.4	28.4	28.4	28.4	0.001	0.001	0.001	0.001	0.009709	0.004032	0.007697	0.018815	0.023091	0.006684	0.079534	0.075866	6.0906	4.5358	5.5568	6.8375	3.2724	3.6087
PERT-PSP_PDGF	33	21.2	21.2	21.2	21.2	21.2	21.2	0.086705	0.058594	0.013807	0.197719	0.862423	0.515593	0.205824	0.238125	0.089921	0.369903	0.957024	0.741986	2.1274	2.4038	2.7562	1.5959	0.2145	0.8379
PERT-PSP_PD98059	9	66.7	66.7	66.7	66.7	66.7	66.7	0.680412	0.876984	0.975	0.906844	0.166341	0.738636	0.822975	0.93989	0.991518	0.957748	0.454306	0.875241	-0.5453	0.2059	-0.0444	0.1437	-1.7265	-0.4696
PERT-PSP_OKADAIC_ACID	39	28.2	28.2	28.2	28.2	28.2	28.2	0.032692	0.634387	0.877593	0.325253	0.411197	0.156904	0.105781	0.832736	0.967066	0.493219	0.710504	0.45529	2.78	0.6602	0.2322	1.2153	1.0691	-1.7241
PERT-PSP_NOCODAZOLE	111	21.6	21.6	21.6	21.6	21.6	21.6	0.023301	0.385827	0.46723	0.004032	0.085317	0.001	0.083358	0.664407	0.703388	0.019696	0.325874	0.033867	3.1598	1.0788	0.9168	4.1254	2.1381	4.0577
PERT-PSP_LY294002	19	42.1	42.1	42.1	42.1	42.1	42.1	0.174699	0.001	0.001	0.049603	0.001	0.020716	0.346014	0.018815	0.023091	0.136948	0.017517	0.17722	-1.6614	-3.8112	-4.4309	-2.5534	-4.1681	-2.53
PERT-PSP_LPS	12	50	50	50	50	50	50	0.001972	0.417012	0.001	0.001	0.910448	0.319149	0.013174	0.6878	0.023091	0.006684	0.959955	0.594474	3.6908	1.0238	3.4786	4.2885	-0.1559	1.2752
PERT-PSP_LPA	16	50	50	50	50	50	50	0.096838	0.238447	0.023762	0.011765	0.687117	0.231855	0.224629	0.513723	0.120713	0.046695	0.891396	0.542775	2.0893	1.552	2.9082	2.99	-0.503	1.5448
PERT-PSP_IONOMYCIN	8	62.5	62.5	62.5	62.5	62.5	62.5	0.004073	0.543388	0.653144	0.090909	0.212355	0.533058	0.022677	0.784208	0.817714	0.214799	0.509412	0.747116	3.1434	-0.7901	-0.5726	1.9777	-1.5612	-0.7701
PERT-PSP_IONIZING_RADIATION	83	9.6	9.6	9.6	9.6	9.6	9.6	0.001	0.004141	0.090526	0.001	0.006316	0.292636	0.007697	0.048919	0.267442	0.006684	0.059415	0.583658	4.3141	3.6518	2.0797	4.47	3.0755	1.3524
PERT-PSP_INSULIN	75	49.3	49.3	49.3	49.3	49.3	49.3	0.782101	0.533195	0.778	0.754757	0.817248	0.201232	0.894969	0.784208	0.910654	0.860024	0.954396	0.518913	-0.3588	-0.8274	-0.3609	0.3931	-0.3298	1.6176
PERT-PSP_IL_2	15	33.3	33.3	33.3	33.3	33.3	33.3	0.001	0.940358	0.010373	0.001992	0.733467	0.311508	0.007697	0.968696	0.077496	0.011047	0.918063	0.594474	3.567	-0.0896	2.7119	3.5587	-0.433	1.2499
PERT-PSP_IL_1B	12	58.3	58.3	58.3	58.3	58.3	58.3	0.009709	0.024096	0.018939	0.001984	0.506122	0.139764	0.044381	0.145726	0.108104	0.011047	0.769785	0.427646	3.168	2.7783	2.8616	4.5828	0.8595	1.7362
PERT-PSP_IL_1A	10	50	50	50	50	50	50	0.049505	0.053498	0.063158	0.002083	0.517312	0.616842	0.136677	0.232282	0.22127	0.011047	0.775204	0.797343	2.4818	2.3088	2.244	3.959	0.8361	0.6451
PERT-PSP_IGF_1	36	44.4	44.4	44.4	44.4	44.4	44.4	0.041833	0.001	0.001	0.001	0.04499	0.115464	0.122132	0.018815	0.023091	0.006684	0.222803	0.404522	2.4558	4.423	5.191	4.0344	2.4292	2.0058
PERT-PSP_HGF	22	36.4	36.4	36.4	36.4	36.4	36.4	0.048193	0.054795	0.101512	0.001923	0.092843	0.279528	0.136011	0.235758	0.281793	0.011047	0.336889	0.573669	2.3737	2.3434	1.9898	4.0309	2.106	1.3386
PERT-PSP_H2O2	26	23.1	23.1	23.1	23.1	23.1	23.1	0.095427	0.009542	0.750491	0.01751	0.731463	0.294606	0.222372	0.089765	0.897767	0.063085	0.918063	0.583658	2.1323	3.2105	0.386	2.8965	0.4759	1.3016
PERT-PSP_GEFITINIB	26	19.2	19.2	19.2	19.2	19.2	19.2	0.413861	0.021825	0.001	0.078891	0.004132	0.003992	0.614526	0.145726	0.023091	0.197422	0.043733	0.075866	-1.0528	-2.9701	-4.3351	-2.2426	-3.4808	-3.1885
PERT-PSP_FORSKOLIN	20	35	35	35	35	35	35	0.071287	0.797468	0.590361	0.015625	0.949474	0.955166	0.17565	0.904011	0.776952	0.058364	0.981304	0.975545	2.1864	-0.3458	0.6841	2.8544	-0.055	0.0749
PERT-PSP_EXERCISE	18	66.7	66.7	66.7	66.7	66.7	66.7	0.001	0.984344	0.312115	0.001	0.048193	0.001	0.007697	1	0.552806	0.006684	0.232192	0.033867	4.2978	0.0191	1.346	4.2359	2.5749	3.8252
PERT-PSP_EPO	12	41.7	41.7	41.7	41.7	41.7	41.7	0.870079	0.177515	0.001	0.218623	0.107143	0.285141	0.943893	0.429417	0.023091	0.386971	0.361673	0.574807	0.1824	1.7259	3.4816	1.5477	2.0392	1.3354
PERT-PSP_EGF	162	32.1	32.1	32.1	32.1	32.1	32.1	0.001	0.04158	0.001	0.001	0.026	0.31528	0.007697	0.200881	0.023091	0.006684	0.150091	0.594474	6.4006	2.6887	4.2585	8.4609	2.7549	1.2518
PERT-PSP_ARSENITE	9	55.6	55.6	55.6	55.6	55.6	55.6	0.013972	0.39726	0.106426	0.001	0.222664	0.129707	0.055674	0.673912	0.288154	0.006684	0.519427	0.415017	2.7994	1.0824	2.0356	4.0154	1.5385	1.9807
PERT-PSP_ANTI_CD3	70	31.4	31.4	31.4	31.4	31.4	31.4	0.001	0.098485	0.219665	0.001	0.213147	0.761811	0.007697	0.306934	0.466315	0.006684	0.509412	0.886653	5.6216	2.0839	1.5341	6.4833	1.4951	0.3571
PERT-PSP_ANISOMYCIN	16	43.8	43.8	43.8	43.8	43.8	43.8	0.00198	0.198819	0.02947	0.001	0.442913	0.59434	0.013174	0.452628	0.138184	0.006684	0.740132	0.789074	3.4366	1.5992	2.3967	4.2251	0.9893	0.7409
PERT-PSP_AMINO_ACIDS	8	62.5	62.5	62.5	62.5	62.5	62.5	0.311663	0.002028	0.007874	0.570265	0.110454	0.355828	0.505677	0.030751	0.070175	0.726051	0.36385	0.629828	-1.2814	3.2439	3.0623	-0.7501	2.047	1.1998
PERT-P100-PRM_VORINOSTAT	8	87.5	87.5	87.5	87.5	87.5	87.5	0.003984	0.06012	0.220307	0.00994	0.277886	0.178357	0.022677	0.238382	0.466315	0.041473	0.585761	0.48452	-3.2808	-2.1986	-1.5866	-3.1089	-1.3366	-1.6157
PERT-P100-PRM_LOSMAPIMOD	9	55.6	55.6	55.6	55.6	55.6	55.6	0.021277	0.008333	0.57393	0.018	0.04845	0.403162	0.077759	0.079874	0.763237	0.063944	0.232192	0.675242	2.4945	3.2632	0.7136	2.9117	2.401	-1.0281
PERT-P100-PRM_KN-93	5	100	100	100	100	100	100	0.038023	0.538136	0.142035	0.095618	0.606526	0.237452	0.115883	0.784208	0.350934	0.223842	0.837398	0.553328	2.4281	0.8109	1.89	2.0527	-0.6439	1.494
PERT-P100-PRM_DACTOLISIB	10	70	70	70	70	70	70	0.037344	0.03397	0.031621	0.027184	0.118577	0.133595	0.115677	0.172694	0.140906	0.087403	0.374144	0.41674	2.5991	2.306	2.4922	2.6576	1.9926	1.8175
PERT-P100-DIA2_ZEBULARINE	133	42.9	42.9	42.9	42.9	42.9	42.9	0.512097	0.723108	0.036965	0.003781	0.897436	0.753425	0.700632	0.870471	0.156485	0.019598	0.959955	0.886611	0.81	0.4552	-2.6304	3.1451	0.1417	-0.4026
PERT-P100-DIA2_VX-970	175	34.9	34.9	34.9	34.9	34.9	34.9	0.008065	0.00396	0.021782	0.021956	0.111336	0.298246	0.038288	0.04887	0.115493	0.07338	0.36385	0.584615	-3.3246	-3.1274	-2.7927	-2.8846	-1.9102	-1.3225
PERT-P100-DIA2_VU0155056	110	49.1	49.1	49.1	49.1	49.1	49.1	0.241779	0.663327	0.272908	0.214712	1	0.588571	0.422076	0.849951	0.52316	0.384062	1	0.789074	-1.4454	0.5363	1.4459	-1.5313	-0.0011	-0.7002
PERT-P100-DIA2_VORINOSTAT	556	39.6	39.6	39.6	39.6	39.6	39.6	0.328185	0.95069	0.325349	0.15678	0.62749	0.482979	0.522627	0.975658	0.564087	0.316048	0.850209	0.721408	1.1771	-0.0673	-1.2608	1.7453	-0.5938	0.9011
PERT-P100-DIA2_VERTEPORFIN	195	44.1	44.1	44.1	44.1	44.1	44.1	0.711765	0.38171	0.960784	0.375254	0.850202	0.098266	0.844805	0.663784	0.991518	0.543102	0.956148	0.380502	0.4842	-1.1073	0.0632	1.1508	0.2691	2.0927
PERT-P100-DIA2_VERAPAMIL	169	46.2	46.2	46.2	46.2	46.2	46.2	0.029167	0.089844	0.284644	0.001	0.001	0.907173	0.099441	0.296368	0.527792	0.006684	0.017517	0.956108	2.8658	2.0834	1.3747	6.303	5.2085	-0.1275
PERT-P100-DIA2_VEMURAFENIB	150	41.3	41.3	41.3	41.3	41.3	41.3	0.024048	0.740977	0.128713	0.006085	0.046602	0.636015	0.08543	0.875386	0.335314	0.026881	0.227633	0.800683	-2.6174	-0.4417	-1.8645	-3.3949	-2.4576	0.6221
PERT-P100-DIA2_VANDETANIB	213	39.4	39.4	39.4	39.4	39.4	39.4	0.230483	0.238659	0.678643	0.072165	0.133745	0.107784	0.40939	0.513723	0.836773	0.183299	0.404054	0.388256	1.51	1.4614	-0.5311	2.2941	1.9471	-2.0504
PERT-P100-DIA2_UNC1215	113	39.8	39.8	39.8	39.8	39.8	39.8	0.644309	0.977055	0.604743	0.679463	0.089669	0.160396	0.795807	0.996675	0.7851	0.819874	0.332966	0.456117	0.5725	0.0329	-0.6598	-0.5007	-2.1178	-1.7319
PERT-P100-DIA2_UNC-0646	145	44.1	44.1	44.1	44.1	44.1	44.1	0.566735	0.865079	0.011605	0.269231	0.824017	0.291339	0.741625	0.929092	0.082378	0.434188	0.955546	0.583658	-0.7459	-0.1955	-3.3846	1.427	-0.2966	-1.3692
PERT-P100-DIA2_UNC-0321	84	51.2	51.2	51.2	51.2	51.2	51.2	0.14959	0.313725	0.237323	0.01833	0.243852	0.467775	0.310601	0.605362	0.478412	0.064218	0.538596	0.718465	1.7991	-1.2728	-1.4836	2.8366	-1.4133	-0.9306
PERT-P100-DIA2_TRICHOSTATIN_A	194	46.9	46.9	46.9	46.9	46.9	46.9	0.97619	0.523897	0.034908	0.195426	0.946392	0.629002	0.996358	0.777153	0.15028	0.369903	0.981157	0.800683	-0.0315	0.7818	-2.7129	1.6372	-0.09	-0.6313
PERT-P100-DIA2_TRETINOIN	225	47.6	47.6	47.6	47.6	47.6	47.6	0.001	0.001	0.141473	0.001	0.001	0.136546	0.007697	0.018815	0.350934	0.006684	0.017517	0.420397	7.472	5.3478	1.8092	6.8734	5.3138	1.9183
PERT-P100-DIA2_TRAMETINIB	215	50.2	50.2	50.2	50.2	50.2	50.2	0.00616	0.482328	0.065737	0.002033	0.207767	0.087719	0.03068	0.74475	0.225638	0.011047	0.509412	0.354125	3.1464	0.8916	-2.2069	4.2125	1.5964	-2.0708
PERT-P100-DIA2_TOFACITINIB	117	45.3	45.3	45.3	45.3	45.3	45.3	0.885593	0.607803	0.37251	0.31677	0.403614	0.634051	0.949581	0.810404	0.61008	0.482405	0.700249	0.800683	-0.152	0.6467	-1.1232	-1.2033	-1.0731	-0.606
PERT-P100-DIA2_TG101348	150	48	48	48	48	48	48	0.204678	0.594705	0.800403	0.54191	0.654812	0.544681	0.375888	0.803044	0.911346	0.706012	0.869498	0.753945	-1.6401	-0.6827	-0.2976	-0.8037	-0.5526	0.7343
PERT-P100-DIA2_TBB	146	47.3	47.3	47.3	47.3	47.3	47.3	0.642706	0.738494	0.451292	0.225941	0.474849	0.221172	0.795807	0.874487	0.692618	0.394427	0.760908	0.532523	-0.6062	0.3821	-0.9448	-1.4873	-0.9219	-1.5198
PERT-P100-DIA2_TAXOL	183	37.7	37.7	37.7	37.7	37.7	37.7	0.165272	0.005917	0.166667	0.481781	0.54251	0.660714	0.334495	0.060005	0.391975	0.647473	0.79194	0.820974	-1.7343	-2.9613	-1.7038	-0.8849	0.7176	0.5385
PERT-P100-DIA2_TACROLIMUS	198	44.9	44.9	44.9	44.9	44.9	44.9	0.142276	0.365714	0.00998	0.046465	0.194175	0.045175	0.302412	0.654165	0.077496	0.131134	0.491725	0.25785	1.8323	1.1118	3.0818	2.4128	1.5858	2.6499
PERT-P100-DIA2_STAUROSPORINE	597	41.7	41.7	41.7	41.7	41.7	41.7	0.227006	0.745263	0.048319	0.03125	0.767967	0.506931	0.406053	0.878408	0.185684	0.097021	0.93525	0.740207	1.5044	-0.4044	2.4863	2.7776	0.3594	0.8169
PERT-P100-DIA2_SP600125	158	45.6	45.6	45.6	45.6	45.6	45.6	0.857988	0.640535	0.316872	0.973282	0.750958	0.512146	0.939349	0.838639	0.556994	0.982957	0.92655	0.740509	0.1645	0.5956	-1.206	-0.0429	0.432	0.8495
PERT-P100-DIA2_SOTRASTAURIN	170	48.2	48.2	48.2	48.2	48.2	48.2	0.948	0.88	0.292829	0.354906	0.967557	0.125969	0.985743	0.941137	0.5306	0.52243	0.986986	0.415017	0.0824	0.1922	-1.3301	-1.1553	-0.0581	-1.9127
PERT-P100-DIA2_SORAFENIB	209	38.3	38.3	38.3	38.3	38.3	38.3	0.389796	0.287402	0.354776	0.117895	0.421589	0.529183	0.585847	0.570957	0.598758	0.253773	0.718681	0.747059	-1.0481	-1.4131	-1.1416	-1.9236	-0.997	-0.7683
PERT-P100-DIA2_SMER-3	157	47.8	47.8	47.8	47.8	47.8	47.8	0.89391	0.300403	0.787594	0.066794	0.368852	0.819473	0.949581	0.589208	0.911346	0.173139	0.674047	0.917629	0.1707	1.3612	-0.3628	-2.3365	1.0987	-0.3054
PERT-P100-DIA2_SIROLIMUS	100	40	40	40	40	40	40	0.312883	0.001	0.982692	0.099415	0.55666	0.240741	0.505677	0.018815	0.995088	0.226895	0.800358	0.553377	1.2737	3.7582	0.0406	1.9455	0.8215	-1.4957
PERT-P100-DIA2_SEMAGACESTAT	178	46.1	46.1	46.1	46.1	46.1	46.1	0.001	0.186373	0.099796	0.001	0.001	0.343874	0.007697	0.44036	0.280663	0.006684	0.017517	0.616023	6.6776	1.7111	2.0294	7.3676	4.6387	1.2279
PERT-P100-DIA2_SELUMETINIB	197	42.6	42.6	42.6	42.6	42.6	42.6	0.064909	0.020873	0.019157	0.562863	0.303093	0.627812	0.164048	0.145252	0.108131	0.718428	0.623365	0.800683	-2.2835	-2.8516	-2.735	-0.7627	-1.2923	-0.6367
PERT-P100-DIA2_SCH_900776	201	45.8	45.8	45.8	45.8	45.8	45.8	0.245098	0.012739	0.983903	0.335317	0.217228	0.398077	0.423503	0.106088	0.995088	0.505464	0.515474	0.669613	-1.4761	-3.0894	0.0404	-1.2165	-1.5662	1.0735
PERT-P100-DIA2_SALERMIDE	118	44.9	44.9	44.9	44.9	44.9	44.9	0.249035	0.001	0.352941	0.332	0.005882	0.176591	0.428846	0.018815	0.598758	0.501952	0.057466	0.482303	1.432	3.3821	1.1739	1.2625	3.3167	1.6816
PERT-P100-DIA2_RUXOLITINIB	170	38.8	38.8	38.8	38.8	38.8	38.8	0.971209	0.64741	0.572835	0.577075	0.132692	0.219758	0.994706	0.841756	0.763237	0.729239	0.403639	0.532523	0.0557	-0.611	0.6938	-0.6866	-1.8878	-1.53
PERT-P100-DIA2_ROSCOVITINE	169	49.1	49.1	49.1	49.1	49.1	49.1	0.821569	0.176101	0.970339	0.021598	0.144814	0.394572	0.91757	0.428034	0.991518	0.072662	0.417986	0.669613	0.2452	-1.7031	-0.0616	-3.0143	-1.7978	-1.0986
PERT-P100-DIA2_ROLIPRAM	164	48.2	48.2	48.2	48.2	48.2	48.2	0.056566	0.025591	0.280665	0.746094	0.194561	0.930754	0.152332	0.152941	0.527792	0.857501	0.491725	0.964945	2.2242	2.6803	1.3469	0.3942	1.6383	-0.0915
PERT-P100-DIA2_RO4929097	198	43.4	43.4	43.4	43.4	43.4	43.4	0.725338	0.524	0.916155	0.536965	0.531496	0.052104	0.856912	0.777153	0.981871	0.704853	0.783964	0.275718	0.3904	-0.7847	-0.1338	-0.7884	-0.7909	2.3369
PERT-P100-DIA2_RGFP966	161	49.7	49.7	49.7	49.7	49.7	49.7	0.268443	0.697342	0.022358	0.932653	0.684105	0.782197	0.453053	0.858693	0.11709	0.966914	0.891396	0.898996	1.3239	0.478	2.8515	0.0954	-0.4837	0.3252
PERT-P100-DIA2_RESVERATROL	130	46.9	46.9	46.9	46.9	46.9	46.9	0.605416	0.690058	0.004202	0.193089	0.815041	0.030181	0.770805	0.855638	0.043929	0.367674	0.954396	0.22547	0.6632	-0.521	-3.6585	1.6376	-0.2948	-2.7911
PERT-P100-DIA2_REGORAFENIB	253	38.7	38.7	38.7	38.7	38.7	38.7	0.703252	0.350101	0.011299	0.814394	0.526733	0.134538	0.841408	0.634352	0.082378	0.891621	0.783964	0.41674	0.4664	-1.148	3.5711	0.3028	-0.8061	1.861
PERT-P100-DIA2_PS-1145	181	43.1	43.1	43.1	43.1	43.1	43.1	0.285714	0.541502	0.548	0.190083	0.091278	0.758985	0.475878	0.784208	0.746338	0.365765	0.333591	0.886653	1.3035	-0.8002	-0.7538	1.6191	2.0637	-0.3635
PERT-P100-DIA2_PRI-724	151	44.4	44.4	44.4	44.4	44.4	44.4	0.068607	0.314563	0.241379	0.017893	0.505241	0.019108	0.171687	0.605362	0.482759	0.063944	0.769785	0.170298	-2.1768	1.2696	1.4581	-2.93	-0.8868	2.8904
PERT-P100-DIA2_PRAVASTATIN	193	39.9	39.9	39.9	39.9	39.9	39.9	0.026639	0.537718	0.009579	0.004202	0.915984	0.003745	0.09269	0.784208	0.077496	0.019948	0.959955	0.075866	2.4887	-0.7496	3.2263	3.7439	-0.1175	3.3766
PERT-P100-DIA2_PONATINIB	215	46	46	46	46	46	46	0.769388	0.372428	0.045852	0.962745	0.082515	0.821892	0.888293	0.661515	0.180563	0.980109	0.320054	0.917629	0.3446	-1.0918	2.5566	-0.0658	-2.2407	0.2522
PERT-P100-DIA2_PD0325901	122	47.5	47.5	47.5	47.5	47.5	47.5	0.821839	0.660118	0.791583	0.253906	0.424303	0.482688	0.91757	0.849951	0.911346	0.418883	0.720273	0.721408	0.3011	-0.5587	0.3694	-1.41	0.9947	-0.8526
PERT-P100-DIA2_PD-0332991	112	38.4	38.4	38.4	38.4	38.4	38.4	0.008316	0.376842	0.539715	0.014141	0.017787	0.87451	0.038757	0.663784	0.743859	0.054123	0.123022	0.940787	-3.1712	-1.1229	-0.7641	-2.9674	-2.9501	-0.1704
PERT-P100-DIA2_PAZOPANIB	195	47.7	47.7	47.7	47.7	47.7	47.7	0.029821	0.197895	0.172065	0.017045	0.003976	0.007874	0.100994	0.452628	0.397313	0.061851	0.043733	0.106099	-2.605	-1.6167	1.7505	-3.0316	-3.6845	3.5537
PERT-P100-DIA2_OSI-027	131	44.3	44.3	44.3	44.3	44.3	44.3	0.001845	0.942	0.011905	0.001	0.933333	0.451546	0.013174	0.968696	0.082378	0.006684	0.971585	0.70798	3.5005	-0.115	-3.1306	3.8192	-0.097	-0.9479
PERT-P100-DIA2_OLMESARTAN	192	43.2	43.2	43.2	43.2	43.2	43.2	0.403922	0.129094	0.225743	0.741127	0.002041	0.28381	0.603506	0.350706	0.471629	0.855665	0.028485	0.574403	-1.0532	1.925	1.487	0.4078	3.8103	1.3582
PERT-P100-DIA2_OLAPARIB	103	48.5	48.5	48.5	48.5	48.5	48.5	0.315299	0.145098	0.844398	0.262857	0.710938	0.625743	0.506872	0.377999	0.942464	0.428309	0.909713	0.800683	1.2861	-1.8728	-0.2389	1.3955	0.4459	-0.6408
PERT-P100-DIA2_OKADAIC_ACID	185	45.4	45.4	45.4	45.4	45.4	45.4	0.002016	0.001996	0.816495	0.001	0.001	0.587629	0.013174	0.030751	0.921732	0.006684	0.017517	0.789074	4.1614	3.6685	0.2826	3.9464	4.5843	-0.7032
PERT-P100-DIA2_NILOTINIB	118	40.7	40.7	40.7	40.7	40.7	40.7	0.746421	0.813387	0.791498	0.636194	0.444874	0.02045	0.870838	0.907904	0.911346	0.77779	0.740971	0.17722	-0.4151	-0.2856	0.3623	-0.5685	0.9619	3.1175
PERT-P100-DIA2_NICLOSAMIDE	118	46.6	46.6	46.6	46.6	46.6	46.6	0.791506	0.992048	0.093204	0.696787	0.403883	0.207265	0.895512	1	0.270237	0.828962	0.700249	0.524326	0.307	0.0027	2.1527	0.5272	1.0211	1.5819
PERT-P100-DIA2_MS-275	124	43.5	43.5	43.5	43.5	43.5	43.5	0.634146	0.690574	0.001	0.001996	0.121996	0.466942	0.791514	0.855638	0.023091	0.011047	0.380069	0.718465	0.6792	0.5028	-4.4127	3.5099	1.8972	-0.9058
PERT-P100-DIA2_MOMELOTINIB	181	47	47	47	47	47	47	0.001	0.003929	0.39604	0.001	0.014028	0.810176	0.007697	0.04887	0.632667	0.006684	0.103279	0.917629	5.8141	3.5865	1.1159	5.6326	2.984	0.2596
PERT-P100-DIA2_MILRINONE	211	42.2	42.2	42.2	42.2	42.2	42.2	0.637113	0.855212	0.308448	0.276008	0.60757	0.49497	0.792387	0.924357	0.551731	0.438163	0.837398	0.730458	0.5688	-0.245	-1.3029	1.4521	0.6706	-0.8818
PERT-P100-DIA2_METHYLSTAT	95	41.1	41.1	41.1	41.1	41.1	41.1	0.857965	0.033465	0.05814	0.637931	0.357285	0.825462	0.939349	0.172694	0.208396	0.77779	0.670378	0.918861	-0.206	-2.5912	-2.4176	0.5859	-1.1638	-0.2843
PERT-P100-DIA2_LY-294002	163	46	46	46	46	46	46	0.692308	0.057426	0.285132	0.237705	0.213592	0.875969	0.833394	0.238125	0.527792	0.405172	0.509412	0.940787	0.4903	2.4581	-1.3601	1.4853	1.5877	-0.2192
PERT-P100-DIA2_LOSMAPIMOD	179	41.3	41.3	41.3	41.3	41.3	41.3	0.038462	0.147638	0.794466	0.289738	0.087891	0.870518	0.1163	0.381645	0.911346	0.454281	0.330729	0.939006	2.5841	1.7709	0.3619	1.3026	2.1737	-0.1834
PERT-P100-DIA2_LENALIDOMIDE	188	44.1	44.1	44.1	44.1	44.1	44.1	0.148221	0.019881	0.8	0.52183	0.239382	0.330078	0.310601	0.142245	0.911346	0.68676	0.53336	0.60338	-1.8412	-2.871	-0.2834	-0.8158	-1.4631	1.2149
PERT-P100-DIA2_LAPATINIB	208	40.9	40.9	40.9	40.9	40.9	40.9	0.069498	0.582834	0.32043	0.094862	0.232108	0.610442	0.173064	0.803044	0.558597	0.223101	0.524991	0.793244	-2.2535	-0.6585	1.2792	-2.0583	-1.4715	-0.6693
PERT-P100-DIA2_KU-55933	110	50	50	50	50	50	50	0.747412	0.804527	0.002012	0.458498	0.155689	0.209524	0.870838	0.906208	0.030428	0.621333	0.43859	0.524326	-0.3921	0.2614	3.7859	-0.8826	1.6951	1.5835
PERT-P100-DIA2_KN-93	141	46.1	46.1	46.1	46.1	46.1	46.1	0.006098	0.735294	0.942116	0.010183	0.842324	0.543689	0.03068	0.872732	0.989904	0.041719	0.956148	0.753945	-3.7579	0.4288	-0.0865	-3.4379	-0.2746	-0.7032
PERT-P100-DIA2_KN-62	200	29.5	29.5	29.5	29.5	29.5	29.5	0.008147	0.841176	0.060665	0.033195	0.876016	0.239583	0.038319	0.917525	0.215511	0.099989	0.957024	0.553377	3.5627	0.2843	-2.3064	2.7343	0.2121	-1.4711
PERT-P100-DIA2_JQ1-S	131	44.3	44.3	44.3	44.3	44.3	44.3	0.75	0.826923	0.233871	0.252446	0.128107	0.272912	0.871854	0.913499	0.478412	0.418883	0.394415	0.573669	0.4162	0.2824	-1.4987	1.4184	-1.9301	-1.3954
PERT-P100-DIA2_ISOPROTERENOL	185	44.9	44.9	44.9	44.9	44.9	44.9	0.871429	0.542744	0.295503	0.692	0.745098	0.365344	0.943893	0.784208	0.532325	0.827144	0.92655	0.63595	0.183	0.7896	-1.2653	0.4729	0.3627	-1.1594
PERT-P100-DIA2_IPI145	202	39.6	39.6	39.6	39.6	39.6	39.6	0.006135	0.013917	0.043825	0.001	0.052632	0.229602	0.03068	0.111348	0.173929	0.006684	0.247295	0.542775	-3.8498	-3.0134	-2.439	-4.489	-2.3743	-1.459
PERT-P100-DIA2_IMATINIB	170	38.8	38.8	38.8	38.8	38.8	38.8	0.951515	0.612774	0.544699	0.35124	0.57115	0.533865	0.985743	0.812407	0.746119	0.518691	0.812729	0.747116	0.0581	-0.6674	0.7832	1.1607	0.6928	-0.7334
PERT-P100-DIA2_IBRUTINIB	207	39.6	39.6	39.6	39.6	39.6	39.6	0.048828	0.002096	0.569697	0.257485	0.60479	0.752809	0.136289	0.030751	0.761595	0.423309	0.837398	0.886611	-2.4135	-3.6284	0.7123	-1.3962	-0.6443	-0.3943
PERT-P100-DIA2_GSK525762A	116	42.2	42.2	42.2	42.2	42.2	42.2	0.452756	0.008197	0.040084	0.132937	0.122699	0.255965	0.646067	0.079874	0.166909	0.281382	0.380069	0.565349	0.8995	3.5925	-2.7366	1.8399	1.8607	-1.4864
PERT-P100-DIA2_GSK126	181	45.9	45.9	45.9	45.9	45.9	45.9	0.555102	0.078156	0.157058	0.008163	0.053061	0.903292	0.734354	0.271941	0.374335	0.035144	0.247295	0.953997	0.7724	2.2219	-1.7761	3.2799	2.3093	0.1684
PERT-P100-DIA2_GSK1210151A	148	46.6	46.6	46.6	46.6	46.6	46.6	0.553061	0.766	0.690476	0.700803	0.688976	0.047619	0.733564	0.882376	0.845644	0.828962	0.891396	0.268783	0.7532	-0.3606	-0.5477	-0.5122	-0.5239	-2.7435
PERT-P100-DIA2_GSK-J4	80	51.2	51.2	51.2	51.2	51.2	51.2	0.645418	0.604331	0.6	0.05838	0.142857	0.275574	0.795807	0.810404	0.785001	0.156661	0.417077	0.573669	0.5728	-0.6546	-0.7064	2.182	1.8194	1.3586
PERT-P100-DIA2_GOSSYPETIN	155	43.9	43.9	43.9	43.9	43.9	43.9	0.01006	0.060311	0.584871	0.001	0.001	0.650485	0.044474	0.238382	0.773489	0.006684	0.017517	0.813908	3.3501	2.4426	-0.6994	5.2529	5.5058	-0.6181
PERT-P100-DIA2_GINKGETIN	81	39.5	39.5	39.5	39.5	39.5	39.5	0.96748	0.394422	0.380414	0.913481	0.789579	0.05071	0.992888	0.672371	0.615447	0.962756	0.946005	0.271165	-0.0465	-1.0482	-1.1298	0.1155	0.3359	-2.4616
PERT-P100-DIA2_GELDANAMYCIN	111	40.5	40.5	40.5	40.5	40.5	40.5	0.179592	0.15507	0.015444	0.001	0.060852	0.209016	0.35225	0.389977	0.095678	0.006684	0.273564	0.524326	1.7029	-1.8335	-2.9601	5.1034	2.3546	-1.6633
PERT-P100-DIA2_GEFITINIB	205	45.4	45.4	45.4	45.4	45.4	45.4	0.012605	0.040816	0.89942	0.019531	0.139059	0.469548	0.05206	0.199372	0.978236	0.067496	0.415542	0.718465	2.9621	2.5401	0.1563	2.9256	1.8375	-0.8998
PERT-P100-DIA2_FLECAINIDE	204	43.6	43.6	43.6	43.6	43.6	43.6	0.005976	0.193676	0.041916	0.022917	0.815842	0.624506	0.03068	0.447964	0.172496	0.076089	0.954396	0.800683	3.2273	1.6576	2.5533	2.9537	-0.3016	0.6026
PERT-P100-DIA2_FLAVOPIRIDOL	193	46.6	46.6	46.6	46.6	46.6	46.6	0.687755	0.688889	0.308448	0.287425	0.198413	0.001912	0.82988	0.855638	0.551731	0.452049	0.49652	0.051107	0.5001	0.4926	1.328	1.3202	1.5375	3.822
PERT-P100-DIA2_EXIFONE	174	40.2	40.2	40.2	40.2	40.2	40.2	0.169261	0.922432	0.545455	0.550847	0.034221	0.927619	0.338521	0.962531	0.746119	0.712977	0.184936	0.963662	1.7603	0.1117	0.7284	0.7495	2.6262	0.1084
PERT-P100-DIA2_EX527	148	43.9	43.9	43.9	43.9	43.9	43.9	0.431335	0.104938	0.263265	0.144578	0.755102	0.704062	0.631464	0.31358	0.508693	0.299161	0.92655	0.859484	-1.0172	-2.0112	-1.3974	1.7993	0.3778	-0.5006
PERT-P100-DIA2_EVEROLIMUS	106	35.8	35.8	35.8	35.8	35.8	35.8	0.099804	0.002101	0.076772	0.414226	0.074786	0.727273	0.229278	0.030751	0.245283	0.5829	0.306383	0.875241	-1.9835	-4.3149	-2.2938	-1.0682	-2.1816	-0.4824
PERT-P100-DIA2_ETOPOSIDE	117	47.9	47.9	47.9	47.9	47.9	47.9	0.003906	0.001	0.947686	0.090535	0.001	0.568317	0.022677	0.018815	0.991518	0.214799	0.017517	0.774008	3.1503	5.8578	0.0883	2.2423	4.8807	0.7424
PERT-P100-DIA2_ERLOTINIB	224	45.5	45.5	45.5	45.5	45.5	45.5	0.649899	0.214425	0.751553	0.969636	0.108434	0.15812	0.799392	0.479858	0.897767	0.981225	0.362397	0.45529	-0.6296	-1.5411	0.4025	0.0409	-2.0689	-1.7707
PERT-P100-DIA2_EPZ004777	126	48.4	48.4	48.4	48.4	48.4	48.4	0.039548	0.020243	0.001	0.002058	0.01002	0.532787	0.118122	0.142825	0.023091	0.011047	0.079534	0.747116	2.5521	2.8058	-3.3032	3.7223	3.1304	-0.8391
PERT-P100-DIA2_EPZ-5687	108	39.8	39.8	39.8	39.8	39.8	39.8	0.621457	0.003984	0.016563	0.734694	0.190965	0.118343	0.783376	0.04887	0.098989	0.852111	0.489951	0.410921	0.6204	-3.2076	-2.671	0.4082	-1.6248	-1.9289
PERT-P100-DIA2_EPZ-5676	146	43.8	43.8	43.8	43.8	43.8	43.8	0.185804	0.091278	0.001	0.866667	0.900398	0.018672	0.360251	0.297682	0.023091	0.93366	0.959955	0.170298	-1.6222	-2.0852	-4.3237	0.2244	-0.1156	-2.8466
PERT-P100-DIA2_ENDOTHELIN	204	38.2	38.2	38.2	38.2	38.2	38.2	0.578125	0.884393	0.465209	0.227099	0.304688	0.353306	0.7454	0.943848	0.703351	0.39509	0.624118	0.62755	0.6916	-0.2	-0.8606	1.4831	1.2759	-1.183
PERT-P100-DIA2_DOXORUBICIN	245	43.3	43.3	43.3	43.3	43.3	43.3	0.030801	0.682828	0.274549	0.026639	0.642147	0.524621	0.10294	0.854376	0.524327	0.086196	0.862991	0.744435	2.7199	0.5414	1.3827	2.7157	-0.5727	-0.7977
PERT-P100-DIA2_DMSO	588	41	41	41	41	41	41	0.218107	0.798419	0.910816	0.065891	0.054622	0.842424	0.391514	0.904011	0.978776	0.172541	0.249981	0.924241	-1.5195	0.3399	-0.1701	2.274	2.3124	0.2307
PERT-P100-DIA2_DINACICLIB	151	41.1	41.1	41.1	41.1	41.1	41.1	0.611969	0.578947	0.114754	0.755061	0.116424	0.077821	0.775263	0.801377	0.30521	0.860024	0.373879	0.352974	-0.6541	0.7113	1.9824	-0.3636	-1.8777	2.0891
PERT-P100-DIA2_DEXAMETHASONE	115	43.5	43.5	43.5	43.5	43.5	43.5	0.118952	0.78501	0.247967	0.691715	0.662626	0.608782	0.262728	0.896629	0.490146	0.827144	0.872057	0.793244	2.0206	0.3635	1.443	0.4914	0.5604	-0.641
PERT-P100-DIA2_DECITABINE	150	37.3	37.3	37.3	37.3	37.3	37.3	0.480769	0.342268	0.025105	0.785106	0.434238	0.97732	0.672812	0.632262	0.123817	0.878489	0.728029	0.987034	-0.8753	-1.2009	-2.8569	-0.3049	-1.0359	-0.0382
PERT-P100-DIA2_DAUNORUBICIN	262	38.2	38.2	38.2	38.2	38.2	38.2	0.17505	0.458	0.539957	0.100394	0.514451	0.25462	0.346014	0.72597	0.743859	0.227679	0.773198	0.564834	1.7396	0.8833	0.7596	2.0972	0.8034	-1.3841
PERT-P100-DIA2_DASATINIB	193	48.2	48.2	48.2	48.2	48.2	48.2	0.310811	0.005769	0.05482	0.441296	0.773279	0.043912	0.505677	0.060005	0.19892	0.609578	0.937532	0.253493	1.3336	-3.3926	-2.3412	0.9515	-0.3142	-2.6454
PERT-P100-DIA2_DACTOLISIB	160	40	40	40	40	40	40	0.001	0.615702	0.17495	0.001	1	0.230315	0.007697	0.812407	0.402148	0.006684	1	0.542775	4.6679	-0.6678	1.6945	4.0171	-0.003	1.5349
PERT-P100-DIA2_CYCLOSPORINE	240	43.3	43.3	43.3	43.3	43.3	43.3	0.992079	0.134576	0.255187	0.798793	0.00611	0.088531	0.997868	0.361716	0.498596	0.884067	0.058564	0.354125	-0.0115	-1.8544	-1.441	0.3051	-3.2685	-2.1744
PERT-P100-DIA2_CURCUMIN	114	49.1	49.1	49.1	49.1	49.1	49.1	0.895372	0.383158	0.171079	0.458661	0.904472	0.765873	0.949581	0.663784	0.397313	0.621333	0.959955	0.886653	0.1411	-1.076	1.7277	-0.9153	-0.1632	-0.3598
PERT-P100-DIA2_CRIZOTINIB	234	37.6	37.6	37.6	37.6	37.6	37.6	0.003968	0.588353	0.400802	0.029787	0.864971	0.012295	0.022677	0.803044	0.638267	0.093987	0.957024	0.127467	3.3837	0.6614	-1.036	2.7467	0.1962	-2.9818
PERT-P100-DIA2_CPI-169	170	53.5	53.5	53.5	53.5	53.5	53.5	0.920168	0.142	0.104	0.058939	0.077947	0.102616	0.969804	0.371835	0.285578	0.156759	0.311787	0.380502	-0.1303	1.7687	-2.0511	2.3882	2.0662	-1.9548
PERT-P100-DIA2_COMPOUND_E	194	44.3	44.3	44.3	44.3	44.3	44.3	0.183752	0.562376	0.205508	0.235632	0.483806	0.192913	0.359024	0.791377	0.448061	0.404396	0.760908	0.510417	1.6483	-0.7561	-1.5588	-1.4367	-0.8795	-1.6873
PERT-P100-DIA2_CI-994	153	39.2	39.2	39.2	39.2	39.2	39.2	0.001	0.09165	0.89022	0.001	0.27451	0.513109	0.007697	0.297682	0.974637	0.006684	0.583799	0.740509	4.8071	2.1038	0.1686	4.6166	1.3451	-0.8298
PERT-P100-DIA2_CHIR99021	148	39.2	39.2	39.2	39.2	39.2	39.2	0.001923	0.002119	0.499006	0.001	0.004065	0.331384	0.013174	0.030751	0.716088	0.006684	0.043733	0.60338	4.2778	3.2933	0.9194	3.6232	3.4278	-1.268
PERT-P100-DIA2_CERITINIB	215	39.5	39.5	39.5	39.5	39.5	39.5	0.765152	0.468504	0.635628	0.27234	0.002075	0.034274	0.885415	0.735827	0.80927	0.435737	0.028485	0.248733	0.3798	-0.9199	0.5775	-1.3256	-3.6666	-2.5765
PERT-P100-DIA2_CC-401	154	45.5	45.5	45.5	45.5	45.5	45.5	0.416136	0.051282	0.278689	0.793037	0.120332	0.408537	0.614526	0.22852	0.527792	0.881011	0.377337	0.680448	1.0231	-2.4803	-1.4005	-0.3017	-2.0541	-1.0574
PERT-P100-DIA2_CARFILZOMIB	190	41.6	41.6	41.6	41.6	41.6	41.6	0.831301	0.182927	0.052525	0.248555	0.842975	0.037113	0.926098	0.437161	0.19411	0.415348	0.956148	0.253493	-0.279	-1.6933	-2.3235	-1.4492	-0.2462	-2.5201
PERT-P100-DIA2_CALPAIN_INHIBITOR_II	139	46.8	46.8	46.8	46.8	46.8	46.8	0.563008	0.558522	0.076023	0.803758	0.958254	0.610548	0.739039	0.790331	0.24443	0.887628	0.986986	0.793244	0.6715	-0.7775	-2.1748	0.3478	-0.0719	0.659
PERT-P100-DIA2_CABOZANTINIB	188	45.2	45.2	45.2	45.2	45.2	45.2	0.241736	0.351297	0.043307	0.763209	0.142857	0.801887	0.422076	0.634352	0.173929	0.862313	0.417077	0.911317	-1.4115	-1.1111	2.5885	-0.4141	-1.8392	0.3532
PERT-P100-DIA2_C646_(CHEMBL1797936)	146	45.9	45.9	45.9	45.9	45.9	45.9	0.941057	0.926531	0.601113	0.925926	0.545977	0.099609	0.985684	0.962531	0.785001	0.964798	0.792463	0.380502	-0.1086	0.1257	0.6452	-0.1018	0.779	-2.0115
PERT-P100-DIA2_BYL719	141	41.8	41.8	41.8	41.8	41.8	41.8	0.153543	0.097252	0.556863	0.042	0.156863	0.040241	0.315789	0.304962	0.751227	0.122621	0.43859	0.253493	-1.8105	-2.0314	0.7117	-2.5938	-1.7341	2.5291
PERT-P100-DIA2_BOSUTINIB	259	42.9	42.9	42.9	42.9	42.9	42.9	0.568548	0.685328	0.96146	0.966736	0.233266	0.760736	0.741625	0.855397	0.991518	0.980243	0.524991	0.886653	-0.6717	-0.5109	0.0595	0.0484	-1.5062	-0.3845
PERT-P100-DIA2_BORTEZOMIB	141	39.7	39.7	39.7	39.7	39.7	39.7	0.988166	0.905325	0.826962	0.471287	0.451362	0.481188	0.997868	0.956144	0.931478	0.63505	0.742045	0.721408	-0.0205	-0.1376	0.2664	0.9046	0.9608	-0.8995
PERT-P100-DIA2_BMS-906024	213	39.9	39.9	39.9	39.9	39.9	39.9	0.018828	0.004	0.371542	0.002041	0.001934	0.63834	0.07138	0.04887	0.61008	0.011047	0.028485	0.800683	-2.8557	-3.4379	-1.0441	-4.4049	-3.8139	0.5415
PERT-P100-DIA2_BMS-345541	124	44.4	44.4	44.4	44.4	44.4	44.4	0.447368	0.576132	0.367063	0.339882	0.174349	0.005929	0.642064	0.799658	0.606986	0.508395	0.46862	0.091851	0.9388	-0.743	1.1731	1.1667	1.7439	3.6218
PERT-P100-DIA2_BIX-01338	132	46.2	46.2	46.2	46.2	46.2	46.2	0.056974	0.057884	0.001	0.232422	0.167969	0.128571	0.152332	0.238125	0.023091	0.402933	0.4563	0.415017	-2.5352	-2.4303	-4.5754	-1.4996	-1.7638	-1.9582
PERT-P100-DIA2_BIX-01294	118	43.2	43.2	43.2	43.2	43.2	43.2	0.571977	0.43002	0.002	0.982107	0.460123	0.129897	0.741625	0.704894	0.030428	0.987661	0.751583	0.415017	-0.6329	-0.9947	-3.8439	0.0151	-0.9257	-1.9655
PERT-P100-DIA2_BELINOSTAT	111	40.5	40.5	40.5	40.5	40.5	40.5	0.539924	0.673469	0.141079	0.273453	0.142285	0.206439	0.722409	0.849951	0.350934	0.435737	0.417077	0.524326	0.8043	0.5631	-1.8686	1.351	1.8549	-1.5581
PERT-P100-DIA2_BAFILOMYCIN_A1	75	52	52	52	52	52	52	0.320513	0.148	0.091286	0.001	0.001	0.011673	0.513629	0.381645	0.267575	0.006684	0.017517	0.127467	1.3069	1.8518	2.0315	4.499	3.7475	2.9873
PERT-P100-DIA2_AXITINIB	279	40.1	40.1	40.1	40.1	40.1	40.1	0.357422	0.399602	0.605825	0.823529	0.584158	0.690763	0.552508	0.674412	0.7851	0.894036	0.826609	0.849655	-1.1536	-1.1204	-0.605	-0.262	-0.7335	0.4685
PERT-P100-DIA2_AR_A014418	159	44.7	44.7	44.7	44.7	44.7	44.7	0.449304	0.022727	0.080321	0.166352	0.6	0.472112	0.642948	0.145726	0.249443	0.331398	0.837398	0.720218	0.9526	-3.1346	-2.2343	1.7502	-0.616	0.9298
PERT-P100-DIA2_AMIODARONE	248	44	44	44	44	44	44	0.788618	0.997963	0.086172	0.631683	0.372849	0.826613	0.894969	1	0.26139	0.776986	0.674047	0.918861	-0.3477	0.0081	2.1226	0.5927	1.085	0.2756
PERT-P100-DIA2_AFURESERTIB	161	44.1	44.1	44.1	44.1	44.1	44.1	0.057851	0.497121	0.943137	0.031434	0.004024	0.863281	0.153065	0.760655	0.989904	0.097021	0.043733	0.936898	-2.3222	-0.8903	0.0999	-2.7358	-3.6306	0.2286
PERT-P100-DIA2_1271738-62-5	101	48.5	48.5	48.5	48.5	48.5	48.5	0.796813	0.827184	0.579055	0.860294	0.228846	0.900391	0.897519	0.913499	0.768042	0.92985	0.523666	0.953997	0.3365	-0.2845	0.6279	0.2026	-1.4992	-0.153
PERT-P100-DIA_STAUROSPORINE	8	62.5	62.5	62.5	62.5	62.5	62.5	0.506796	0.294922	0.831197	0.115308	0.253359	0.680392	0.698968	0.580699	0.932114	0.251326	0.554769	0.840971	0.8469	-1.3089	-0.2569	1.9251	-1.4563	-0.5192
PERT-P100-DIA_C646_(CHEMBL1797936)	6	83.3	83.3	83.3	83.3	83.3	83.3	0.78178	0.696907	0.633466	0.575372	0.905242	0.279678	0.894969	0.858693	0.808545	0.7289	0.959955	0.573669	-0.3719	0.4997	0.6537	-0.6773	0.1904	-1.3589
PATH-WP_Translation_inhibitors_in_chronically_activated_PDGFRA_cells	18	66.7	66.7	66.7	66.7	66.7	66.7	0.001	0.532692	0.759184	0.001	0.387597	0.07045	0.007697	0.784208	0.899767	0.006684	0.681312	0.325351	4.6252	-0.8015	0.4274	4.0775	1.146	2.1008
PATH-WP_PI3K-Akt_signaling_pathway	51	33.3	33.3	33.3	33.3	33.3	33.3	0.786448	0.930818	0.291322	0.209346	0.107505	0.919132	0.894969	0.964374	0.5306	0.376209	0.361673	0.958955	-0.3656	0.1089	-1.3269	-1.5873	-1.9915	0.1311
PATH-WP_Non-small_cell_lung_cancer	16	56.2	56.2	56.2	56.2	56.2	56.2	0.003891	0.197628	0.718623	0.090211	0.004016	0.829374	0.022677	0.452628	0.867128	0.214799	0.043733	0.919917	3.1743	-1.6702	-0.458	1.942	-3.1704	-0.2685
PATH-WP_Hepatitis_B_infection	15	40	40	40	40	40	40	0.001	0.003937	0.001	0.009843	0.197697	0.539499	0.007697	0.04887	0.023091	0.041473	0.49652	0.750864	3.5968	3.4593	3.5522	3.4018	1.6238	0.7368
PATH-NP_TWEAK_PATHWAY	18	55.6	55.6	55.6	55.6	55.6	55.6	0.001	0.047431	0.014028	0.001	0.361446	0.480167	0.007697	0.219495	0.090206	0.006684	0.670378	0.721408	4.1939	2.4017	2.8202	5.4014	1.1441	0.936
PATH-NP_TSLP_PATHWAY	173	31.8	31.8	31.8	31.8	31.8	31.8	0.001	0.335484	0.003724	0.001	0.211832	0.015414	0.007697	0.62427	0.043929	0.006684	0.509412	0.147744	5.5677	1.1963	3.5848	7.4559	1.5921	2.9356
PATH-NP_TSH_PATHWAY	13	38.5	38.5	38.5	38.5	38.5	38.5	0.772222	0.003824	0.065737	0.961255	0.336756	0.624746	0.889544	0.04887	0.225638	0.980109	0.648	0.800683	-0.3696	3.8091	2.1973	-0.0816	1.2308	0.628
PATH-NP_TNF_ALPHA_PATHWAY	13	38.5	38.5	38.5	38.5	38.5	38.5	0.786749	0.001	0.080972	0.960396	0.334702	0.593573	0.894969	0.018815	0.249443	0.980109	0.648	0.789074	-0.3597	3.3819	2.2414	-0.0831	1.2231	0.6611
PATH-NP_TIE2_PATHWAY	83	28.9	28.9	28.9	28.9	28.9	28.9	0.001	0.129098	0.226531	0.001	0.064453	0.262231	0.007697	0.350706	0.471629	0.006684	0.284715	0.569288	4.1965	1.8911	1.5261	6.2392	2.2036	1.3776
PATH-NP_T_CELL_RECEPTOR_PATHWAY	42	14.3	14.3	14.3	14.3	14.3	14.3	0.001	0.590726	0.004237	0.001957	0.600379	0.510288	0.007697	0.803044	0.043929	0.011047	0.837398	0.740509	3.4336	0.7073	3.4096	3.6728	-0.7069	0.8398
PATH-NP_PROLACTIN_PATHWAY	167	11.4	11.4	11.4	11.4	11.4	11.4	0.139676	0.240741	0.799213	0.169173	0.302419	0.852772	0.298132	0.51448	0.911346	0.3331	0.623365	0.929632	-1.9018	-1.4788	-0.3735	-1.7088	-1.355	0.2729
PATH-NP_OXYTOCIN_PATHWAY	25	36	36	36	36	36	36	0.001	0.074899	0.01004	0.001	0.523077	0.433333	0.007697	0.266074	0.077496	0.006684	0.781538	0.692243	4.3004	2.2823	2.8971	5.1891	0.8199	1.0083
PATH-NP_NOTCH_PATHWAY	30	36.7	36.7	36.7	36.7	36.7	36.7	0.001	0.08866	0.001934	0.001	0.395437	0.087549	0.007697	0.294374	0.030428	0.006684	0.690317	0.354125	4.2534	2.0852	3.8728	5.6254	1.0289	2.1058
PATH-NP_LEPTIN_PATHWAY	41	65.9	65.9	65.9	65.9	65.9	65.9	0.001	0.448819	0.001	0.001	0.88125	0.001931	0.007697	0.719243	0.023091	0.006684	0.959819	0.051107	4.0649	0.9428	4.2145	5.2854	-0.1567	3.5525
PATH-NP_KIT_RECEPTOR_PATHWAY	46	34.8	34.8	34.8	34.8	34.8	34.8	0.058824	0.059524	0.050485	0.315789	0.911538	0.124236	0.154831	0.238382	0.189975	0.482405	0.959955	0.415017	2.2569	2.3311	2.4986	1.2295	-0.1241	-1.8326
PATH-NP_IL6_PATHWAY	13	38.5	38.5	38.5	38.5	38.5	38.5	0.001	0.558366	0.002096	0.001	0.691358	0.330677	0.007697	0.790331	0.030428	0.006684	0.891396	0.60338	3.4403	0.7762	3.0066	3.5081	-0.5293	1.2633
PATH-NP_IL33_PATHWAY	49	36.7	36.7	36.7	36.7	36.7	36.7	0.166998	0.001	0.001	0.037736	0.007921	0.594488	0.336647	0.018815	0.023091	0.111139	0.070209	0.789074	1.6799	5.1229	5.1567	2.6614	3.2405	0.7007
PATH-NP_IL11_PATHWAY	15	33.3	33.3	33.3	33.3	33.3	33.3	0.001	0.005882	0.001	0.001	0.005736	0.082353	0.007697	0.060005	0.023091	0.006684	0.057466	0.354125	4.0083	3.1916	3.7382	3.7539	3.0284	2.1709
PATH-NP_GLP1_PATHWAY	34	35.3	35.3	35.3	35.3	35.3	35.3	0.736402	0.192982	0.005693	0.216891	0.274662	0.266247	0.865954	0.447964	0.056703	0.385246	0.583799	0.573109	0.4172	1.5756	3.4507	1.4967	1.3882	1.4077
PATH-NP_GASTRIN_PATHWAY	17	35.3	35.3	35.3	35.3	35.3	35.3	0.062619	0.141129	0.190945	0.209581	0.219178	0.724951	0.160238	0.371835	0.429204	0.376209	0.515474	0.875241	2.1578	1.8165	1.6087	1.6144	1.5802	-0.4791
PATH-NP_FSH_PATHWAY	18	33.3	33.3	33.3	33.3	33.3	33.3	0.121086	0.064961	0.008421	0.006085	0.838645	0.080412	0.263998	0.242647	0.072507	0.026881	0.956148	0.354125	1.9735	2.2436	2.9553	3.2652	0.2652	2.1374
PATH-NP_EGFR1_PATHWAY	486	11.3	11.3	11.3	11.3	11.3	11.3	0.580579	0.279835	0.138672	0.215886	0.467054	0.625247	0.746668	0.564113	0.348739	0.384807	0.756305	0.800683	0.7048	1.4041	1.8811	1.5205	-0.9098	-0.6193
PATH-NP_CRH_PATHWAY	16	56.2	56.2	56.2	56.2	56.2	56.2	0.001	0.068687	0.003899	0.001	0.091085	0.279528	0.007697	0.249235	0.043929	0.006684	0.333591	0.573669	3.7262	2.2688	3.3509	5.1083	2.0928	1.4019
PATH-NP_CCR7_PATHWAY	30	46.7	46.7	46.7	46.7	46.7	46.7	0.471287	0.001	0.043137	0.701681	0.733728	0.732932	0.663196	0.018815	0.173929	0.828962	0.918063	0.875241	0.9519	3.9116	2.4119	0.4815	0.4466	-0.4423
PATH-NP_AGE_RAGE_PATHWAY	27	25.9	25.9	25.9	25.9	25.9	25.9	0.276008	0.055227	0.004175	0.001	0.069034	0.260274	0.462747	0.235758	0.043929	0.006684	0.292242	0.569288	1.3514	2.3166	3.3876	3.9945	2.2587	1.4305
PATH-BI_ISCHEMIA	162	52.5	52.5	52.5	52.5	52.5	52.5	0.001	0.39798	0.001984	0.001	0.758157	0.438878	0.007697	0.673912	0.030428	0.006684	0.928058	0.696324	7.411	1.1102	3.7337	10.2934	0.3885	0.969
KINASE-PSP_ULK1	71	8.5	8.5	8.5	8.5	8.5	8.5	0.019841	0.677618	0.142308	0.2407	0.914513	0.484252	0.074113	0.849951	0.350934	0.406232	0.959955	0.721408	-2.6414	0.5394	1.8193	-1.4779	0.1494	0.8731
KINASE-PSP_TBK1	77	16.9	16.9	16.9	16.9	16.9	16.9	0.205703	0.595194	0.829502	0.078846	0.327416	0.083019	0.375888	0.803044	0.932114	0.197422	0.64468	0.354125	-1.6105	0.6762	-0.2803	-2.2143	1.222	-2.0958
KINASE-PSP_TAK1/MAP3K7	38	18.4	18.4	18.4	18.4	18.4	18.4	0.954724	0.432485	0.502913	0.279352	0.541502	0.556863	0.985772	0.704894	0.717639	0.44209	0.79194	0.764557	-0.0948	-1.0089	0.9156	-1.3734	-0.7836	0.8064
KINASE-PSP_Src/SRC	545	2.8	2.8	2.8	2.8	2.8	2.8	0.011673	0.673118	0.521401	0.242884	0.829502	0.423762	0.049832	0.849951	0.727669	0.407212	0.956148	0.686639	3.4229	-0.515	-0.7806	1.4811	-0.2656	-0.9979
KINASE-PSP_SGK1	52	38.5	38.5	38.5	38.5	38.5	38.5	0.845261	0.647887	0.455577	0.94501	0.928571	0.007663	0.933462	0.841756	0.696234	0.969829	0.970606	0.106099	-0.2184	0.5807	0.9171	-0.0556	0.1027	-3.0462
KINASE-PSP_RSK2/RPS6KA3	51	25.5	25.5	25.5	25.5	25.5	25.5	0.004107	0.709677	0.10142	0.001969	0.561331	0.216667	0.022677	0.863249	0.281793	0.011047	0.801	0.532523	3.9602	0.4996	2.0504	3.572	0.7913	1.5137
KINASE-PSP_ROCK1	65	20	20	20	20	20	20	0.664659	0.860324	0.066667	0.749491	0.117021	0.320641	0.807767	0.925942	0.227293	0.857526	0.373879	0.594474	0.562	0.2149	-2.319	-0.3861	1.981	1.3003
KINASE-PSP_Ret/RET	30	16.7	16.7	16.7	16.7	16.7	16.7	0.064386	0.181102	0.741597	0.001	0.385093	0.864971	0.163541	0.436019	0.890617	0.006684	0.681312	0.936898	2.4118	1.6647	0.4119	4.3046	1.1295	-0.2292
KINASE-PSP_RAF1	13	53.8	53.8	53.8	53.8	53.8	53.8	0.036965	0.093361	0.001984	0.204969	0.641026	0.196242	0.115666	0.298536	0.030428	0.376209	0.862991	0.513871	2.5443	2.0874	3.5957	1.6054	-0.6285	1.6126
KINASE-PSP_PRKD2	20	30	30	30	30	30	30	0.10241	0.668016	0.072052	0.807466	0.097656	0.326044	0.23225	0.849951	0.240502	0.887863	0.342134	0.600109	2.0213	0.5458	2.1154	0.3487	1.9471	1.2954
KINASE-PSP_PRKD1	77	27.3	27.3	27.3	27.3	27.3	27.3	0.001	0.063953	0.001	0.001	0.140562	0.039063	0.007697	0.240655	0.023091	0.006684	0.417077	0.253493	5.4541	2.2435	4.527	4.3601	1.8981	2.73
KINASE-PSP_PLK1	299	8.4	8.4	8.4	8.4	8.4	8.4	0.384937	0.756917	0.10241	0.728	0.11245	0.012146	0.580261	0.879894	0.28274	0.847014	0.36385	0.127467	1.1102	0.3764	-1.9733	-0.4697	-1.9176	-2.9993
KINASE-PSP_PKG2/PRKG2	15	33.3	33.3	33.3	33.3	33.3	33.3	0.010183	0.157685	0.546371	0.043393	0.908911	0.254545	0.044474	0.3946	0.746119	0.125494	0.959955	0.564834	2.9148	1.7307	0.8214	2.511	0.1362	1.4816
KINASE-PSP_PKG1/PRKG1	48	22.9	22.9	22.9	22.9	22.9	22.9	0.035985	0.702213	0.157692	0.30137	0.360784	0.389113	0.11497	0.859577	0.374335	0.465423	0.670378	0.665553	2.6547	-0.4552	1.7442	1.3083	1.1648	-1.1367
KINASE-PSP_PKG1_iso2/PRKG1	8	75	75	75	75	75	75	0.001	0.349076	0.194118	0.001	0.015936	0.701403	0.007697	0.634352	0.432724	0.006684	0.114023	0.858585	4.4823	1.185	-1.602	4.3688	3.0054	0.4982
KINASE-PSP_PKCZ/PRKCZ	93	10.8	10.8	10.8	10.8	10.8	10.8	0.037109	0.023256	0.032454	0.151579	0.040619	0.024242	0.115666	0.145726	0.143364	0.308463	0.210555	0.192424	-2.5721	-2.624	-2.5882	-1.7719	-2.5032	-2.7758
KINASE-PSP_PKCI/PRKCI	47	19.1	19.1	19.1	19.1	19.1	19.1	0.34238	0.232323	0.456389	0.273622	0.007905	0.365422	0.540152	0.50436	0.696234	0.435737	0.070209	0.63595	1.1948	-1.4875	0.9287	1.444	-3.1923	1.1383
KINASE-PSP_PKCG/PRKCG	35	14.3	14.3	14.3	14.3	14.3	14.3	0.2	0.220619	0.519231	0.628968	0.725572	0.767967	0.372161	0.491554	0.727669	0.776056	0.918063	0.886653	-1.6395	-1.4966	0.7986	-0.6223	-0.5013	-0.3937
KINASE-PSP_PKCE/PRKCE	64	12.5	12.5	12.5	12.5	12.5	12.5	0.043299	0.092	0.365145	0.355828	0.161017	0.271154	0.124977	0.297682	0.606189	0.52243	0.444547	0.573669	2.4657	2.1046	1.13	1.16	1.7673	1.3396
KINASE-PSP_PKCD/PRKCD	133	15.8	15.8	15.8	15.8	15.8	15.8	0.03666	0.001	0.05123	0.018789	0.001	0.562249	0.115666	0.018815	0.191357	0.065376	0.017517	0.767802	2.6357	3.8886	2.4811	2.9662	3.9985	0.7491
KINASE-PSP_PKCB/PRKCB	64	15.6	15.6	15.6	15.6	15.6	15.6	0.359768	0.482	0.468354	0.712	0.323755	0.365546	0.552508	0.74475	0.703388	0.837259	0.641822	0.63595	1.1793	-0.8885	0.9439	0.4655	-1.2763	-1.2149
KINASE-PSP_PKCB_iso2/PRKCB	52	9.6	9.6	9.6	9.6	9.6	9.6	0.509091	0.674569	0.020367	0.385214	0.873494	0.318271	0.698968	0.849951	0.111705	0.554359	0.957024	0.594474	-0.8639	-0.5668	2.82	-1.156	0.2008	1.3006
KINASE-PSP_PKCA/PRKCA	461	5.6	5.6	5.6	5.6	5.6	5.6	0.209804	0.813387	0.086444	0.08055	0.793307	0.42126	0.380644	0.907904	0.26139	0.200586	0.946009	0.685897	1.611	-0.298	-2.1016	2.0635	0.331	-1.0127
KINASE-PSP_PKACA/PRKACA	591	15.7	15.7	15.7	15.7	15.7	15.7	0.001	0.152805	0.011834	0.015474	0.032854	0.001	0.007697	0.386193	0.082378	0.058228	0.179462	0.033867	6.4614	-1.8105	-3.2602	3.0689	-2.6156	-5.231
KINASE-PSP_Pim1/PIM1	67	16.4	16.4	16.4	16.4	16.4	16.4	0.632296	0.031373	0.254545	0.238477	0.019881	0.739048	0.791514	0.169623	0.498596	0.405172	0.126243	0.875241	-0.644	2.6648	1.4115	-1.4391	2.8061	0.4175
KINASE-PSP_PDK1/PDPK1	30	30	30	30	30	30	30	0.010267	0.031936	0.023438	0.011194	0.964637	0.524272	0.044474	0.169623	0.120265	0.045493	0.986986	0.744435	3.0943	2.4772	2.7388	3.0654	-0.0541	0.8189
KINASE-PSP_PAK1	76	28.9	28.9	28.9	28.9	28.9	28.9	0.001	0.379032	0.034343	0.001	0.660079	0.360308	0.007697	0.663784	0.15028	0.006684	0.870961	0.633345	4.9831	1.1276	-2.6126	4.633	0.5269	-1.1116
KINASE-PSP_p90RSK/RPS6KA1	73	39.7	39.7	39.7	39.7	39.7	39.7	0.001	0.066798	0.010183	0.054545	0.003914	0.975096	0.007697	0.245893	0.077496	0.148177	0.043733	0.98675	4.023	2.304	3.2675	2.3014	3.2893	-0.0307
KINASE-PSP_p70S6K/RPS6KB1	52	28.8	28.8	28.8	28.8	28.8	28.8	0.03178	0.281746	0.208748	0.411765	0.222904	0.10687	0.105517	0.565719	0.449383	0.581046	0.519427	0.388256	2.5399	1.3114	1.5878	1.0257	1.5294	-2.0322
KINASE-PSP_P38G/MAPK12	26	19.2	19.2	19.2	19.2	19.2	19.2	0.81323	0.432927	0.090551	0.368421	0.504836	0.280083	0.911966	0.704894	0.267442	0.536269	0.769785	0.573669	0.2941	-1.0155	2.1564	1.1372	0.8621	1.3649
KINASE-PSP_P38D/MAPK13	19	57.9	57.9	57.9	57.9	57.9	57.9	0.717435	0.384158	0.262525	0.504892	0.99006	0.660981	0.84955	0.663784	0.508693	0.671428	1	0.820974	-0.4887	-1.1285	1.3953	0.8411	0.0356	0.603
KINASE-PSP_P38B/MAPK11	33	21.2	21.2	21.2	21.2	21.2	21.2	0.056112	0.001	0.016514	0.001	0.001	0.503968	0.152332	0.018815	0.098989	0.006684	0.017517	0.73993	2.241	3.8647	2.7364	3.7993	4.5759	0.8804
KINASE-PSP_P38A/MAPK14	215	13	13	13	13	13	13	0.168378	0.10998	0.641584	0.001	0.002198	0.432432	0.338087	0.32109	0.810758	0.006684	0.029381	0.692243	1.7586	2.027	0.5665	3.9907	3.9573	0.9827
KINASE-PSP_mTOR/MTOR	123	33.3	33.3	33.3	33.3	33.3	33.3	0.001	0.001	0.001984	0.043478	0.003976	0.066	0.007697	0.018815	0.030428	0.125494	0.043733	0.316302	-5.9215	4.3198	4.0533	-2.7067	3.585	2.2487
KINASE-PSP_MKK6/MAP2K6	10	50	50	50	50	50	50	0.008048	0.031189	0.975904	0.001	0.186	0.322917	0.038288	0.169623	0.991518	0.006684	0.487052	0.596515	2.7663	2.4303	0.0286	4.3235	1.6239	1.2805
KINASE-PSP_MARK2	25	44	44	44	44	44	44	0.013158	0.112871	0.010225	0.011834	0.305936	0.219608	0.053474	0.327649	0.077496	0.046695	0.624159	0.532523	-3.1023	-1.999	-2.905	-3.0579	-1.2826	-1.5614
KINASE-PSP_MARK1	12	41.7	41.7	41.7	41.7	41.7	41.7	0.206681	0.272	0.053892	0.007619	0.035294	0.013109	0.376322	0.557161	0.196959	0.033366	0.186765	0.130572	-1.5973	-1.373	-2.4715	-3.3348	-2.4211	-3.0237
KINASE-PSP_MAPKAPK2	70	28.6	28.6	28.6	28.6	28.6	28.6	0.001	0.001	0.660907	0.001	0.001	0.3186	0.007697	0.018815	0.823717	0.006684	0.017517	0.594474	6.8342	3.9858	-0.6151	7.2265	5.4183	-1.2471
KINASE-PSP_LRRK2	85	8.2	8.2	8.2	8.2	8.2	8.2	0.293279	0.409543	0.058252	0.928429	0.873747	0.010225	0.485296	0.682885	0.208396	0.964798	0.957024	0.120797	1.2887	-1.1055	-2.3974	0.1349	0.2139	-3.2559
KINASE-PSP_JNK2/MAPK9	62	17.7	17.7	17.7	17.7	17.7	17.7	0.97921	0.080235	0.409543	0.394477	0.648649	0.012739	0.996871	0.277274	0.644111	0.564491	0.86522	0.129427	-0.0372	-2.1492	-1.0357	1.0694	-0.5653	-3.0648
KINASE-PSP_JNK1/MAPK8	159	11.9	11.9	11.9	11.9	11.9	11.9	0.945205	0.379242	0.003839	0.396728	0.844262	0.308151	0.985743	0.663784	0.043929	0.564532	0.956148	0.594139	-0.1033	-1.1231	3.3722	1.1021	0.2478	1.2662
KINASE-PSP_HIPK2	58	15.5	15.5	15.5	15.5	15.5	15.5	0.156504	0.005941	0.048682	0.514344	0.017751	0.093439	0.320581	0.060005	0.185684	0.680435	0.123022	0.365132	-1.848	-3.2421	-2.4879	-0.7978	-3.0331	-2.1315
KINASE-PSP_GSK3B	362	14.9	14.9	14.9	14.9	14.9	14.9	0.304878	0.761224	0.320076	0.94165	0.045175	0.895062	0.499607	0.881781	0.558597	0.969829	0.222803	0.953659	-1.3211	0.4115	1.266	0.0862	2.4271	-0.1582
KINASE-PSP_GSK3A	72	16.7	16.7	16.7	16.7	16.7	16.7	0.373777	0.041916	0.687117	0.887597	0.234592	0.419287	0.570206	0.200881	0.84517	0.945973	0.524991	0.685897	1.139	-2.6537	-0.5091	0.1876	-1.512	-1.0452
KINASE-PSP_ERK2/MAPK1	436	18.1	18.1	18.1	18.1	18.1	18.1	0.186508	0.163065	0.185111	0.032946	0.822581	0.427966	0.360251	0.402121	0.423587	0.099989	0.955546	0.69018	1.6671	-1.7318	1.7113	2.6232	0.3107	-1.0436
KINASE-PSP_ERK1/MAPK3	380	17.6	17.6	17.6	17.6	17.6	17.6	0.120388	0.561508	0.942801	0.001976	0.01	0.317907	0.263998	0.791377	0.989904	0.011047	0.079534	0.594474	1.9626	-0.7017	0.0825	3.5935	3.1871	1.2495
KINASE-PSP_EEF2K	13	38.5	38.5	38.5	38.5	38.5	38.5	0.204211	0.184158	0.927022	0.54191	0.019342	0.462451	0.375888	0.437161	0.985238	0.706012	0.125973	0.718465	-1.6533	-1.7235	-0.0923	-0.784	-2.5665	-0.9626
KINASE-PSP_DYRK2	46	13	13	13	13	13	13	0.014028	0.00996	0.02045	0.573413	0.27789	0.091085	0.055674	0.090109	0.111705	0.728234	0.585761	0.361495	-2.8301	-2.8808	-2.9527	-0.6936	-1.3155	-2.0328
KINASE-PSP_DYRK1A	39	33.3	33.3	33.3	33.3	33.3	33.3	0.632937	0.104364	0.759843	0.45674	0.626775	0.230924	0.791514	0.31358	0.899767	0.621333	0.850209	0.542775	-0.6227	-1.9342	-0.3716	-0.9383	-0.5395	-1.4885
KINASE-PSP_DNAPK/PRKDC	136	3.7	3.7	3.7	3.7	3.7	3.7	0.552268	0.849421	0.095618	0.14786	0.864542	0.69901	0.733564	0.923995	0.274428	0.303311	0.957024	0.857722	0.6821	0.2725	-1.9282	1.7545	0.2398	-0.5371
KINASE-PSP_Cot/MAP3K8	23	30.4	30.4	30.4	30.4	30.4	30.4	0.928144	0.785433	0.156069	0.937143	0.657258	0.941292	0.975353	0.896629	0.373978	0.967619	0.869498	0.970058	0.1015	0.3337	1.8097	-0.1219	-0.5923	-0.1358
KINASE-PSP_CK2A1/CSNK2A1	566	9.9	9.9	9.9	9.9	9.9	9.9	0.139676	0.149798	0.013133	0.553785	0.992079	0.343558	0.298132	0.38423	0.087785	0.712977	1	0.616023	-1.8389	-1.8711	-3.2722	-0.7516	0.0136	1.1645
KINASE-PSP_CK1D/CSNK1D	81	6.2	6.2	6.2	6.2	6.2	6.2	0.037698	0.569106	0.964427	0.542017	0.18711	0.902	0.115883	0.798625	0.991518	0.706012	0.487446	0.953997	2.391	0.7266	-0.069	0.7661	1.6313	0.1512
KINASE-PSP_CK1A/CSNK1A1	143	4.9	4.9	4.9	4.9	4.9	4.9	0.742798	0.455487	0.003876	0.10664	0.897839	0.184959	0.870838	0.725352	0.043929	0.236563	0.959955	0.497139	0.4148	0.9534	-3.4995	-1.9853	-0.2185	-1.6229
KINASE-PSP_Chk1/CHEK1	190	13.7	13.7	13.7	13.7	13.7	13.7	0.001	0.674651	0.006	0.081553	0.034623	0.164706	0.007697	0.849951	0.058615	0.201112	0.185143	0.459729	4.2975	0.5202	3.4568	2.2577	2.4391	1.7025
KINASE-PSP_CDK6	47	10.6	10.6	10.6	10.6	10.6	10.6	0.517857	0.124744	0.250485	0.233193	0.083665	0.086242	0.7034	0.346318	0.493204	0.402933	0.321985	0.354125	-0.8041	-1.8735	-1.482	-1.4603	-2.1484	-2.0837
KINASE-PSP_CDK5	155	23.9	23.9	23.9	23.9	23.9	23.9	0.497917	0.029106	0.003922	0.71831	0.450902	0.010204	0.694895	0.169623	0.043929	0.842728	0.742045	0.120797	-0.8094	-2.7947	-3.9282	-0.4631	0.9492	-3.5131
KINASE-PSP_CDK4	78	9	9	9	9	9	9	0.057312	0.065606	0.98994	0.021142	0.022267	0.597222	0.152433	0.24327	0.996342	0.071641	0.134664	0.789074	-2.3828	-2.2249	0.0117	-2.6914	-2.7303	0.6898
KINASE-PSP_CDK2	415	14	14	14	14	14	14	0.36	0.133733	0.143149	0.242857	0.313559	0.294	0.552508	0.361362	0.351304	0.407212	0.631887	0.583658	1.1954	-1.8804	1.7805	1.4778	-1.2607	1.3254
KINASE-PSP_CDK1	651	15.2	15.2	15.2	15.2	15.2	15.2	0.205029	0.28381	0.283401	0.224409	0.779923	0.735234	0.375888	0.567619	0.527792	0.393686	0.941891	0.875241	1.5656	-1.2719	-1.3631	1.5394	-0.3654	-0.4223
KINASE-PSP_CDC7	49	10.2	10.2	10.2	10.2	10.2	10.2	0.443595	0.001	0.236742	0.608333	0.032129	0.280079	0.642012	0.018815	0.478412	0.761166	0.177405	0.573669	-0.9849	-3.7192	1.5065	-0.6362	-2.4238	1.3653
KINASE-PSP_CAMK2A	140	12.1	12.1	12.1	12.1	12.1	12.1	0.191617	0.287726	0.263359	0.925856	0.193294	0.889558	0.365945	0.570957	0.508693	0.964798	0.491725	0.953366	1.6335	1.3427	-1.4019	0.1313	1.6266	0.1825
KINASE-PSP_BRAF	14	35.7	35.7	35.7	35.7	35.7	35.7	0.001	0.023555	0.096838	0.014374	0.605882	0.069388	0.007697	0.145726	0.276369	0.054491	0.837398	0.325351	3.9306	2.7541	2.0279	2.9314	-0.7286	2.0609
KINASE-PSP_AurB/AURKB	189	14.8	14.8	14.8	14.8	14.8	14.8	0.002016	0.549296	0.024341	0.001976	0.51	0.268571	0.013174	0.789407	0.121227	0.011047	0.771071	0.573669	3.64	-0.7614	-3.0194	3.5428	-0.8647	-1.455
KINASE-PSP_AurA/AURKA	133	6.8	6.8	6.8	6.8	6.8	6.8	0.239919	0.06288	0.12249	0.099404	0.783401	0.536481	0.421727	0.238382	0.324088	0.226895	0.942015	0.748715	1.5586	2.1595	1.8144	1.9395	0.3155	0.8064
KINASE-PSP_ATR	117	5.1	5.1	5.1	5.1	5.1	5.1	0.009785	0.024	0.043651	0.001	0.421053	0.475904	0.044381	0.145726	0.173929	0.006684	0.718681	0.721408	3.1564	2.5713	2.5569	3.2872	1.0348	0.9304
KINASE-PSP_ATM	290	3.1	3.1	3.1	3.1	3.1	3.1	0.022388	0.912176	0.955882	0.005906	0.258317	0.667368	0.080661	0.95939	0.991518	0.026881	0.563198	0.826886	2.8147	0.1378	-0.0575	3.3503	1.4712	0.5289
KINASE-PSP_AMPKA2/PRKAA2	41	26.8	26.8	26.8	26.8	26.8	26.8	0.059501	0.267465	0.639839	0.111546	0.148676	0.737452	0.155008	0.556854	0.810569	0.246371	0.424312	0.875241	2.4024	-1.4697	0.5428	2.0015	-1.781	-0.4256
KINASE-PSP_AMPKA1/PRKAA1	159	20.1	20.1	20.1	20.1	20.1	20.1	0.001	0.615385	0.216274	0.173469	0.093878	0.001969	0.007697	0.812407	0.461627	0.340241	0.338226	0.051107	5.2047	0.5989	-1.6156	1.6272	-2.1186	-3.5211
KINASE-PSP_Akt2/AKT2	73	13.7	13.7	13.7	13.7	13.7	13.7	0.513627	0.005952	0.105578	0.554393	0.018182	0.105263	0.700632	0.060005	0.288154	0.712977	0.123022	0.38749	0.8162	3.3369	1.9581	-0.7675	2.9401	-1.9801
KINASE-PSP_Akt1/AKT1	354	20.3	20.3	20.3	20.3	20.3	20.3	0.001	0.171154	0.014644	0.00211	0.018908	0.753968	0.007697	0.41801	0.091844	0.011049	0.124741	0.886611	4.0213	1.7053	3.1281	3.9851	2.8715	-0.3994
KINASE-iKiP_ZAK	96	15.6	15.6	15.6	15.6	15.6	15.6	0.356863	0.04898	0.068136	0.290698	0.379722	0.89942	0.552508	0.223883	0.230755	0.454383	0.680771	0.953997	1.136	2.3623	2.325	-1.3248	1.0922	-0.1561
KINASE-iKiP_YES1	90	7.8	7.8	7.8	7.8	7.8	7.8	0.309278	0.466942	0.690832	0.115768	0.021318	0.315582	0.505188	0.735827	0.845644	0.251326	0.132067	0.594474	-1.2997	0.9214	0.531	-1.9294	-2.5551	1.2534
KINASE-iKiP_WNK3	36	16.7	16.7	16.7	16.7	16.7	16.7	0.128655	0.102564	0.132383	0.599609	0.032	0.102119	0.279302	0.313052	0.340711	0.752103	0.177405	0.380502	1.8531	-2.0193	-1.9452	0.7135	-2.8295	-2.0635
KINASE-iKiP_ULK3	123	18.7	18.7	18.7	18.7	18.7	18.7	0.88632	0.408998	0.789047	0.148073	0.001	0.003899	0.949581	0.682885	0.911346	0.303311	0.017517	0.075866	0.1793	-1.0302	-0.3749	-1.8506	-4.4398	-3.5402
KINASE-iKiP_TTBK1	268	15.3	15.3	15.3	15.3	15.3	15.3	0.396857	0.32381	0.024242	0.005871	0.225806	0.208251	0.5947	0.613825	0.121227	0.026881	0.521408	0.524326	-1.0852	-1.2492	2.8262	-3.3367	-1.4919	1.5698
KINASE-iKiP_TSSK2	73	31.5	31.5	31.5	31.5	31.5	31.5	0.001	0.231638	0.874251	0.396378	0.915521	0.420635	0.007697	0.50436	0.965478	0.564532	0.959955	0.685897	3.8314	1.4205	0.2022	1.082	-0.1198	1.0285
KINASE-iKiP_TSSK1	233	24.9	24.9	24.9	24.9	24.9	24.9	0.002075	0.592369	0.014228	0.010183	0.199601	0.145038	0.013174	0.803044	0.090346	0.041719	0.497045	0.433408	4.0059	-0.6484	-3.3107	3.0734	1.6792	-1.8442
KINASE-iKiP_TNK1	82	9.8	9.8	9.8	9.8	9.8	9.8	0.703934	0.571429	0.639839	0.164329	0.98659	0.028112	0.841408	0.798625	0.810569	0.329956	1	0.216381	-0.4791	0.7503	0.5928	-1.7323	-0.0328	2.856
KINASE-iKiP_TNIK	162	8.6	8.6	8.6	8.6	8.6	8.6	0.508197	0.991853	0.004338	0.641326	0.983707	0.126789	0.698968	1	0.044078	0.77941	1	0.415017	-0.8017	-0.018	3.5476	-0.6388	-0.0344	1.8022
KINASE-iKiP_TLK2	125	8.8	8.8	8.8	8.8	8.8	8.8	0.890041	0.595918	0.907598	0.615538	0.346	0.383648	0.949581	0.803044	0.978776	0.766405	0.660578	0.660655	-0.1623	-0.6627	0.1437	0.6328	-1.1674	1.0731
KINASE-iKiP_TLK1	183	8.7	8.7	8.7	8.7	8.7	8.7	0.273786	0.502994	0.027451	0.176699	0.55773	0.122105	0.460541	0.76425	0.130485	0.345243	0.800358	0.41353	-1.4009	-0.8634	2.7412	-1.6219	-0.7485	1.9042
KINASE-iKiP_TGFBR1	73	26	26	26	26	26	26	0.076482	0.108434	0.516327	0.004158	0.497121	0.249497	0.183268	0.318407	0.727669	0.019927	0.769785	0.560816	-2.157	2.0297	-0.8562	-3.1152	0.8599	-1.5011
KINASE-iKiP_TEC	64	7.8	7.8	7.8	7.8	7.8	7.8	0.232955	0.363281	0.586207	0.498008	0.950397	0.457661	0.412338	0.652109	0.773489	0.665758	0.981304	0.71536	1.4529	-1.1263	-0.7237	0.8473	-0.0747	0.9248
KINASE-iKiP_TBK1	157	13.4	13.4	13.4	13.4	13.4	13.4	0.301205	0.442344	0.967871	0.270115	0.082534	0.300866	0.495225	0.713368	0.991518	0.434235	0.320054	0.585593	-1.309	0.9143	0.058	-1.3238	-2.1875	-1.2987
KINASE-iKiP_TAOK2	63	7.9	7.9	7.9	7.9	7.9	7.9	0.003968	0.314516	0.904398	0.083984	0.432377	0.786408	0.022677	0.605362	0.978776	0.203281	0.72731	0.901795	-3.1689	-1.2356	-0.1691	-2.16	-0.9927	-0.3316
KINASE-iKiP_TAOK1	72	19.4	19.4	19.4	19.4	19.4	19.4	0.562376	0.275391	0.229339	0.867495	0.479757	0.815534	0.739039	0.559594	0.472705	0.93366	0.760908	0.917629	-0.7169	-1.3639	1.4906	0.2212	-0.9454	-0.2885
KINASE-iKiP_STK4	136	6.6	6.6	6.6	6.6	6.6	6.6	0.194444	0.837624	0.128	0.793296	0.483235	0.819502	0.367866	0.917525	0.335175	0.881011	0.760908	0.917629	-1.6466	-0.2499	1.948	0.3648	0.87	0.3048
KINASE-iKiP_STK38L	25	44	44	44	44	44	44	0.01004	0.031873	0.134538	0.008048	0.001	0.038153	0.044474	0.169623	0.343444	0.034945	0.017517	0.253493	3.1234	2.7224	1.9303	2.941	3.8197	2.6071
KINASE-iKiP_STK38	14	42.9	42.9	42.9	42.9	42.9	42.9	0.992248	0.369261	0.92381	0.92616	0.645875	0.424419	0.997868	0.658192	0.985238	0.964798	0.86522	0.686639	-0.0232	-1.14	-0.1435	0.0991	0.6048	-1.0305
KINASE-iKiP_STK33	22	50	50	50	50	50	50	0.021033	0.123732	0.079208	0.01417	0.010616	0.014113	0.077759	0.346318	0.249443	0.054123	0.082966	0.137872	-2.7454	-1.9875	-2.2484	-2.7575	-2.9147	-3.0968
KINASE-iKiP_STK3	149	9.4	9.4	9.4	9.4	9.4	9.4	0.653144	0.479846	0.002041	0.59499	0.210736	0.021978	0.801442	0.74475	0.030428	0.748155	0.509412	0.17722	0.5559	-0.8863	3.6522	-0.7102	-1.5576	3.1119
KINASE-iKiP_STK26	149	14.1	14.1	14.1	14.1	14.1	14.1	0.952381	0.24898	0.195122	0.739806	0.076613	0.467961	0.985743	0.524904	0.432847	0.855665	0.308884	0.718465	-0.081	-1.3831	1.6305	-0.4417	-2.2518	0.9303
KINASE-iKiP_STK25	117	12.8	12.8	12.8	12.8	12.8	12.8	0.51444	0.666667	0.021825	0.371429	0.760163	0.060241	0.700632	0.849951	0.115493	0.539102	0.928275	0.300024	-0.7935	0.5304	2.9085	1.0598	-0.3456	2.4465
KINASE-iKiP_STK24	116	7.8	7.8	7.8	7.8	7.8	7.8	0.100196	0.841667	0.48996	0.340265	0.73062	0.088409	0.229278	0.917525	0.709116	0.508395	0.918063	0.354125	-2.0577	0.2463	-0.9186	-1.2609	-0.4565	-2.1468
KINASE-iKiP_STK16	20	25	25	25	25	25	25	0.432653	0.140244	0.663386	0.76381	0.483685	0.041096	0.631574	0.371835	0.823961	0.862313	0.760908	0.253493	1.0106	-1.9323	0.5739	0.3836	-0.9391	-2.5138
KINASE-iKiP_STK11	30	26.7	26.7	26.7	26.7	26.7	26.7	0.025478	0.151697	0.706667	0.001	0.003984	0.511905	0.08926	0.385309	0.85473	0.006684	0.043733	0.740509	-2.8273	-1.7979	0.5109	-3.4662	-3.0728	-0.8224
KINASE-iKiP_SRPK3	24	41.7	41.7	41.7	41.7	41.7	41.7	0.098592	0.32582	0.079922	0.061475	0.505308	0.158635	0.227657	0.615303	0.249443	0.162602	0.769785	0.45529	-2.0351	-1.2047	2.2392	-2.3232	-0.8131	1.6831
KINASE-iKiP_SRPK2	24	33.3	33.3	33.3	33.3	33.3	33.3	0.070881	0.0625	0.00996	0.139764	0.705285	0.058	0.175647	0.238382	0.077496	0.293799	0.904759	0.292789	-2.2374	-2.175	2.9392	-1.8705	-0.4868	2.2688
KINASE-iKiP_SRMS	80	6.2	6.2	6.2	6.2	6.2	6.2	0.313559	0.997934	0.046939	0.775348	0.885375	0.161616	0.505677	1	0.183422	0.869485	0.959955	0.456117	1.3177	0.007	-2.3451	0.3632	0.2094	1.7844
KINASE-iKiP_SPHK2	28	17.9	17.9	17.9	17.9	17.9	17.9	0.052083	0.159004	0.284069	0.012146	0.015936	0.160966	0.143018	0.395696	0.527792	0.047462	0.114023	0.456117	-2.2671	-1.7948	1.3522	-2.8979	-2.713	-1.7444
KINASE-iKiP_SIK2	195	29.2	29.2	29.2	29.2	29.2	29.2	0.001	0.521569	0.205231	0.015936	0.33264	0.589958	0.007697	0.777153	0.448061	0.059092	0.648	0.789074	3.963	-0.8039	-1.5898	3.114	1.1225	-0.6613
KINASE-iKiP_SIK1	184	33.2	33.2	33.2	33.2	33.2	33.2	0.001988	0.538922	0.789168	0.140725	0.418605	0.118908	0.013174	0.784208	0.911346	0.29419	0.718416	0.410921	3.4304	-0.8191	-0.3175	1.8891	-0.9869	-1.9226
KINASE-iKiP_SGK3	143	25.2	25.2	25.2	25.2	25.2	25.2	0.001	0.062857	0.614458	0.028463	0.613861	0.108652	0.007697	0.238382	0.791532	0.09037	0.840781	0.388256	4.7746	2.3604	0.6497	2.5814	-0.6208	-1.9477
KINASE-iKiP_SGK2	63	39.7	39.7	39.7	39.7	39.7	39.7	0.001	0.631687	0.208577	0.008247	0.584016	0.575342	0.007697	0.83134	0.449383	0.035207	0.826609	0.779397	4.1033	-0.6303	-1.6147	2.966	0.7039	0.7128
KINASE-iKiP_SGK1	82	36.6	36.6	36.6	36.6	36.6	36.6	0.028513	0.241036	0.194215	0.430427	0.204633	0.17	0.098257	0.51448	0.432724	0.600705	0.504629	0.469348	2.669	-1.5015	-1.6345	1.0003	-1.5703	-1.7623
KINASE-iKiP_RPS6KB1	180	26.7	26.7	26.7	26.7	26.7	26.7	0.006	0.983402	0.481781	0.046465	0.456103	0.295276	0.03068	1	0.705097	0.131134	0.74742	0.583658	3.9196	0.0441	-0.859	2.5887	0.9074	-1.3819
KINASE-iKiP_RPS6KA6	108	38	38	38	38	38	38	0.004073	0.35214	0.474333	0.317172	0.603239	0.820408	0.022677	0.634352	0.703388	0.482405	0.837398	0.917629	3.3034	1.1408	0.9044	1.3255	0.7244	-0.2749
KINASE-iKiP_RPS6KA5.MSK1	198	44.4	44.4	44.4	44.4	44.4	44.4	0.001	0.857724	0.328358	0.001	0.333333	0.20122	0.007697	0.925103	0.567367	0.006684	0.648	0.518913	6.5055	0.2628	1.2163	4.6953	1.23	-1.6055
KINASE-iKiP_RPS6KA4.MSK2	64	39.1	39.1	39.1	39.1	39.1	39.1	0.024436	0.102	0.694444	0.201961	0.845842	0.04943	0.086205	0.313052	0.848024	0.374438	0.956148	0.270003	2.8887	-1.9689	-0.4801	1.5765	0.2296	-2.5708
KINASE-iKiP_RPS6KA3	59	40.7	40.7	40.7	40.7	40.7	40.7	0.108163	0.203455	0.489152	0.45738	0.263158	0.995816	0.242057	0.459356	0.709116	0.621333	0.5713	0.999752	2.0038	-1.6445	0.8571	0.9273	-1.3828	-0.0076
KINASE-iKiP_RPS6KA2	212	24.5	24.5	24.5	24.5	24.5	24.5	0.001	0.1	0.702586	0.001	0.157895	0.973029	0.007697	0.309756	0.852361	0.006684	0.43859	0.986624	6.6046	2.1039	0.4995	5.4238	1.7375	-0.0643
KINASE-iKiP_RPS6KA1	128	37.5	37.5	37.5	37.5	37.5	37.5	0.001	0.017544	0.899796	0.001	0.112339	0.048682	0.007697	0.129163	0.978236	0.006684	0.36385	0.268807	7.3928	3.0619	0.1503	5.0802	2.0463	-2.4667
KINASE-iKiP_ROS1	76	6.6	6.6	6.6	6.6	6.6	6.6	0.506692	0.120482	0.373494	0.052192	0.874486	0.792523	0.698968	0.340027	0.61008	0.142546	0.957024	0.904723	-0.8421	1.9242	1.1589	-2.4137	0.1997	0.2996
KINASE-iKiP_ROCK2	33	30.3	30.3	30.3	30.3	30.3	30.3	0.187373	0.71281	0.973029	0.169102	0.665323	0.960905	0.360551	0.863249	0.991518	0.3331	0.873343	0.97628	-1.7444	-0.429	0.046	-1.7191	-0.5202	0.0614
KINASE-iKiP_ROCK1	39	25.6	25.6	25.6	25.6	25.6	25.6	0.85102	0.831622	0.936047	0.453586	0.630739	0.262	0.935941	0.914424	0.989904	0.621083	0.852168	0.569288	-0.2885	0.306	0.1232	-0.9424	-0.6185	-1.4081
KINASE-iKiP_RIPK5	124	10.5	10.5	10.5	10.5	10.5	10.5	0.019305	0.06986	0.229839	0.002033	0.013944	0.03992	0.072644	0.251695	0.472705	0.011047	0.103279	0.253493	-2.7922	-2.2262	-1.5115	-3.5981	-2.8817	-2.5508
KINASE-iKiP_RET	106	4.7	4.7	4.7	4.7	4.7	4.7	0.344898	0.575397	0.906832	0.224371	0.870763	0.840164	0.54244	0.799658	0.978776	0.393686	0.957024	0.923817	-1.2405	0.7436	0.164	-1.5269	-0.205	-0.276
KINASE-iKiP_PRKX	67	43.3	43.3	43.3	43.3	43.3	43.3	0.409091	0.727273	0.001957	0.099602	0.089796	0.001	0.609437	0.871618	0.030428	0.226895	0.332966	0.033867	1.0231	-0.431	-3.8063	-2.0084	-2.0409	-5.4817
KINASE-iKiP_PRKG1	86	39.5	39.5	39.5	39.5	39.5	39.5	0.252033	0.711462	0.030488	0.179487	0.551657	0.001	0.431086	0.863249	0.138184	0.349347	0.798409	0.033867	1.4071	-0.4687	-2.5481	-1.633	-0.7847	-4.532
KINASE-iKiP_PRKD3	112	28.6	28.6	28.6	28.6	28.6	28.6	0.001	0.10625	0.052731	0.001	0.024896	0.946721	0.007697	0.313808	0.19411	0.006684	0.148792	0.973551	5.8408	2.0512	2.4766	4.2683	2.8545	0.0758
KINASE-iKiP_PRKD2	61	36.1	36.1	36.1	36.1	36.1	36.1	0.062771	0.349693	0.463654	0.167689	0.219124	0.816495	0.160238	0.634352	0.703351	0.332758	0.515474	0.917629	2.3194	1.1853	0.9539	1.6994	1.5314	-0.3218
KINASE-iKiP_PRKD1	66	34.8	34.8	34.8	34.8	34.8	34.8	0.001	0.014028	0.075697	0.001	0.002033	0.393684	0.007697	0.111348	0.24443	0.006684	0.028485	0.669613	4.1472	3.0685	2.1929	5.2401	4.2783	1.0234
KINASE-iKiP_PRKCQ	41	19.5	19.5	19.5	19.5	19.5	19.5	0.420408	0.754902	0.471845	0.452479	0.336032	0.630832	0.619036	0.879894	0.703388	0.621083	0.648	0.800683	1.0023	0.4042	0.8996	0.9742	-1.2407	-0.6157
KINASE-iKiP_PRKCB2.PRKCB	33	27.3	27.3	27.3	27.3	27.3	27.3	0.151394	0.141717	0.243028	0.415686	0.915187	0.789047	0.312636	0.371835	0.48415	0.583339	0.959955	0.902783	1.8022	1.8837	1.4408	1.0133	0.1315	-0.3866
KINASE-iKiP_PRKCB1.PRKCB	46	34.8	34.8	34.8	34.8	34.8	34.8	0.210744	0.270115	0.616842	0.263056	0.20284	0.445396	0.380989	0.557161	0.791532	0.428309	0.502647	0.700499	-1.5617	-1.3828	0.6077	-1.3719	-1.6453	0.9811
KINASE-iKiP_PRKCB	159	33.3	33.3	33.3	33.3	33.3	33.3	0.001	0.01626	0.021113	0.002088	0.150602	0.006085	0.007697	0.125065	0.114101	0.011047	0.427408	0.091851	6.5084	2.8556	-2.8258	3.49	1.7302	-3.8127
KINASE-iKiP_PRKCA	73	16.4	16.4	16.4	16.4	16.4	16.4	0.101796	0.070539	0.099602	0.20751	0.185606	0.921201	0.231895	0.252352	0.280663	0.376209	0.487052	0.958955	2.1932	2.2175	1.9749	1.5992	1.6814	0.1136
KINASE-iKiP_PRKACG	10	50	50	50	50	50	50	0.525316	0.730924	0.879771	0.297244	0.4714	0.83195	0.709736	0.871618	0.967367	0.46319	0.760227	0.920764	-0.7802	-0.4594	0.242	1.3513	0.8995	0.292
KINASE-iKiP_PRKACA	190	36.8	36.8	36.8	36.8	36.8	36.8	0.001	0.052738	0.617021	0.003945	0.560547	0.001	0.007697	0.230958	0.791532	0.019696	0.801	0.033867	7.4719	2.335	-0.6406	3.7153	0.7084	-4.338
KINASE-iKiP_PLK3	233	20.6	20.6	20.6	20.6	20.6	20.6	0.429175	0.730061	0.293249	0.559259	0.965517	0.151139	0.630119	0.871618	0.5306	0.715626	0.986986	0.446386	0.9841	0.426	1.3556	-0.7415	-0.0508	1.9164
KINASE-iKiP_PLK2	29	24.1	24.1	24.1	24.1	24.1	24.1	0.571721	0.077844	0.508841	0.266667	0.502959	0.870614	0.741625	0.271941	0.724065	0.432754	0.769785	0.939006	0.6798	2.2776	0.8259	-1.376	0.8666	-0.1805
KINASE-iKiP_PLK1	156	12.8	12.8	12.8	12.8	12.8	12.8	0.005906	0.333988	0.540323	0.001912	0.372745	0.765286	0.03068	0.62427	0.743859	0.011047	0.674047	0.886653	-3.6787	1.1821	0.7508	-4.0604	1.1166	0.3743
KINASE-iKiP_PKN2	23	39.1	39.1	39.1	39.1	39.1	39.1	0.348936	0.535642	0.413861	0.700971	0.334038	0.171756	0.545414	0.784208	0.648894	0.828962	0.648	0.471632	1.128	-0.7916	-1.0204	-0.5175	-1.2269	-1.785
KINASE-iKiP_PKN1	28	25	25	25	25	25	25	0.001	0.005929	0.951076	0.001	0.008016	0.916996	0.007697	0.060005	0.991518	0.006684	0.070209	0.958955	3.9313	2.9738	0.0938	3.5921	3.1495	0.1386
KINASE-iKiP_PIM3	96	26	26	26	26	26	26	0.048	0.494692	0.003992	0.011561	0.324701	0.048356	0.136011	0.759225	0.043929	0.04661	0.641822	0.268807	2.4818	-0.8431	-3.6142	3.3465	1.2517	-2.4743
KINASE-iKiP_PIM2	27	25.9	25.9	25.9	25.9	25.9	25.9	0.185824	0.293666	0.061224	0.208163	0.608268	0.07	0.360251	0.580476	0.215986	0.376209	0.837398	0.325351	1.605	1.3133	-2.2311	1.549	0.6228	-2.2328
KINASE-iKiP_PIM1	141	22	22	22	22	22	22	0.879237	0.892276	0.996008	0.182927	0.656805	0.102	0.948307	0.945473	0.999945	0.353334	0.869498	0.380502	-0.2153	-0.1573	-0.0105	-1.7197	-0.5974	-2.0444
KINASE-iKiP_PIK3R5	32	46.9	46.9	46.9	46.9	46.9	46.9	0.547573	0.117137	0.492872	0.193246	0.001927	0.128049	0.730097	0.3343	0.711303	0.367674	0.028485	0.415017	-0.7913	-1.9845	-0.8333	-1.6222	-3.6523	-1.9792
KINASE-iKiP_PHKG2	71	25.4	25.4	25.4	25.4	25.4	25.4	0.228037	0.501071	0.1	0.6294	0.096579	0.223282	0.406467	0.76425	0.280663	0.776056	0.340711	0.532523	1.5578	0.8366	2.0302	0.6122	2.0076	1.5131
KINASE-iKiP_PAK6	22	22.7	22.7	22.7	22.7	22.7	22.7	0.711019	0.043825	0.197556	0.089286	0.746124	0.429412	0.844805	0.208065	0.436341	0.213949	0.92655	0.69032	-0.4443	2.3273	1.6157	-1.9937	-0.4196	-1.0043
KINASE-iKiP_PAK5	35	31.4	31.4	31.4	31.4	31.4	31.4	0.039761	0.800797	0.002012	0.897959	0.104364	0.001	0.118122	0.904011	0.030428	0.952324	0.355819	0.033867	2.7204	-0.317	-3.9294	-0.1916	-2.1253	-5.1808
KINASE-iKiP_PAK4	19	26.3	26.3	26.3	26.3	26.3	26.3	0.149068	0.920732	0.310409	0.817427	0.487952	0.007634	0.310601	0.962531	0.552806	0.893017	0.76506	0.106099	1.7937	0.1514	-1.3101	0.307	-0.9231	-3.2099
KINASE-iKiP_PAK3	147	21.1	21.1	21.1	21.1	21.1	21.1	0.001	0.51153	0.009881	0.237624	0.604508	0.001	0.007697	0.768956	0.077496	0.405172	0.837398	0.033867	3.9878	0.7946	-3.5666	1.5312	0.683	-4.2262
KINASE-iKiP_PAK2	152	34.9	34.9	34.9	34.9	34.9	34.9	0.001	0.663424	0.001946	0.072	0.850746	0.001	0.007697	0.849951	0.030428	0.183299	0.956148	0.033867	4.8059	0.5529	-4.4123	2.2327	0.2653	-5.5936
KINASE-iKiP_PAK1	145	29	29	29	29	29	29	0.001	0.734496	0.00404	0.037849	0.233663	0.065764	0.007697	0.872732	0.043929	0.111139	0.524991	0.316302	4.933	0.4319	-3.2673	2.5058	1.4735	-2.3082
KINASE-iKiP_NUAK2	79	22.8	22.8	22.8	22.8	22.8	22.8	0.197095	0.061896	0.661568	0.033264	0.233333	0.410359	0.369463	0.238382	0.823717	0.099989	0.524991	0.681249	1.6936	-2.2949	-0.5109	2.6938	1.461	-1.0186
KINASE-iKiP_NUAK1	26	30.8	30.8	30.8	30.8	30.8	30.8	0.614737	0.302041	0.011472	0.983773	0.869474	0.952849	0.776832	0.590141	0.082378	0.987661	0.957024	0.975545	0.6072	-1.2697	-2.9237	-0.0311	-0.1919	-0.0707
KINASE-iKiP_NTRK3	165	6.7	6.7	6.7	6.7	6.7	6.7	0.194779	0.583815	0.653527	0.016064	0.301205	0.714004	0.367866	0.803044	0.817714	0.059135	0.623365	0.865666	-1.65	0.6729	0.5641	-2.8929	-1.2808	0.4715
KINASE-iKiP_NLK	131	33.6	33.6	33.6	33.6	33.6	33.6	0.952756	0.11553	0.471042	0.013308	0.070707	0.478516	0.985743	0.331578	0.703388	0.051607	0.29326	0.721408	-0.0902	-1.9784	-0.9432	2.8661	2.3541	0.8707
KINASE-iKiP_NIM1K	185	21.6	21.6	21.6	21.6	21.6	21.6	0.005988	0.193858	0.006135	0.001	0.383268	0.208247	0.03068	0.447964	0.058796	0.006684	0.680771	0.524326	3.3373	-1.6343	-3.3014	3.8758	1.1424	-1.5629
KINASE-iKiP_NEK9	182	14.3	14.3	14.3	14.3	14.3	14.3	0.06721	0.41	0.077689	0.746063	0.769556	0.005859	0.169023	0.682885	0.246663	0.857501	0.93525	0.091851	-2.304	-1.0333	2.2651	-0.405	0.3958	3.3735
KINASE-iKiP_NEK7	197	16.2	16.2	16.2	16.2	16.2	16.2	0.527888	0.748466	0.928571	0.081081	0.211946	0.240705	0.711319	0.879894	0.985238	0.200923	0.509412	0.553377	-0.8129	-0.4209	0.1591	-2.1713	-1.5638	1.4658
KINASE-iKiP_NEK6	196	14.3	14.3	14.3	14.3	14.3	14.3	0.353057	0.712831	0.892996	0.76386	0.890526	0.333333	0.550163	0.863249	0.975574	0.862313	0.959955	0.604762	1.1633	0.4523	-0.1525	0.3869	-0.167	-1.2276
KINASE-iKiP_NEK4	115	12.2	12.2	12.2	12.2	12.2	12.2	0.456979	0.677228	0.075547	0.208678	0.916493	0.956341	0.650267	0.849951	0.24443	0.376209	0.959955	0.975545	-0.9607	0.5043	2.2804	-1.567	0.1583	0.0696
KINASE-iKiP_NEK2	197	13.2	13.2	13.2	13.2	13.2	13.2	0.6639	0.517442	0.560784	0.058594	0.065217	0.572581	0.807767	0.7754	0.753647	0.156661	0.285607	0.77773	-0.5281	0.858	0.76	-2.4237	-2.3092	0.6935
KINASE-iKiP_NEK1	140	12.1	12.1	12.1	12.1	12.1	12.1	0.074656	0.159681	0.001	0.691262	0.824903	0.003906	0.180597	0.395696	0.023091	0.827144	0.955546	0.075866	2.2295	1.7934	4.7184	0.4991	0.2987	3.6649
KINASE-iKiP_MYLK2	36	30.6	30.6	30.6	30.6	30.6	30.6	0.637965	0.993865	0.804721	0.807128	0.103239	0.271457	0.792387	1	0.911346	0.887863	0.35436	0.573669	0.5953	0.0272	0.3263	0.3356	2.0712	1.4044
KINASE-iKiP_MUSK	78	6.4	6.4	6.4	6.4	6.4	6.4	0.890873	0.478516	0.557505	0.774648	0.313346	0.396117	0.949581	0.74475	0.751227	0.869485	0.631887	0.669613	0.2185	0.9197	-0.7945	-0.3761	-1.2773	1.0678
KINASE-iKiP_MTOR	17	35.3	35.3	35.3	35.3	35.3	35.3	0.375	0.082136	0.69877	0.259794	0.037657	0.561753	0.570359	0.27909	0.85126	0.425727	0.197213	0.767802	-1.144	2.1024	0.4816	1.3481	2.5636	0.7578
KINASE-iKiP_MOK	79	27.8	27.8	27.8	27.8	27.8	27.8	0.001	0.049603	0.012552	0.001	0.101796	0.001	0.007697	0.223883	0.085021	0.006684	0.351786	0.033867	-3.6228	-2.4395	-3.1849	-4.1396	-1.9759	-4.0816
KINASE-iKiP_MLCK	8	87.5	87.5	87.5	87.5	87.5	87.5	0.013619	0.001	0.237052	0.097959	0.021912	0.298279	0.054907	0.018815	0.478412	0.226895	0.134114	0.584615	-3.131	-3.7335	1.4636	-2.0737	-2.7306	-1.339
KINASE-iKiP_MKNK2	66	24.2	24.2	24.2	24.2	24.2	24.2	0.00188	0.76824	0.941884	0.001	0.001	0.614931	0.013174	0.882955	0.989904	0.006684	0.017517	0.796901	3.5359	-0.4224	-0.0882	3.7987	3.1193	0.632
KINASE-iKiP_MINK1	116	6.9	6.9	6.9	6.9	6.9	6.9	0.103734	0.045276	0.403326	0.367619	0.025194	0.529412	0.233173	0.212963	0.638981	0.536269	0.148819	0.747059	-2.059	-2.4206	1.0978	-1.142	-2.6313	0.8526
KINASE-iKiP_MET	70	8.6	8.6	8.6	8.6	8.6	8.6	0.195378	0.670683	0.52621	0.02554	0.339357	0.959064	0.367866	0.849951	0.732369	0.08425	0.650542	0.97628	-1.6183	-0.5516	0.7814	-2.8581	-1.1971	-0.0487
KINASE-iKiP_MELK	25	32	32	32	32	32	32	0.135524	0.993927	0.845992	0.961924	0.507634	0.397541	0.292962	1	0.942464	0.980109	0.769785	0.669613	1.8541	-0.0068	-0.2584	0.067	-0.849	-1.0715
KINASE-iKiP_MATK.CTK	83	32.5	32.5	32.5	32.5	32.5	32.5	0.367387	0.273292	0.336032	0.711066	0.807466	0.246465	0.562146	0.557559	0.578659	0.837259	0.954396	0.556462	1.1179	-1.3552	1.2314	0.4808	-0.3484	-1.5054
KINASE-iKiP_MAST2	12	41.7	41.7	41.7	41.7	41.7	41.7	0.010163	0.347648	0.91134	0.24031	0.996132	0.383475	0.044474	0.634352	0.978776	0.406232	1	0.660655	-2.8711	-1.2042	0.1464	-1.531	0.003	1.146
KINASE-iKiP_MARK4	173	23.7	23.7	23.7	23.7	23.7	23.7	0.976744	0.231076	0.002169	0.766798	0.242604	0.223062	0.996358	0.50436	0.03061	0.863711	0.538177	0.532523	0.0364	-1.5105	-3.6525	0.3939	1.4806	-1.534
KINASE-iKiP_MARK3	110	29.1	29.1	29.1	29.1	29.1	29.1	0.436475	0.01232	0.56338	0.761165	0.361582	0.93617	0.635328	0.104312	0.755138	0.862313	0.670378	0.968583	-0.9911	-3.0177	-0.7207	-0.3901	1.1695	0.0875
KINASE-iKiP_MARK2	167	30.5	30.5	30.5	30.5	30.5	30.5	0.014141	0.030189	0.030242	0.084034	0.066265	0.182377	0.055689	0.169623	0.138184	0.203281	0.287715	0.492806	3.0755	-2.7194	-2.572	2.1867	2.3986	-1.6898
KINASE-iKiP_MARK1	138	27.5	27.5	27.5	27.5	27.5	27.5	0.022312	0.266932	0.125984	0.343096	0.84507	0.496078	0.080661	0.556854	0.331606	0.511123	0.956148	0.730458	2.9685	-1.3945	-1.8883	1.1687	0.2546	-0.8711
KINASE-iKiP_MAPKAPK5	141	41.8	41.8	41.8	41.8	41.8	41.8	0.001	0.41683	0.225053	0.001	0.001	0.043393	0.007697	0.6878	0.471629	0.006684	0.017517	0.253493	4.2448	1.0476	1.5584	6.4957	5.9612	2.658
KINASE-iKiP_MAPKAPK3	167	31.1	31.1	31.1	31.1	31.1	31.1	0.001	0.034335	0.171488	0.001	0.001	0.464819	0.007697	0.172694	0.397313	0.006684	0.017517	0.718465	7.5464	2.6518	1.6885	7.3475	5.8929	-0.9113
KINASE-iKiP_MAPKAPK2	159	46.5	46.5	46.5	46.5	46.5	46.5	0.004057	0.503984	0.66855	0.001	0.001	0.120921	0.022677	0.76425	0.827411	0.006684	0.017517	0.412269	3.7722	0.7978	-0.5753	6.5586	5.7842	1.9892
KINASE-iKiP_MAPK9.JNK2	258	38	38	38	38	38	38	0.463415	0.016917	0.757085	0.001	0.001	0.011696	0.655751	0.126382	0.899767	0.006684	0.017517	0.127467	0.8792	3.1575	0.3835	6.0399	7.5351	3.3099
KINASE-iKiP_MAPK8.JNK1	380	35.8	35.8	35.8	35.8	35.8	35.8	0.918489	0.773737	0.374745	0.002004	0.001	0.142045	0.969804	0.887265	0.610162	0.011047	0.017517	0.427646	-0.122	-0.3801	1.1646	3.7597	6.033	1.8262
KINASE-iKiP_MAPK7.ERK5	115	27	27	27	27	27	27	0.262834	0.032323	0.017308	0.116935	0.098646	0.299213	0.445065	0.169623	0.100105	0.25278	0.343234	0.584615	-1.3998	-2.5818	3.1488	1.9775	2.1221	1.2907
KINASE-iKiP_MAPK3.ERK1	304	39.5	39.5	39.5	39.5	39.5	39.5	0.072165	0.554913	0.985294	0.001	0.001	0.001	0.17565	0.789625	0.995088	0.006684	0.017517	0.033867	2.1845	-0.7227	-0.0121	7.1103	5.6296	4.0797
KINASE-iKiP_MAPK15.ERK7	65	33.8	33.8	33.8	33.8	33.8	33.8	0.198131	0.191919	0.010246	0.924453	0.825758	0.01145	0.370038	0.447964	0.077496	0.964798	0.955546	0.127467	-1.6462	-1.6286	3.0893	0.1286	0.2763	3.3173
KINASE-iKiP_MAPK14	292	38.4	38.4	38.4	38.4	38.4	38.4	0.662188	0.047529	0.10664	0.001	0.003891	0.011881	0.807767	0.219495	0.288154	0.006684	0.043733	0.127467	-0.5495	-2.4936	-2.1179	4.1501	3.4285	3.0977
KINASE-iKiP_MAPK13	413	38.3	38.3	38.3	38.3	38.3	38.3	0.907631	0.06841	0.266802	0.001	0.001901	0.00198	0.960576	0.249235	0.513393	0.006684	0.028485	0.051107	0.1372	-2.2673	1.3965	5.8469	5.0067	4.2474
KINASE-iKiP_MAPK12	430	35.6	35.6	35.6	35.6	35.6	35.6	0.337398	0.006024	0.849903	0.001	0.001	0.001	0.533951	0.060005	0.944749	0.006684	0.017517	0.033867	-1.2381	-3.4456	-0.214	5.4102	4.4707	4.5324
KINASE-iKiP_MAPK11	212	38.2	38.2	38.2	38.2	38.2	38.2	0.33543	0.447699	0.036072	0.001	0.020833	0.021654	0.532495	0.719243	0.153989	0.006684	0.130658	0.17722	1.2064	-0.9195	-2.642	5.3588	2.9571	2.8435
KINASE-iKiP_MAPK10.JNK3	164	43.9	43.9	43.9	43.9	43.9	43.9	0.214575	0.673267	0.802548	0.001	0.001	0.007937	0.386539	0.849951	0.911346	0.006684	0.017517	0.106099	-1.5411	-0.556	-0.3215	4.3679	7.6518	3.212
KINASE-iKiP_MAPK1.ERK2	448	38.8	38.8	38.8	38.8	38.8	38.8	0.006012	0.24902	0.09165	0.001	0.001	0.006148	0.03068	0.524904	0.267575	0.006684	0.017517	0.091851	3.4001	-1.457	2.1697	7.0696	4.5916	3.7444
KINASE-iKiP_MAP4K5.KHS1	152	13.2	13.2	13.2	13.2	13.2	13.2	0.987952	0.838509	0.04898	0.224742	0.481855	0.150206	0.997868	0.917525	0.185684	0.393686	0.760908	0.446225	-0.0215	0.2458	2.4334	-1.5942	-0.8969	1.8002
KINASE-iKiP_MAP4K4.HGK	152	11.2	11.2	11.2	11.2	11.2	11.2	0.359404	0.829026	0.15272	0.205231	0.811359	0.188976	0.552508	0.913547	0.369436	0.376209	0.954396	0.502618	-1.1529	-0.2386	1.7532	-1.5424	-0.2879	1.64
KINASE-iKiP_MAP4K2	106	13.2	13.2	13.2	13.2	13.2	13.2	0.075646	0.102913	0.012	0.447791	0.172962	0.043564	0.182123	0.313052	0.082378	0.616471	0.467366	0.253493	-2.0963	-2.003	2.8628	-0.9406	-1.8244	2.4432
KINASE-iKiP_MAP3K9.MLK1	210	13.8	13.8	13.8	13.8	13.8	13.8	0.416	0.855159	0.001923	0.545809	0.728155	0.28373	0.614526	0.924357	0.030428	0.709133	0.918063	0.574403	-1.0154	-0.2505	3.7349	-0.792	0.3978	1.2918
KINASE-iKiP_MAP3K7	51	13.7	13.7	13.7	13.7	13.7	13.7	0.037113	0.096078	0.473684	0.26749	0.723608	0.711321	0.115666	0.304123	0.703388	0.432754	0.918063	0.864476	2.4299	2.0082	0.9126	1.3807	0.462	-0.4842
KINASE-iKiP_MAP3K2	40	35	35	35	35	35	35	0.888664	0.792453	0.025391	0.143725	0.498	0.025692	0.949581	0.902614	0.124023	0.299161	0.769785	0.200791	0.1743	-0.3651	-2.699	-1.9637	-0.8828	-2.6697
KINASE-iKiP_MAP3K11.MLK3	154	14.3	14.3	14.3	14.3	14.3	14.3	0.25947	0.440426	0.186047	0.435294	0.913402	0.062241	0.440838	0.713368	0.423819	0.60577	0.959955	0.306973	-1.4382	0.9475	1.731	-1.0064	-0.1197	2.4025
KINASE-iKiP_MAP3K10.MLK2	97	9.3	9.3	9.3	9.3	9.3	9.3	0.380392	0.016495	0.004082	0.197095	0.009862	0.081188	0.576833	0.125065	0.043929	0.369903	0.079534	0.354125	-1.1306	-2.6111	3.2563	-1.5695	-2.9018	2.15
KINASE-iKiP_MAP3K1	82	11	11	11	11	11	11	0.032454	0.093439	0.285714	0.166	0.489627	0.637255	0.105781	0.298536	0.527792	0.331398	0.765324	0.800683	-2.5977	2.0119	1.3097	-1.6675	0.8818	0.5548
KINASE-iKiP_MAP2K7	28	50	50	50	50	50	50	0.833333	0.315789	0.42268	0.113244	0.347193	0.473581	0.926331	0.605362	0.658655	0.247965	0.660578	0.720297	-0.2718	-1.2518	-0.9977	-2.0261	-1.2058	-0.929
KINASE-iKiP_MAP2K6	16	43.8	43.8	43.8	43.8	43.8	43.8	0.001	0.002012	0.990458	0.338144	0.189516	0.599572	0.007697	0.030751	0.996342	0.508217	0.488875	0.789074	-3.7109	-3.5503	-0.0166	-1.2401	-1.66	0.6683
KINASE-iKiP_MAP2K4	41	46.3	46.3	46.3	46.3	46.3	46.3	0.040698	0.114723	0.11284	0.016949	0.00578	0.043121	0.1202	0.331132	0.303296	0.061851	0.057466	0.253493	-2.6273	-2.0015	-1.9715	-3.0288	-2.9743	-2.5526
KINASE-iKiP_MAP2K3	14	50	50	50	50	50	50	0.103239	0.454733	0.202405	0.926	0.06986	0.037328	0.23309	0.725352	0.445115	0.964798	0.29326	0.253493	1.965	-0.9767	-1.5611	0.0907	-2.3162	-2.5145
KINASE-iKiP_MAP2K2	24	54.2	54.2	54.2	54.2	54.2	54.2	0.323045	0.00404	0.464126	0.066802	0.043651	0.421162	0.51606	0.04887	0.703351	0.173139	0.219551	0.685897	-1.2748	-3.247	-0.9309	-2.2833	-2.3766	-0.9663
KINASE-iKiP_MAP2K1	26	57.7	57.7	57.7	57.7	57.7	57.7	0.278656	0.335443	0.132797	0.82364	0.087398	0.108779	0.465649	0.62427	0.340711	0.894036	0.330729	0.388256	1.3546	1.1727	-1.9047	0.3084	2.1525	-1.9585
KINASE-iKiP_LYNB.LYN	133	6.8	6.8	6.8	6.8	6.8	6.8	0.047337	0.469307	0.342105	0.025845	0.358051	0.320487	0.135861	0.735827	0.583186	0.084705	0.670378	0.594474	-2.514	0.933	-1.181	-2.8719	-1.1637	-1.2807
KINASE-iKiP_LYNA.LYN	79	6.3	6.3	6.3	6.3	6.3	6.3	0.540385	0.892	0.081511	0.944559	0.536735	0.517857	0.722409	0.945473	0.249443	0.969829	0.788038	0.74314	-0.8866	-0.149	-2.0383	0.0874	-0.8105	-0.8287
KINASE-iKiP_LRRK2	14	42.9	42.9	42.9	42.9	42.9	42.9	0.244742	0.010142	0.774648	0.04499	0.995918	0.134172	0.423503	0.090109	0.909836	0.128661	1	0.41674	-1.465	3.0313	0.3813	-2.4019	0.013	-1.9042
KINASE-iKiP_LIMK1	43	18.6	18.6	18.6	18.6	18.6	18.6	0.01626	0.001	0.805501	0.087045	0.018405	0.521912	0.063055	0.018815	0.911346	0.209567	0.123022	0.744435	2.8924	3.9637	-0.2876	2.148	2.7445	-0.8079
KINASE-iKiP_LCK	101	10.9	10.9	10.9	10.9	10.9	10.9	0.5	0.314672	0.631687	0.886831	0.095703	0.915663	0.69589	0.605362	0.808305	0.945973	0.340554	0.958955	-0.8484	-1.2773	-0.6047	-0.1448	-2.0382	0.1347
KINASE-iKiP_LATS2	94	35.1	35.1	35.1	35.1	35.1	35.1	0.929273	0.135755	0.90121	0.979253	0.366876	0.412121	0.975353	0.362967	0.978236	0.987025	0.674047	0.681947	0.1402	-1.8187	-0.1839	0.0377	-1.1405	-1.0778
KINASE-iKiP_LATS1	42	28.6	28.6	28.6	28.6	28.6	28.6	0.059184	0.38247	0.354776	0.203354	0.018036	0.371542	0.154976	0.663784	0.598758	0.375651	0.123022	0.644174	-2.2546	1.1405	1.2505	-1.5674	3.0294	1.1153
KINASE-iKiP_JAK3	106	6.6	6.6	6.6	6.6	6.6	6.6	0.467327	0.229572	0.801942	0.037849	0.47992	0.444211	0.65945	0.50436	0.911346	0.111139	0.760908	0.700499	-0.9387	1.5604	0.302	-2.455	0.8972	-0.9772
KINASE-iKiP_JAK2	98	11.2	11.2	11.2	11.2	11.2	11.2	0.676892	0.194	0.403766	0.301426	0.868421	0.991736	0.820671	0.447964	0.638981	0.465423	0.957024	0.997627	0.5474	1.5525	1.0734	-1.2877	0.2009	0.0101
KINASE-iKiP_IRAK4	56	8.9	8.9	8.9	8.9	8.9	8.9	0.201923	0.031189	0.081511	0.582329	0.287908	0.24558	0.374368	0.169623	0.249443	0.734053	0.601881	0.556462	1.574	2.3758	2.0225	0.7439	1.354	1.44
KINASE-iKiP_IRAK1	69	11.6	11.6	11.6	11.6	11.6	11.6	0.811983	0.723014	0.008081	0.392116	0.93159	0.215842	0.911966	0.870471	0.070777	0.562698	0.971585	0.532523	0.3213	-0.4519	3.1954	-1.0942	0.0981	1.5311
KINASE-iKiP_INSR	70	7.1	7.1	7.1	7.1	7.1	7.1	0.041257	0.031434	0.502868	0.10142	0.882353	0.109375	0.121149	0.169623	0.717639	0.228224	0.959819	0.388256	2.6096	2.5498	0.8566	-2.1122	-0.1498	1.9505
KINASE-iKiP_IKBKE.IKKE	237	16.5	16.5	16.5	16.5	16.5	16.5	0.596639	0.699801	0.478992	0.685072	0.071006	0.308765	0.763457	0.858693	0.703388	0.824683	0.29326	0.594139	-0.6554	0.4899	0.8685	-0.5193	-2.3719	1.2755
KINASE-iKiP_ICK	96	24	24	24	24	24	24	0.049505	0.458733	0.247465	0.049569	0.513672	0.164	0.136677	0.72597	0.490146	0.136948	0.773198	0.459729	-2.4005	-0.9328	-1.5373	-2.3419	-0.7425	-1.757
KINASE-iKiP_HIPK4	55	32.7	32.7	32.7	32.7	32.7	32.7	0.521569	0.05642	0.554902	0.250513	0.780583	0.357724	0.706552	0.238125	0.751227	0.417248	0.941891	0.630985	-0.8089	-2.3788	-0.736	-1.4351	0.3657	-1.1419
KINASE-iKiP_HIPK3	37	59.5	59.5	59.5	59.5	59.5	59.5	0.001	0.032015	0.002012	0.001	0.079151	0.008351	0.007697	0.169623	0.030428	0.006684	0.314129	0.108774	-5.5241	-2.6701	-3.563	-5.8296	-2.2131	-3.0594
KINASE-iKiP_HIPK2	53	52.8	52.8	52.8	52.8	52.8	52.8	0.003738	0.269311	0.007843	0.001996	0.369168	0.003906	0.022677	0.557161	0.070175	0.011047	0.674047	0.075866	-3.63	-1.3918	-3.5222	-3.7538	-1.1096	-3.7056
KINASE-iKiP_HIPK1	47	70.2	70.2	70.2	70.2	70.2	70.2	0.440994	0.93319	0.088235	0.888247	0.355603	0.0369	0.640071	0.964374	0.263668	0.945973	0.670378	0.253493	0.9848	-0.1083	-2.1962	0.1653	1.1577	-2.5356
KINASE-iKiP_GSK3B	87	28.7	28.7	28.7	28.7	28.7	28.7	0.758242	0.814969	0.752852	0.047228	0.001992	0.120623	0.879422	0.907904	0.897767	0.132551	0.028485	0.412269	0.3645	0.3416	0.3704	2.4065	3.8371	1.8988
KINASE-iKiP_GSK3A	31	48.4	48.4	48.4	48.4	48.4	48.4	0.993939	0.257143	0.611002	0.638462	0.179752	0.093023	0.997868	0.539787	0.789794	0.77779	0.475594	0.365132	0.0211	1.3993	0.6146	0.598	1.5968	1.9571
KINASE-iKiP_GRK7	109	18.3	18.3	18.3	18.3	18.3	18.3	0.038986	0.375494	0.359127	0.001	0.625506	0.468951	0.11719	0.663784	0.602101	0.006684	0.850209	0.718465	-2.6083	1.126	1.1627	-3.8145	-0.6434	-0.8906
KINASE-iKiP_GRK5	169	22.5	22.5	22.5	22.5	22.5	22.5	0.195519	0.150515	0.072435	0.003976	0.001	0.030181	0.367866	0.38423	0.240502	0.019696	0.017517	0.22547	-1.583	-1.7922	-2.1366	-3.9327	-4.0168	-2.6169
KINASE-iKiP_GRK2	123	22.8	22.8	22.8	22.8	22.8	22.8	0.092702	0.406883	0.970179	0.002004	0.008316	0.245902	0.218022	0.682885	0.991518	0.011047	0.071602	0.556462	-2.1801	1.1029	0.0307	-3.6624	-3.3528	-1.4563
KINASE-iKiP_GRK1	25	24	24	24	24	24	24	0.894949	0.89336	0.321083	0.791822	0.673347	0.652977	0.949581	0.945473	0.558597	0.881011	0.881598	0.815018	-0.1549	-0.1528	1.2339	-0.3555	0.5614	-0.5262
KINASE-iKiP_FGFR1	78	6.4	6.4	6.4	6.4	6.4	6.4	0.383023	0.032389	0.595092	0.31619	0.529644	0.054767	0.579094	0.169623	0.781154	0.482405	0.783964	0.283893	1.1164	2.6988	-0.7291	-1.2761	0.8501	-2.2235
KINASE-iKiP_FES	139	5	5	5	5	5	5	0.966535	0.350202	0.794769	0.61079	0.146535	0.101626	0.992888	0.634352	0.911346	0.762362	0.420563	0.380502	-0.0479	-1.193	0.3381	-0.6714	-1.8663	2.1136
KINASE-iKiP_FER	133	5.3	5.3	5.3	5.3	5.3	5.3	0.01848	0.441909	0.154	0.12095	0.324125	0.129845	0.070587	0.713368	0.370768	0.259252	0.641822	0.415017	2.791	-0.9743	-1.7437	1.8886	1.2435	1.9013
KINASE-iKiP_ERBB2	84	48.8	48.8	48.8	48.8	48.8	48.8	0.86558	0.924125	0.928994	0.124521	0.529652	0.132383	0.943893	0.962531	0.985238	0.265784	0.783964	0.41674	-0.1783	0.1613	0.0917	-1.8517	-0.8204	-1.7807
KINASE-iKiP_EPHB2	123	5.7	5.7	5.7	5.7	5.7	5.7	0.24466	0.808732	0.030738	0.725806	0.804574	0.894737	0.423503	0.907904	0.138184	0.847014	0.954396	0.953659	1.518	-0.336	-2.4641	-0.4815	0.3124	-0.1829
KINASE-iKiP_EPHB1	116	6	6	6	6	6	6	0.695817	0.588469	0.282983	0.436441	0.466919	0.345238	0.835639	0.803044	0.527792	0.60577	0.756305	0.616023	-0.5376	0.6819	1.3907	-1.001	-0.9362	1.1938
KINASE-iKiP_EPHA3	155	5.2	5.2	5.2	5.2	5.2	5.2	0.655031	0.277559	0.364356	0.928713	0.754941	0.035019	0.801821	0.561753	0.606189	0.964798	0.92655	0.250562	-0.5561	1.3676	1.1601	-0.1229	-0.4049	2.7133
KINASE-iKiP_EIF2AK1	64	37.5	37.5	37.5	37.5	37.5	37.5	0.177165	0.011952	0.422619	0.011858	0.004124	0.336653	0.348837	0.10291	0.658655	0.046695	0.043733	0.608612	-1.635	-2.8783	-0.9944	-3.1116	-3.5754	-1.2167
KINASE-iKiP_EGFR	91	6.6	6.6	6.6	6.6	6.6	6.6	0.870906	0.816993	0.3583	0.101533	0.717791	0.0409	0.943893	0.908168	0.602101	0.228224	0.914213	0.253493	-0.2074	-0.257	-1.1497	-1.994	0.474	-2.2958
KINASE-iKiP_EEF2K	30	16.7	16.7	16.7	16.7	16.7	16.7	0.004184	0.431174	0.405512	0.036145	0.545988	0.404082	0.022855	0.704894	0.639752	0.108009	0.792463	0.675242	-3.2174	1.0203	-1.1079	-2.6171	-0.7485	-1.0577
KINASE-iKiP_DYRK4	272	44.5	44.5	44.5	44.5	44.5	44.5	0.146939	0.001	0.023438	0.050584	0.009225	0.010183	0.30973	0.018815	0.120265	0.1389	0.078106	0.120797	-1.8691	-4.5888	-2.6393	-2.4496	-3.3993	-3.3413
KINASE-iKiP_DYRK3	320	33.1	33.1	33.1	33.1	33.1	33.1	0.011811	0.001	0.429119	0.144869	0.27459	0.244576	0.05	0.018815	0.664611	0.299161	0.583799	0.556462	-3.2712	-4.7044	-1.0166	-1.8165	-1.3613	-1.4948
KINASE-iKiP_DYRK2	402	32.1	32.1	32.1	32.1	32.1	32.1	0.783231	0.016	0.484407	0.555785	0.846154	0.26572	0.894969	0.125046	0.705097	0.712977	0.956148	0.573109	-0.3707	-2.9901	0.9084	0.729	0.237	1.432
KINASE-iKiP_DYRK1B	15	46.7	46.7	46.7	46.7	46.7	46.7	0.017964	0.323829	0.187879	0.026477	0.86064	0.4375	0.069134	0.613825	0.426082	0.086196	0.957024	0.696324	-2.8803	-1.2682	-1.6803	-2.6886	-0.2571	0.984
KINASE-iKiP_DYRK1A	154	50.6	50.6	50.6	50.6	50.6	50.6	0.038095	0.049801	0.001	0.021154	0.067961	0.001	0.115883	0.223883	0.023091	0.071641	0.292038	0.033867	-2.5044	-2.3773	-3.7629	-2.7505	-2.2925	-5.5385
KINASE-iKiP_DCLK2	86	30.2	30.2	30.2	30.2	30.2	30.2	0.001855	0.223735	0.763889	0.031513	0.425358	0.167339	0.013174	0.496321	0.902455	0.097021	0.720273	0.464525	3.9652	1.5314	0.3882	2.7495	1.0172	1.8099
KINASE-iKiP_DCLK1	26	42.3	42.3	42.3	42.3	42.3	42.3	0.583815	0.934	0.390963	0.19917	0.379242	0.038462	0.748934	0.964374	0.626527	0.370617	0.680771	0.253493	0.6869	0.1387	1.0513	1.6421	1.1029	2.4054
KINASE-iKiP_DAPK1	47	27.7	27.7	27.7	27.7	27.7	27.7	0.746154	0.976793	0.38417	0.629032	0.076471	0.280392	0.870838	0.996675	0.618796	0.776056	0.308884	0.573669	0.3888	-0.0323	1.0682	-0.6194	-2.2406	-1.341
KINASE-iKiP_CSNK2A2.CK2A2	323	37.8	37.8	37.8	37.8	37.8	37.8	0.032653	0.001	0.001	0.001	0.001	0.00565	0.105781	0.018815	0.023091	0.006684	0.017517	0.091851	-2.6889	-6.2626	-4.3728	-6.9552	-8.3853	-3.5567
KINASE-iKiP_CSNK2A1.CK2A1	100	51	51	51	51	51	51	0.002041	0.001	0.004057	0.001	0.001	0.010081	0.013174	0.018815	0.043929	0.006684	0.017517	0.120797	-3.5884	-4.3055	-3.2677	-6.1085	-6.4436	-3.2091
KINASE-iKiP_CSNK1G3	82	14.6	14.6	14.6	14.6	14.6	14.6	0.001976	0.225873	0.645621	0.005988	0.176923	0.08413	0.013174	0.498884	0.812881	0.026881	0.47056	0.354125	-3.0816	-1.4846	-0.5997	-4.0689	-1.7332	-2.1419
KINASE-iKiP_CSNK1G2	155	19.4	19.4	19.4	19.4	19.4	19.4	0.002075	0.023904	0.223124	0.001	0.001931	0.142268	0.013174	0.145726	0.470319	0.006684	0.028485	0.427646	-3.459	-2.8471	-1.5832	-4.4009	-4.0016	-1.8748
KINASE-iKiP_CSNK1G1	129	16.3	16.3	16.3	16.3	16.3	16.3	0.610766	0.672032	0.603306	0.407631	0.030303	0.980603	0.775263	0.849951	0.7851	0.578425	0.171044	0.988386	0.6683	-0.4913	-0.6613	-0.9734	-2.6466	0.0185
KINASE-iKiP_CSNK1E.CK1E	114	16.7	16.7	16.7	16.7	16.7	16.7	0.256863	0.124756	0.360687	0.068182	0.228106	0.632444	0.437873	0.346318	0.602727	0.175819	0.523666	0.800683	-1.485	1.8301	1.1404	-2.2962	-1.4524	0.6159
KINASE-iKiP_CSNK1D.CK1D	206	20.9	20.9	20.9	20.9	20.9	20.9	0.145129	0.104536	0.03071	0.074148	0.012048	0.845261	0.30719	0.31358	0.138184	0.1874	0.09135	0.924241	-1.8304	-2.0368	2.7249	-2.2417	-3.2305	0.2329
KINASE-iKiP_CLK3	45	35.6	35.6	35.6	35.6	35.6	35.6	0.001	0.01378	0.384921	0.005814	0.131687	0.086705	0.007697	0.111348	0.618796	0.026881	0.402995	0.354125	-4.1051	-3.24	1.1381	-3.493	-1.9306	2.1143
KINASE-iKiP_CLK2	26	23.1	23.1	23.1	23.1	23.1	23.1	0.56213	0.606383	0.4375	0.06986	0.224949	0.194332	0.739039	0.810404	0.675532	0.179237	0.521408	0.511506	-0.7491	-0.7154	-1.0315	-2.1954	-1.5468	-1.6081
KINASE-iKiP_CLK1	68	50	50	50	50	50	50	0.57722	0.118012	0.84493	0.031315	0.004301	0.073022	0.7454	0.334918	0.942464	0.097021	0.044591	0.334192	-0.6584	-1.9756	-0.212	-2.6765	-3.6606	-2.2789
KINASE-iKiP_CHUK.IKKA	82	20.7	20.7	20.7	20.7	20.7	20.7	0.002004	0.413306	0.72167	0.151803	0.431772	0.44	0.013174	0.686143	0.86874	0.308463	0.72731	0.696324	-3.3149	-0.9953	0.4768	-1.8873	1.0536	-0.9936
KINASE-iKiP_CHEK2	34	14.7	14.7	14.7	14.7	14.7	14.7	0.708583	0.888446	0.962733	0.835391	0.532417	0.610465	0.844805	0.945473	0.991518	0.904858	0.783964	0.793244	0.4621	0.1746	0.0615	-0.261	-0.8024	0.663
KINASE-iKiP_CHEK1	107	18.7	18.7	18.7	18.7	18.7	18.7	0.85119	0.184	0.227898	0.083658	0.157996	0.05	0.935941	0.437161	0.472539	0.203281	0.43859	0.270213	-0.2678	-1.6535	1.5371	2.1179	1.7107	2.4668
KINASE-iKiP_CGK2	83	36.1	36.1	36.1	36.1	36.1	36.1	0.001	0.552182	0.511156	0.01833	0.966245	0.018987	0.007697	0.789625	0.725328	0.064218	0.986986	0.170298	4.9617	0.7524	0.8171	2.896	0.0499	-2.6844
KINASE-iKiP_CDK9-CCNT1	105	36.2	36.2	36.2	36.2	36.2	36.2	0.094961	0.246253	0.151697	0.901515	0.041237	0.005929	0.222306	0.523416	0.368717	0.954104	0.211601	0.091851	-2.076	-1.4555	1.835	0.1672	2.5163	3.2278
KINASE-iKiP_CDK9-CCNK	115	55.7	55.7	55.7	55.7	55.7	55.7	0.007874	0.023904	0.013487	0.409563	0.3147	0.547431	0.038095	0.145726	0.088982	0.579549	0.631887	0.755693	-3.1353	-2.7265	-3.0687	-0.9986	1.2101	-0.7359
KINASE-iKiP_CDK7-CCNH-MNAT1	33	48.5	48.5	48.5	48.5	48.5	48.5	0.730382	0.083176	0.072978	0.181633	0.46748	0.083333	0.860868	0.27909	0.240734	0.352173	0.756305	0.354125	-0.4185	-2.1496	2.2844	1.7661	0.8777	2.094
KINASE-iKiP_CDK6-CCND3	68	42.6	42.6	42.6	42.6	42.6	42.6	0.047619	0.001	0.235529	0.636179	0.308448	0.864971	0.135902	0.018815	0.478412	0.77779	0.626766	0.936898	-2.5008	-4.2226	-1.5122	-0.5778	-1.3046	0.222
KINASE-iKiP_CDK6-CCND1	28	50	50	50	50	50	50	0.137014	0.511628	0.016913	0.650295	0.862745	0.198	0.294929	0.768956	0.099907	0.788424	0.957024	0.515815	-1.7868	-0.7726	-3.092	0.5281	0.2456	1.5765
KINASE-iKiP_CDK5-CDK5R1p35	186	36	36	36	36	36	36	0.982178	0.010101	0.767258	0.104938	0.189583	0.731656	0.997868	0.090109	0.904332	0.23381	0.488875	0.875241	0.0207	-3.0765	-0.3583	2.0782	1.6848	0.4034
KINASE-iKiP_CDK5-CDK5R1p25	190	38.4	38.4	38.4	38.4	38.4	38.4	0.032	0.039761	0.113872	0.69403	0.06841	0.215415	0.105558	0.196105	0.304457	0.827622	0.292038	0.532523	-2.8438	-2.4408	1.8878	0.5081	2.2278	1.5715
KINASE-iKiP_CDK4-CCND1	32	40.6	40.6	40.6	40.6	40.6	40.6	0.086242	0.039256	0.190377	0.348269	0.317269	0.582661	0.205686	0.195511	0.429204	0.517312	0.634538	0.787213	-2.1372	-2.4635	-1.7121	-1.2039	1.2585	0.7336
KINASE-iKiP_CDK3-CCNE1	73	23.3	23.3	23.3	23.3	23.3	23.3	0.015717	0.001972	0.07362	0.423459	0.939271	0.016194	0.061418	0.030751	0.241282	0.59261	0.975766	0.152347	-3.1233	-3.4408	2.181	1.0136	-0.0942	2.871
KINASE-iKiP_CDK2-CCNE1	140	41.4	41.4	41.4	41.4	41.4	41.4	0.462136	0.001	0.093625	0.668724	0.614035	0.774194	0.655751	0.018815	0.270237	0.808838	0.840781	0.891815	-0.92	-4.8271	-2.1612	0.5929	0.624	-0.3713
KINASE-iKiP_CDK2-CCNA2	151	31.8	31.8	31.8	31.8	31.8	31.8	0.30123	0.854291	0.151163	0.045082	0.043121	0.080392	0.495225	0.924357	0.368717	0.128661	0.219055	0.354125	-1.2793	0.2106	-1.8365	2.4996	2.5248	2.124
KINASE-iKiP_CDK1-CCNB1	253	36.8	36.8	36.8	36.8	36.8	36.8	0.048523	0.125969	0.047801	0.46516	0.053571	0.846008	0.136187	0.346576	0.185366	0.628461	0.247403	0.924241	-2.5178	-1.843	-2.414	0.9246	2.4615	0.2356
KINASE-iKiP_CDC2-CCNB1	86	37.2	37.2	37.2	37.2	37.2	37.2	0.445693	0.010288	0.376648	0.964844	0.848485	0.021654	0.642064	0.090109	0.611301	0.980243	0.956148	0.17722	-1.0319	-3.1663	1.0403	0.0429	-0.2689	2.9338
KINASE-iKiP_CAMK4	48	41.7	41.7	41.7	41.7	41.7	41.7	0.289641	0.393004	0.554475	0.884848	0.417647	0.549296	0.480841	0.672209	0.751227	0.945973	0.718416	0.756212	1.3396	-1.1164	-0.7206	-0.1735	1.0172	-0.7878
KINASE-iKiP_CAMK2G	212	44.3	44.3	44.3	44.3	44.3	44.3	0.001	0.92543	0.240157	0.198058	0.272	0.218367	0.007697	0.962531	0.482213	0.369903	0.583799	0.532523	5.3879	0.0906	1.4634	1.6007	1.4311	1.5434
KINASE-iKiP_CAMK2D	191	34	34	34	34	34	34	0.001	0.474645	0.292829	0.192157	0.297131	0.801556	0.007697	0.741907	0.5306	0.367674	0.618617	0.911317	5.0569	0.8993	1.2659	1.5954	1.293	0.2552
KINASE-iKiP_CAMK2B	101	49.5	49.5	49.5	49.5	49.5	49.5	0.003906	0.97286	0.339357	0.253968	0.380762	0.345603	0.022677	0.996397	0.581829	0.418883	0.680771	0.616023	3.6562	0.0705	-1.1903	1.5026	1.0719	-1.2263
KINASE-iKiP_CAMK2A	176	37.5	37.5	37.5	37.5	37.5	37.5	0.001	0.728195	0.293501	0.811395	0.793103	0.915152	0.007697	0.871618	0.5306	0.890256	0.946009	0.958955	3.9055	-0.4321	1.3015	0.3172	-0.2912	-0.1411
KINASE-iKiP_CAMK1D	28	46.4	46.4	46.4	46.4	46.4	46.4	0.033399	0.096386	0.340164	0.197531	0.080808	0.815195	0.107384	0.304123	0.581829	0.369903	0.318221	0.917629	2.6875	2.1441	1.1907	1.6873	2.0943	0.2964
KINASE-iKiP_BUB1B	105	12.4	12.4	12.4	12.4	12.4	12.4	0.250943	0.491018	0.131799	0.020367	0.503006	0.920543	0.430673	0.75587	0.340711	0.069907	0.769785	0.958955	-1.4692	0.9146	1.8545	-2.6689	-0.8487	-0.1463
KINASE-iKiP_BRSK2	32	37.5	37.5	37.5	37.5	37.5	37.5	0.087221	0.572243	0.478682	0.883629	0.960239	0.042373	0.206085	0.798625	0.703388	0.945973	0.986986	0.253493	2.22	-0.7227	-0.8767	0.1721	-0.0721	-2.4026
KINASE-iKiP_BRSK1	18	33.3	33.3	33.3	33.3	33.3	33.3	0.950104	0.911067	0.483559	0.521368	0.117761	0.492929	0.985743	0.95939	0.705097	0.68676	0.37389	0.730458	0.1086	0.1556	0.9248	-0.8219	1.9554	0.9325
KINASE-iKiP_BMX	107	9.3	9.3	9.3	9.3	9.3	9.3	0.149798	0.800399	0.669421	0.04817	0.06163	0.598802	0.310601	0.904011	0.827411	0.134451	0.274633	0.789074	-1.8163	0.3092	0.5445	-2.5611	-2.4023	0.6003
KINASE-iKiP_BMPR1B	91	24.2	24.2	24.2	24.2	24.2	24.2	0.87451	0.340771	0.42485	0.00996	0.718053	0.494	0.945215	0.631794	0.660011	0.041473	0.914213	0.730458	-0.2315	1.1793	1.0511	-3.0115	-0.4371	0.8747
KINASE-iKiP_BMPR1A	20	40	40	40	40	40	40	0.008421	0.034068	0.477495	0.003899	0.011696	0.253333	0.03889	0.172694	0.703388	0.019696	0.090023	0.564834	-3.1543	-2.4905	-0.9197	-3.5215	-2.9165	-1.4729
KINASE-iKiP_AURKC	161	20.5	20.5	20.5	20.5	20.5	20.5	0.001	0.002004	0.016194	0.099366	0.831683	0.001	0.007697	0.030751	0.098989	0.226895	0.956148	0.033867	6.0282	4.4095	-3.3112	2.1366	0.2725	-5.9326
KINASE-iKiP_AURKB	128	20.3	20.3	20.3	20.3	20.3	20.3	0.005988	0.082452	0.017341	0.286307	0.704082	0.004	0.03068	0.27909	0.100105	0.451689	0.904759	0.075866	3.3385	2.0915	-3.0901	1.2917	0.4581	-3.501
KINASE-iKiP_AURKA	113	22.1	22.1	22.1	22.1	22.1	22.1	0.042857	0.001	0.037624	0.728632	0.910387	0.004237	0.124408	0.018815	0.157958	0.847014	0.959955	0.076877	2.4743	4.2275	-2.5311	0.446	0.1368	-2.9284
KINASE-iKiP_AMPKA2	41	31.7	31.7	31.7	31.7	31.7	31.7	0.001	0.609407	0.071146	0.003899	0.382892	0.055794	0.007697	0.810416	0.239353	0.019696	0.680771	0.286296	5.1758	0.6253	-2.3545	3.4143	1.1123	-2.2438
KINASE-iKiP_AMPKA1	88	40.9	40.9	40.9	40.9	40.9	40.9	0.001	0.077075	0.025743	0.005976	0.029821	0.002012	0.007697	0.271904	0.124545	0.026881	0.170215	0.051107	4.9253	2.2648	-2.5943	4.0134	2.6807	-3.2045
KINASE-iKiP_ALK	120	7.5	7.5	7.5	7.5	7.5	7.5	0.112	0.333969	0.646465	0.002004	0.060241	0.303279	0.249544	0.62427	0.812881	0.011047	0.273236	0.588037	-2.0352	1.2267	0.5655	-3.4971	-2.2445	-1.3007
KINASE-iKiP_AKT3	56	41.1	41.1	41.1	41.1	41.1	41.1	0.056911	0.59596	0.70303	0.061776	0.267442	0.521569	0.152332	0.803044	0.852361	0.162602	0.57813	0.744435	2.3848	-0.6838	0.475	2.412	-1.4371	-0.813
KINASE-iKiP_AKT2	70	35.7	35.7	35.7	35.7	35.7	35.7	0.072266	0.387283	0.516378	0.005792	0.38664	0.126033	0.17565	0.664662	0.727669	0.026881	0.681312	0.415017	2.2761	-1.0634	-0.8013	3.1814	-1.1016	-1.9459
KINASE-iKiP_AKT1	71	33.8	33.8	33.8	33.8	33.8	33.8	0.006508	0.60499	0.858268	0.097107	0.492843	0.052846	0.032096	0.810404	0.951965	0.226287	0.767988	0.276758	3.4981	0.6234	-0.2363	2.0373	-0.8508	-2.4767
KINASE-iKiP_ACVR2A	45	26.7	26.7	26.7	26.7	26.7	26.7	0.794661	0.763747	0.886598	0.206628	0.798283	0.186538	0.897084	0.881781	0.972768	0.376209	0.949714	0.498745	0.3041	-0.4389	0.1772	-1.5463	0.3512	-1.6014
KINASE-iKiP_ACVR1.ALK2	157	29.3	29.3	29.3	29.3	29.3	29.3	0.844622	0.751004	0.479079	0.027368	0.13442	0.738318	0.933462	0.879894	0.703388	0.087441	0.404054	0.875241	-0.2559	0.3837	0.8964	-2.7009	-1.8989	-0.3874
DISEASE-PSP_type_2_diabetes	32	53.1	53.1	53.1	53.1	53.1	53.1	0.346457	0.762208	0.208768	0.501031	0.685606	0.259259	0.54321	0.881781	0.449383	0.668041	0.891396	0.569288	-1.1359	-0.3866	-1.6169	0.8484	-0.4895	-1.4418
DISEASE-PSP_SLE	14	35.7	35.7	35.7	35.7	35.7	35.7	0.572277	0.698819	0.496032	0.385057	0.02549	0.688492	0.741625	0.858693	0.713836	0.554359	0.148839	0.848917	-0.703	-0.4572	-0.8925	-1.1052	-2.4931	-0.5215
DISEASE-PSP_PSP	15	60	60	60	60	60	60	0.866397	0.126214	0.3125	0.618557	0.627615	0.73913	0.943893	0.346576	0.552806	0.768281	0.850209	0.875241	0.209	-1.8659	1.2639	0.6135	-0.605	-0.4177
DISEASE-PSP_psoriasis	9	55.6	55.6	55.6	55.6	55.6	55.6	0.98773	0.023301	0.444915	0.893971	0.372849	0.705521	0.997868	0.145726	0.6849	0.950078	0.674047	0.859484	-0.0493	2.5085	0.9825	-0.1943	1.1332	-0.4911
DISEASE-PSP_prostate_cancer	72	18.1	18.1	18.1	18.1	18.1	18.1	0.475	0.510121	0.966068	0.794297	0.748593	0.082661	0.666575	0.768956	0.991518	0.881011	0.92655	0.354125	0.9599	0.8383	-0.0782	0.3533	0.4586	2.0155
DISEASE-PSP_Parkinsons_disease	53	34	34	34	34	34	34	0.534161	0.105578	0.138144	0.303327	0.001	0.610417	0.717868	0.313646	0.348739	0.466939	0.017517	0.793244	0.8452	1.9895	-1.8603	1.3062	3.6298	0.6323
DISEASE-PSP_pancreatic_ductal_adenocarcinoma	38	13.2	13.2	13.2	13.2	13.2	13.2	0.120968	0.199584	0.027484	0.084	0.251004	0.101594	0.263998	0.452628	0.130485	0.203281	0.551992	0.380502	1.9131	-1.6167	2.493	2.0993	-1.4164	2.0741
DISEASE-PSP_ovarian_cancer	67	23.9	23.9	23.9	23.9	23.9	23.9	0.843348	0.71371	0.313402	0.130261	0.109244	0.021442	0.933462	0.863249	0.552806	0.276872	0.362718	0.17722	0.2354	-0.4505	1.2263	1.9593	1.9372	2.8736
DISEASE-PSP_non-small_cell_lung_cancer	32	15.6	15.6	15.6	15.6	15.6	15.6	0.503906	0.645914	0.137652	0.350495	0.752556	0.941414	0.698968	0.841756	0.348739	0.518691	0.92655	0.970058	0.8499	-0.5998	-1.8661	1.1482	0.4277	0.0935
DISEASE-PSP_neuroblastoma	57	10.5	10.5	10.5	10.5	10.5	10.5	0.061024	0.204589	0.368015	0.300589	0.449905	0.839768	0.15736	0.459872	0.606986	0.465423	0.742045	0.923817	-2.2793	-1.6281	-1.1298	-1.3382	0.9687	0.2671
DISEASE-PSP_melanoma_skin_cancer	28	17.9	17.9	17.9	17.9	17.9	17.9	0.028626	0.553846	0.042105	0.551859	0.690141	0.158607	0.098257	0.789625	0.172496	0.712977	0.891396	0.45529	-2.573	0.7185	2.3779	-0.7914	0.5577	1.801
DISEASE-PSP_lung_cancer	61	11.5	11.5	11.5	11.5	11.5	11.5	0.6	0.318637	0.030246	0.822034	0.910417	0.031558	0.765829	0.608525	0.138184	0.894036	0.959955	0.232341	-0.6978	-1.2836	2.61	0.2853	0.1654	2.5329
DISEASE-PSP_HNSCC	44	29.5	29.5	29.5	29.5	29.5	29.5	0.789264	0.917836	0.520154	0.512974	0.369168	0.839917	0.894969	0.962531	0.727669	0.680394	0.674047	0.923817	0.3406	-0.155	-0.8423	-0.8518	-1.1681	-0.2796
DISEASE-PSP_hepatocellular_carcinoma	48	10.4	10.4	10.4	10.4	10.4	10.4	0.235756	0.017964	0.214008	0.441584	0.751953	0.507071	0.415848	0.130368	0.458717	0.609578	0.92655	0.740207	1.5054	-2.8044	-1.556	0.905	-0.4262	0.8264
DISEASE-PSP_endometrial_cancer	20	30	30	30	30	30	30	0.95749	0.754098	0.969136	0.936975	0.143969	0.155925	0.986622	0.879894	0.991518	0.967619	0.417921	0.45529	0.0629	0.3971	-0.0544	0.1536	1.8311	1.7228
DISEASE-PSP_DLB	15	60	60	60	60	60	60	0.030593	0.001	0.283096	0.235174	0.019841	0.952965	0.102921	0.018815	0.527792	0.404396	0.126243	0.975545	-2.3498	-3.9839	-1.3409	-1.505	-2.5906	0.0671
DISEASE-PSP_colorectal_cancer	80	13.8	13.8	13.8	13.8	13.8	13.8	0.447423	0.550098	0.291845	0.156057	0.360236	0.760314	0.642064	0.789407	0.5306	0.315845	0.670378	0.886653	0.9911	0.7331	-1.3826	1.8059	1.2186	0.3766
DISEASE-PSP_clear_cell_kidney_cancer	13	46.2	46.2	46.2	46.2	46.2	46.2	0.115942	0.810757	0.92126	0.033126	0.007722	0.281188	0.257199	0.907904	0.985238	0.099989	0.070209	0.573669	1.8116	0.3039	0.1069	2.5504	2.9747	1.3275
DISEASE-PSP_breast_cancer	155	19.4	19.4	19.4	19.4	19.4	19.4	0.174905	0.081331	0.001	0.357009	0.282869	0.084479	0.346014	0.27909	0.023091	0.522653	0.59379	0.354125	-1.6679	2.2871	3.5775	-1.1959	1.3139	2.139
DISEASE-PSP_Alzheimers_disease	138	27.5	27.5	27.5	27.5	27.5	27.5	0.055556	0.062868	0.167984	0.492248	0.814103	0.040404	0.151732	0.238382	0.393253	0.659794	0.954396	0.253493	2.5131	-2.2896	-1.6803	0.909	0.2643	-2.5228
DISEASE-PSP_ALS	25	24	24	24	24	24	24	0.63301	0.021786	0.862745	0.748479	0.166333	0.110057	0.791514	0.145726	0.954846	0.857526	0.454306	0.388256	-0.5883	-2.9027	0.2307	-0.4409	-1.6746	-2.0141

## Sheet: HIPK3_pY359_NearestNeighbor
id	protein_id	gene_symbol	confident_score	confident_site	flanking_sequence	Pearson correlation
Q9H422-2_Y359y	Q9H422-2	HIPK3	65.96	TRUE	SKTVCSTyLQSRYYR	1
P05455_T379t	P05455	SSB	21.8	TRUE	EHDENGAtGPVKRAR	1
Q8IUG5_S2357s	Q8IUG5	MYO18B	24.67	TRUE	SCESLLEsRPSMGRK	0.99
Q9Y2X7_S571s	Q9Y2X7	GIT1	17.02	TRUE	AVPFTPSsPLLSCSQ	0.99
Q8WZ42-12_S24054s	Q8WZ42-12	TTN	75.06	TRUE	FRLEADVsGRPPPTM	0.98
Q86VP6_S979s	Q86VP6	CAND1	23.98	TRUE	GYLISGSsYARSSVV	0.98
Q8WZ42-12_T23398t	Q8WZ42-12	TTN	29.26	TRUE	IENTESFtLLIIPEC	0.98
P50502_S76sS79s	P50502	ST13	84.9	TRUE	LKADEPSsEESDLEI|DEPSSEEsDLEIDKE	0.98
P28290_S92s	P28290	ITPRID2	84.4	TRUE	CRTPLGAsLDEQSSS	0.98
Q8WZ42-12_Y31376y	Q8WZ42-12	TTN	127.17	TRUE	KVTHLTKyMEYSFRV	0.98
Q9UPQ0-3_S762s	Q9UPQ0-3	LIMCH1	69.67	TRUE	RWKSRRRsVSQDLIK	0.98
Q12802-2_S2724s	Q12802-2	AKAP13	67.94	TRUE	PSIAKSGsLDSELSV	0.97
Q969U6_S284s	Q969U6	FBXW5	1000	TRUE	CRIFDLGsDNEEVVA	0.97
Q8NHV4_S397s	Q8NHV4	NEDD1	47.96	TRUE	GKNQDFSsFDDTGKS	0.97
Q14669-3_S1475s	Q14669-3	TRIP12	47.96	TRUE	QTAPTKTsPRNAKKH	0.97
P24534_S106s	P24534	EEF1B2	145.1	TRUE	DDIDLFGsDDEEESE	0.97
Q93100_Y338y	Q93100	PHKB	36.04	TRUE	KRFLRDGyRTSLEDP	0.97
P15121_S283s	P15121	AKR1B1	50.46	TRUE	VFDFELSsQDMTTLL	0.97
Q96PE2_S961s	Q96PE2	ARHGEF17	47.47	TRUE	SRHVRHAsVPATFMP	0.97
Q8WZ42-12_S15161s	Q8WZ42-12	TTN	54.96	TRUE	RDDKTLEsGDKYDVI	0.97
Q6PKG0_S631sY633y	Q6PKG0	LARP1	30.86	TRUE	TAWSDEEsDYEIDDR|WSDEESDyEIDDRDV	0.97
Q17RY0_S255s	Q17RY0	CPEB4	39.25	TRUE	QQRRSPAsPHPPPFT	0.97
Q9H1R3_S149sS151s	Q9H1R3	MYLK2	45.98	TRUE	GSPAFLHsPSCPAII|PAFLHSPsCPAIISS	0.96
P23327_S494sS501s	P23327	HRC	81.45	TRUE	EKEEDPGsHEEDDES|SHEEDDEsSEQGEKG	0.96
O15061_S584s	O15061	SYNM	115.15	TRUE	VPISLEVsQDRRAEV	0.96
P12882_S1041s	P12882	MYH1	1000	TRUE	QVDDLEGsLEQEKKI	0.96
Q8WZ42-12_S31599s	Q8WZ42-12	TTN	32.27	TRUE	VISKGSEsTGPVTCR	0.96
O00571_S131s	O00571	DDX3X	83.65	TRUE	NSRWCDKsDEDDWSK	0.96
Q5VTT5_S684s	Q5VTT5	MYOM3	26.98	TRUE	SEAGVGEsSAATEPI	0.96
Q5VTT5_S762s	Q5VTT5	MYOM3	132.29	TRUE	PTRVCKVsDLHEGHF	0.96
Q9UHG3_Y498y	Q9UHG3	PCYOX1	333.36	TRUE	MIDQDGLyEKLKTEL	0.96
Q8WZ42-12_Y30791y	Q8WZ42-12	TTN	35.77	TRUE	GLTEGNEyEFHVMAE	0.96
Q8WZ42-12_S9637s	Q8WZ42-12	TTN	47.28	TRUE	IKPSDRCsFSFASGT	0.96
P13929_S373s	P13929	ENO3	45.69	TRUE	GVMVSHRsGETEDTF	0.96
P35609_S840s	P35609	ACTN2	136.92	TRUE	ASFRILAsDKPYILA	0.96
Q06830_S152s	Q06830	PRDX1	62.18	TRUE	NDLPVGRsVDETLRL	0.96
Q8TD47_S217s	Q8TD47	RPS4Y2	68.31	TRUE	VKDANGNsFATRISN	0.96
P20929-2_S48s	P20929-2	NEB	18.26	TRUE	DYEQSETsKPALAQP	0.96
Q9HA65_S604sS608s	Q9HA65	TBC1D17	20.02	TRUE	PAEPHSPsPTASPLP|HSPSPTAsPLPLSPT	0.96
Q86VQ1_S30s	Q86VQ1	GLCCI1	66.98	TRUE	MRRSAAGsPPAVAAA	0.96
Q96HC4_S298s	Q96HC4	PDLIM5	61.13	TRUE	GTEHLKEsEADNTKK	0.95
Q9HDC5_S238sS241s	Q9HDC5	JPH1	85.31	TRUE	SISSKRSsVRSDAAM|SKRSSVRsDAAMSRI	0.95
Q15788_S569s	Q15788	NCOA1	44.42	TRUE	RQMSSQNsPSRLNIQ	0.95
Q15772_S516s	Q15772	SPEG	23.89	TRUE	ELVRSHEsLRATLQR	0.95
P10636_S673s	P10636	MAPT	108.98	TRUE	RVQSKIGsLDNITHV	0.95
Q8WZ42-12_Y8502y	Q8WZ42-12	TTN	1000	TRUE	EIRPGGNyKMTLVEN	0.95
Q8IUG5_S2542s	Q8IUG5	MYO18B	44.44	TRUE	GDGGERTsPERREPG	0.95
Q13033-2_T293t	Q13033-2	STRN3	133.31	TRUE	EGLAADLtDDPDTEE	0.95
Q9BWU0_S466s	Q9BWU0	SLC4A1AP	92.54	TRUE	EDEDFYDsDDDTFLD	0.95
Q9UQ35_S1152s	Q9UQ35	SRRM2	27.6	TRUE	YPTVDSNsLLGQSRL	0.95
P13807_S483s	P13807	GYS1	23.98	TRUE	IFHPEFLsSTSPLLP	0.95
Q9H7C4_S335s	Q9H7C4	SYNC	20.04	TRUE	FENLMAEsRQDLEEE	0.95
Q13554_S423sS436s	Q13554	CAMK2B	191.82	TRUE	LSSVRRGsGAPEAEG|EGPLPCPsPAPFSPL	0.95
Q05209_S449s	Q05209	PTPN12	98.2	TRUE	PLQEGPKsFDGNTLL	0.95
Q14315_S2646s	Q14315	FLNC	1000	TRUE	VTRGPGLsQAFVGQK	0.95
A4UGR9_T1470t	A4UGR9	XIRP2	19.22	TRUE	TQLLNRStEFHAEKE	0.95
A6NGB9_S149s	A6NGB9	WIPF3	209.97	TRUE	GPLIPPAsPRLGNTS	0.95
O95359_S1947s	O95359	TACC2	49.21	TRUE	AKDLSRSsDSEEAFE	0.95
P20929-2_S7275s	P20929-2	NEB	40.91	TRUE	FLQAAKSsLQQSDFE	0.94
Q15424_S234s	Q15424	SAFB	23.98	TRUE	SEPVKEEsSELEQPF	0.94
Q13586_S660s	Q13586	STIM1	110.97	TRUE	VAEEDNGsIGEETDS	0.94
Q96BY7_S379s	Q96BY7	ATG2B	45.54	TRUE	RYYLRKDsLSVGVSS	0.94
Q8WWI1-3_S342s	Q8WWI1-3	LMO7	112.13	TRUE	KHEDNRRsWASPVYT	0.94
Q8WZ42-12_T1913t	Q8WZ42-12	TTN	50	TRUE	DTGEVKVtAENPEGV	0.94
P12882_S1480s	P12882	MYH1	65.93	TRUE	ASQKESRsLSTELFK	0.94
Q8WZ42-12_S30839s	Q8WZ42-12	TTN	68.88	TRUE	DTSKTTVsLEWSKPV	0.94
P46100_S1348sS1352s	P46100	ATRX	116.96	TRUE	LRHKLTVsDGESGEE|LTVSDGEsGEEKKTK	0.94
P35609_T57t	P35609	ACTN2	1000	TRUE	SHLRKAGtQIENIEE	0.94
Q9H2L5_S141s	Q9H2L5	RASSF4	96.21	TRUE	PQLMRTKsDASCMSQ	0.94
P00390_S152s	P00390	GSR	36.61	TRUE	EKRDAYVsRLNAIYQ	0.94
Q8WZ42-12_Y1628y	Q8WZ42-12	TTN	41.36	TRUE	VSQDSAWyTATAINK	0.94
Q8WZ42-12_S17677s	Q8WZ42-12	TTN	114.25	TRUE	PAVELDVsVKGGIQI	0.94
Q9UEE9_S250s	Q9UEE9	CFDP1	1000	TRUE	KSKLDWEsFKEEEGI	0.94
P15121_S215s	P15121	AKR1B1	33.27	TRUE	TAYSPLGsPDRPWAK	0.94
Q8WZ42-12_T7539t	Q8WZ42-12	TTN	128.73	TRUE	ADFECHVtGAQPMRI	0.94
P06744_T214t	P06744	GPI	26.98	TRUE	IIASKTFtTQETITN	0.94
P11217-2_Y500y	P11217-2	PYGM	42.68	TRUE	CLHVITLyNRIKREP	0.94
P35573_T71t	P35573	AGL	38.56	TRUE	SLDWENPtEREDDSD	0.94
Q96HA1_S184sS188s	Q96HA1	POM121	32.7	TRUE	PRSPPPRsPPPSPPT|PPRSPPPsPPTHRAH	0.94
Q70EL1_S671s	Q70EL1	USP54	32.01	TRUE	SSERNSSsPVSLDAA	0.94
P07910-2_S240sS247s	P07910-2	HNRNPC	1000	TRUE	ETNVKMEsEGGADDS|SEGGADDsAEEGDLL	0.94
Q8WZ42-12_T6324t	Q8WZ42-12	TTN	39.72	TRUE	GSPPISItWLKDDQI	0.93
P61981_Y133y	P61981	YWHAG	276.12	TRUE	MKGDYYRyLAEVATG	0.93
A4UGR9_S2582s	A4UGR9	XIRP2	39.72	TRUE	KTKKTEAsTECSHKQ	0.93
Q9GZV1-2_S316s	Q9GZV1-2	ANKRD2	1000	TRUE	GLEGPNDsGRETPQP	0.93
P13807_S718s	P13807	GYS1	20	TRUE	VDTATSSsLSTPSEP	0.93
Q93008_S2443s	Q93008	USP9X	49.87	TRUE	QYTYNNWsPPVQSNE	0.93
Q9H987_T141tS143s	Q9H987	SYNPO2L	114.96	TRUE	SEAYYGEtDSDADGP|AYYGETDsDADGPAT	0.93
Q8WZ42-12_S31322s	Q8WZ42-12	TTN	47.28	TRUE	PIEVSSVsAESCVLS	0.93
Q8WZ42-6_S3725s	Q8WZ42-6	TTN	38.26	TRUE	LSLLDTSsEISSRTL	0.93
Q9UDY2_T462t	Q9UDY2	TJP2	22.22	TRUE	TPTPFKStGDIAGTV	0.93
P17174_T140t	P17174	GOT1	36.24	TRUE	PVYVSSPtWENHNAV	0.93
Q641Q2_S1180s	Q641Q2	WASHC2A	42.69	TRUE	PALGEASsDDDLFQS	0.93
Q5VST9-6_S5549s	Q5VST9-6	OBSCN	126.11	TRUE	SDEELFLsADEGPAE	0.93
Q15365_S273s	Q15365	PCBP1	22.02	TRUE	EVKGYWAsLDASTQT	0.93
Q09666_S5851s	Q09666	AHNAK	112.13	TRUE	ETGKLQGsGVSLASK	0.93
Q15678_S809s	Q15678	PTPN14	51.63	TRUE	ASLGPSIsEPDLTSV	0.93
Q5SW79_S1162sS1165s	Q5SW79	CEP170	65.98	TRUE	RTRLGSLsARSDSEA|LGSLSARsDSEATIS	0.93
Q9UMS6-2_S1064s	Q9UMS6-2	SYNPO2	34.2	TRUE	PKQESASsSYFVAPR	0.93
P35609_S596s	P35609	ACTN2	47.96	TRUE	YNIRISSsNPYSTVT	0.93
Q9H4A3-7_S174s	Q9H4A3-7	WNK1	49.03	TRUE	SQPSLVGsKEEPPPA	0.93
Q6PKG0_S627sY633y	Q6PKG0	LARP1	43.6	TRUE	KNTFTAWsDEESDYE|WSDEESDyEIDDRDV	0.93
P20929-2_S1210s	P20929-2	NEB	1000	TRUE	IGWIPIGsLDVEKVK	0.93
Q6GQQ9_S464sS467s	Q6GQQ9	OTUD7B	45.54	TRUE	EPRSTPEsGDSDKES|STPESGDsDKESVGS	0.93
Q9UMS6-2_T626t	Q9UMS6-2	SYNPO2	64.73	TRUE	PPPYSAVtPPPDAFS	0.93
P07237_S273s	P07237	P4HB	63.38	TRUE	SDYDGKLsNFKTAAE	0.93
Q9Y608_S263s	Q9Y608	LRRFIP2	88.81	TRUE	GRRESVVsAADYFSR	0.93
Q96PU8-3_T237t	Q96PU8-3	QKI	52.22	TRUE	PAALRTPtPAGPTIM	0.93
P23109_S333s	P23109	AMPD1	34.2	TRUE	DADRVVYsTKEKNLT	0.93
Q8WZ42-12_T24539t	Q8WZ42-12	TTN	46.21	TRUE	TKTSVTLtWDPPLLD	0.93
O60524_S417s	O60524	NEMF	80.97	TRUE	LRNPYLLsEEEDDDV	0.93
Q92538_S662s	Q92538	GBF1	58.25	TRUE	EHGKSGCsDLEEAVD	0.93
Q9UJF2-2_S164s	Q9UJF2-2	RASAL2	74.95	TRUE	ERSPRRRsISGTSTS	0.92
Q14498_S136s	Q14498	RBM39	167.42	TRUE	SPFRKDKsPVREPID	0.92
P02671_S534s	P02671	FGA	95.39	TRUE	KTFPGFFsPMLGEFV	0.92
Q9Y237_Y122y	Q9Y237	PIN4	1000	TRUE	PVKTKFGyHIIMVEG	0.92
Q8WZ42-12_Y10989y	Q8WZ42-12	TTN	27.4	TRUE	SVQREEEyEEYEEYD	0.92
Q9Y6X9_S615s	Q9Y6X9	MORC2	1000	TRUE	RRPQRPRsPPLPAVI	0.92
O60504-2_S6s	O60504-2	SORBS3	1000	TRUE	#NAME?	0.92
Q8WZ42-12_T13403t	Q8WZ42-12	TTN	1000	TRUE	ITIGRKEtPPVEERE	0.92
Q9H987_T913t	Q9H987	SYNPO2L	26.98	TRUE	VLAPRAAtTLDEPIW	0.92
Q8WZ42-12_Y31484y	Q8WZ42-12	TTN	60	TRUE	LEYQFRTyALNAAGV	0.92
Q6PKG0_S627sS631s	Q6PKG0	LARP1	70.69	TRUE	KNTFTAWsDEESDYE|TAWSDEEsDYEIDDR	0.92
Q09666_S3326s	Q09666	AHNAK	104.02	TRUE	EGDIKAPsLDIKGPE	0.92
Q13976_Y247y	Q13976	PRKG1	73.42	TRUE	THYENGEyIIRQGAR	0.92
Q8WZ42-12_Y25807y	Q8WZ42-12	TTN	19.22	TRUE	VKPAFSSySVQVGQD	0.92
Q13424_T205t	Q13424	SNTA1	45.54	TRUE	QPSSPGPtPRNFSEA	0.92
Q96N67-2_S182s	Q96N67-2	DOCK7	72.53	TRUE	DLKRRSMsIDDTPRG	0.92
O00571_S605s	O00571	DDX3X	26.98	TRUE	GARDYRQsSGASSSS	0.92
Q8WZ42-12_S837s	Q8WZ42-12	TTN	97.62	TRUE	YEASIAGsAIATLQK	0.92
P07237_S168s	P07237	P4HB	67.34	TRUE	FKDVESDsAKQFLQA	0.92
P49023_S303s	P49023	PXN	26.98	TRUE	PRDGGRSsPGGQDEG	0.92
D6RIA3_S1369s	D6RIA3	C4orf54	46.21	TRUE	LARERPRsLYIPPVH	0.92
Q8WZ42-12_S33040s	Q8WZ42-12	TTN	66.6	TRUE	YWVEYRQsGDSAWKK	0.92
Q13442_S60sS63s	Q13442	PDAP1	129.43	TRUE	KEKKSLDsDESEDEE|KSLDSDEsEDEEDDY	0.92
Q9NWB6_S77s	Q9NWB6	ARGLU1	35.35	TRUE	RDRERASsPPDRIDI	0.92
P00338_S310s	P00338	LDHA	34.2	TRUE	LVKVTLTsEEEARLK	0.92
Q07912_Y284y	Q07912	TNK2	1000	TRUE	LPQNDDHyVMQEHRK	0.92
P06732_Y20y	P06732	CKM	118.37	TRUE	NYKPEEEyPDLSKHN	0.92
P02671_S451s	P02671	FGA	23.98	TRUE	TGKEKVTsGSTTTTR	0.92
Q9UBY9_S7s	Q9UBY9	HSPB7	23.98	TRUE	#NAME?	0.92
Q8WZ42-12_S6166s	Q8WZ42-12	TTN	40.9	TRUE	GLATFQIsGARVENS	0.92
Q9UQ35_S2407sT2409t	Q9UQ35	SRRM2	74.05	TRUE	PLLDRARsRTPPSAP|LDRARSRtPPSAPSQ	0.91
Q8WZ42-12_S31438s	Q8WZ42-12	TTN	109.82	TRUE	EPYHDGGsKIIGYWV	0.91
P20929-2_S7564s	P20929-2	NEB	25.23	TRUE	LNTSQLAsSYQYKKK	0.91
Q14693-7_T648t	Q14693-7	LPIN1	20.46	TRUE	SWRGRNTtIKEESKP	0.91
Q53GG5_S273s	Q53GG5	PDLIM3	115.09	TRUE	DRPAGTRsVRAPVTK	0.91
Q9UQ35_S1541s	Q9UQ35	SRRM2	23	TRUE	GQRSRSGsSQELDVK	0.91
Q8WZ42-6_S3737s	Q8WZ42-6	TTN	44.64	TRUE	RTLRSEAsDKDILFS	0.91
P06732_S164s	P06732	CKM	57.45	TRUE	LSVEALNsLTGEFKG	0.91
Q15772_S371sT375t	Q15772	SPEG	52.22	TRUE	SLAGTAEsRPQTPLS|TAESRPQtPLSEASG	0.91
P42356_S257s	P42356	PI4KA	52.22	TRUE	TLKRKTSsVSSISQV	0.91
P36871_T115tS117s	P36871	PGM1	1000	TRUE	AIGGIILtASHNPGG|GGIILTAsHNPGGPN	0.91
Q9BWU0_S312s	Q9BWU0	SLC4A1AP	178.52	TRUE	KKMLGEDsDEEEEMD	0.91
Q9UQ35_S351sS353s	Q9UQ35	SRRM2	34.95	TRUE	EKSATRPsPSPERSS|SATRPSPsPERSSTG	0.91
Q8WZ42-12_T23596t	Q8WZ42-12	TTN	184	TRUE	ECVVRNLtEGEEYTF	0.91
Q8TED9_S745s	Q8TED9	AFAP1L1	45.54	TRUE	VSELRKRsPSIVASN	0.91
Q92667_S107s	Q92667	AKAP1	47.96	TRUE	PPCRRSEsSGILPNT	0.91
Q562R1_T298t	Q562R1	ACTBL2	32.35	TRUE	RKDLYANtVLSGGST	0.91
Q9Y4F9_S21s	Q9Y4F9	RIPOR2	65.93	TRUE	NGIIRSQsFAGFSGL	0.91
P05387_S16s	P05387	RPLP2	23.98	TRUE	LAALGGNsSPSAKDI	0.91
O15273_T109t	O15273	TCAP	237.66	TRUE	TKEEREDtPIQLQEL	0.91
Q13642-5_T144t	Q13642-5	FHL1	46.21	TRUE	VWHKDCFtCSNCKQV	0.91
P55822_S169s	P55822	SH3BGR	100.01	TRUE	PPPDSKGsEKAEEGG	0.91
Q9BY89_S1775s	Q9BY89	KIAA1671	41.94	TRUE	GSRVLPSsMDKDERS	0.91
Q13554_T401t	Q13554	CAMK2B	40.2	TRUE	SSDSANTtIEDEDAK	0.91
P67809_S174s	P67809	YBX1	52.22	TRUE	SGEKNEGsESAPEGQ	0.91
Q8IUG5_S2193s	Q8IUG5	MYO18B	1000	TRUE	TSGDKPVsPHFVRRQ	0.91
Q16821_S1003s	Q16821	PPP1R3A	47.96	TRUE	IFQTEEYsVEKSLGP	0.91
Q6ZW13_S313s	Q6ZW13	C16orf86	46.98	TRUE	APLVPPLsPQYK---	0.91
P41236_S121sS122s	P41236	PPP1R2	121.78	TRUE	YRIQEQEsSGEEDSD|RIQEQESsGEEDSDL	0.91
P55036_S256s	P55036	PSMD4	25.1	TRUE	ATTGTEDsDDALLKM	0.91
O43396_S18s	O43396	TXNL1	59.44	TRUE	PDFQPELsGAGSRLA	0.91
Q5JXC2_S303s	Q5JXC2	MIIP	109.57	TRUE	YHIHRRKsFDASDTL	0.91
Q13105_S120s	Q13105	ZBTB17	20.98	TRUE	SLAEPATsPGGNAEA	0.91
Q9UMS6-2_S148s	Q9UMS6-2	SYNPO2	125.85	TRUE	PLAENQRsGPDCAGS	0.91
Q6ZU52_S374s	Q6ZU52	KIAA0408	27.6	TRUE	IGAKRSPsTSWFQKT	0.91
Q8WZ42-12_S9569s	Q8WZ42-12	TTN	69.51	TRUE	GLYTCKVsNDAGSAL	0.91
Q8WZ42-12_S9282s	Q8WZ42-12	TTN	99.73	TRUE	YICKAENsVGEVSAS	0.91
P11217-2_Y76y	P11217-2	PYGM	47.96	TRUE	IRTQQHYyEKDPKKI	0.91
Q66K74_S547s	Q66K74	MAP1S	43.1	TRUE	EVRRAASsVPNLKKT	0.91
P09960_Y432y	P09960	LTA4H	43.1	TRUE	WKDFLYSyFKDKVDV	0.91
Q8N3K9_S2377s	Q8N3K9	CMYA5	96.21	TRUE	QKQKSLLsFDVVDKV	0.91
O95425_S1314s	O95425	SVIL	84.18	TRUE	TFAKFYRsVDYNMPR	0.91
P06744_S74s	P06744	GPI	1000	TRUE	MLVDLAKsRGVEAAR	0.9
Q05639_S163s	Q05639	EEF1A2	53.98	TRUE	DSTEPAYsEKRYDEI	0.9
O00499-10_S282sS287s	O00499-10	BIN1	32.35	TRUE	AKGNKSPsPPDGSPA|SPSPPDGsPAATPEI	0.9
Q14814-2_S97s	Q14814-2	MEF2D	230.94	TRUE	KKHRECEsPEVDEVF	0.9
Q9NQ55_S359s	Q9NQ55	PPAN	184	TRUE	KKARVGGsDEEASGI	0.9
Q8WZ42-12_T31248t	Q8WZ42-12	TTN	1000	TRUE	GRPAPKVtWKLEEMR	0.9
E7EW31_S472s	E7EW31	PROB1	36.06	TRUE	VAGERSPsLEAPSLW	0.9
Q8WZ42-12_S22509s	Q8WZ42-12	TTN	53.98	TRUE	KSLSLQYsAKDLTEG	0.9
Q86YV5_S463s	Q86YV5	PRAG1	19.11	TRUE	ASGWGRDsPDPTPQV	0.9
Q9P227_S611s	Q9P227	ARHGAP23	44.44	TRUE	IKAGRRSsYLLAITT	0.9
Q8N3K9_S2479s	Q8N3K9	CMYA5	1000	TRUE	VLAEKQNsVAPLELR	0.9
Q6ZU52_S671s	Q6ZU52	KIAA0408	42.69	TRUE	RWASRSPsAPPALRR	0.9
O15061_S1504s	O15061	SYNM	1000	TRUE	NDQAVGVsFKASAGE	0.9
O00712_S333s	O00712	NFIB	40	TRUE	SASPQDSsPRLSTFP	0.9
Q15772_T541t	Q15772	SPEG	22.22	TRUE	PLFSRPStPKTSRAV	0.9
Q7Z5L9_S457sS460s	Q7Z5L9	IRF2BP2	86.74	TRUE	TTRRNSNsPPSPSSM|RNSNSPPsPSSMNQR	0.9
O15021_S2442s	O15021	MAST4	39.97	TRUE	NGMKRSPsATGQSSF	0.9
Q9UPU5_S2604s	Q9UPU5	USP24	54.52	TRUE	HLQQGSEsPMMIGEL	0.9
Q9H7E2-3_T553t	Q9H7E2-3	TDRD3	32.27	TRUE	FYDRKSQtINNEAFS	0.9
Q14980_T1812t	Q14980	NUMA1	26.98	TRUE	RSARRRTtQIINITM	0.9
Q08043_S298s	Q08043	ACTN3	1000	TRUE	EEYEKLAsELLEWIR	0.9
Q8WZ42-12_S35587s	Q8WZ42-12	TTN	181.19	TRUE	AATSLEKsIVHEEIT	0.9
P28066_T55t	P28066	PSMA5	23.98	TRUE	LAVEKRItSPLMEPS	0.9
Q8WZ42-12_S9142s	Q8WZ42-12	TTN	41.11	TRUE	FTGTPPIsVTWKKNG	0.9
Q9UMR2_T217t	Q9UMR2	DDX19B	62.09	TRUE	SEQIVIGtPGTVLDW	0.9
Q8NE71_S287s	Q8NE71	ABCF1	54.52	TRUE	AENDFSVsQAEMSSR	0.9
P13929_S37s	P13929	ENO3	89.17	TRUE	RFRAAVPsGASTGIY	0.9
Q8WZ42-12_S20852s	Q8WZ42-12	TTN	57.6	TRUE	TATNTAGsFVAYATV	0.9
Q02045_S21sS25s	Q02045	MYL5	22.22	TRUE	LRAQRASsNVFSNFE|RASSNVFsNFEQTQI	0.9
O00418_S500s	O00418	EEF2K	1000	TRUE	RLHLPRAsAVALEVQ	0.9
P23588_S16s	P23588	EIF4B	44.01	TRUE	NKKGKTIsLTDFLAE	0.9
Q9UKX2_T258t	Q9UKX2	MYH2	40	TRUE	IRIHFGTtGKLASAD	0.9
P68133_Y220y	P68133	ACTA1	284.4	TRUE	DIKEKLCyVALDFEN	0.9
P52179-2_S285s	P52179-2	MYOM1	52.22	TRUE	EFIIKPRsHTVWEKE	0.9
Q9UKX2_Y1858y	Q9UKX2	MYH2	68.88	TRUE	RRVKELTyQTEEDRK	0.9
Q96L96_S419s	Q96L96	ALPK3	1000	TRUE	VDTLRKLsPDRFQRK	0.9
Q9ULQ0_S354s	Q9ULQ0	STRIP2	136.92	TRUE	QLLTKQDsLDIYNER	0.9
P27816-4_S241s	P27816-4	MAP4	1000	TRUE	EDKAQKLsFCEDQNA	0.9
Q9UBF8-2_S496s	Q9UBF8-2	PI4KB	112.74	TRUE	GDIRRRLsEQLAHTP	0.9
P17544_S44s	P17544	ATF7	83.98	TRUE	FGPARTDsVIIADQT	0.9
Q6WCQ1_S993s	Q6WCQ1	MPRIP	1000	TRUE	YDIMKSKsNPDFLKK	0.89
Q8WZ42-12_Y34648y	Q8WZ42-12	TTN	20.98	TRUE	SPDYDFYyRPRRRSL	0.89
P54296_Y442y	P54296	MYOM2	118.81	TRUE	APVKICKyPVTGLFE	0.89
Q9UHG3_Y482y	Q9UHG3	PCYOX1	178.66	TRUE	HNAALLAyHRWNGHT	0.89
Q9Y277_T80t	Q9Y277	VDAC3	59.44	TRUE	QKWNTDNtLGTEISW	0.89
Q9UKX2_S1741s	Q9UKX2	MYH2	115.05	TRUE	KKLETDIsQMQGEME	0.89
Q96A32_S17sT25t	Q96A32	MYL11	37.49	TRUE	TVEGGSSsVFSMFDQ|VFSMFDQtQIQEFKE	0.89
P47755_S123s	P47755	CAPZA2	23.98	TRUE	AVESWRTsVETALRA	0.89
Q09666_S5749sS5752s	Q09666	AHNAK	184.98	TRUE	DLKSSKAsLGSLEGE|SSKASLGsLEGEAEA	0.89
Q8WZ42-12_S20815s	Q8WZ42-12	TTN	67.34	TRUE	DATDLTRsPRVKIDT	0.89
O15075_S364s	O15075	DCLK1	22.22	TRUE	ASTKVCSsMDENDGP	0.89
Q8WZ42-12_S32913s	Q8WZ42-12	TTN	37.19	TRUE	VLDVTKSsVSLSWSR	0.89
Q6P0Q8_S1007s	Q6P0Q8	MAST2	23.98	TRUE	ETRGRGTsQLAEGAT	0.89
Q9H6S0_S1263sS1267s	Q9H6S0	YTHDC2	36.04	TRUE	TDSSSYPsPCASPSP|SYPSPCAsPSPPSSG	0.89
D6RIA3_S611sS614s	D6RIA3	C4orf54	53.48	TRUE	DYSSGASsAVSELDD|SGASSAVsELDDADK	0.89
Q3KQU3-4_S286s	Q3KQU3-4	MAP7D1	129.43	TRUE	NSPSRNRsLQLSAWE	0.89
Q5SW79_S1112s	Q5SW79	CEP170	69.67	TRUE	RARLGEAsDSELADA	0.89
P22314_Y845y	P22314	UBA1	1000	TRUE	KLPGFKMyPIDFEKD	0.89
Q8N3K9_S122s	Q8N3K9	CMYA5	110.78	TRUE	NSPPGNVsFIVDEVK	0.89
Q8IY63_T902tS906s	Q8IY63	AMOTL1	78.21	TRUE	SRGRLSTtPAHSPVL|LSTTPAHsPVLKHPA	0.89
P07900_S641s	P07900	HSP90AA1	75.44	TRUE	LEINPDHsIIETLRQ	0.89
O60343_S597s	O60343	TBC1D4	88.87	TRUE	DSFERSNsLASEKDY	0.89
Q8WZ42-12_S8860s	Q8WZ42-12	TTN	25.23	TRUE	VAGTPELsTKWFKDG	0.89
Q8WZ42-12_S31062s	Q8WZ42-12	TTN	185.32	TRUE	KREASRRsWQVISEK	0.89
Q8WZ42-12_Y22560y	Q8WZ42-12	TTN	1000	TRUE	KGLPDLCyLAKENSN	0.89
Q8WZ42-12_Y26478y	Q8WZ42-12	TTN	41.83	TRUE	EPSPATVyYKACDPV	0.89
Q9UMS6-2_Y622y	Q9UMS6-2	SYNPO2	83.58	TRUE	DFPAPPPySAVTPPP	0.89
Q8WZ42-12_Y9335y	Q8WZ42-12	TTN	48.25	TRUE	EPISVSWyKDGKPLK	0.89
Q5VTT5_S275s	Q5VTT5	MYOM3	32.27	TRUE	GPSVEFTsVLKPVFA	0.89
P60891_T225t	P60891	PRPS1	46.72	TRUE	LVDDMADtCGTICHA	0.89
Q6GQQ9_S745s	Q6GQQ9	OTUD7B	21.47	TRUE	RPYPHQDsIPSLEPG	0.89
P54296_S555s	P54296	MYOM2	54.01	TRUE	KSVVGSGsWQRVNAQ	0.89
P54296_S341s	P54296	MYOM2	31.63	TRUE	GEGQASLsFSHLHKD	0.89
Q9P227_S610s	Q9P227	ARHGAP23	20.98	TRUE	SIKAGRRsSYLLAIT	0.89
Q8IYB3_S756s	Q8IYB3	SRRM1	65.93	TRUE	SSRSVSGsPEPAAKK	0.89
Q96GS4_S93s	Q96GS4	BORCS6	20.49	TRUE	GTLSGAGsRRGAPGA	0.89
P50395_S427s	P50395	GDI2	36.69	TRUE	IYKRMTGsEFDFEEM	0.89
P35568_S1223s	P35568	IRS1	46.02	TRUE	SSSTRRSsEDLSAYA	0.89
Q99081_S333s	Q99081	TCF12	35.35	TRUE	RGNAAGSsQTGDALG	0.89
Q9H992_S300s	Q9H992	MARCHF7	50.46	TRUE	TFFSRRSsQDSLNTR	0.89
Q5VST9-6_S5508sS5512s	Q5VST9-6	OBSCN	34.18	TRUE	VVVSGSEsEAESSSG|GSESEAEsSSGGELD	0.89
Q14247_T401t	Q14247	CTTN	73.34	TRUE	QARAKTQtPPVSPAP	0.89
Q9BWS9_S90s	Q9BWS9	CHID1	56.5	TRUE	GYVTPWNsHGYDVTK	0.89
Q5VST9-6_T6555t	Q5VST9-6	OBSCN	36.04	TRUE	LACRVTGtPKPVISW	0.89
P50747_S124s	P50747	HLCS	101.82	TRUE	IESVKFAsAENIPDL	0.88
Q5T5P2_T166t	Q5T5P2	KIAA1217	26.41	TRUE	PFSRGSRtRASLPVV	0.88
P28074_Y171y	P28074	PSMB5	42.69	TRUE	DKRGPGLyYVDSEGN	0.88
P52594_Y327y	P52594	AGFG1	236.55	TRUE	GLQTADKyAALANLD	0.88
Q15545_T44t	Q15545	TAF7	1000	TRUE	VNLKDRLtIELHPDG	0.88
P63151_S412s	P63151	PPP2R2A	84.18	TRUE	KDEISVDsLDFNKKI	0.88
Q7Z7B0_S967s	Q7Z7B0	FILIP1	68.57	TRUE	VMPQKQKsGDTTLGP	0.88
Q92797_S1171s	Q92797	SYMPK	17.98	TRUE	VGAPSSSsPSPSPSA	0.88
Q14315_T2238t	Q14315	FLNC	38.26	TRUE	LGSFGSItRQQEGEA	0.88
O75147_S10s	O75147	OBSL1	122.47	TRUE	ASSGDQGsPPCFLRF	0.88
O00571_S102s	O00571	DDX3X	65.96	TRUE	RFDDRGRsDYDGIGS	0.88
Q9NQG6_S94s	Q9NQG6	MIEF1	33.81	TRUE	MKTGLSRsLQTLPTD	0.88
Q9NQ66_S1199s	Q9NQ66	PLCB1	46.02	TRUE	KVNHKTPsSEELGGD	0.88
Q711Q0_S160s	Q711Q0	CEFIP	29.88	TRUE	TESQRCEsRPTASKP	0.88
Q99798_Y513y	Q99798	ACO2	45.54	TRUE	KFNPETDyLTGTDGK	0.88
P52179-2_T1497t	P52179-2	MYOM1	97.12	TRUE	EGKALNLtCNVWGDP	0.88
Q96HC4-6_S119s	Q96HC4-6	PDLIM5	40.26	TRUE	AEGQRRGsQGDSKQQ	0.88
Q8TEW0_S1261s	Q8TEW0	PARD3	20.97	TRUE	KENPRYSsYQGSRNG	0.88
Q9UKX2_S1043s	Q9UKX2	MYH2	1000	TRUE	QVDDLEGsLEQEKKL	0.88
Q9NQC7_S560s	Q9NQC7	CYLD	73.47	TRUE	NQIERCNsLAFGGYL	0.88
Q08499_S746s	Q08499	PDE4D	61.37	TRUE	TLEEDGEsDTEKDSG	0.88
Q8WZ42-12_S21511s	Q8WZ42-12	TTN	25.7	TRUE	EDEVVTSsHLAVHKA	0.88
Q9BUI4_S205s	Q9BUI4	POLR3C	52.22	TRUE	KGKRRRSsDEDAAGE	0.88
P52179-2_S896s	P52179-2	MYOM1	120.68	TRUE	EANVKAVsEEAYKIS	0.88
P35573_Y596y	P35573	AGL	85.23	TRUE	EGRLVYRyGGEPVGS	0.88
Q92574_S1100sS1102s	Q92574	TSC1	85.52	TRUE	RELFRNKsESQCDED|LFRNKSEsQCDEDGM	0.88
P04040_Y84y	P04040	CAT	143.14	TRUE	KGAGAFGyFEVTHDI	0.88
Q9UPQ0-3_S1350s	Q9UPQ0-3	LIMCH1	127.22	TRUE	KTLPLDKsINHQIES	0.88
Q86UU1_S578sS583s	Q86UU1	PHLDB1	53.33	TRUE	VTRERKNsITEISDN|KNSITEIsDNEDDLL	0.88
Q13098_S314s	Q13098	GPS1	41.94	TRUE	QRNVISSsSFKLFLE	0.88
Q8WZ42-12_S8538s	Q8WZ42-12	TTN	51.7	TRUE	SNIAGKDsCSAQLGV	0.88
O75069_S438s	O75069	TMCC2	1000	TRUE	LIRNKFGsADNIAHL	0.88
P11021_S354s	P11021	HSPA5	225.13	TRUE	EDSDLKKsDIDEIVL	0.88
O00330_S162s	O00330	PDHX	55.42	TRUE	KPSEPRPsPEPQISI	0.88
Q16204_S352s	Q16204	CCDC6	45.54	TRUE	LRPRTVSsPIPYTPS	0.88
P19634_S785s	P19634	SLC9A1	49.21	TRUE	FTPAPSDsPSSQRIQ	0.88
P15880_Y266y	P15880	RPS2	19.23	TRUE	TVFTKSPyQEFTDHL	0.88
P35499_S1761s	P35499	SCN4A	82.5	TRUE	YRHSHDGsGDDAPEK	0.88
A4UGR9_S3210s	A4UGR9	XIRP2	42.69	TRUE	LTSLGNTsFTDFSCK	0.88
Q8N6H7_S240s	Q8N6H7	ARFGAP2	60.65	TRUE	AQKVSSQsFSEIERQ	0.88
Q99576-3_S34s	Q99576-3	TSC22D3	50.46	TRUE	SGLQRGSsGENNNPG	0.87
P48681_S346s	P48681	NES	48.11	TRUE	PEGRRLGsLLPVLSP	0.87
Q8WZ42-12_Y32570y	Q8WZ42-12	TTN	150.97	TRUE	GLTEGLEyEHRVTAI	0.87
Q6ZSR9_S175s	Q6ZSR9	NA	47.49	TRUE	APFTKKKsMEELTVI	0.87
P35609_S449s	P35609	ACTN2	1000	TRUE	RKHEAFEsDLAAHQD	0.87
Q5VWP3-3_T603t	Q5VWP3-3	MLIP	69.67	TRUE	PPINQRAtFSSSEKC	0.87
Q9NZM3_S889s	Q9NZM3	ITSN2	47.28	TRUE	TVSPGSVsPIHGQGQ	0.87
Q15154-5_S116s	Q15154-5	PCM1	79.93	TRUE	FSDLDQRsIGSDSQG	0.87
Q9P266_S678s	Q9P266	JCAD	39.54	TRUE	KHRELKHsGSWPGHR	0.87
Q5VWP3-3_S174s	Q5VWP3-3	MLIP	147.48	TRUE	TAAVRPKsLAISSSL	0.87
Q9UI47_S650s	Q9UI47	CTNNA3	48.75	TRUE	HEVRSHTsIQTEGKT	0.87
Q15149_S4642s	Q15149	PLEC	53.33	TRUE	RAGSRRGsFDATGSG	0.87
Q0ZGT2_S226s	Q0ZGT2	NEXN	220.81	TRUE	LKEAKCLsLVMDDEI	0.87
Q13501_T269t	Q13501	SQSTM1	118.37	TRUE	GGKRSRLtPVSPESS	0.87
Q9Y608_S186s	Q9Y608	LRRFIP2	27.33	TRUE	DPLATYKsDRASPTA	0.87
Q13480-2_T714t	Q13480-2	GAB1	52.22	TRUE	WTDGRQStESETPAK	0.87
O14639-6_S610s	O14639-6	ABLIM1	33.55	TRUE	LLASRYDsPINSASH	0.87
Q5VTT5_S456s	Q5VTT5	MYOM3	24.77	TRUE	AISRVGSsVPSKASE	0.87
Q96S90_S99s	Q96S90	LYSMD1	1000	TRUE	DLFNGLDsEEEKDGE	0.87
P14618-2_S222s	P14618-2	PKM	1000	TRUE	AVDLPAVsEKDIQDL	0.87
Q8WZ42-12_S6452s	Q8WZ42-12	TTN	95.55	TRUE	QSVMKQDsGQYTFKV	0.87
Q14315_T1464t	Q14315	FLNC	55.38	TRUE	VRARVPQtFTVDCSQ	0.87
P20929-2_S2182s	P20929-2	NEB	122.64	TRUE	WYKGLGWsPAGSLEV	0.87
P52179-2_S95s	P52179-2	MYOM1	17.47	TRUE	SAYDYGSsHGLTDSS	0.87
Q8WZ42-12_Y32485y	Q8WZ42-12	TTN	58.65	TRUE	NRFGIGSyLQSEVIE	0.87
Q7RTP6-5_S794s	Q7RTP6-5	MICAL3	1000	TRUE	ADNRGKQsPHHERPE	0.87
Q96Q15_S142s	Q96Q15	SMG1	40.2	TRUE	KSQERSMsYSDESRL	0.87
P02585_S13s	P02585	TNNC2	58.25	TRUE	AEARSYLsEEMIAEF	0.87
O43488_S255s	O43488	AKR7A2	118.88	TRUE	VGRFFGNsWAETYRN	0.87
Q9H2G2_S571s	Q9H2G2	SLK	73.66	TRUE	DSAEDTQsNDGKEVV	0.87
Q2M2I8_T389t	Q2M2I8	AAK1	167.65	TRUE	LPIQPALtPRKRATV	0.87
Q13561_T198t	Q13561	DCTN2	28.34	TRUE	SGGKTTGtPPDSSLV	0.87
Q8WZ42-12_Y17132y	Q8WZ42-12	TTN	1000	TRUE	NKVGGGEyIELKNPV	0.87
Q02952_T649tS651s	Q02952	AKAP12	32.35	TRUE	TLSSTEStASEMQEE|SSTESTAsEMQEEMK	0.87
Q2TAL5_T96tS101s	Q2TAL5	SMTNL2	49.6	TRUE	GMSPVPGtPGTPSPP|PGTPGTPsPPPAPGV	0.87
Q14814-2_T285t	Q14814-2	MEF2D	1000	TRUE	KGLMHHLtEDHLDLN	0.87
Q8WWI1_S1595sS1597s	Q8WWI1	LMO7	30.07	TRUE	TPRSHSPsASQSGSQ|RSHSPSAsQSGSQLR	0.87
Q27J81_T1179t	Q27J81	INF2	59.44	TRUE	EDEDEEDtAPESALD	0.87
P00568_S178s	P00568	AK1	68.34	TRUE	RKVNAEGsVDSVFSQ	0.87
Q8WZ42-12_T16393t	Q8WZ42-12	TTN	55.22	TRUE	YVVERRAtDSEVWHK	0.87
Q86VF7_S613s	Q86VF7	NRAP	23.98	TRUE	LQIAKMSsEVEYKKG	0.87
O75064_S736s	O75064	DENND4B	36.69	TRUE	PSRSAPSsPAPRRTK	0.87
Q8WZ42-6_S5306s	Q8WZ42-6	TTN	39.68	TRUE	TTSSRTPsPQEIVLE	0.87
Q8WXH0_T6365t	Q8WXH0	SYNE2	29.72	TRUE	KEASENEtDMEDPRE	0.87
Q5VZP5_S522s	Q5VZP5	STYXL2	66.6	TRUE	VREDDEDsVGSEASS	0.87
Q8WZ42-12_S10638s	Q8WZ42-12	TTN	1000	TRUE	IVTQREEsPPPAVPE	0.87
P60900_Y23y	P60900	PSMA6	201.83	TRUE	FSPEGRLyQVEYAFK	0.87
P24723_T656t	P24723	PRKCH	1000	TRUE	IKEEPVLtPIDEGHL	0.87
Q96AQ6_S355s	Q96AQ6	PBXIP1	1000	TRUE	GPDGVCLsGGRGPQG	0.87
Q86TC9_S112s	Q86TC9	MYPN	68.44	TRUE	MKHSPNLsFEPNFCQ	0.87
Q8WZ42-12_T24320t	Q8WZ42-12	TTN	1000	TRUE	PFYKACDtVFKPGPP	0.87
Q5SV97_S633s	Q5SV97	PERM1	1000	TRUE	QRSRRRGsPEPLPRA	0.87
Q8N6N3_S158s	Q8N6N3	C1orf52	97.09	TRUE	EGEETLEsDDEKDEH	0.87
P12882_S1482s	P12882	MYH1	43.1	TRUE	QKESRSLsTELFKIK	0.87
P49321_S451s	P49321	NASP	55.13	TRUE	AQGATEKsPEDKVQI	0.87
Q8WZ42-12_S18024s	Q8WZ42-12	TTN	88.87	TRUE	TKEEVSRsEAKTELS	0.87
Q9UKX2_S1205s	Q9UKX2	MYH2	1000	TRUE	LRKKHADsVAELGEQ	0.86
Q8WZ42-12_S18836s	Q8WZ42-12	TTN	26.98	TRUE	RKTWVHVsSEPKECT	0.86
Q8WXG6_S1239s	Q8WXG6	MADD	45.69	TRUE	ASSRGTLsDSEIETN	0.86
O14908_S232s	O14908	GIPC1	54.41	TRUE	SAGGRPGsGPQLGTG	0.86
Q8WZ42-12_T14448t	Q8WZ42-12	TTN	68.44	TRUE	LKGTQEItGDDRFEL	0.86
Q86TC9_S609sS613s	Q86TC9	MYPN	35.14	TRUE	LPEDDKGsEASSEAG|DKGSEASsEAGVVTT	0.86
O75494_S131s	O75494	SRSF10	20.98	TRUE	YERRRSRsRSFDYNY	0.86
O14983_T484t	O14983	ATP2A1	105.61	TRUE	QLMKKEFtLEFSRDR	0.86
P62633_S47s	P62633	CNBP	26.98	TRUE	DRGFQFVsSSLPDIC	0.86
O95644_S241s	O95644	NFATC1	25.22	TRUE	PRHSPSTsPRASVTE	0.86
P35609_S431s	P35609	ACTN2	58.65	TRUE	LLQKDYEsASLTEVR	0.86
P15259_S118s	P15259	PGAM2	1000	TRUE	QVKIWRRsFDIPPPP	0.86
Q8WZ42-12_T236t	Q8WZ42-12	TTN	58.25	TRUE	FDARSIAtVEMVIDG	0.86
Q8WX93_S35s	Q8WX93	PALLD	99.76	TRUE	PGLSAFLsQEEINKS	0.86
Q8WZ42-12_S29168s	Q8WZ42-12	TTN	84.18	TRUE	PPKYDGGsQVTNYIL	0.86
Q9UMS6-2_T904t	Q9UMS6-2	SYNPO2	45.55	TRUE	AARAQSPtPSLPASW	0.86
Q5T5C0_S759s	Q5T5C0	STXBP5	32.35	TRUE	AKMSRKLsLPTDLKP	0.86
Q5T5Y3_S534s	Q5T5Y3	CAMSAP1	112.54	TRUE	KSLLSNVsIEDEEEE	0.86
O60313_S734s	O60313	OPA1	43.41	TRUE	HNALEDRsISDKQQW	0.86
P15884_S372s	P15884	TCF4	38.26	TRUE	NGGQASSsPNYEGPL	0.86
Q8WZ42-12_S23169s	Q8WZ42-12	TTN	66.6	TRUE	RPVDDGGsEITGYHV	0.86
Q86VF7_S1147s	Q86VF7	NRAP	32.48	TRUE	HPLPQYTsLAEDLRL	0.86
Q13023_S1335s	Q13023	AKAP6	216.08	TRUE	SSFSSTKsLPDLLGG	0.86
Q02078_S98s	Q02078	MEF2A	75.96	TRUE	KEHRGCDsPDPDTSY	0.86
Q2TAL5_S241s	Q2TAL5	SMTNL2	34.31	TRUE	VITPWTPsPSEKNSS	0.86
A4UGR9_S64s	A4UGR9	XIRP2	44.04	TRUE	RGDCRSFsANMMEES	0.86
P28161_S173s	P28161	GSTM2	1000	TRUE	RNQVFEPsCLDAFPN	0.86
Q8NFH5_T106t	Q8NFH5	NUP35	42.24	TRUE	SSPGLGStPLTSRRQ	0.86
Q14195-2_S650s	Q14195-2	DPYSL3	66.6	TRUE	PVRNLHQsGFSLSGT	0.86
P12814_T50t	P12814	ACTN1	1000	TRUE	SHLRKAGtQIENIEE	0.86
P20929-2_S684s	P20929-2	NEB	30.66	TRUE	VLGHYVGsMEDPYHT	0.86
Q8NE71_T108tS109s	Q8NE71	ABCF1	100.97	TRUE	LKKLSVPtSDEEDEV|KKLSVPTsDEEDEVP	0.86
P17661_S460s	P17661	DES	97.09	TRUE	TRDGEVVsEATQQQH	0.86
Q8NF91-4_S8234s	Q8NF91-4	SYNE1	1000	TRUE	AMSRALPsEDEEGQD	0.86
Q14155_S176s	Q14155	ARHGEF7	132.53	TRUE	LFQGQYRsLDMTDNS	0.86
O43719_S616sS624s	O43719	HTATSF1	1000	TRUE	KVLDEEGsEREFDED|EREFDEDsDEKEEEE	0.86
Q96HC4-6_S102sS105sT107t	Q96HC4-6	PDLIM5	26.54	TRUE	VQKPTVTsVCSETSQ|PTVTSVCsETSQELA|VTSVCSEtSQELAEG	0.86
Q8WZ42-12_S2475s	Q8WZ42-12	TTN	41.94	TRUE	VSVPDVTsVKWYLND	0.86
Q92628_S227s	Q92628	KIAA0232	40.2	TRUE	SSPKDCNsESEVTKE	0.86
O00757_Y265y	O00757	FBP2	270.4	TRUE	VYGGIFLyPANQKSP	0.86
P60660_S135s	P60660	MYL6	86.96	TRUE	LVAGHEDsNGCINYE	0.86
Q8TBC5_S10sS14s	Q8TBC5	ZSCAN18	22.02	TRUE	PLEKAFAsPRSSPAP|AFASPRSsPAPPDLP	0.86
O94979_S527s	O94979	SEC31A	97.34	TRUE	DSDQVAQsDGEESPA	0.86
P55822_S185s	P55822	SH3BGR	1000	TRUE	TEAQKEGsEDVGNLP	0.86
P51116_S566s	P51116	FXR2	57.58	TRUE	VMDGGLEsDGPNMTE	0.86
P31629_S169s	P31629	HIVEP2	1000	TRUE	YSQYSQKsIEQAEEA	0.86
Q8IWE2_S261s	Q8IWE2	FAM114A1	46.21	TRUE	TLMERTVsLSQMLRE	0.86
Q6JBY9_S268s	Q6JBY9	RCSD1	26.98	TRUE	GEKARRSsEEVDGQH	0.86
Q9UPQ9_S1816s	Q9UPQ9	TNRC6B	228.11	TRUE	EDPHRMGsPAPLLPG	0.86
Q15149_Y4615yS4622s	Q15149	PLEC	32.27	TRUE	TKGYYSPySVSGSGS|YSVSGSGsTAGSRTG	0.86
Q8N3K9_S1547sS1551s	Q8N3K9	CMYA5	67.98	TRUE	KETELPSsQNVSPAS|LPSSQNVsPASKHII	0.86
Q15751_S1514sS1521s	Q15751	HERC1	38.71	TRUE	LIKSRSEsDLSQPES|SDLSQPEsDEEGYAL	0.86
P16157-17_S55s	P16157-17	ANK1	109.57	TRUE	LGESEGLsDDEETIS	0.86
P20929-2_S40s	P20929-2	NEB	74.95	TRUE	ETTTTRTsDYEQSET	0.86
Q96NA2_S354sS355s	Q96NA2	RILP	111.4	TRUE	WYRGKAEsSEDETSS|YRGKAESsEDETSSP	0.86
Q92574_S505s	Q92574	TSC1	72.97	TRUE	VPRGGFDsPFYRDSL	0.86
Q2TAL5_S269s	Q2TAL5	SMTNL2	39.44	TRUE	TASKHSNsPPLVTPP	0.86
Q9BZF2_S272s	Q9BZF2	OSBPL7	83.78	TRUE	RVGRLHGsVPNLSRY	0.86
Q92905_S24s	Q92905	COPS5	98.63	TRUE	NNMQEAQsIDEIYKY	0.86
Q8WX93_S53s	Q8WX93	PALLD	46.21	TRUE	ARRAIADsETEDFDS	0.86
O95210_S338s	O95210	STBD1	48.04	TRUE	VTRWEECsNRFLETG	0.86
Q6Y7W6_S26sS30s	Q6Y7W6	GIGYF2	50.51	TRUE	SSGGSITsPPLSPAL|SITSPPLsPALPKYK	0.86
P12956_S477s	P12956	XRCC6	69.67	TRUE	RFTYRSDsFENPVLQ	0.86
Q9H987_S678s	Q9H987	SYNPO2L	199.86	TRUE	GPEEDALsLGAEACN	0.85
Q6P0Q8_T279tS281s	Q6P0Q8	MAST2	22.22	TRUE	FLTKHFStESVPDEE|TKHFSTEsVPDEEGR	0.85
Q5TBA9_S2808s	Q5TBA9	FRY	77.09	TRUE	KATFAGGsRDGVITC	0.85
Q5VST9-6_T5328t	Q5VST9-6	OBSCN	83.98	TRUE	DDESRAGtPSLVTYL	0.85
Q8WWI1_S1423s	Q8WWI1	LMO7	44.69	TRUE	GDRNKSRsTTELDDY	0.85
Q9NUQ6_S526s	Q9NUQ6	SPATS2L	38.88	TRUE	EARPFRGsVGRVSQC	0.85
O15061_S471s	O15061	SYNM	43.7	TRUE	DSTIAREsYRDRRDK	0.85
O14920_T693t	O14920	IKBKB	17.48	TRUE	QLMSQPStASNSLPE	0.85
Q86UU1_S1017s	Q86UU1	PHLDB1	46.21	TRUE	LTQNGTGsLPRNLAA	0.85
Q92614_S1970sS1974s	Q92614	MYO18A	1000	TRUE	KNKLEGDsDVDSELE|EGDSDVDsELEDRVD	0.85
Q53GL0_S271s	Q53GL0	PLEKHO1	179.16	TRUE	TEKGRCAsLEEILSQ	0.85
P20929-2_S908s	P20929-2	NEB	191.77	TRUE	QVTQAKKsQAIASDV	0.85
Q8WZ42-12_S35497s	Q8WZ42-12	TTN	92	TRUE	YTCTVKNsAGSVSSS	0.85
P50461_S81sS95s	P50461	CSRP3	42.49	TRUE	GQGAGCLsTDTGEHL|LGLQFQQsPKPARSV	0.85
Q8WZ42-12_S24793s	Q8WZ42-12	TTN	51.7	TRUE	YVVKLTNsAGEAIET	0.85
P20929-2_S3963s	P20929-2	NEB	69.67	TRUE	PDILLAKsNSANISQ	0.85
Q86TC9_S928s	Q86TC9	MYPN	99.98	TRUE	ERTPVDEsDDEIQHD	0.85
Q6GYQ0-3_S740s	Q6GYQ0-3	RALGAPA1	67.98	TRUE	RSATTTGsPGTEKAR	0.85
P49792_S2457sT2458t	P49792	RANBP2	25.23	TRUE	TPHVSRSsTPRESPC|PHVSRSStPRESPCG	0.85
Q8WZ42-12_S19314s	Q8WZ42-12	TTN	115.59	TRUE	PPKYDGGsEIINYVL	0.85
Q8TD19_S829s	Q8TD19	NEK9	39.54	TRUE	IPMPDSPsPLSAAFS	0.85
Q96BY9_S331s	Q96BY9	SARAF	39.94	TRUE	DTKTRTAsGYGGTRR	0.85
O43379_S1249s	O43379	WDR62	19.22	TRUE	QPLRRPSsVGELASL	0.85
Q9H987_S178s	Q9H987	SYNPO2L	30.99	TRUE	PPDEVYLsDSPAEPA	0.85
Q96T60_T118t	Q96T60	PNKP	57.58	TRUE	TPESQPDtPPGTPLV	0.85
Q5TGY3_S1187s	Q5TGY3	AHDC1	32.35	TRUE	GGFRRANsEASSSEG	0.85
Q9H1E3_S19s	Q9H1E3	NUCKS1	159.98	TRUE	DYSQFQEsDDADEDY	0.85
Q15149_S3286s	Q15149	PLEC	1000	TRUE	GIVDPSKsHRVPLDV	0.85
Q13554_T321tT333t	Q13554	CAMK2B	22.22	TRUE	FSVGRQTtAPATMST|MSTAASGtTMGLVEQ	0.85
Q9HCJ0_S1011s	Q9HCJ0	TNRC6C	20	TRUE	PPISKESsVDRPTFL	0.85
Q8N3S3_S279s	Q8N3S3	PHTF2	49.27	TRUE	ETDNGYVsLDGKKTV	0.85
O15021_S1370s	O15021	MAST4	177.89	TRUE	YRSGRRKsAGNIPLS	0.85
E9PAV3_Y626y	E9PAV3	NACA	17	TRUE	SVIKTDSyAGPDSAG	0.85
Q9H987_S350s	Q9H987	SYNPO2L	140.15	TRUE	ARSLTNQsDWDSPYL	0.85
Q8WZ42-12_Y14898y	Q8WZ42-12	TTN	1000	TRUE	EILKSKKyEIVADGR	0.85
P20929-2_S1536s	P20929-2	NEB	121.78	TRUE	KVNALNMsDAHYKAD	0.85
Q8WZ42-12_T5849t	Q8WZ42-12	TTN	20.02	TRUE	LQVKFSGtKEITAKW	0.85
Q14195-2_S653s	Q14195-2	DPYSL3	63.65	TRUE	NLHQSGFsLSGTQVD	0.85
P17661_S68s	P17661	DES	194.42	TRUE	GGAGGLGsLRASRLG	0.85
Q8WZ42-12_Y24835y	Q8WZ42-12	TTN	170.03	TRUE	LSWGPPKyDGGSSIN	0.85
Q9BX66-11_S1166s	Q9BX66-11	SORBS1	65.23	TRUE	KAARRGGsQLSHHSL	0.85
P54296_S239s	P54296	MYOM2	30.08	TRUE	TNAHGQVsTNAAVVV	0.85
Q9BR39_S182s	Q9BR39	JPH2	29.36	TRUE	VAPDSPAsPASDGPA	0.85
P49841_S25s	P49841	GSK3B	109.53	TRUE	QQPSAFGsMKVSRDK	0.85
P06748_S106s	P06748	NPM1	23.47	TRUE	VLRLKCGsGPVHISG	0.85
Q9BX66_S1028s	Q9BX66	SORBS1	31.52	TRUE	LALSPRAsPSLSLSL	0.85
Q9Y2J8_T141t	Q9Y2J8	PADI2	49.21	TRUE	NPKKASWtWGPEGQG	0.85
Q8WZ42-12_S6322s	Q8WZ42-12	TTN	49.21	TRUE	VAGSPPIsITWLKDD	0.85
Q8WX93_S192s	Q8WX93	PALLD	140.11	TRUE	AAKPRNRsPNGESSS	0.85
Q96C23_S124s	Q96C23	GALM	172.44	TRUE	LWTPRVLsNGVQFSR	0.85
Q5VWP3-3_S355s	Q5VWP3-3	MLIP	83.82	TRUE	SPPSSSAsLKSNSAS	0.85
Q8TDY2_S644s	Q8TDY2	RB1CC1	52.22	TRUE	SEQKASVsQTSPQSA	0.85
Q9Y608_S260sS263s	Q9Y608	LRRFIP2	99.43	TRUE	ASRGRREsVVSAADY|GRRESVVsAADYFSR	0.85
Q8WZ42-12_Y26645y	Q8WZ42-12	TTN	53.98	TRUE	QIEKGVNyTQLSIDN	0.85
Q9NR19-2_S273s	Q9NR19-2	ACSS2	1000	TRUE	QSPPIKRsCPDVQGK	0.85
Q53GG5_S250s	Q53GG5	PDLIM3	52.22	TRUE	EPTQPRQsGSFRVLQ	0.85
P22626_S212s	P22626	HNRNPA2B1	150.31	TRUE	GNFGFGDsRGGGGNF	0.85
Q7Z5L9_S457s	Q7Z5L9	IRF2BP2	60.64	TRUE	TTRRNSNsPPSPSSM	0.85
P23327_S501s	P23327	HRC	53.06	TRUE	SHEEDDEsSEQGEKG	0.85
P60174_S195sS198s	P60174	TPI1	170.63	TRUE	KLRGWLKsNVSDAVA|GWLKSNVsDAVAQST	0.85
P62241_S160s	P62241	RPS8	22.22	TRUE	KKNAKISsLLEEQFQ	0.85
P23109_Y206y	P23109	AMPD1	240.31	TRUE	NLPENLGyHLKMKDG	0.85
Q9HDC5_S162sS174s	Q9HDC5	JPH1	20.46	TRUE	IRSPLRTsLASLRSE|RSEQSNGsVLHDAAA	0.85
Q9H987_S790sS794s	Q9H987	SYNPO2L	25.7	TRUE	GPRPRSPsPTPSLPP|RSPSPTPsLPPSWKY	0.84
Q5SW79_S1165s	Q5SW79	CEP170	74.95	TRUE	LGSLSARsDSEATIS	0.84
P00505-2_S90s	P00505-2	GOT2	30.07	TRUE	FVTVQTIsGTGALRI	0.84
P12883_S1137s	P12883	MYH7	76.98	TRUE	AKVEKLRsDLSRELE	0.84
Q8WZ42-12_T26790t	Q8WZ42-12	TTN	37.49	TRUE	PPGKVTLtDVSQTSA	0.84
O95613_T3282tS3284s	O95613	PCNT	20.02	TRUE	PHSGGRAtPSPNSRL|SGGRATPsPNSRLER	0.84
Q96RT1_S852s	Q96RT1	ERBIN	47.96	TRUE	VDLGISKsTEDLSPQ	0.84
Q6P5Q4_T184t	Q6P5Q4	LMOD2	33.99	TRUE	NGSNGRNtESPAAIH	0.84
Q9H792_S826s	Q9H792	PEAK1	42.3	TRUE	SLFTSQPsGEAEAPQ	0.84
P52895_S290s	P52895	AKR1C2	19.22	TRUE	VFEFQLTsEEMKAID	0.84
Q8IVT5_T270t	Q8IVT5	KSR1	57.6	TRUE	RALHSFItPPTTPQL	0.84
P46821_S1793s	P46821	MAP1B	23.01	TRUE	PLTPRESsPLYSPTF	0.84
O95155_S105s	O95155	UBE4B	65.93	TRUE	QSLSRSQsMDIDGVS	0.84
O00168_S82s	O00168	FXYD1	20.98	TRUE	EEEGTFRsSIRRLST	0.84
Q8WZ42-12_S31833s	Q8WZ42-12	TTN	41.11	TRUE	IQWTKPEsDGGNEIS	0.84
Q8WZ42-12_Y2112y	Q8WZ42-12	TTN	1000	TRUE	PDPECEWyKNGVKIE	0.84
O75113_S258s	O75113	N4BP1	17.47	TRUE	MDTVLSSsPDVLFDP	0.84
P10636_S579s	P10636	MAPT	26.98	TRUE	NVKSKIGsTENLKHQ	0.84
P12883_S1366s	P12883	MYH7	1000	TRUE	RVLSKANsEVAQWRT	0.84
Q8WX93_S115s	Q8WX93	PALLD	43.1	TRUE	KQTKSISsPVSKRKP	0.84
Q8NDX5_S263s	Q8NDX5	PHC3	107.94	TRUE	KISQRDPsPESNKKG	0.84
Q92610_S680s	Q92610	ZNF592	19.22	TRUE	AAPAPSSsPKHGLTS	0.84
O00505_S60s	O00505	KPNA3	140.15	TRUE	QEESLEDsDVDADFK	0.84
Q86YV5_S510s	Q86YV5	PRAG1	100.97	TRUE	RGPVSQNsEVGEEET	0.84
O15061_S401s	O15061	SYNM	31.3	TRUE	ARRGFLGsGYSSSAT	0.84
Q5T5Y3_S431s	Q5T5Y3	CAMSAP1	1000	TRUE	LRQKQQKsIQGEDIP	0.84
Q5T5P2_S1461s	Q5T5P2	KIAA1217	23.98	TRUE	RSAYKRLsTIFEECD	0.84
Q9HC38-2_S98s	Q9HC38-2	GLOD4	93.67	TRUE	LASSQAVsNARKLEW	0.84
P11142_S362s	P11142	HSPA8	129.64	TRUE	NGKELNKsINPDEAV	0.84
Q8WZ42-12_S263s	Q8WZ42-12	TTN	65.93	TRUE	RIPPKPKsRSPTPPS	0.84
Q02641-2_S53s	Q02641-2	CACNB1	25.7	TRUE	SSDTTSNsFVRQGSA	0.84
O43719_S452sS453s	O43719	HTATSF1	95.85	TRUE	SENNAKEsSPEKEAE|ENNAKESsPEKEAEE	0.84
Q13884_S205s	Q13884	SNTB1	52.35	TRUE	TPYVKKGsPVSEIGW	0.84
Q8WZ42-12_T2627t	Q8WZ42-12	TTN	34.95	TRUE	GAISKPLtDQTVAES	0.84
Q8WZ42-12_S5035s	Q8WZ42-12	TTN	147.39	TRUE	VRMYFVNsEAILDIT	0.84
Q14315_S2233s	Q14315	FLNC	112.13	TRUE	LGRERLGsFGSITRQ	0.84
D6RIA3_S1345s	D6RIA3	C4orf54	86.15	TRUE	ERLQRRNsNPSAESV	0.84
Q9ULS5_S4s	Q9ULS5	TMCC3	42.69	TRUE	#NAME?	0.84
Q15057_S384s	Q15057	ACAP2	57.6	TRUE	KSSPSTGsLDSGNES	0.84
Q9H987_T141t	Q9H987	SYNPO2L	63.52	TRUE	SEAYYGEtDSDADGP	0.84
Q711Q0_T293t	Q711Q0	CEFIP	73.53	TRUE	KLLERKDtAGTVPES	0.84
Q15637-4_S82s	Q15637-4	SF1	23.98	TRUE	NPEDRSPsPEPIYNS	0.84
Q53SF7_S256s	Q53SF7	COBLL1	57.54	TRUE	KKRDQTAsAPATPLV	0.84
Q8WZ42-12_T34552t	Q8WZ42-12	TTN	26.98	TRUE	PRKYKQTtIEEDQRI	0.84
Q8WZ42-12_T33324t	Q8WZ42-12	TTN	18.27	TRUE	DDGGSWItNYVVEKC	0.84
Q6ZU52_S248s	Q6ZU52	KIAA0408	20.98	TRUE	TNVLQSNsTKKCGID	0.84
Q8WZ42-12_Y34221y	Q8WZ42-12	TTN	44.44	TRUE	DYGEDSSyAELFVKG	0.84
Q7Z6Z7_S1395s	Q7Z6Z7	HUWE1	1000	TRUE	PMDQRAEsPEEVACR	0.84
P51116_S525s	P51116	FXR2	32.01	TRUE	PYSLLDTsEPEPPVD	0.84
Q96KQ4_S671s	Q96KQ4	PPP1R13B	20.02	TRUE	ESLPRPLsPTKLTPI	0.84
Q13554_T506t	Q13554	CAMK2B	24.4	TRUE	SVRRGSGtPEAEGPS	0.84
E9PAV3_T1109t	E9PAV3	NACA	53.33	TRUE	APMPPAAtPPSPKGG	0.84
P00338_S137s	P00338	LDHA	139.07	TRUE	NCKLLIVsNPVDILT	0.84
Q9BYZ2_S186s	Q9BYZ2	LDHAL6B	139.07	TRUE	HCKLIIVsNPVDILT	0.84
P52756_Y82y	P52756	RBM5	28.74	TRUE	GYHSDGDyGEHDYRH	0.84
E9PAV3_S570s	E9PAV3	NACA	28.04	TRUE	VQAAPKNsPSFQSTS	0.84
Q8IYB7-5_S139s	Q8IYB7-5	DIS3L2	36.24	TRUE	ETEAAYEsDIPEELC	0.84
Q9H992_S299s	Q9H992	MARCHF7	19.22	TRUE	STFFSRRsSQDSLNT	0.84
Q96S21_S262s	Q96S21	RAB40C	80.07	TRUE	NSLKRSKsIRPPQSP	0.84
Q9BWU0_S712s	Q9BWU0	SLC4A1AP	76.06	TRUE	HENMSQLsEEEQNKD	0.84
Q9H987_S794s	Q9H987	SYNPO2L	20.98	TRUE	RSPSPTPsLPPSWKY	0.84
Q05397_Y570y	Q05397	PTK2	191.84	TRUE	GDFGLSRyMEDSTYY	0.84
Q8TEW0_S1236s	Q8TEW0	PARD3	28.99	TRUE	RKNASSVsQDSWEQN	0.84
Q8WZ42-12_S9642s	Q8WZ42-12	TTN	58.25	TRUE	RCSFSFAsGTAVLEL	0.84
Q13424_S200s	Q13424	SNTA1	46.8	TRUE	SPLQRQPsSPGPTPR	0.84
Q99959_S197s	Q99959	PKP2	97.09	TRUE	VPPRYARsEIVGVSR	0.84
P55209_T62t	P55209	NAP1L1	45.54	TRUE	RLDGLVEtPTGYIES	0.84
Q9Y4J8-17_S378s	Q9Y4J8-17	DTNA	131.3	TRUE	SPVAEEHsLIKLYVN	0.83
O75064_S947s	O75064	DENND4B	101.76	TRUE	QTTWAGRsLRDPASP	0.83
Q8WZ42-12_S20617s	Q8WZ42-12	TTN	129.43	TRUE	KPNQKGWsIVASDVT	0.83
O75122_S596s	O75122	CLASP2	88.87	TRUE	MRVLNTGsDVEEAVA	0.83
Q9Y266_T145t	Q9Y266	NUDC	89.88	TRUE	DSPGKQDtEEDEEED	0.83
P09493_S252s	P09493	TPM1	289.65	TRUE	SVTKLEKsIDDLEDE	0.83
Q15642_S351s	Q15642	TRIP10	95.67	TRUE	ALPNGPPsPRSGRDP	0.83
P27824_S554s	P27824	CANX	169.87	TRUE	KLEEKQKsDAEEDGG	0.83
Q9Y2J2-4_T510t	Q9Y2J2-4	EPB41L3	86.15	TRUE	RRKGEEVtPISAIRH	0.83
Q14160-3_S1309s	Q14160-3	SCRIB	53.59	TRUE	QQPPSPPsPDELPAN	0.83
P11586_S765s	P11586	MTHFD1	69.67	TRUE	AFKTDTEsELDLISR	0.83
Q8WZ42-12_S16015s	Q8WZ42-12	TTN	52.22	TRUE	RVKMKTLsAYAELVI	0.83
Q2TAL5_S269sS278s	Q2TAL5	SMTNL2	61.72	TRUE	TASKHSNsPPLVTPP|PLVTPPQsPVSPQPP	0.83
Q8WXE9_S762s	Q8WXE9	STON2	69.08	TRUE	AKVNRGAsFGSTSVS	0.83
Q9P2R6_S656s	Q9P2R6	RERE	65.93	TRUE	RQREKVAsDTEEADR	0.83
P25705_S533s	P25705	ATP5F1A	74.48	TRUE	IRADGKIsEQSDAKL	0.83
Q15772_T2844t	Q15772	SPEG	1000	TRUE	AVGPPPQtPPRRHRG	0.83
Q8WZ42-12_T34639tS34641s	Q8WZ42-12	TTN	96.8	TRUE	VRPARRRtPSPDYDF|PARRRTPsPDYDFYY	0.83
P11532_S3483s	P11532	DMD	36.75	TRUE	CQSLNQDsPLSQPRS	0.83
Q9NP74_T271t	Q9NP74	PALMD	27.82	TRUE	NPFYRPTtPQRETVT	0.83
Q01484-5_S1671s	Q01484-5	ANK2	22.22	TRUE	QDLPEESsLEYQQEY	0.83
P14618-2_S346s	P14618-2	PKM	209.74	TRUE	RPTRAEGsDVANAVL	0.83
Q15555-3_S207sS211s	Q15555-3	MAPRE2	20.01	TRUE	AKPGSTPsRPSSAKR|STPSRPSsAKRASSS	0.83
P35658_S430s	P35658	NUP214	29.7	TRUE	EGERQPKsPGSTPTT	0.83
Q8WZ42-12_Y27429y	Q8WZ42-12	TTN	285.55	TRUE	TEVQALNyKVTKLLP	0.83
Q9NXH9_S625s	Q9NXH9	TRMT1	38.21	TRUE	DQCCYSHsPPTPRVS	0.83
Q5R372_S119s	Q5R372	RABGAP1L	19.22	TRUE	ISTPRPSsPGGLPEE	0.83
Q15772_T2826t	Q15772	SPEG	27.89	TRUE	VSPSSPPtPPSQALS	0.83
O00571_S612s	O00571	DDX3X	40.91	TRUE	SSGASSSsFSSSRAS	0.83
O60662_Y125y	O60662	KLHL41	20.98	TRUE	VFTVCVSyLQKRLAP	0.83
Q8WW12_S147s	Q8WW12	PCNP	172.28	TRUE	PTSAGPNsFNKGKHG	0.83
P13667_Y392y	P13667	PDIA4	1000	TRUE	IKDFVLKyALPLVGH	0.83
Q92574_S673s	Q92574	TSC1	92.45	TRUE	KLPLPSKsVDWTHFG	0.83
Q8WZ42-12_Y22372y	Q8WZ42-12	TTN	60	TRUE	EISKDSAyVTWEPPI	0.83
Q6P5Q4_S399sS400s	Q6P5Q4	LMOD2	25.57	TRUE	SPRHSPWsSPKLPKK|PRHSPWSsPKLPKKV	0.83
Q8WZ42-6_S5043s	Q8WZ42-6	TTN	46.21	TRUE	AERYSTPsEGEVGER	0.83
Q8WZ42-12_S265s	Q8WZ42-12	TTN	83.88	TRUE	PPKPKSRsPTPPSIA	0.83
P08651_S339s	P08651	NFIC	63.02	TRUE	KSPFNSPsPQDSPRL	0.83
Q8N3K9_S1913s	Q8N3K9	CMYA5	66.2	TRUE	HEQRIAGsVQLDSSS	0.83
Q9UDY4_Y252y	Q9UDY4	DNAJB4	53.98	TRUE	RDGSNIIyTAKISLR	0.83
Q5TAQ9_S27s	Q5TAQ9	DCAF8	68.92	TRUE	SSSPEEMsGAEEGRE	0.83
Q8WZ42-12_T18678t	Q8WZ42-12	TTN	157.24	TRUE	SATVGPVtVKDQTCP	0.83
Q15772_S2166s	Q15772	SPEG	46.21	TRUE	RRLQESPsLSALSEA	0.83
P10636_S516sT522t	P10636	MAPT	86.15	TRUE	GDRSGYSsPGSPGTP|SSPGSPGtPGSRSRT	0.83
P09211_S106s	P09211	GSTP1	69.67	TRUE	DLRCKYIsLIYTNYE	0.83
Q8WYL5_S515s	Q8WYL5	SSH1	39.65	TRUE	PCCFRRLsDPLLPSP	0.83
P17812_S219s	P17812	CTPS1	137.98	TRUE	DLVVCRCsNPLDTSV	0.83
Q8IWW6_T104t	Q8IWW6	ARHGAP12	20.97	TRUE	SLHLQRStENVNKLP	0.83
Q8WZ42-12_S28572s	Q8WZ42-12	TTN	53.89	TRUE	ESMTLCWsRPESDGG	0.83
Q8WZ42-12_Y25648y	Q8WZ42-12	TTN	53.98	TRUE	REATRKSyAAVVTNC	0.83
Q7Z460-4_S662s	Q7Z460-4	CLASP1	26.98	TRUE	RIRTRRQsSGSATNV	0.83
O15234_T443t	O15234	CASC3	20.02	TRUE	PVPETTPtPPTKTGT	0.83
Q8IV50_S54s	Q8IV50	LYSMD2	34.2	TRUE	TKTRSYGsTASVRAP	0.83
Q9BYB0_S802s	Q9BYB0	SHANK3	40	TRUE	GRFPRSTsMQDPVRE	0.83
Q8IYB3_S260s	Q8IYB3	SRRM1	1000	TRUE	IPEPKEPsPEKNSKK	0.83
Q8WZ42-12_T811t	Q8WZ42-12	TTN	27.6	TRUE	HVDKRPRtASPHFTV	0.83
Q8WZ42-12_S10982s	Q8WZ42-12	TTN	160.55	TRUE	TLEEEAVsVQREEEY	0.83
Q6P5Q4_T384tS388s	Q6P5Q4	LMOD2	52.22	TRUE	TKVWQRGtPSSSPYV|QRGTPSSsPYVSPRH	0.83
O00499-10_S319s	O00499-10	BIN1	20.01	TRUE	LPKSPSQsSLPAVVV	0.83
P56211_S62s	P56211	ARPP19	96.21	TRUE	KGQKYFDsGDYNMAK	0.83
P06733_S141s	P06733	ENO1	224.66	TRUE	IADLAGNsEVILPVP	0.83
Q8WZ42-12_S33489s	Q8WZ42-12	TTN	1000	TRUE	SEPITPKsDVPIQAP	0.83
Q14938-3_S301s	Q14938-3	NFIX	64.72	TRUE	FYPGTGRsPAAGSSQ	0.83
Q7Z7L8_T407tS409s	Q7Z7L8	C11orf96	53.7	TRUE	LECLRRStQSLSLQR|CLRRSTQsLSLQREQ	0.83
P30041_T44t	P30041	PRDX6	138	TRUE	FSHPRDFtPVCTTEL	0.83
A2A2Y4-4_S86s	A2A2Y4-4	FRMD3	140.56	TRUE	REYEDPPsEEEDKIK	0.83
Q01804_S443s	Q01804	OTUD4	133.24	TRUE	ESNYFGLsPEERREK	0.83
P04075_T49t	P04075	ALDOA	52.35	TRUE	KRLQSIGtENTEENR	0.83
Q5TBA9_T940t	Q5TBA9	FRY	20.46	TRUE	PGHLRAStPEIMATT	0.83
O43719_S387s	O43719	HTATSF1	46.21	TRUE	RGLRRSDsVSASERA	0.82
O75534-4_S46sS48s	O75534-4	CSDE1	136.7	TRUE	RTPTYQRsMSFDPNL|PTYQRSMsFDPNLLH	0.82
Q5VZP5_S1065s	Q5VZP5	STYXL2	181.6	TRUE	QRPNWARsRDWEDVE	0.82
P22102_Y348y	P22102	GART	50.46	TRUE	SKGYPGDyTKGVEIT	0.82
Q8WZ42-12_T4920t	Q8WZ42-12	TTN	46.21	TRUE	EDRKVTVtWSKDGQK	0.82
Q15149_S4620s	Q15149	PLEC	47.28	TRUE	SPYSVSGsGSTAGSR	0.82
Q8WZ42-12_S5960s	Q8WZ42-12	TTN	73.66	TRUE	FKDDQEIsASEKYKF	0.82
P06732_T166t	P06732	CKM	69.67	TRUE	VEALNSLtGEFKGKY	0.82
Q7Z6Z7_S3808s	Q7Z6Z7	HUWE1	59.34	TRUE	ASVRREEsPMDVDQP	0.82
Q96JM3_S627sS632s	Q96JM3	CHAMP1	22.22	TRUE	KKDNQESsDAELSSS|ESSDAELsSSEYIKT	0.82
Q8IUG5_T2379t	Q8IUG5	MYO18B	51.63	TRUE	RDMLLSPtLRPRRRC	0.82
P14618_S406s	P14618	PKM	25.23	TRUE	RRLAPITsDPTEATA	0.82
Q2KHT3_S863s	Q2KHT3	CLEC16A	23.98	TRUE	YDQGRRGsSDPTVQR	0.82
Q15149_S4389sS4390s	Q15149	PLEC	22.59	TRUE	SRSSSVGsSSSYPIS|RSSSVGSsSSYPISP	0.82
E9PAV3_T1010tT1015t	E9PAV3	NACA	92.09	TRUE	PSPKGAPtPPAVTPP|APTPPAVtPPSPKGS	0.82
Q86UU1_T580tS583s	Q86UU1	PHLDB1	54.31	TRUE	RERKNSItEISDNED|KNSITEIsDNEDDLL	0.82
Q9H987_T347t	Q9H987	SYNPO2L	48.25	TRUE	FSDARSLtNQSDWDS	0.82
Q15772_S2014s	Q15772	SPEG	45.54	TRUE	RGELRRGsSAESALP	0.82
Q8N3D4_S1273s	Q8N3D4	EHBP1L1	63.52	TRUE	PPPRAHGsFSHVRDA	0.82
Q9Y4J8-17_S356s	Q9Y4J8-17	DTNA	28.35	TRUE	HSVPSSGsPFITRRL	0.82
Q15111_S95s	Q15111	PLCL1	46.21	TRUE	GGRKKTVsFSSMPSE	0.82
O95425_S63s	O95425	SVIL	40	TRUE	SNEEEETsDSSLEKQ	0.82
Q9Y5W9_S192sS194s	Q9Y5W9	SNX11	48.75	TRUE	PRSGRRSsPSPPPSE|SGRRSSPsPPPSEEK	0.82
O00571_S606s	O00571	DDX3X	53.98	TRUE	ARDYRQSsGASSSSF	0.82
Q15149_S4622sS4626s	Q15149	PLEC	53.7	TRUE	YSVSGSGsTAGSRTG|GSGSTAGsRTGSRTG	0.82
P54296_S1319s	P54296	MYOM2	107.96	TRUE	HQRSLDLsGQAFDEA	0.82
O95218-2_S193s	O95218-2	ZRANB2	18.95	TRUE	DASEEEDsNKKKSNR	0.82
Q7Z5L9_S318s	Q7Z5L9	IRF2BP2	75.66	TRUE	ALHQHGHsGPFESKF	0.82
Q5VST9-6_S7383s	Q5VST9-6	OBSCN	91.86	TRUE	QGCVPRHsVIRSLFY	0.82
P27797_S214s	P27797	CALR	1000	TRUE	KIKDPDAsKPEDWDE	0.82
P48147_S105s	P48147	PREP	129.43	TRUE	RVLYVQDsLEGEARV	0.82
O75533_S129s	O75533	SF3B1	60.88	TRUE	HRRTMIIsPERLDPF	0.82
Q96HC4-6_S85s	Q96HC4-6	PDLIM5	21.11	TRUE	NMTLQRAsAAPKPEP	0.82
A2A3K4_S394s	A2A3K4	PTPDC1	40.2	TRUE	LKRRLSYsDSDLKRA	0.82
O95425_Y1312y	O95425	SVIL	17.98	TRUE	DETFAKFyRSVDYNM	0.82
P27816-4_S313s	P27816-4	MAP4	110.18	TRUE	SKVEAPPsEVADTLV	0.82
Q711Q0_S1353s	Q711Q0	CEFIP	26.98	TRUE	LMPLRCSsQLSAPTF	0.82
Q8WZ42-12_Y9528y	Q8WZ42-12	TTN	176.83	TRUE	QPITVAWyKNNIEIQ	0.82
Q16851_Y153y	Q16851	UGP2	37.86	TRUE	IEHLNKTyNTDVPLV	0.82
O15234_S363s	O15234	CASC3	132.44	TRUE	QTSVRDPsPEADAPV	0.82
Q15056-2_S14s	Q15056-2	EIF4H	22.22	TRUE	YDDRAYSsFGGGRGS	0.82
Q8WZ42-12_S35066s	Q8WZ42-12	TTN	34.2	TRUE	TEAYAVSsFKKTSEM	0.82
Q9P035_S114s	Q9P035	HACD3	1000	TRUE	FDRWLDEsDAEMELR	0.82
O15061_S983s	O15061	SYNM	54.52	TRUE	QGGPGSVsVDVKKVQ	0.82
P38646_S29s	P38646	HSPA9	108.15	TRUE	TAARHQDsWNGLSHE	0.82
Q7Z589_S209s	Q7Z589	EMSY	26.98	TRUE	RKRRRTNsSSSSPVV	0.82
Q5VWP3-3_S443s	Q5VWP3-3	MLIP	51.95	TRUE	CPTFSLNsPASSTLT	0.82
Q702N8_S138s	Q702N8	XIRP1	29.29	TRUE	EEGSFANsTDQEPTR	0.82
O75112-4_S129s	O75112-4	LDB3	51.94	TRUE	PSPEARAsPGTPGTP	0.82
P02686_S249s	P02686	MBP	1000	TRUE	GLSLSRFsWGAEGQR	0.82
Q8WZ42-12_S26034s	Q8WZ42-12	TTN	123.63	TRUE	LERKERNsILWTKVN	0.82
P10916_T24t	P10916	MYL2	46.97	TRUE	VFSMFEQtQIQEFKE	0.82
O00763_S192sS195s	O00763	ACACB	93.15	TRUE	RESTRKGsRASLGAL|TRKGSRAsLGALSLE	0.82
O14828_S76s	O14828	SCAMP3	83.88	TRUE	LQPSRKLsPTEPKNY	0.82
O14983_S335s	O14983	ATP2A1	47.85	TRUE	KKNAIVRsLPSVETL	0.82
Q86TC9_S198s	Q86TC9	MYPN	34.2	TRUE	VMQENSSsFSDLSER	0.82
Q13061_S415s	Q13061	TRDN	89.17	TRUE	KSPKKEHsVPSDKQV	0.82
O43166_S1508s	O43166	SIPA1L1	123.85	TRUE	DTRKRHQsDGNEIAH	0.82
Q9Y512_Y132y	Q9Y512	SAMM50	20.46	TRUE	LRRLTGSyNTMVGNN	0.82
P32119_S180s	P32119	PRDX2	35.17	TRUE	PAGWKPGsDTIKPNV	0.82
Q96CP2_S21s	Q96CP2	FLYWCH2	63.38	TRUE	VKASQEPsPKPGTEV	0.82
Q12955_S4253s	Q12955	ANK3	28.75	TRUE	GKFEANGsHTEITPE	0.82
P28066_T213t	P28066	PSMA5	119.16	TRUE	MEEKLNAtNIELATV	0.82
Q13501_S284sS291s	Q13501	SQSTM1	24.45	TRUE	STEEKSSsQPSSCCS|SQPSSCCsDPSKPGG	0.82
Q8IZ21_S291s	Q8IZ21	PHACTR4	38.09	TRUE	GTLLSKPsPPLPPKR	0.82
Q9UKX2_S1228s	Q9UKX2	MYH2	127.88	TRUE	QKLEKEKsEMKMEID	0.82
Q8WZ42-12_S23091s	Q8WZ42-12	TTN	115.46	TRUE	RLLWTVVsEDIQSCR	0.82
P0CG47_S57s	P0CG47	UBB	74.95	TRUE	LEDGRTLsDYNIQKE	0.82
Q8WWY3_T455t	Q8WWY3	PRPF31	74.05	TRUE	TASSVAFtPLQGLEI	0.82
P17661_Y331y	P17661	DES	46.21	TRUE	YRHQIQSyTCEIDAL	0.82
P06732_T322t	P06732	CKM	194.14	TRUE	LRLQKRGtGGVDTAA	0.82
Q8N5Y2_S311s	Q8N5Y2	MSL3	28.04	TRUE	SQEELSPsPPLLNPS	0.81
O60841_S164s	O60841	EIF5B	209.7	TRUE	SNKKWDGsEEDEDNS	0.81
Q8WZ42-12_S1418sS1423sS1428s	Q8WZ42-12	TTN	1000	TRUE	SRSPIRMsPARMSPA|RMSPARMsPARMSPA|RMSPARMsPARMSPA	0.81
Q06413-5_S118s	Q06413-5	MEF2C	96.8	TRUE	KENKGCEsPDPDSSY	0.81
Q6NZ67_S152s	Q6NZ67	MZT2B	31.63	TRUE	KGGGPGKsPTRGST-	0.81
P07951_S61s	P07951	TPM2	69.67	TRUE	EDEVEKYsESVKEAQ	0.81
Q8WZ42-12_T29793t	Q8WZ42-12	TTN	22.22	TRUE	TKGEVRTtEYVVSNL	0.81
Q9UPU5_S2077s	Q9UPU5	USP24	42.3	TRUE	APSSPEIsPQSSPRP	0.81
Q8WZ42-12_T1620t	Q8WZ42-12	TTN	23.98	TRUE	AALKIDStVSQDSAW	0.81
O00629_S60s	O00629	KPNA4	125.69	TRUE	HEDICEDsDIDGDYR	0.81
Q2TAL5_S269sT274t	Q2TAL5	SMTNL2	94.6	TRUE	TASKHSNsPPLVTPP|SNSPPLVtPPQSPVS	0.81
Q8NFA0_S1372sS1376s	Q8NFA0	USP32	30.27	TRUE	LSANIISsPKGSPSS|IISSPKGsPSSSRKS	0.81
P25054-2_S2623s	P25054-2	APC	1000	TRUE	GLENRLNsFIQVDAP	0.81
Q15149_S4386sS4389s	Q15149	PLEC	45.54	TRUE	GFRSRSSsVGSSSSY|SRSSSVGsSSSYPIS	0.81
Q9H422-2_S772s	Q9H422-2	HIPK3	43.99	TRUE	QCQNRSNsLQNTNIP	0.81
Q9UKA4_S1242s	Q9UKA4	AKAP11	23.98	TRUE	VQSQRSVsPTFLNPS	0.81
Q9NWV8_T27t	Q9NWV8	BABAM1	33.55	TRUE	SAEPRPRtRSNPEGA	0.81
O75083_S138s	O75083	WDR1	36.69	TRUE	FLWDSGSsVGEITGH	0.81
Q9UMS6-2_S623s	Q9UMS6-2	SYNPO2	33.86	TRUE	FPAPPPYsAVTPPPD	0.81
P17661_S432s	P17661	DES	18.56	TRUE	ALNFRETsPEQRGSE	0.81
O14639-6_T308t	O14639-6	ABLIM1	29.88	TRUE	SKSLIRRtGRSPSLQ	0.81
Q14315_S379s	Q14315	FLNC	243.52	TRUE	LGDANKVsARGPGLE	0.81
Q9NRY4_S970s	Q9NRY4	ARHGAP35	83.59	TRUE	TTEEVFNsPRAGSPL	0.81
O60841_S113s	O60841	EIF5B	234.11	TRUE	QSFDDNDsEELEDKD	0.81
P21817_S2085s	P21817	RYR1	56.44	TRUE	EKPEEERsAEESKPR	0.81
P02686_S26s	P02686	MBP	127.23	TRUE	SETNRGEsEKKRNLG	0.81
Q9P265_S203s	Q9P265	DIP2B	52.9	TRUE	EVKGTSGsLADVFAN	0.81
P50461_T104t	P50461	CSRP3	26.98	TRUE	KPARSVTtSNPSKFT	0.81
P07951_T252t	P07951	TPM2	335.12	TRUE	SVAKLEKtIDDLEDE	0.81
P06744_Y17y	P06744	GPI	1000	TRUE	FQKLQQWyREHRSEL	0.81
O43741_S184s	O43741	PRKAB2	26.02	TRUE	SCRDLSSsPPGPYGQ	0.81
P08651_S339sS343s	P08651	NFIC	145.5	TRUE	KSPFNSPsPQDSPRL|NSPSPQDsPRLSSFT	0.81
P06744_S175s	P06744	GPI	17.47	TRUE	TEALKPYsSGGPRVW	0.81
P54296_S613s	P54296	MYOM2	43.41	TRUE	QDVTVVPsAPGRVLA	0.81
Q7KZI7_T467t	Q7KZI7	MARK2	20.98	TRUE	GLERKKTtPTPSTNS	0.81
Q5VTT5_S790s	Q5VTT5	MYOM3	17.98	TRUE	GELSAPSsLFECKEW	0.81
Q15477_S256s	Q15477	SKIV2L	44.44	TRUE	APLARASsLEDLVLK	0.81
Q8WZ42-12_S15142s	Q8WZ42-12	TTN	46.21	TRUE	EKAEFVCsISKESFP	0.81
Q8WZ42-12_T27135t	Q8WZ42-12	TTN	26.98	TRUE	QDTKFKTtGLDEGLE	0.81
Q9UKS6_S354s	Q9UKS6	PACSIN3	117	TRUE	TGQDEEWsDEESPRK	0.81
P20929-2_S2670s	P20929-2	NEB	33.18	TRUE	KGIGWMTsGSLEDEK	0.81
Q9HC78_T305t	Q9HC78	ZBTB20	26.98	TRUE	MERYLSTtPETTHCR	0.81
Q8WZ42-12_S26392s	Q8WZ42-12	TTN	107.24	TRUE	VLPGPPKsLEVTNIA	0.81
Q8WZ42-12_S28894s	Q8WZ42-12	TTN	45.54	TRUE	ASKKAWVsVTNNCNR	0.81
Q6P5Q4_S412sS416sT420t	Q6P5Q4	LMOD2	215.2	TRUE	KKVQTVRsRPLSPVA|TVRSRPLsPVATPPP|RPLSPVAtPPPPPPP	0.81
P17540_Y393y	P17540	CKMT2	292.25	TRUE	IVIDGVNyLVDCEKK	0.81
Q15149_S4386s	Q15149	PLEC	50.46	TRUE	GFRSRSSsVGSSSSY	0.81
D6RIA3_S610s	D6RIA3	C4orf54	23.98	TRUE	VDYSSGAsSAVSELD	0.81
Q96JP5_S85s	Q96JP5	ZFP91	22.23	TRUE	RRRRSSPsARPPDVP	0.81
Q9UKE5-4_S548s	Q9UKE5-4	TNIK	20.97	TRUE	SRLNRQSsPAMPHKV	0.81
Q16821_S46sS48sS49s	Q16821	PPP1R3A	117.02	TRUE	PQPSRRGsDSSEDIY|PSRRGSDsSEDIYLD|SRRGSDSsEDIYLDT	0.81
Q7Z460-4_S663sS665s	Q7Z460-4	CLASP1	34.31	TRUE	IRTRRQSsGSATNVA|TRRQSSGsATNVAST	0.81
Q92625_S628s	Q92625	ANKS1A	24.74	TRUE	RSLSKSDsDLLTCSP	0.81
P40925-3_S159s	P40925-3	MDH1	31.63	TRUE	NTNCLTAsKSAPSIP	0.81
Q7L8J4_T13t	Q7L8J4	SH3BP5L	1000	TRUE	QVPGGREtPQGELRP	0.81
P50461_T84tS95s	P50461	CSRP3	58.82	TRUE	AGCLSTDtGEHLGLQ|LGLQFQQsPKPARSV	0.81
Q9NZU5_Y320y	Q9NZU5	LMCD1	490.16	TRUE	EIIFAEDyQRVEDLA	0.81
Q8WZ42-12_Y24203y	Q8WZ42-12	TTN	112.72	TRUE	RVMAVNKyGVGEPLE	0.81
Q8TB03_T314t	Q8TB03	CXorf38	103.44	TRUE	SQEPGRQtPDRKA--	0.81
Q8NDI1_T694t	Q8NDI1	EHBP1	129.21	TRUE	KRLLKAEtLELSDLY	0.81
Q9BT78_S98s	Q9BT78	COPS4	167.12	TRUE	KIQPRVIsFEEQVAS	0.81
Q8WWI1_T753t	Q8WWI1	LMO7	35.35	TRUE	KDRRKSYtSDLQKKK	0.81
Q96EV2_S741s	Q96EV2	RBM33	22.23	TRUE	VKPIVSAsPPSRAVA	0.81
O43516_S340s	O43516	WIPF1	52.22	TRUE	RLPQRNLsLSSSTPP	0.81
Q8WZ42-12_S21245s	Q8WZ42-12	TTN	35.35	TRUE	RDDSGKYsLTLVNPA	0.8
Q9NZZ3_S86s	Q9NZZ3	CHMP5	195.27	TRUE	RDNLAQQsFNMEQAN	0.8
Q69YQ0_S220s	Q69YQ0	SPECC1L	1000	TRUE	LGINEDHsEGDEKSE	0.8
Q8WZ42-12_S1542s	Q8WZ42-12	TTN	34.79	TRUE	RAGRSSIsVILTVEA	0.8
Q8WZ42-12_S19207s	Q8WZ42-12	TTN	80.97	TRUE	SCKLTWFsPEDDGGS	0.8
Q01804_S1080s	Q01804	OTUD4	86.86	TRUE	WKGQPSRsRDEGYQY	0.8
Q9UKV3_S216s	Q9UKV3	ACIN1	1000	TRUE	ISEEKGDsDDEKPRK	0.8
Q9ULE0_S442s	Q9ULE0	WWC3	108.24	TRUE	GFHKQRRsLDTPQSL	0.8
Q8WZ42-12_S21999s	Q8WZ42-12	TTN	20.46	TRUE	IVDKRETsRPNWAQV	0.8
Q8WZ42-12_S8788s	Q8WZ42-12	TTN	40	TRUE	DNIWISYsENIATLQ	0.8
Q8TCA0_S36s	Q8TCA0	LRRC20	128.03	TRUE	LAECKLVsFPIGIYK	0.8
O43719_S676s	O43719	HTATSF1	1000	TRUE	DEKLFEEsDDKEDED	0.8
Q9NP98_S121sS129s	Q9NP98	MYOZ1	32.7	TRUE	GGSQAGGsGSAGQYG|GSAGQYGsDQQHHLG	0.8
Q15056-2_S210s	Q15056-2	EIF4H	128.62	TRUE	NQVANPNsAIFGGAR	0.8
Q15772_S549s	Q15772	SPEG	270.19	TRUE	PKTSRAVsPAAAQPP	0.8
Q8WZ42-12_S4803s	Q8WZ42-12	TTN	65.93	TRUE	TFLSRPKsLTTFVGK	0.8
Q8WZ42-12_S5867s	Q8WZ42-12	TTN	118.81	TRUE	GQELTLGsKYKISVT	0.8
O00757_Y216y	O00757	FBP2	239.79	TRUE	IYSLNEGyAKYFDAA	0.8
Q8IYB3_T872t	Q8IYB3	SRRM1	47.28	TRUE	APEPKKEtESEAEDN	0.8
O75746_Y278y	O75746	SLC25A12	63.01	TRUE	LYQLADLyNASGRLT	0.8
Q9Y4J8-17_S668s	Q9Y4J8-17	DTNA	52.22	TRUE	ELNSEVGsETESNVD	0.8
P60520_S10s	P60520	GABARAPL2	1000	TRUE	WMFKEDHsLEHRCVE	0.8
P20020-1_S1129s	P20020-1	ATP2B1	17.98	TRUE	NAFQSGSsIQGALRR	0.8
P47755_T217t	P47755	CAPZA2	31.56	TRUE	KDIQDSLtVSNEVQT	0.8
P48730_S331s	P48730	CSNK1D	39.2	TRUE	RGLPSTAsGRLRGTQ	0.8
Q8WZ42-12_S8920s	Q8WZ42-12	TTN	97.62	TRUE	CTASLQVsDRTVPPS	0.8
P54296_S553s	P54296	MYOM2	42.69	TRUE	IEKSVVGsGSWQRVN	0.8
Q15149_S4613sS4616s	Q15149	PLEC	46.02	TRUE	QSTKGYYsPYSVSGS|KGYYSPYsVSGSGST	0.8
Q8NE71_S140s	Q8NE71	ABCF1	1000	TRUE	AALIQDQsEEEEEEE	0.8
Q9UBL0_S364s	Q9UBL0	ARPP21	41.94	TRUE	DHQRAWSsTDSDSSN	0.8
Q15459_S329s	Q15459	SF3A1	179.72	TRUE	EVEMEVEsDEEDDKQ	0.8
Q9NV70-2_S455s	Q9NV70-2	EXOC1	33.18	TRUE	SSGKLTGsTSSLNKL	0.8
Q8WZ42-12_Y28710y	Q8WZ42-12	TTN	53.98	TRUE	QSLRGTEyTISGLTT	0.8
P06733_Y44y	P06733	ENO1	76.06	TRUE	SGASTGIyEALELRD	0.8
Q12906_S482s	Q12906	ILF3	131.54	TRUE	DSSKGEDsAEETEAK	0.8
Q13439_S71s	Q13439	GOLGA4	68.31	TRUE	KLQLRVPsVESLFRS	0.8
Q8WZ42-12_S33865s	Q8WZ42-12	TTN	1000	TRUE	VLVKKEIsILNIARH	0.8
O14818_S30s	O14818	PSMA7	26.98	TRUE	QEAVKKGsTAVGVRG	0.8
Q6P3S6_T598t	Q6P3S6	FBXO42	17.48	TRUE	QSLSSGEtVPIPRPG	0.8
Q8N3V7_S232s	Q8N3V7	SYNPO	62.7	TRUE	PGPPRHPsPQSPDRG	0.8
Q8WWI1_S1510s	Q8WWI1	LMO7	217.16	TRUE	GIMRRGEsLDNLDSP	0.8
P23327_S602sY618y	P23327	HRC	25.64	TRUE	EEAGGASsEEESGED|GPQDAQEyGNYQPGS	0.8
Q14766_S1616s	Q14766	LTBP1	1000	TRUE	IQDRFLNsFEELQAE	0.8
Q00536_S138s	Q00536	CDK16	103.75	TRUE	LEKLTLNsPIFDKPL	0.8
Q6P3S1_Y602y	Q6P3S1	DENND1B	22.59	TRUE	RSMDDIDyKPTNKSN	0.8
Q9NS86_Y295y	Q9NS86	LANCL2	52.77	TRUE	MVKPSIDyVRHKKFR	0.8
Q8WZ42-12_S30046s	Q8WZ42-12	TTN	28.75	TRUE	MKDSTKTsVILSWTK	0.8
Q8N3L3_S470sS474s	Q8N3L3	TXLNB	66.87	TRUE	ISEKDDQsQHNSDEE|DDQSQHNsDEEPESN	0.8
Q9Y6M4_S344s	Q9Y6M4	CSNK1G3	40.2	TRUE	VQQDPALsSNREAHQ	0.8
Q9UPQ0-4_S297s	Q9UPQ0-4	LIMCH1	46.21	TRUE	EREEYRKsWSTATSP	0.8
Q5U651_S326s	Q5U651	RASIP1	52.22	TRUE	ENLSLRRsVSELSLQ	0.8
Q9Y3S1_S1817sS1818s	Q9Y3S1	WNK2	110.78	TRUE	VYLDEAPsSPDVKLA|YLDEAPSsPDVKLAV	0.8
Q13554_S423s	Q13554	CAMK2B	219.73	TRUE	LSSVRRGsGAPEAEG	0.8
Q09666_S5749s	Q09666	AHNAK	27.97	TRUE	DLKSSKAsLGSLEGE	0.8
Q8WZ42-12_Y24904y	Q8WZ42-12	TTN	146.52	TRUE	SEPTVAQyPFKVPGP	0.8
Q6P5Q4_Y390yS392s	Q6P5Q4	LMOD2	108.69	TRUE	GTPSSSPyVSPRHSP|PSSSPYVsPRHSPWS	0.8
Q8WZ42-12_S8838s	Q8WZ42-12	TTN	61.62	TRUE	TIVEKPEsIKVTTGD	0.8
Q9UQ35_S377sS398s	Q9UQ35	SRRM2	71.15	TRUE	LAERHGGsPQPLATT|VNPPSEAsPTRDRSP	0.8
Q8TEQ0_S344s	Q8TEQ0	SNX29	179.72	TRUE	YQKLDVKsIDDEDVD	0.8
Q6P5Q4_T384t	Q6P5Q4	LMOD2	83.98	TRUE	TKVWQRGtPSSSPYV	0.8
P11021_S86s	P11021	HSPA5	47.96	TRUE	AAKNQLTsNPENTVF	0.8
Q8WZ42-12_S24480s	Q8WZ42-12	TTN	35.35	TRUE	ASIESTSsYTLLIVG	0.8
Q8WXE9_S358s	Q8WXE9	STON2	27.19	TRUE	TGKSQRDsLIVIYQD	0.8
P41236_S24s	P41236	PPP1R2	47.96	TRUE	NKTSTTSsMVASAEQ	0.8
Q8WZ42-12_S1428sS1433sS1438s	Q8WZ42-12	TTN	1000	TRUE	RMSPARMsPARMSPA|RMSPARMsPARMSPG|RMSPARMsPGRRLEE	0.8
P09493_T237t	P09493	TPM1	1000	TRUE	DKLKEAEtRAEFAER	0.8
Q5VZ89_S1126s	Q5VZ89	DENND4C	46.02	TRUE	WNPEHRSsPVPEMLE	0.8
Q86TD4-1_S871s	Q86TD4-1	SRL	25.22	TRUE	FGINPISsFKLLSQQ	0.8
E7EW31_S477s	E7EW31	PROB1	39.02	TRUE	SPSLEAPsLWEIPHS	0.8
Q07343_S140s	Q07343	PDE4B	77.94	TRUE	SFLYRSDsDYDLSPK	0.8
Q9UHG3_S171s	Q9UHG3	PCYOX1	48.25	TRUE	MRIYRYQsHDYAFSS	0.8
P41236_S23s	P41236	PPP1R2	26.98	TRUE	KNKTSTTsSMVASAE	0.8
A8MZF0_S163s	A8MZF0	PRR33	25.23	TRUE	AEAERVSsPAWASSP	0.8
Q8WZ42-12_T5760t	Q8WZ42-12	TTN	42.69	TRUE	LKGSLPItVTWLKDS	0.8
Q5VTR2_S138s	Q5VTR2	RNF20	42.69	TRUE	EPEPDSDsNQERKDD	0.8
P57740_S58s	P57740	NUP107	17.02	TRUE	VIPRTPSsFRQPFTP	0.8
Q12955_S4290s	Q12955	ANK3	156.52	TRUE	LKPKIHGsGHVEEPA	0.8
E7EW31_S452sS454s	E7EW31	PROB1	125.69	TRUE	EETVSRRsPSPPILS|TVSRRSPsPPILSQW	0.8
Q96MH2_S76sS81s	Q96MH2	HEXIM2	119.54	TRUE	SRSPRTQsPGGCSAE|TQSPGGCsAEAVLAR	0.8
Q8WZ42-12_S9950s	Q8WZ42-12	TTN	1000	TRUE	PSDKFEIsIDGDRHT	0.8
Q9UPT5_S283s	Q9UPT5	EXOC7	46.02	TRUE	QNLLKQYsQHGLDGK	0.8
E7EW31_T859t	E7EW31	PROB1	41.83	TRUE	RAASAPPtDRSPQSP	0.8
Q8WZ42-12_S3327s	Q8WZ42-12	TTN	19.12	TRUE	ATTSASLsVEVPEVV	0.8
Q8WZ42-12_S25194s	Q8WZ42-12	TTN	60.65	TRUE	KNVAGERsVTVNVKV	0.8
Q15154-5_S1722s	Q15154-5	PCM1	1000	TRUE	RILEDHGsPAGEIDD	0.8
Q05639_Y141y	Q05639	EEF1A2	53.98	TRUE	REHALLAyTLGVKQL	0.8
O95628-2_S298s	O95628-2	CNOT4	17.02	TRUE	ISNSDTPsPPPGLSK	0.8
P20929-2_T8235t	P20929-2	NEB	83.98	TRUE	KENMRKAtPTPVTPE	0.8
Q5VST9-6_T5303t	Q5VST9-6	OBSCN	23.98	TRUE	DLSEGYStADELART	0.8

## Sheet: HIPK3_pY359_NearestNeighbor_ORA
collection	database	set_short	set_size	set_size_DB	size_ratio	set_size_in_input	input_size	background_size	p_value	adj_p_value	statistic_column
C2	WP	WP_STRIATED_MUSCLE_CONTRACTION_PATHWAY	29	38	0.763	8	214	3494	0.000243065	0.0121533	3.61428
C2	REACTOME	REACTOME_STRIATED_MUSCLE_CONTRACTION	28	36	0.778	7	214	3494	0.00114675	0.0286687	2.94053
C2	KEGG_MEDICUS	KEGG_MEDICUS_VARIANT_DELETED_DMD_TO_DYSTROPHIN...(11249)	7	10	0.7	3	214	3494	0.00659751	0.109958	2.18062
C2	PID	PID_P38_GAMMA_DELTA_PATHWAY	9	11	0.818	3	214	3494	0.0144495	0.180619	1.84015
C2	WP	WP_CAMKK2_PATHWAY	24	33	0.727	4	214	3494	0.0553561	0.532759	1.25683
C2	REACTOME	REACTOME_ROLE_OF_ABL_IN_ROBO_SLIT_SIGNALING	7	8	0.875	2	214	3494	0.063931	0.532759	1.19429
C2	REACTOME	REACTOME_RHOBTB1_GTPASE_CYCLE	17	23	0.739	3	214	3494	0.0816145	0.582961	1.08823
C2	REACTOME	REACTOME_DCC_MEDIATED_ATTRACTIVE_SIGNALING	11	14	0.786	2	214	3494	0.142743	0.735538	0.845445
C2	REACTOME	REACTOME_BETA_CATENIN_PHOSPHORYLATION_CASCADE	12	17	0.706	2	214	3494	0.164686	0.735538	0.783343
C2	REACTOME	REACTOME_SIGNALING_BY_CTNNB1_PHOSPHO_SITE_MUTANTS	12	15	0.8	2	214	3494	0.164686	0.735538	0.783343
C2	WP	WP_ABNORMAL_CALCIUM_HANDLING_AND_ITS_EFFECTS_ON...(14013)	12	14	0.857	2	214	3494	0.164686	0.735538	0.783343
C2	BIOCARTA	BIOCARTA_PROTEASOME_PATHWAY	14	19	0.737	2	214	3494	0.210037	0.735538	0.677703
C2	WP	WP_MFAP5_EFFECT_ON_PERMEABILITY_AND_MOTILITY_OF...(14444)	15	18	0.833	2	214	3494	0.233167	0.735538	0.632333
C2	REACTOME	REACTOME_POST_TRANSCRIPTIONAL_SILENCING_BY_SMALL_RNAS	5	7	0.714	1	214	3494	0.271091	0.735538	0.566886
C2	BIOCARTA	BIOCARTA_PKC_PATHWAY	5	7	0.714	1	214	3494	0.271091	0.735538	0.566886
C2	BIOCARTA	BIOCARTA_SARS_PATHWAY	5	7	0.714	1	214	3494	0.271091	0.735538	0.566886
C2	KEGG_MEDICUS	KEGG_MEDICUS_REFERENCE_CREATINE_PATHWAY	5	7	0.714	1	214	3494	0.271091	0.735538	0.566886
C2	KEGG_MEDICUS	KEGG_MEDICUS_REFERENCE_GLYCOGEN_BIOSYNTHESIS	5	6	0.833	1	214	3494	0.271091	0.735538	0.566886
C2	REACTOME	REACTOME_ACTIVATION_OF_RAC1_DOWNSTREAM_OF_NMDARS	6	7	0.857	1	214	3494	0.315799	0.735538	0.50059
C2	REACTOME	REACTOME_CAMK_IV_MEDIATED_PHOSPHORYLATION_OF_CREB	7	10	0.7	1	214	3494	0.357777	0.735538	0.446388
C2	BIOCARTA	BIOCARTA_ETC_PATHWAY	7	10	0.7	1	214	3494	0.357777	0.735538	0.446388
C2	BIOCARTA	BIOCARTA_KREB_PATHWAY	7	8	0.875	1	214	3494	0.357777	0.735538	0.446388
C2	BIOCARTA	BIOCARTA_PLC_PATHWAY	7	9	0.778	1	214	3494	0.357777	0.735538	0.446388
C2	KEGG_MEDICUS	KEGG_MEDICUS_PATHOGEN_HCMV_US27_TO_CXCR4_GNB_G...(10798)	7	8	0.875	1	214	3494	0.357777	0.735538	0.446388
C2	REACTOME	REACTOME_MAPK_TARGETS_NUCLEAR_EVENTS_MEDIATED_BY_MAP_KINASES	22	31	0.71	2	214	3494	0.394032	0.735538	0.404469
C2	REACTOME	REACTOME_LIPOPHAGY	8	9	0.889	1	214	3494	0.39719	0.735538	0.401001
C2	KEGG_MEDICUS	KEGG_MEDICUS_PATHOGEN_SHIGELLA_IPAB_C_D_TO_ITGA_B...(10853)	8	9	0.889	1	214	3494	0.39719	0.735538	0.401001
C2	WP	WP_GLYCOLYSIS_IN_SENESCENCE	9	11	0.818	1	214	3494	0.434196	0.747888	0.362314
C2	REACTOME	REACTOME_RAF_ACTIVATION	24	34	0.706	2	214	3494	0.437564	0.747888	0.358959
C2	WP	WP_MFAP5_MEDIATED_OVARIAN_CANCER_CELL_MOTILITY_AND_INVASIVENESS	10	13	0.769	1	214	3494	0.46894	0.747888	0.328883
C2	BIOCARTA	BIOCARTA_UCALPAIN_PATHWAY	10	14	0.714	1	214	3494	0.46894	0.747888	0.328883
C2	REACTOME	REACTOME_GLYCOGEN_BREAKDOWN_GLYCOGENOLYSIS	11	14	0.786	1	214	3494	0.501559	0.747888	0.299678
C2	WP	WP_AEROBIC_GLYCOLYSIS	11	12	0.917	1	214	3494	0.501559	0.747888	0.299678
C2	PID	PID_INSULIN_PATHWAY	31	44	0.705	2	214	3494	0.575053	0.747888	0.240292
C2	REACTOME	REACTOME_CELL_EXTRACELLULAR_MATRIX_INTERACTIONS	14	18	0.778	1	214	3494	0.587928	0.747888	0.230676
C2	WP	WP_IL_7_SIGNALING_PATHWAY	14	20	0.7	1	214	3494	0.587928	0.747888	0.230676
C2	BIOCARTA	BIOCARTA_ECM_PATHWAY	14	19	0.737	1	214	3494	0.587928	0.747888	0.230676
C2	BIOCARTA	BIOCARTA_MEF2D_PATHWAY	14	18	0.778	1	214	3494	0.587928	0.747888	0.230676
C2	REACTOME	REACTOME_SIGNALING_BY_CYTOSOLIC_FGFR1_FUSION_MUTANTS	15	18	0.833	1	214	3494	0.613268	0.747888	0.21235
C2	WP	WP_4_HYDROXYTAMOXIFEN_DEXAMETHASONE_AND_RETINOIC...(14005)	15	18	0.833	1	214	3494	0.613268	0.747888	0.21235
C2	BIOCARTA	BIOCARTA_RHO_PATHWAY	15	21	0.714	1	214	3494	0.613268	0.747888	0.21235
C2	REACTOME	REACTOME_RHO_GTPASES_ACTIVATE_PAKS	17	21	0.81	1	214	3494	0.659388	0.784986	0.180859
C2	BIOCARTA	BIOCARTA_FMLP_PATHWAY	24	34	0.706	1	214	3494	0.78174	0.865439	0.106938
C2	WP	WP_HEPATOCYTE_GROWTH_FACTOR_RECEPTOR_SIGNALING	25	34	0.735	1	214	3494	0.795201	0.865439	0.0995234
C2	PID	PID_IGF1_PATHWAY	25	29	0.862	1	214	3494	0.795201	0.865439	0.0995234
C2	BIOCARTA	BIOCARTA_INTEGRIN_PATHWAY	27	34	0.794	1	214	3494	0.819692	0.865439	0.0863491
C2	PID	PID_PI3KCI_AKT_PATHWAY	28	35	0.8	1	214	3494	0.830822	0.865439	0.0804921
C2	PID	PID_RET_PATHWAY	28	39	0.718	1	214	3494	0.830822	0.865439	0.0804921
C2	WP	WP_KIT_RECEPTOR_SIGNALING_PATHWAY	40	53	0.755	1	214	3494	0.921357	0.935091	0.0355723
C2	PID	PID_FAK_PATHWAY	43	59	0.729	1	214	3494	0.935091	0.935091	0.0291462
C5	GOMF	GOMF_STRUCTURAL_CONSTITUENT_OF_MUSCLE	35	42	0.833	15	214	3494	4.30581e-10	2.32514e-08	9.36595
C5	GOBP	GOBP_SARCOMERE_ORGANIZATION	35	45	0.778	14	214	3494	5.06476e-09	1.36749e-07	8.29544
C5	GOCC	GOCC_COSTAMERE	14	18	0.778	7	214	3494	6.96461e-06	0.000125363	5.1571
C5	GOMF	GOMF_MUSCLE_ALPHA_ACTININ_BINDING	12	15	0.8	6	214	3494	3.33406e-05	0.000450099	4.47703
C5	GOCC	GOCC_MYOSIN_FILAMENT	18	24	0.75	7	214	3494	5.2236e-05	0.000564149	4.28203
C5	GOBP	GOBP_DETECTION_OF_MUSCLE_STRETCH	5	7	0.714	4	214	3494	6.52244e-05	0.00058702	4.18559
C5	GOCC	GOCC_A_BAND	28	34	0.824	8	214	3494	0.000185667	0.00143229	3.73127
C5	GOCC	GOCC_ACTOMYOSIN	54	77	0.701	11	214	3494	0.000324365	0.00218946	3.48897
C5	GOCC	GOCC_M_BAND	20	22	0.909	6	214	3494	0.000922686	0.00553612	3.03495
C5	GOBP	GOBP_POSITIVE_REGULATION_OF_BASEMENT_MEMBRANE...(04366)	5	5	1	3	214	3494	0.00206681	0.0111608	2.6847
C5	GOCC	GOCC_MYOSIN_II_COMPLEX	19	26	0.731	5	214	3494	0.00471167	0.02313	2.32682
C5	GOBP	GOBP_SKELETAL_MYOFIBRIL_ASSEMBLY	7	10	0.7	3	214	3494	0.00659751	0.0296888	2.18062
C5	GOBP	GOBP_SKELETAL_MUSCLE_THIN_FILAMENT_ASSEMBLY	5	7	0.714	2	214	3494	0.0330158	0.0938678	1.48128
C5	GOBP	GOBP_T_TUBULE_ORGANIZATION	5	6	0.833	2	214	3494	0.0330158	0.0938678	1.48128
C5	GOBP	GOBP_VOLUNTARY_SKELETAL_MUSCLE_CONTRACTION	5	6	0.833	2	214	3494	0.0330158	0.0938678	1.48128
C5	GOMF	GOMF_FATZ_BINDING	5	5	1	2	214	3494	0.0330158	0.0938678	1.48128
C5	GOMF	GOMF_TELETHONIN_BINDING	5	7	0.714	2	214	3494	0.0330158	0.0938678	1.48128
C5	GOCC	GOCC_MICROTUBULE_MINUS_END	5	7	0.714	2	214	3494	0.0330158	0.0938678	1.48128
C5	GOCC	GOCC_MUSCLE_MYOSIN_COMPLEX	12	15	0.8	3	214	3494	0.0330276	0.0938678	1.48112
C5	GOCC	GOCC_FASCIA_ADHERENS	6	8	0.75	2	214	3494	0.04755	0.128385	1.32285
C5	GOBP	GOBP_REGULATION_OF_WOUND_HEALING_SPREADING_OF...(06840)	7	9	0.778	2	214	3494	0.063931	0.150099	1.19429
C5	GOMF	GOMF_RETROMER_COMPLEX_BINDING	7	9	0.778	2	214	3494	0.063931	0.150099	1.19429
C5	GOCC	GOCC_PROTEASOME_CORE_COMPLEX_ALPHA_SUBUNIT_COMPLEX	7	8	0.875	2	214	3494	0.063931	0.150099	1.19429
C5	GOMF	GOMF_VINCULIN_BINDING	9	12	0.75	2	214	3494	0.101146	0.227579	0.99505
C5	GOBP	GOBP_REGULATION_OF_SKELETAL_MUSCLE_ADAPTATION	10	14	0.714	2	214	3494	0.121502	0.262444	0.915417
C5	GOBP	GOBP_POSITIVE_REGULATION_OF_CYTOPLASMIC_TRANSLATION	11	15	0.733	2	214	3494	0.142743	0.296466	0.845445
C5	GOBP	GOBP_ACTIN_MYOSIN_FILAMENT_SLIDING	12	16	0.75	2	214	3494	0.164686	0.329372	0.783343
C5	GOCC	GOCC_PSEUDOPODIUM	14	18	0.778	2	214	3494	0.210037	0.365972	0.677703
C5	GOBP	GOBP_NEGATIVE_REGULATION_OF_TUBULIN_DEACETYLATION	5	6	0.833	1	214	3494	0.271091	0.365972	0.566886
C5	GOBP	GOBP_POINTED_END_ACTIN_FILAMENT_CAPPING	5	7	0.714	1	214	3494	0.271091	0.365972	0.566886
C5	GOBP	GOBP_REGULATION_OF_CARDIAC_MUSCLE_CELL_MEMBRANE_POTENTIAL	5	7	0.714	1	214	3494	0.271091	0.365972	0.566886
C5	GOBP	GOBP_REGULATION_OF_FOCAL_ADHESION_DISASSEMBLY	5	6	0.833	1	214	3494	0.271091	0.365972	0.566886
C5	GOBP	GOBP_REGULATION_OF_MICROTUBULE_BINDING	5	7	0.714	1	214	3494	0.271091	0.365972	0.566886
C5	GOBP	GOBP_REGULATION_OF_RAB_PROTEIN_SIGNAL_TRANSDUCTION	5	7	0.714	1	214	3494	0.271091	0.365972	0.566886
C5	GOBP	GOBP_REGULATION_OF_RELAXATION_OF_CARDIAC_MUSCLE	5	6	0.833	1	214	3494	0.271091	0.365972	0.566886
C5	GOMF	GOMF_CHROMO_SHADOW_DOMAIN_BINDING	5	6	0.833	1	214	3494	0.271091	0.365972	0.566886
C5	GOMF	GOMF_PROTEIN_PHOSPHATASE_2B_BINDING	5	6	0.833	1	214	3494	0.271091	0.365972	0.566886
C5	GOCC	GOCC_CRD_MEDIATED_MRNA_STABILITY_COMPLEX	5	6	0.833	1	214	3494	0.271091	0.365972	0.566886
C5	GOCC	GOCC_DENDRITIC_FILOPODIUM	5	5	1	1	214	3494	0.271091	0.365972	0.566886
C5	GOCC	GOCC_MYELIN_SHEATH_ABAXONAL_REGION	5	6	0.833	1	214	3494	0.271091	0.365972	0.566886
C5	GOBP	GOBP_CELL_SUBSTRATE_JUNCTION_DISASSEMBLY	6	8	0.75	1	214	3494	0.315799	0.387571	0.50059
C5	GOBP	GOBP_POSITIVE_REGULATION_OF_MICROTUBULE_NUCLEATION	6	8	0.75	1	214	3494	0.315799	0.387571	0.50059
C5	GOBP	GOBP_SIGNAL_COMPLEX_ASSEMBLY	6	8	0.75	1	214	3494	0.315799	0.387571	0.50059
C5	GOMF	GOMF_PHOSPHOTRANSFERASE_ACTIVITY_NITROGENOUS_GROUP_AS_ACCEPTOR	6	7	0.857	1	214	3494	0.315799	0.387571	0.50059
C5	GOBP	GOBP_PROTEIN_LOCALIZATION_TO_CYTOPLASMIC_STRESS_GRANULE	7	8	0.875	1	214	3494	0.357777	0.394284	0.446388
C5	GOBP	GOBP_RNA_SECONDARY_STRUCTURE_UNWINDING	7	9	0.778	1	214	3494	0.357777	0.394284	0.446388
C5	GOBP	GOBP_TRANSITION_BETWEEN_FAST_AND_SLOW_FIBER	7	9	0.778	1	214	3494	0.357777	0.394284	0.446388
C5	GOCC	GOCC_SARCOPLASMIC_RETICULUM_LUMEN	7	9	0.778	1	214	3494	0.357777	0.394284	0.446388
C5	GOCC	GOCC_SPECTRIN_ASSOCIATED_CYTOSKELETON	7	9	0.778	1	214	3494	0.357777	0.394284	0.446388
C5	GOBP	GOBP_REGULATION_OF_RNA_BINDING	8	9	0.889	1	214	3494	0.39719	0.420555	0.401001
C5	GOMF	GOMF_PROFILIN_BINDING	8	10	0.8	1	214	3494	0.39719	0.420555	0.401001
C5	GOBP	GOBP_IRES_DEPENDENT_VIRAL_TRANSLATIONAL_INITIATION	9	11	0.818	1	214	3494	0.434196	0.450896	0.362314
C5	GOMF	GOMF_PROTEIN_KINASE_C_ACTIVITY	12	16	0.75	1	214	3494	0.532184	0.542225	0.273938
C5	GOBP	GOBP_POSITIVE_REGULATION_OF_PROTEIN_EXPORT_FROM_NUCLEUS	14	19	0.737	1	214	3494	0.587928	0.587928	0.230676
