# Supplementary material for: Integrative Multi-omics Analysis of the Human Skeletal Muscle Response to Endurance or Resistance Exercise: Findings from the Molecular Transducers of Physical Activity Consortium (MoTrPAC)
Source: bioRxiv. 2026 Mar 6:2026.03.04.705181. Preprint. [Version 1] doi: 10.64898/2026.03.04.705181 (PMC13001352; doi:10.64898/2026.03.04.705181)
Supplement: Supplement 7 [file media-7.xlsx]

## Sheet: Legend
Table S6: SC-ION Results
Combined RE+EE Edge Table: Table containing all the edges in the combined EE+RE network. Edges may appear multiple times if they appear in both the EE and RE networks, or if the same edge is predicted by multiple phosphosites on the same TF.
Column	Description
name	edge name: regulator (regulates) target
regulator_id	feature_id of the regulator (phosphosite for SCION, gene ID for TF)
site	the phosphorylation site of the regulator (SCION TFs only)
target_id	target_id of the target (transcript)
modality	exercise modality (EE/RE)
source	edge source (SCION/MAGICAL)
cluster	c-means cluster number. Blank represents hub connections. Cluster numbers are unique to each modality/tissue combination. (SCION only)
weight	edge weight (SCION only)
Combined RE+EE Node Table: Table containing all the nodes (metabolites/TFs/genes) in the combined EE+RE network.
Column	Description
name	node name (metabolite name/gene symbol/feature_id)
nms.score	NMS in the combined EE+RE network.
MEF2A ChIP Targets: Table containing all of the predicted targets of MEF2A and whether they are ChIP-validated from various references.
Column	Description
MEF2A.Target	Gene symbol of the predicted MEF2A target from SC-ION
ENCODE_2015	Y if present in the ENCODE ChIP-seq database
Akerberg_et_al_2019	Y if bound by ChIP-seq in Akerberg et al, 2019
any	Y if gene shows evidence of MEF2A binding from either source
NFIC ChIP Targets: Table containing all of the predicted targets of MEF2A and whether they are ChIP-validated from various references.
Column	Description
NFIC.Target	Gene symbol of the predicted NFIC target from SC-ION
ENCODE_2015	Y if present in the ENCODE ChIP-seq database
Pinar_2025	Y if bound by ChIP-seq in Pinar et al, 2025
any	Y if gene shows evidence of NFIC binding from either source
MEF2A_EE to NFIC_EE_or_RE: Tables containing ORA results
Column	Description
collection	Collection which contains the gene set
database	Database which contains the gene set
set_id	Numerical set ID
set	Full set name
set_short	Shortened set name
set_size	Number of background genes which are in this gene set
set_size_DB	Total set size in the database
size_ratio	Percent of set members in this dataset
set_size_in_input	Number of input genes which are in this gene set
input_size	Total number of input genes
background_size	Total number of background genes
p_value	Hypergeometric test p-value
adj_p_value	BH-adjusted p-values (adjustment performed by database)

## Sheet: Combined EE+RE Edge Table
name	regulator_id	site	target_id	modality	source	Cluster	Weight
CASZ1 (regulates) ITGA3	Q86V15_T54t	T54t	ENSG00000005884.18	RE	SCION	1	0.227531
CASZ1 (regulates) AGK	Q86V15_T54t	T54t	ENSG00000006530.18	RE	SCION	1	0.298908
CASZ1 (regulates) METTL13	Q86V15_T54t	T54t	ENSG00000010165.20	RE	SCION	1	0.155671
CASZ1 (regulates) ZFP64	Q86V15_T54t	T54t	ENSG00000020256.20	RE	SCION	1	0.669237
CASZ1 (regulates) PHKA2	Q86V15_T54t	T54t	ENSG00000044446.12	RE	SCION	1	0.169755
CASZ1 (regulates) RSF1	Q86V15_T54t	T54t	ENSG00000048649.14	RE	SCION	1	0.538519
CASZ1 (regulates) PER3	Q86V15_T54t	T54t	ENSG00000049246.15	RE	SCION	1	0.631927
CASZ1 (regulates) MTA3	Q86V15_T54t	T54t	ENSG00000057935.14	RE	SCION	1	0.342003
CASZ1 (regulates) CDK13	Q86V15_T54t	T54t	ENSG00000065883.17	RE	SCION	1	0.161712
CASZ1 (regulates) KDM4A	Q86V15_T54t	T54t	ENSG00000066135.13	RE	SCION	1	0.542388
CASZ1 (regulates) HEATR6	Q86V15_T54t	T54t	ENSG00000068097.16	RE	SCION	1	0.772838
CASZ1 (regulates) PLEKHH3	Q86V15_T54t	T54t	ENSG00000068137.15	RE	SCION	1	0.337526
CASZ1 (regulates) IFT80	Q86V15_T54t	T54t	ENSG00000068885.15	RE	SCION	1	0.127102
CASZ1 (regulates) TUBE1	Q86V15_T54t	T54t	ENSG00000074935.14	RE	SCION	1	0.102409
CASZ1 (regulates) NUP37	Q86V15_T54t	T54t	ENSG00000075188.9	RE	SCION	1	0.365212
CASZ1 (regulates) GPATCH1	Q86V15_T54t	T54t	ENSG00000076650.7	RE	SCION	1	0.345229
CASZ1 (regulates) JADE1	Q86V15_T54t	T54t	ENSG00000077684.16	RE	SCION	1	0.326671
CASZ1 (regulates) SH3BP2	Q86V15_T54t	T54t	ENSG00000087266.17	RE	SCION	1	0.323197
CASZ1 (regulates) KDM2B	Q86V15_T54t	T54t	ENSG00000089094.20	RE	SCION	1	0.485361
CASZ1 (regulates) NLRC4	Q86V15_T54t	T54t	ENSG00000091106.19	RE	SCION	1	0.182183
CASZ1 (regulates) ZFHX4	Q86V15_T54t	T54t	ENSG00000091656.19	RE	SCION	1	0.752867
CASZ1 (regulates) ZC3HC1	Q86V15_T54t	T54t	ENSG00000091732.17	RE	SCION	1	0.162582
CASZ1 (regulates) MFSD11	Q86V15_T54t	T54t	ENSG00000092931.12	RE	SCION	1	0.272454
CASZ1 (regulates) TOP3B	Q86V15_T54t	T54t	ENSG00000100038.20	RE	SCION	1	0.270053
CASZ1 (regulates) DNAL4	Q86V15_T54t	T54t	ENSG00000100246.13	RE	SCION	1	0.16221
CASZ1 (regulates) ZMAT5	Q86V15_T54t	T54t	ENSG00000100319.13	RE	SCION	1	0.319921
CASZ1 (regulates) HDAC10	Q86V15_T54t	T54t	ENSG00000100429.18	RE	SCION	1	0.16495
CASZ1 (regulates) DAAM1	Q86V15_T54t	T54t	ENSG00000100592.16	RE	SCION	1	0.268036
CASZ1 (regulates) NINL	Q86V15_T54t	T54t	ENSG00000101004.15	RE	SCION	1	0.461641
CASZ1 (regulates) ZMYND8	Q86V15_T54t	T54t	ENSG00000101040.20	RE	SCION	1	0.420914
CASZ1 (regulates) CSTF1	Q86V15_T54t	T54t	ENSG00000101138.12	RE	SCION	1	0.220681
CASZ1 (regulates) CEP192	Q86V15_T54t	T54t	ENSG00000101639.19	RE	SCION	1	0.51329
CASZ1 (regulates) POLI	Q86V15_T54t	T54t	ENSG00000101751.11	RE	SCION	1	0.408591
CASZ1 (regulates) CDADC1	Q86V15_T54t	T54t	ENSG00000102543.14	RE	SCION	1	0.341794
CASZ1 (regulates) INTS9	Q86V15_T54t	T54t	ENSG00000104299.15	RE	SCION	1	0.329455
CASZ1 (regulates) RIC1	Q86V15_T54t	T54t	ENSG00000107036.12	RE	SCION	1	0.179408
CASZ1 (regulates) LZTS2	Q86V15_T54t	T54t	ENSG00000107816.17	RE	SCION	1	0.649201
CASZ1 (regulates) EBF3	Q86V15_T54t	T54t	ENSG00000108001.16	RE	SCION	1	0.438888
CASZ1 (regulates) RAI1	Q86V15_T54t	T54t	ENSG00000108557.20	RE	SCION	1	0.14246
CASZ1 (regulates) SMARCD2	Q86V15_T54t	T54t	ENSG00000108604.17	RE	SCION	1	0.251494
CASZ1 (regulates) DHRS7B	Q86V15_T54t	T54t	ENSG00000109016.18	RE	SCION	1	0.244022
CASZ1 (regulates) WFS1	Q86V15_T54t	T54t	ENSG00000109501.15	RE	SCION	1	0.271319
CASZ1 (regulates) SEPSECS	Q86V15_T54t	T54t	ENSG00000109618.13	RE	SCION	1	0.210215
CASZ1 (regulates) ZNF346	Q86V15_T54t	T54t	ENSG00000113761.12	RE	SCION	1	0.221651
CASZ1 (regulates) CLCN2	Q86V15_T54t	T54t	ENSG00000114859.16	RE	SCION	1	0.175748
CASZ1 (regulates) PTCH2	Q86V15_T54t	T54t	ENSG00000117425.14	RE	SCION	1	0.414757
CASZ1 (regulates) RCOR3	Q86V15_T54t	T54t	ENSG00000117625.14	RE	SCION	1	0.530827
CASZ1 (regulates) KBTBD7	Q86V15_T54t	T54t	ENSG00000120696.9	RE	SCION	1	0.353084
CASZ1 (regulates) TENT4B	Q86V15_T54t	T54t	ENSG00000121274.14	RE	SCION	1	0.151049
CASZ1 (regulates) ATP7B	Q86V15_T54t	T54t	ENSG00000123191.16	RE	SCION	1	0.38905
CASZ1 (regulates) PPP4R1L	Q86V15_T54t	T54t	ENSG00000124224.18	RE	SCION	1	0.309816
CASZ1 (regulates) PLAGL2	Q86V15_T54t	T54t	ENSG00000126003.7	RE	SCION	1	0.344045
CASZ1 (regulates) POT1	Q86V15_T54t	T54t	ENSG00000128513.16	RE	SCION	1	0.124312
CASZ1 (regulates) MYO5C	Q86V15_T54t	T54t	ENSG00000128833.13	RE	SCION	1	0.110963
CASZ1 (regulates) CCDC32	Q86V15_T54t	T54t	ENSG00000128891.16	RE	SCION	1	0.243727
CASZ1 (regulates) PRRG3	Q86V15_T54t	T54t	ENSG00000130032.17	RE	SCION	1	0.149341
CASZ1 (regulates) OSBPL2	Q86V15_T54t	T54t	ENSG00000130703.17	RE	SCION	1	0.109064
CASZ1 (regulates) TMCC2	Q86V15_T54t	T54t	ENSG00000133069.17	RE	SCION	1	0.623651
CASZ1 (regulates) TMEM254	Q86V15_T54t	T54t	ENSG00000133678.14	RE	SCION	1	0.446731
CASZ1 (regulates) MEN1	Q86V15_T54t	T54t	ENSG00000133895.18	RE	SCION	1	0.348819
CASZ1 (regulates) CEP162	Q86V15_T54t	T54t	ENSG00000135315.12	RE	SCION	1	0.118872
CASZ1 (regulates) SAP130	Q86V15_T54t	T54t	ENSG00000136715.19	RE	SCION	1	0.30477
CASZ1 (regulates) PDCL	Q86V15_T54t	T54t	ENSG00000136940.14	RE	SCION	1	0.487924
CASZ1 (regulates) DENND4C	Q86V15_T54t	T54t	ENSG00000137145.21	RE	SCION	1	0.268893
CASZ1 (regulates) DUOX1	Q86V15_T54t	T54t	ENSG00000137857.18	RE	SCION	1	0.349709
CASZ1 (regulates) ZNF280D	Q86V15_T54t	T54t	ENSG00000137871.21	RE	SCION	1	0.309512
CASZ1 (regulates) TET1	Q86V15_T54t	T54t	ENSG00000138336.9	RE	SCION	1	0.513736
CASZ1 (regulates) FAM117B	Q86V15_T54t	T54t	ENSG00000138439.12	RE	SCION	1	0.496253
CASZ1 (regulates) PDE5A	Q86V15_T54t	T54t	ENSG00000138735.16	RE	SCION	1	0.106196
CASZ1 (regulates) ADAM21	Q86V15_T54t	T54t	ENSG00000139985.8	EE	SCION	8	0.119972
CASZ1 (regulates) ULK3	Q86V15_T54t	T54t	ENSG00000140474.14	RE	SCION	1	0.195125
CASZ1 (regulates) MEAK7	Q86V15_T54t	T54t	ENSG00000140950.16	RE	SCION	1	0.309779
CASZ1 (regulates) MINK1	Q86V15_T54t	T54t	ENSG00000141503.17	RE	SCION	1	0.421072
CASZ1 (regulates) POU2F1	Q86V15_T54t	T54t	ENSG00000143190.23	RE	SCION	1	0.405514
CASZ1 (regulates) SETDB1	Q86V15_T54t	T54t	ENSG00000143379.13	RE	SCION	1	0.498189
CASZ1 (regulates) LSP1P4	Q86V15_T54t	T54t	ENSG00000143429.11	RE	SCION	1	0.220364
CASZ1 (regulates) GATAD2B	Q86V15_T54t	T54t	ENSG00000143614.10	RE	SCION	1	0.227104
CASZ1 (regulates) ABHD10	Q86V15_T54t	T54t	ENSG00000144827.9	RE	SCION	1	0.167125
CASZ1 (regulates) SKP2	Q86V15_T54t	T54t	ENSG00000145604.17	RE	SCION	1	0.361164
CASZ1 (regulates) ATG12	Q86V15_T54t	T54t	ENSG00000145782.13	RE	SCION	1	0.137686
CASZ1 (regulates) ZMYM4	Q86V15_T54t	T54t	ENSG00000146463.12	RE	SCION	1	0.461183
CASZ1 (regulates) ATXN7L1	Q86V15_T54t	T54t	ENSG00000146776.15	RE	SCION	1	0.16732
CASZ1 (regulates) NSD3	Q86V15_T54t	T54t	ENSG00000147548.17	RE	SCION	1	0.351182
CASZ1 (regulates) ATM	Q86V15_T54t	T54t	ENSG00000149311.20	RE	SCION	1	0.202044
CASZ1 (regulates) TIRAP	Q86V15_T54t	T54t	ENSG00000150455.14	RE	SCION	1	0.391719
CASZ1 (regulates) PAN3	Q86V15_T54t	T54t	ENSG00000152520.14	RE	SCION	1	0.189393
CASZ1 (regulates) ZIC1	Q86V15_T54t	T54t	ENSG00000152977.10	RE	SCION	1	0.304317
CASZ1 (regulates) CETN3	Q86V15_T54t	T54t	ENSG00000153140.9	RE	SCION	1	0.282229
CASZ1 (regulates) CXXC1	Q86V15_T54t	T54t	ENSG00000154832.16	RE	SCION	1	0.506673
CASZ1 (regulates) KDM8	Q86V15_T54t	T54t	ENSG00000155666.12	RE	SCION	1	0.176074
CASZ1 (regulates) LSM11	Q86V15_T54t	T54t	ENSG00000155858.6	RE	SCION	1	0.148364
CASZ1 (regulates) BAG4	Q86V15_T54t	T54t	ENSG00000156735.11	RE	SCION	1	0.232283
CASZ1 (regulates) SASS6	Q86V15_T54t	T54t	ENSG00000156876.10	RE	SCION	1	0.43923
CASZ1 (regulates) ITGAD	Q86V15_T54t	T54t	ENSG00000156886.12	RE	SCION	1	0.244128
CASZ1 (regulates) AASDH	Q86V15_T54t	T54t	ENSG00000157426.14	RE	SCION	1	0.256873
CASZ1 (regulates) EYA3	Q86V15_T54t	T54t	ENSG00000158161.16	RE	SCION	1	0.100171
CASZ1 (regulates) FAM131B	Q86V15_T54t	T54t	ENSG00000159784.18	RE	SCION	1	0.505047
CASZ1 (regulates) PGAP3	Q86V15_T54t	T54t	ENSG00000161395.14	RE	SCION	1	0.443923
CASZ1 (regulates) LRP5	Q86V15_T54t	T54t	ENSG00000162337.12	RE	SCION	1	0.175566
CASZ1 (regulates) PARS2	Q86V15_T54t	T54t	ENSG00000162396.6	RE	SCION	1	0.360613
CASZ1 (regulates) IGSF8	Q86V15_T54t	T54t	ENSG00000162729.14	RE	SCION	1	0.102065
CASZ1 (regulates) VANGL2	Q86V15_T54t	T54t	ENSG00000162738.6	RE	SCION	1	0.187043
CASZ1 (regulates) SMIM14	Q86V15_T54t	T54t	ENSG00000163683.12	RE	SCION	1	0.210425
CASZ1 (regulates) ABHD6	Q86V15_T54t	T54t	ENSG00000163686.15	RE	SCION	1	0.256668
CASZ1 (regulates) GRM2	Q86V15_T54t	T54t	ENSG00000164082.15	RE	SCION	1	0.133933
CASZ1 (regulates) EBF1	Q86V15_T54t	T54t	ENSG00000164330.17	RE	SCION	1	0.122316
CASZ1 (regulates) CCDC186	Q86V15_T54t	T54t	ENSG00000165813.20	RE	SCION	1	0.217682
CASZ1 (regulates) PLEKHF1	Q86V15_T54t	T54t	ENSG00000166289.6	RE	SCION	1	0.368299
CASZ1 (regulates) TRIM66	Q86V15_T54t	T54t	ENSG00000166436.17	RE	SCION	1	0.294065
CASZ1 (regulates) RNF214	Q86V15_T54t	T54t	ENSG00000167257.11	RE	SCION	1	0.306596
CASZ1 (regulates) ZSWIM1	Q86V15_T54t	T54t	ENSG00000168612.5	RE	SCION	1	0.315727
CASZ1 (regulates) UPF3A	Q86V15_T54t	T54t	ENSG00000169062.15	RE	SCION	1	0.27474
CASZ1 (regulates) STK32A	Q86V15_T54t	T54t	ENSG00000169302.16	RE	SCION	1	0.200057
CASZ1 (regulates) SNUPN	Q86V15_T54t	T54t	ENSG00000169371.14	RE	SCION	1	0.46265
CASZ1 (regulates) LRRC45	Q86V15_T54t	T54t	ENSG00000169683.8	RE	SCION	1	0.424291
CASZ1 (regulates) NFXL1	Q86V15_T54t	T54t	ENSG00000170448.12	RE	SCION	1	0.69712
CASZ1 (regulates) RASGRP4	Q86V15_T54t	T54t	ENSG00000171777.16	RE	SCION	1	0.174634
CASZ1 (regulates) DRC3	Q86V15_T54t	T54t	ENSG00000171962.18	RE	SCION	1	0.200821
CASZ1 (regulates) KRCC1	Q86V15_T54t	T54t	ENSG00000172086.9	RE	SCION	1	0.382951
CASZ1 (regulates) PPP1R3B	Q86V15_T54t	T54t	ENSG00000173281.5	RE	SCION	1	0.1911
CASZ1 (regulates) SLC29A2	Q86V15_T54t	T54t	ENSG00000174669.12	RE	SCION	1	0.132603
CASZ1 (regulates) B4GAT1	Q86V15_T54t	T54t	ENSG00000174684.7	RE	SCION	1	0.347695
CASZ1 (regulates) YPEL2	Q86V15_T54t	T54t	ENSG00000175155.11	RE	SCION	1	0.676171
CASZ1 (regulates) ZNF519	Q86V15_T54t	T54t	ENSG00000175322.12	RE	SCION	1	0.276963
CASZ1 (regulates) DENND2C	Q86V15_T54t	T54t	ENSG00000175984.15	RE	SCION	1	0.673843
CASZ1 (regulates) FBXO46	Q86V15_T54t	T54t	ENSG00000177051.6	RE	SCION	1	0.62381
CASZ1 (regulates) MAGEF1	Q86V15_T54t	T54t	ENSG00000177383.5	RE	SCION	1	0.403848
CASZ1 (regulates) SAMD12	Q86V15_T54t	T54t	ENSG00000177570.15	EE	SCION	8	0.10882
CASZ1 (regulates) CRACR2B	Q86V15_T54t	T54t	ENSG00000177685.17	RE	SCION	1	0.249264
CASZ1 (regulates) ZNF354C	Q86V15_T54t	T54t	ENSG00000177932.7	RE	SCION	1	0.164133
CASZ1 (regulates) PLEKHM3	Q86V15_T54t	T54t	ENSG00000178385.15	RE	SCION	1	0.46999
CASZ1 (regulates) FGD6	Q86V15_T54t	T54t	ENSG00000180263.14	RE	SCION	1	0.326836
CASZ1 (regulates) CCDC66	Q86V15_T54t	T54t	ENSG00000180376.17	RE	SCION	1	0.403001
CASZ1 (regulates) AMIGO1	Q86V15_T54t	T54t	ENSG00000181754.7	RE	SCION	1	0.416141
CASZ1 (regulates) UBA7	Q86V15_T54t	T54t	ENSG00000182179.13	EE	SCION	8	0.104281
CASZ1 (regulates) WASH6P	Q86V15_T54t	T54t	ENSG00000182484.15_PAR_Y	RE	SCION	1	0.131989
CASZ1 (regulates) TRAIP	Q86V15_T54t	T54t	ENSG00000183763.9	RE	SCION	1	0.460332
CASZ1 (regulates) OLFML1	Q86V15_T54t	T54t	ENSG00000183801.8	RE	SCION	1	0.112969
CASZ1 (regulates) ZNF93	Q86V15_T54t	T54t	ENSG00000184635.16	RE	SCION	1	0.116281
CASZ1 (regulates) JAG2	Q86V15_T54t	T54t	ENSG00000184916.9	RE	SCION	1	0.329964
CASZ1 (regulates) GP1BA	Q86V15_T54t	T54t	ENSG00000185245.9	RE	SCION	1	0.256322
CASZ1 (regulates) PRPF39	Q86V15_T54t	T54t	ENSG00000185246.18	RE	SCION	1	0.3428
CASZ1 (regulates) ZNF74	Q86V15_T54t	T54t	ENSG00000185252.19	RE	SCION	1	0.543856
CASZ1 (regulates) ZNRF1	Q86V15_T54t	T54t	ENSG00000186187.12	RE	SCION	1	0.149028
CASZ1 (regulates) ZNF75D	Q86V15_T54t	T54t	ENSG00000186376.15	RE	SCION	1	0.296571
CASZ1 (regulates) ZC3H6	Q86V15_T54t	T54t	ENSG00000188177.14	RE	SCION	1	0.592871
CASZ1 (regulates) CCDC9B	Q86V15_T54t	T54t	ENSG00000188549.13	RE	SCION	1	0.649144
CASZ1 (regulates) ZNF573	Q86V15_T54t	T54t	ENSG00000189144.15	RE	SCION	1	0.281276
CASZ1 (regulates) TMEM63A	Q86V15_T54t	T54t	ENSG00000196187.12	RE	SCION	1	0.525864
CASZ1 (regulates) ZNF836	Q86V15_T54t	T54t	ENSG00000196267.14	RE	SCION	1	0.173644
CASZ1 (regulates) C20orf204	Q86V15_T54t	T54t	ENSG00000196421.9	RE	SCION	1	0.298203
CASZ1 (regulates) MAML3	Q86V15_T54t	T54t	ENSG00000196782.13	RE	SCION	1	0.211547
CASZ1 (regulates) KLHDC1	Q86V15_T54t	T54t	ENSG00000197776.8	RE	SCION	1	0.251613
CASZ1 (regulates) ZBTB14	Q86V15_T54t	T54t	ENSG00000198081.11	RE	SCION	1	0.276879
CASZ1 (regulates) ZNF607	Q86V15_T54t	T54t	ENSG00000198182.13	RE	SCION	1	0.238391
CASZ1 (regulates) PEG3	Q86V15_T54t	T54t	ENSG00000198300.14	RE	SCION	1	0.134188
CASZ1 (regulates) LRIG2	Q86V15_T54t	T54t	ENSG00000198799.12	RE	SCION	1	0.266303
CASZ1 (regulates) SAMD13	Q86V15_T54t	T54t	ENSG00000203943.9	RE	SCION	1	0.660153
CASZ1 (regulates) EHMT2	Q86V15_T54t	T54t	ENSG00000204371.11	RE	SCION	1	0.756524
CASZ1 (regulates) LY6G5C	Q86V15_T54t	T54t	ENSG00000204428.12	RE	SCION	1	0.457053
CASZ1 (regulates) CPNE1	Q86V15_T54t	T54t	ENSG00000214078.13	RE	SCION	1	0.245181
CASZ1 (regulates) ZNF727	Q86V15_T54t	T54t	ENSG00000214652.6	RE	SCION	1	0.187762
CASZ1 (regulates) DHRS4-AS1	Q86V15_T54t	T54t	ENSG00000215256.5	RE	SCION	1	0.45654
CASZ1 (regulates) RBM38-AS1	Q86V15_T54t	T54t	ENSG00000218018.4	RE	SCION	1	0.167994
CASZ1 (regulates) FAM228B	Q86V15_T54t	T54t	ENSG00000219626.9	RE	SCION	1	0.412026
CASZ1 (regulates) URAHP	Q86V15_T54t	T54t	ENSG00000222019.7	RE	SCION	1	0.188051
CASZ1 (regulates) TMEM72-AS1	Q86V15_T54t	T54t	ENSG00000224812.4	RE	SCION	1	0.126681
CASZ1 (regulates) ENSG00000224934.6	Q86V15_T54t	T54t	ENSG00000224934.6	RE	SCION	1	0.285089
CASZ1 (regulates) SLC26A6	Q86V15_T54t	T54t	ENSG00000225697.13	RE	SCION	1	0.153436
CASZ1 (regulates) ENSG00000226281.5	Q86V15_T54t	T54t	ENSG00000226281.5	RE	SCION	1	0.150692
CASZ1 (regulates) LINC01359	Q86V15_T54t	T54t	ENSG00000226891.9	RE	SCION	1	0.253157
CASZ1 (regulates) TP73-AS1	Q86V15_T54t	T54t	ENSG00000227372.12	RE	SCION	1	0.425466
CASZ1 (regulates) HCG11	Q86V15_T54t	T54t	ENSG00000228223.3	RE	SCION	1	0.26739
CASZ1 (regulates) ENSG00000228801.7	Q86V15_T54t	T54t	ENSG00000228801.7	RE	SCION	1	0.506028
CASZ1 (regulates) ASB15-AS1	Q86V15_T54t	T54t	ENSG00000230442.5	RE	SCION	1	0.358344
CASZ1 (regulates) FAM215B	Q86V15_T54t	T54t	ENSG00000232300.1	RE	SCION	1	0.154935
CASZ1 (regulates) L3MBTL2-AS1	Q86V15_T54t	T54t	ENSG00000235513.2	RE	SCION	1	0.125877
CASZ1 (regulates) MFF-DT	Q86V15_T54t	T54t	ENSG00000236432.8	RE	SCION	1	0.107529
CASZ1 (regulates) MIR600HG	Q86V15_T54t	T54t	ENSG00000236901.6	RE	SCION	1	0.241896
CASZ1 (regulates) GOLGA2P5	Q86V15_T54t	T54t	ENSG00000238105.7	RE	SCION	1	0.498239
CASZ1 (regulates) ENSG00000239665.8	Q86V15_T54t	T54t	ENSG00000239665.8	RE	SCION	1	0.615664
CASZ1 (regulates) LINC00886	Q86V15_T54t	T54t	ENSG00000240875.6	RE	SCION	1	0.202464
CASZ1 (regulates) ENSG00000244560.7	Q86V15_T54t	T54t	ENSG00000244560.7	RE	SCION	1	0.414371
CASZ1 (regulates) STARD4-AS1	Q86V15_T54t	T54t	ENSG00000246859.3	RE	SCION	1	0.433083
CASZ1 (regulates) ENSG00000247903.1	Q86V15_T54t	T54t	ENSG00000247903.1	RE	SCION	1	0.120164
CASZ1 (regulates) ENSG00000248015.7	Q86V15_T54t	T54t	ENSG00000248015.7	RE	SCION	1	0.207236
CASZ1 (regulates) TMED7-TICAM2	Q86V15_T54t	T54t	ENSG00000251201.8	RE	SCION	1	0.139712
CASZ1 (regulates) ENSG00000254837.2	Q86V15_T54t	T54t	ENSG00000254837.2	RE	SCION	1	0.10911
CASZ1 (regulates) ANKHD1-EIF4EBP3	Q86V15_T54t	T54t	ENSG00000254996.5	RE	SCION	1	0.262753
CASZ1 (regulates) SUGT1P4-STRA6LP-CCDC180	Q86V15_T54t	T54t	ENSG00000255036.6	RE	SCION	1	0.130316
CASZ1 (regulates) POLG2	Q86V15_T54t	T54t	ENSG00000256525.8	RE	SCION	1	0.182895
CASZ1 (regulates) ENSG00000257176.3	Q86V15_T54t	T54t	ENSG00000257176.3	RE	SCION	1	0.29839
CASZ1 (regulates) ENSG00000259959.1	Q86V15_T54t	T54t	ENSG00000259959.1	RE	SCION	1	0.204111
CASZ1 (regulates) RBFADN	Q86V15_T54t	T54t	ENSG00000261126.7	RE	SCION	1	0.119738
CASZ1 (regulates) ENSG00000261799.1	Q86V15_T54t	T54t	ENSG00000261799.1	RE	SCION	1	0.481512
CASZ1 (regulates) ENSG00000261819.1	Q86V15_T54t	T54t	ENSG00000261819.1	RE	SCION	1	0.211845
CASZ1 (regulates) DTX2P1-UPK3BP1-PMS2P11	Q86V15_T54t	T54t	ENSG00000265479.7	RE	SCION	1	0.336378
CASZ1 (regulates) ENSG00000269982.1	Q86V15_T54t	T54t	ENSG00000269982.1	RE	SCION	1	0.333552
CASZ1 (regulates) ENSG00000270157.1	Q86V15_T54t	T54t	ENSG00000270157.1	RE	SCION	1	0.113238
CASZ1 (regulates) ENSG00000272316.1	Q86V15_T54t	T54t	ENSG00000272316.1	RE	SCION	1	0.569902
CASZ1 (regulates) GTF2IP13	Q86V15_T54t	T54t	ENSG00000272556.3	RE	SCION	1	0.418511
CASZ1 (regulates) ENSG00000272661.1	Q86V15_T54t	T54t	ENSG00000272661.1	RE	SCION	1	0.237152
CASZ1 (regulates) ENSG00000272836.1	Q86V15_T54t	T54t	ENSG00000272836.1	RE	SCION	1	0.184589
CASZ1 (regulates) ENSG00000274330.1	Q86V15_T54t	T54t	ENSG00000274330.1	RE	SCION	1	0.45669
CASZ1 (regulates) DACH1	Q86V15_T54t	T54t	ENSG00000276644.5	RE	SCION	1	0.338735
CASZ1 (regulates) ENSG00000278737.1	Q86V15_T54t	T54t	ENSG00000278737.1	RE	SCION	1	0.227743
CASZ1 (regulates) ENSG00000278989.1	Q86V15_T54t	T54t	ENSG00000278989.1	RE	SCION	1	0.181864
CASZ1 (regulates) ENSG00000279168.2	Q86V15_T54t	T54t	ENSG00000279168.2	RE	SCION	1	0.140588
CASZ1 (regulates) ENSG00000279407.1	Q86V15_T54t	T54t	ENSG00000279407.1	RE	SCION	1	0.149323
CASZ1 (regulates) CICP14	Q86V15_T54t	T54t	ENSG00000281490.1	EE	SCION	8	0.106671
CASZ1 (regulates) ENSG00000283189.2	Q86V15_T54t	T54t	ENSG00000283189.2	RE	SCION	1	0.159105
CASZ1 (regulates) ENSG00000283236.1	Q86V15_T54t	T54t	ENSG00000283236.1	RE	SCION	1	0.184983
CASZ1 (regulates) ENSG00000283352.1	Q86V15_T54t	T54t	ENSG00000283352.1	RE	SCION	1	0.199519
CASZ1 (regulates) ENSG00000284879.1	Q86V15_T54t	T54t	ENSG00000284879.1	RE	SCION	1	0.258646
CASZ1 (regulates) ENSG00000285589.1	Q86V15_T54t	T54t	ENSG00000285589.1	RE	SCION	1	0.249055
CASZ1 (regulates) ENSG00000285728.2	Q86V15_T54t	T54t	ENSG00000285728.2	RE	SCION	1	0.244299
CASZ1 (regulates) ENSG00000286681.1	Q86V15_T54t	T54t	ENSG00000286681.1	RE	SCION	1	0.173045
CASZ1 (regulates) ENSG00000287671.1	Q86V15_T54t	T54t	ENSG00000287671.1	RE	SCION	1	0.127532
CASZ1 (regulates) ENSG00000288022.1	Q86V15_T54t	T54t	ENSG00000288022.1	RE	SCION	1	0.340543
CASZ1 (regulates) ENSG00000288884.1	Q86V15_T54t	T54t	ENSG00000288884.1	RE	SCION	1	0.348108
CASZ1 (regulates) ENSG00000289371.1	Q86V15_T54t	T54t	ENSG00000289371.1	RE	SCION	1	0.356823
CASZ1 (regulates) NFYA	Q86V15_T54t	T54t	ENSG00000001167.15	RE	SCION		0.365835
CASZ1 (regulates) CASZ1	Q86V15_T54t	T54t	ENSG00000130940.15	RE	SCION		0.169373
CASZ1 (regulates) CEBPB	Q86V15_T54t	T54t	ENSG00000172216.6	RE	SCION		0.161611
CASZ1 (regulates) RXRA	Q86V15_T54t	T54t	ENSG00000186350.12	RE	SCION		0.110588
CASZ1 (regulates) CHAMP1	Q86V15_T54t	T54t	ENSG00000198824.7	RE	SCION		0.248886
NFIB (regulates) AGK	O00712_S194s	S194s	ENSG00000006530.18	RE	SCION	1	0.131802
NFIB (regulates) RSF1	O00712_S194s	S194s	ENSG00000048649.14	RE	SCION	1	0.107001
NFIB (regulates) EIF2AK2	O00712_S194s	S194s	ENSG00000055332.19	RE	SCION	1	0.227674
NFIB (regulates) IFT80	O00712_S194s	S194s	ENSG00000068885.15	RE	SCION	1	0.140143
NFIB (regulates) TUBE1	O00712_S194s	S194s	ENSG00000074935.14	RE	SCION	1	0.122217
NFIB (regulates) GPATCH1	O00712_S194s	S194s	ENSG00000076650.7	RE	SCION	1	0.116837
NFIB (regulates) POLD3	O00712_S194s	S194s	ENSG00000077514.9	RE	SCION	1	0.192961
NFIB (regulates) SH3BP2	O00712_S333s	S333s	ENSG00000087266.17	EE	SCION	4	0.104432
NFIB (regulates) NLRC4	O00712_S194s	S194s	ENSG00000091106.19	RE	SCION	1	0.121695
NFIB (regulates) ABCC6	O00712_S194s	S194s	ENSG00000091262.17	RE	SCION	1	0.12062
NFIB (regulates) ZFHX4	O00712_S194s	S194s	ENSG00000091656.19	RE	SCION	1	0.116687
NFIB (regulates) TOP3B	O00712_S194s	S194s	ENSG00000100038.20	RE	SCION	1	0.1055
NFIB (regulates) DAAM1	O00712_S194s	S194s	ENSG00000100592.16	RE	SCION	1	0.221232
NFIB (regulates) POLI	O00712_S194s	S194s	ENSG00000101751.11	RE	SCION	1	0.121863
NFIB (regulates) CRHR2	O00712_S194s	S194s	ENSG00000106113.19	RE	SCION	1	0.139458
NFIB (regulates) RIC1	O00712_S194s	S194s	ENSG00000107036.12	RE	SCION	1	0.125201
NFIB (regulates) SEPTIN4	O00712_S194s	S194s	ENSG00000108387.16	RE	SCION	1	0.147908
NFIB (regulates) RAI1	O00712_S194s	S194s	ENSG00000108557.20	RE	SCION	1	0.357986
NFIB (regulates) DHX58	O00712_S194s	S194s	ENSG00000108771.13	RE	SCION	1	0.1755
NFIB (regulates) DHRS7B	O00712_S194s	S194s	ENSG00000109016.18	RE	SCION	1	0.125089
NFIB (regulates) WFS1	O00712_S194s	S194s	ENSG00000109501.15	RE	SCION	1	0.169187
NFIB (regulates) RCOR3	O00712_S194s	S194s	ENSG00000117625.14	RE	SCION	1	0.22139
NFIB (regulates) TENT4B	O00712_S194s	S194s	ENSG00000121274.14	RE	SCION	1	0.101538
NFIB (regulates) ATP7B	O00712_S194s	S194s	ENSG00000123191.16	RE	SCION	1	0.171929
NFIB (regulates) POT1	O00712_S194s	S194s	ENSG00000128513.16	RE	SCION	1	0.325991
NFIB (regulates) MYO5C	O00712_S194s	S194s	ENSG00000128833.13	RE	SCION	1	0.235221
NFIB (regulates) PDCL	O00712_S194s	S194s	ENSG00000136940.14	RE	SCION	1	0.10071
NFIB (regulates) TET1	O00712_S194s	S194s	ENSG00000138336.9	RE	SCION	1	0.167601
NFIB (regulates) PDE5A	O00712_S194s	S194s	ENSG00000138735.16	RE	SCION	1	0.119373
NFIB (regulates) NKD1	O00712_S194s	S194s	ENSG00000140807.7	RE	SCION	1	0.134612
NFIB (regulates) MEAK7	O00712_S194s	S194s	ENSG00000140950.16	RE	SCION	1	0.134749
NFIB (regulates) LSP1P4	O00712_S194s	S194s	ENSG00000143429.11	RE	SCION	1	0.133184
NFIB (regulates) GATAD2B	O00712_S194s	S194s	ENSG00000143614.10	RE	SCION	1	0.102546
NFIB (regulates) TAF1	O00712_S194s	S194s	ENSG00000147133.17	RE	SCION	1	0.157995
NFIB (regulates) TERF1	O00712_S194s	S194s	ENSG00000147601.15	RE	SCION	1	0.176667
NFIB (regulates) ANKAR	O00712_S194s	S194s	ENSG00000151687.15	RE	SCION	1	0.111854
NFIB (regulates) PAN3	O00712_S194s	S194s	ENSG00000152520.14	RE	SCION	1	0.221351
NFIB (regulates) ZIC1	O00712_S194s	S194s	ENSG00000152977.10	RE	SCION	1	0.219741
NFIB (regulates) LY6E	O00712_S194s	S194s	ENSG00000160932.11	RE	SCION	1	0.12525
NFIB (regulates) LRP5	O00712_S194s	S194s	ENSG00000162337.12	RE	SCION	1	0.169636
NFIB (regulates) SMIM14	O00712_S194s	S194s	ENSG00000163683.12	RE	SCION	1	0.136467
NFIB (regulates) ABHD6	O00712_S194s	S194s	ENSG00000163686.15	RE	SCION	1	0.145964
NFIB (regulates) EBF1	O00712_S194s	S194s	ENSG00000164330.17	RE	SCION	1	0.126793
NFIB (regulates) ABCA1	O00712_S194s	S194s	ENSG00000165029.17	RE	SCION	1	0.139135
NFIB (regulates) C2orf68	O00712_S194s	S194s	ENSG00000168887.11	RE	SCION	1	0.13004
NFIB (regulates) UPF3A	O00712_S194s	S194s	ENSG00000169062.15	RE	SCION	1	0.186621
NFIB (regulates) STK32A	O00712_S194s	S194s	ENSG00000169302.16	RE	SCION	1	0.201834
NFIB (regulates) LRRC8D	O00712_S194s	S194s	ENSG00000171492.14	RE	SCION	1	0.157191
NFIB (regulates) DRC3	O00712_S194s	S194s	ENSG00000171962.18	RE	SCION	1	0.104018
NFIB (regulates) ZNF519	O00712_S194s	S194s	ENSG00000175322.12	RE	SCION	1	0.125517
NFIB (regulates) PLEKHM3	O00712_S194s	S194s	ENSG00000178385.15	RE	SCION	1	0.162335
NFIB (regulates) FGD6	O00712_S194s	S194s	ENSG00000180263.14	RE	SCION	1	0.141326
NFIB (regulates) AMIGO1	O00712_S194s	S194s	ENSG00000181754.7	RE	SCION	1	0.1089
NFIB (regulates) UBA7	O00712_S194s	S194s	ENSG00000182179.13	RE	SCION	1	0.120312
NFIB (regulates) TBK1	O00712_S194s	S194s	ENSG00000183735.11	RE	SCION	1	0.156782
NFIB (regulates) JAG2	O00712_S194s	S194s	ENSG00000184916.9	RE	SCION	1	0.195305
NFIB (regulates) RTN4RL1	O00712_S194s	S194s	ENSG00000185924.7	RE	SCION	1	0.112962
NFIB (regulates) ZNF75D	O00712_S194s	S194s	ENSG00000186376.15	RE	SCION	1	0.188715
NFIB (regulates) ISG15	O00712_S194s	S194s	ENSG00000187608.10	RE	SCION	1	0.175148
NFIB (regulates) ZNF573	O00712_S194s	S194s	ENSG00000189144.15	RE	SCION	1	0.109014
NFIB (regulates) TMEM63A	O00712_S194s	S194s	ENSG00000196187.12	RE	SCION	1	0.166847
NFIB (regulates) ZNF107	O00712_S194s	S194s	ENSG00000196247.13	RE	SCION	1	0.158393
NFIB (regulates) ZNF628	O00712_S194s	S194s	ENSG00000197483.10	RE	SCION	1	0.108285
NFIB (regulates) H4-16	O00712_S194s	S194s	ENSG00000197837.4	RE	SCION	1	0.152374
NFIB (regulates) ZNF607	O00712_S194s	S194s	ENSG00000198182.13	RE	SCION	1	0.108295
NFIB (regulates) ZNF334	O00712_S194s	S194s	ENSG00000198185.12	RE	SCION	1	0.240219
NFIB (regulates) STK19	O00712_S194s	S194s	ENSG00000204344.16	RE	SCION	1	0.184495
NFIB (regulates) SUPT4H1	O00712_S194s	S194s	ENSG00000213246.7	RE	SCION	1	0.177898
NFIB (regulates) NEURL1B	O00712_S194s	S194s	ENSG00000214357.9	RE	SCION	1	0.155966
NFIB (regulates) ZNF727	O00712_S194s	S194s	ENSG00000214652.6	RE	SCION	1	0.110641
NFIB (regulates) HCG11	O00712_S194s	S194s	ENSG00000228223.3	RE	SCION	1	0.203938
NFIB (regulates) ENSG00000228801.7	O00712_S194s	S194s	ENSG00000228801.7	RE	SCION	1	0.111445
NFIB (regulates) PPIL3	O00712_S194s	S194s	ENSG00000240344.9	RE	SCION	1	0.277643
NFIB (regulates) ENSG00000247903.1	O00712_S194s	S194s	ENSG00000247903.1	RE	SCION	1	0.139262
NFIB (regulates) ENSG00000248015.7	O00712_S194s	S194s	ENSG00000248015.7	RE	SCION	1	0.135746
NFIB (regulates) ENSG00000272316.1	O00712_S194s	S194s	ENSG00000272316.1	RE	SCION	1	0.1225
NFIB (regulates) GTF2IP13	O00712_S194s	S194s	ENSG00000272556.3	RE	SCION	1	0.126026
NFIB (regulates) DACH1	O00712_S194s	S194s	ENSG00000276644.5	RE	SCION	1	0.151188
NFIB (regulates) ENSG00000283189.2	O00712_S194s	S194s	ENSG00000283189.2	RE	SCION	1	0.123108
NFIB (regulates) ENSG00000283236.1	O00712_S194s	S194s	ENSG00000283236.1	RE	SCION	1	0.107378
NFIB (regulates) ENSG00000286681.1	O00712_S194s	S194s	ENSG00000286681.1	RE	SCION	1	0.121021
NFIB (regulates) NIPAL3	O00712_S295s	S295s	ENSG00000001461.17	RE	SCION	2	0.15505
NFIB (regulates) DVL2	O00712_S295s	S295s	ENSG00000004975.12	RE	SCION	2	0.125584
NFIB (regulates) PIGQ	O00712_S295s	S295s	ENSG00000007541.17	RE	SCION	2	0.223388
NFIB (regulates) REV3L	O00712_S295s	S295s	ENSG00000009413.16	RE	SCION	2	0.198952
NFIB (regulates) AKAP8L	O00712_S295s	S295s	ENSG00000011243.19	RE	SCION	2	0.11793
NFIB (regulates) DCUN1D1	O00712_S295s	S295s	ENSG00000043093.15	RE	SCION	2	0.11887
NFIB (regulates) PCDHB4	O00712_S295s	S295s	ENSG00000081818.4	RE	SCION	2	0.112083
NFIB (regulates) CIRBP	O00712_S295s	S295s	ENSG00000099622.14	RE	SCION	2	0.149782
NFIB (regulates) EP300	O00712_S295s	S295s	ENSG00000100393.14	RE	SCION	2	0.105415
NFIB (regulates) DPH1	O00712_S295s	S295s	ENSG00000108963.19	RE	SCION	2	0.113586
NFIB (regulates) CILK1	O00712_S295s	S295s	ENSG00000112144.16	RE	SCION	2	0.216939
NFIB (regulates) GNLY	O00712_S295s	S295s	ENSG00000115523.17	RE	SCION	2	0.11301
NFIB (regulates) ATF2	O00712_S295s	S295s	ENSG00000115966.18	RE	SCION	2	0.10897
NFIB (regulates) MSH6	O00712_S295s	S295s	ENSG00000116062.18	RE	SCION	2	0.12008
NFIB (regulates) OPRD1	O00712_S295s	S295s	ENSG00000116329.12	RE	SCION	2	0.13712
NFIB (regulates) MEF2D	O00712_S295s	S295s	ENSG00000116604.19	RE	SCION	2	0.131531
NFIB (regulates) SLF2	O00712_S295s	S295s	ENSG00000119906.13	RE	SCION	2	0.126149
NFIB (regulates) PCDHB14	O00712_S295s	S295s	ENSG00000120327.7	RE	SCION	2	0.114096
NFIB (regulates) TTBK2	O00712_S295s	S295s	ENSG00000128881.18	RE	SCION	2	0.166353
NFIB (regulates) ITPRID2	O00712_S295s	S295s	ENSG00000138434.17	RE	SCION	2	0.143239
NFIB (regulates) SMARCC2	O00712_S295s	S295s	ENSG00000139613.12	RE	SCION	2	0.163568
NFIB (regulates) FANCD2	O00712_S295s	S295s	ENSG00000144554.13	RE	SCION	2	0.127741
NFIB (regulates) TLK2	O00712_S295s	S295s	ENSG00000146872.19	RE	SCION	2	0.152342
NFIB (regulates) ZNF711	O00712_S295s	S295s	ENSG00000147180.17	RE	SCION	2	0.13455
NFIB (regulates) ADGRA3	O00712_S295s	S295s	ENSG00000152990.14	RE	SCION	2	0.144378
NFIB (regulates) TMEM237	O00712_S295s	S295s	ENSG00000155755.20	RE	SCION	2	0.117477
NFIB (regulates) MORC3	O00712_S295s	S295s	ENSG00000159256.13	RE	SCION	2	0.103406
NFIB (regulates) LRRC3	O00712_S295s	S295s	ENSG00000160233.8	RE	SCION	2	0.100817
NFIB (regulates) CRTC2	O00712_S295s	S295s	ENSG00000160741.17	RE	SCION	2	0.116337
NFIB (regulates) RBBP4	O00712_S295s	S295s	ENSG00000162521.19	RE	SCION	2	0.138527
NFIB (regulates) RPP14	O00712_S295s	S295s	ENSG00000163684.12	RE	SCION	2	0.110461
NFIB (regulates) RRM1	O00712_S295s	S295s	ENSG00000167325.15	RE	SCION	2	0.134556
NFIB (regulates) KMT2D	O00712_S295s	S295s	ENSG00000167548.18	RE	SCION	2	0.147482
NFIB (regulates) NUDT16L1	O00712_S295s	S295s	ENSG00000168101.14	RE	SCION	2	0.20184
NFIB (regulates) SNTB2	O00712_S295s	S295s	ENSG00000168807.17	RE	SCION	2	0.168403
NFIB (regulates) GUSB	O00712_S295s	S295s	ENSG00000169919.17	RE	SCION	2	0.107874
NFIB (regulates) GATM	O00712_S295s	S295s	ENSG00000171766.17	RE	SCION	2	0.103918
NFIB (regulates) CCS	O00712_S295s	S295s	ENSG00000173992.9	RE	SCION	2	0.100605
NFIB (regulates) SERTAD2	O00712_S295s	S295s	ENSG00000179833.4	RE	SCION	2	0.147181
NFIB (regulates) H2BC4	O00712_S295s	S295s	ENSG00000180596.8	RE	SCION	2	0.15239
NFIB (regulates) PRF1	O00712_S295s	S295s	ENSG00000180644.8	RE	SCION	2	0.190998
NFIB (regulates) C11orf54	O00712_S295s	S295s	ENSG00000182919.15	RE	SCION	2	0.100603
NFIB (regulates) CLDN5	O00712_S295s	S295s	ENSG00000184113.10	RE	SCION	2	0.17033
NFIB (regulates) PHF2	O00712_S295s	S295s	ENSG00000197724.11	RE	SCION	2	0.121109
NFIB (regulates) ANKRD35	O00712_S295s	S295s	ENSG00000198483.13	RE	SCION	2	0.139194
NFIB (regulates) SH2D1B	O00712_S295s	S295s	ENSG00000198574.6	RE	SCION	2	0.170214
NFIB (regulates) MAP3K3	O00712_S295s	S295s	ENSG00000198909.8	RE	SCION	2	0.119365
NFIB (regulates) HAUS3	O00712_S295s	S295s	ENSG00000214367.9	RE	SCION	2	0.101005
NFIB (regulates) ENSG00000227544.10	O00712_S295s	S295s	ENSG00000227544.10	RE	SCION	2	0.108757
NFIB (regulates) CASP4LP	O00712_S295s	S295s	ENSG00000235505.8	RE	SCION	2	0.257802
NFIB (regulates) CASC18	O00712_S295s	S295s	ENSG00000257859.2	RE	SCION	2	0.10643
NFIB (regulates) ENSG00000262580.5	O00712_S295s	S295s	ENSG00000262580.5	RE	SCION	2	0.109997
NFIB (regulates) ENSG00000270426.1	O00712_S295s	S295s	ENSG00000270426.1	RE	SCION	2	0.138613
NFIB (regulates) ENSG00000272070.2	O00712_S295s	S295s	ENSG00000272070.2	RE	SCION	2	0.104998
NFIB (regulates) USP27X	O00712_S295s	S295s	ENSG00000273820.2	RE	SCION	2	0.111937
NFIB (regulates) HERC2P2	O00712_S295s	S295s	ENSG00000276550.5	RE	SCION	2	0.193875
NFIB (regulates) NFYA	O00712_S328s	S328s	ENSG00000001167.15	RE	SCION	4	0.105004
NFIB (regulates) PDK4	O00712_S328s	S328s	ENSG00000004799.8	RE	SCION	4	0.185751
NFIB (regulates) SLC25A5	O00712_S328s	S328s	ENSG00000005022.6	RE	SCION	4	0.127843
NFIB (regulates) IFRD1	O00712_S328s	S328s	ENSG00000006652.15	RE	SCION	4	0.142285
NFIB (regulates) NADK	O00712_S328s	S328s	ENSG00000008130.15	RE	SCION	4	0.171553
NFIB (regulates) MED17	O00712_S328s	S328s	ENSG00000042429.12	RE	SCION	4	0.152657
NFIB (regulates) YBX3	O00712_S328s	S328s	ENSG00000060138.13	RE	SCION	4	0.202236
NFIB (regulates) TRMT11	O00712_S328s	S328s	ENSG00000066651.20	RE	SCION	4	0.391731
NFIB (regulates) BCL3	O00712_S328s	S328s	ENSG00000069399.15	RE	SCION	4	0.128729
NFIB (regulates) PTPN3	O00712_S328s	S328s	ENSG00000070159.14	RE	SCION	4	0.148491
NFIB (regulates) EXOC5	O00712_S328s	S328s	ENSG00000070367.16	RE	SCION	4	0.132698
NFIB (regulates) ZNF586	O00712_S328s	S328s	ENSG00000083828.16	RE	SCION	4	0.158527
NFIB (regulates) KLHL42	O00712_S328s	S328s	ENSG00000087448.11	RE	SCION	4	0.146838
NFIB (regulates) DDX18	O00712_S328s	S328s	ENSG00000088205.13	RE	SCION	4	0.26402
NFIB (regulates) DYNLL1	O00712_S328s	S328s	ENSG00000088986.11	RE	SCION	4	0.111202
NFIB (regulates) DDX24	O00712_S328s	S328s	ENSG00000089737.18	RE	SCION	4	0.143565
NFIB (regulates) NECAP1	O00712_S328s	S328s	ENSG00000089818.18	RE	SCION	4	0.190768
NFIB (regulates) GMEB2	O00712_S328s	S328s	ENSG00000101216.11	RE	SCION	4	0.191415
NFIB (regulates) PRKAG2	O00712_S328s	S328s	ENSG00000106617.15	RE	SCION	4	0.102682
NFIB (regulates) ENG	O00712_S265s	S265s	ENSG00000106991.14	EE	SCION	4	0.144042
NFIB (regulates) NUFIP2	O00712_S328s	S328s	ENSG00000108256.9	RE	SCION	4	0.144541
NFIB (regulates) NOP2	O00712_S328s	S328s	ENSG00000111641.12	RE	SCION	4	0.193617
NFIB (regulates) SRSF3	O00712_S328s	S328s	ENSG00000112081.17	EE	SCION	11	0.114728
NFIB (regulates) VEGFA	O00712_S333s	S333s	ENSG00000112715.26	EE	SCION	4	0.118515
NFIB (regulates) GNPDA1	O00712_S328s	S328s	ENSG00000113552.16	RE	SCION	4	0.129136
NFIB (regulates) PPP2CA	O00712_S328s	S328s	ENSG00000113575.10	RE	SCION	4	0.194927
NFIB (regulates) COQ10B	O00712_S328s	S328s	ENSG00000115520.9	RE	SCION	4	0.142307
NFIB (regulates) KCNQ4	O00712_S328s	S328s	ENSG00000117013.17	RE	SCION	4	0.165299
NFIB (regulates) ESYT2	O00712_S328s	S328s	ENSG00000117868.18	RE	SCION	4	0.239954
NFIB (regulates) NR4A3	O00712_S328s	S328s	ENSG00000119508.18	RE	SCION	4	0.183822
NFIB (regulates) SLC25A51	O00712_S328s	S328s	ENSG00000122696.14	RE	SCION	4	0.13068
NFIB (regulates) AMD1	O00712_S328s	S328s	ENSG00000123505.19	RE	SCION	4	0.173449
NFIB (regulates) MAD2L1BP	O00712_S333s	S333s	ENSG00000124688.14	EE	SCION	4	0.108751
NFIB (regulates) CD93	O00712_S328s	S328s	ENSG00000125810.10	RE	SCION	4	0.135959
NFIB (regulates) CNN1	O00712_S328s	S328s	ENSG00000130176.8	RE	SCION	4	0.121014
NFIB (regulates) JUND	O00712_S328s	S328s	ENSG00000130522.6	RE	SCION	4	0.106118
NFIB (regulates) SLC6A8	O00712_S328s	S328s	ENSG00000130821.17	RE	SCION	4	0.131636
NFIB (regulates) TSPAN2	O00712_S328s	S328s	ENSG00000134198.10	RE	SCION	4	0.126423
NFIB (regulates) PRPF38A	O00712_S328s	S328s	ENSG00000134748.13	RE	SCION	4	0.106359
NFIB (regulates) TBX3	O00712_S328s	S328s	ENSG00000135111.16	RE	SCION	4	0.253372
NFIB (regulates) HNRNPA1	O00712_S328s	S328s	ENSG00000135486.19	RE	SCION	4	0.131203
NFIB (regulates) EGLN1	O00712_S328s	S328s	ENSG00000135766.9	RE	SCION	4	0.126497
NFIB (regulates) DNAJB5	O00712_S328s	S328s	ENSG00000137094.16	RE	SCION	4	0.118189
NFIB (regulates) SDCBP	O00712_S328s	S328s	ENSG00000137575.12	RE	SCION	4	0.162236
NFIB (regulates) ANXA3	O00712_S328s	S328s	ENSG00000138772.13	RE	SCION	4	0.149166
NFIB (regulates) SCAF11	O00712_S328s	S328s	ENSG00000139218.18	RE	SCION	4	0.264361
NFIB (regulates) INHBE	O00712_S328s	S328s	ENSG00000139269.3	RE	SCION	4	0.196565
NFIB (regulates) PHLDA1	O00712_S328s	S328s	ENSG00000139289.14	RE	SCION	4	0.125274
NFIB (regulates) TDG	O00712_S328s	S328s	ENSG00000139372.15	RE	SCION	4	0.120221
NFIB (regulates) SERF2	O00712_S328s	S328s	ENSG00000140264.21	RE	SCION	4	0.107694
NFIB (regulates) TOB1	O00712_S265s	S265s	ENSG00000141232.5	EE	SCION	4	0.115778
NFIB (regulates) FOXK2	O00712_S328s	S328s	ENSG00000141568.21	RE	SCION	4	0.115537
NFIB (regulates) BCL10	O00712_S328s	S328s	ENSG00000142867.14	RE	SCION	4	0.259268
NFIB (regulates) CCN1	O00712_S328s	S328s	ENSG00000142871.18	RE	SCION	4	0.181464
NFIB (regulates) TINAGL1	O00712_S328s	S328s	ENSG00000142910.16	RE	SCION	4	0.124782
NFIB (regulates) RIT1	O00712_S328s	S328s	ENSG00000143622.11	RE	SCION	4	0.104666
NFIB (regulates) DEGS1	O00712_S328s	S328s	ENSG00000143753.13	RE	SCION	4	0.156346
NFIB (regulates) GUK1	O00712_S328s	S328s	ENSG00000143774.17	RE	SCION	4	0.220374
NFIB (regulates) CNOT9	O00712_S328s	S328s	ENSG00000144580.14	RE	SCION	4	0.226982
NFIB (regulates) STOM	O00712_S328s	S328s	ENSG00000148175.13	RE	SCION	4	0.136791
NFIB (regulates) SLC16A12	O00712_S328s	S328s	ENSG00000152779.14	RE	SCION	4	0.151105
NFIB (regulates) WHAMM	O00712_S328s	S328s	ENSG00000156232.7	RE	SCION	4	0.128094
NFIB (regulates) PPP1R15B	O00712_S328s	S328s	ENSG00000158615.10	RE	SCION	4	0.100394
NFIB (regulates) SRSF2	O00712_S328s	S328s	ENSG00000161547.17	RE	SCION	4	0.328789
NFIB (regulates) SENP3	O00712_S328s	S328s	ENSG00000161956.13	RE	SCION	4	0.101401
NFIB (regulates) ZNF281	O00712_S328s	S328s	ENSG00000162702.8	RE	SCION	4	0.15948
NFIB (regulates) LRRC52	O00712_S328s	S328s	ENSG00000162763.4	RE	SCION	4	0.251575
NFIB (regulates) ATF3	O00712_S194s	S194s	ENSG00000162772.17	EE	SCION	5	0.119043
NFIB (regulates) KBTBD8	O00712_S328s	S328s	ENSG00000163376.11	RE	SCION	4	0.186818
NFIB (regulates) SSR2	O00712_S194s	S194s	ENSG00000163479.14	EE	SCION	5	0.173568
NFIB (regulates) SNRK	O00712_S328s	S328s	ENSG00000163788.14	RE	SCION	4	0.176396
NFIB (regulates) LRRC2	O00712_S333s	S333s	ENSG00000163827.14	EE	SCION	4	0.103671
NFIB (regulates) ZC3H12A	O00712_S328s	S328s	ENSG00000163874.11	RE	SCION	4	0.260573
NFIB (regulates) NAA15	O00712_S328s	S328s	ENSG00000164134.13	RE	SCION	4	0.1245
NFIB (regulates) SLC25A32	O00712_S328s	S328s	ENSG00000164933.12	RE	SCION	4	0.127552
NFIB (regulates) OTUD1	O00712_S328s	S328s	ENSG00000165312.7	RE	SCION	4	0.148446
NFIB (regulates) NDST2	O00712_S328s	S328s	ENSG00000166507.19	RE	SCION	4	0.128965
NFIB (regulates) ATOH8	O00712_S328s	S328s	ENSG00000168874.13	RE	SCION	4	0.137498
NFIB (regulates) MAT2A	O00712_S328s	S328s	ENSG00000168906.13	RE	SCION	4	0.200303
NFIB (regulates) VGLL2	O00712_S328s	S328s	ENSG00000170162.14	RE	SCION	4	0.158495
NFIB (regulates) COMMD5	O00712_S328s	S328s	ENSG00000170619.10	RE	SCION	4	0.130172
NFIB (regulates) LRRC8C	O00712_S328s	S328s	ENSG00000171488.15	RE	SCION	4	0.143306
NFIB (regulates) ZNF274	O00712_S328s	S328s	ENSG00000171606.18	RE	SCION	4	0.382689
NFIB (regulates) KLF11	O00712_S328s	S328s	ENSG00000172059.11	RE	SCION	4	0.179109
NFIB (regulates) KLHL15	O00712_S328s	S328s	ENSG00000174010.10	RE	SCION	4	0.122723
NFIB (regulates) ABRA	O00712_S328s	S328s	ENSG00000174429.4	RE	SCION	4	0.271067
NFIB (regulates) PDE12	O00712_S328s	S328s	ENSG00000174840.9	RE	SCION	4	0.110706
NFIB (regulates) FUT1	O00712_S328s	S328s	ENSG00000174951.12	RE	SCION	4	0.122193
NFIB (regulates) NAP1L5	O00712_S328s	S328s	ENSG00000177432.8	RE	SCION	4	0.20301
NFIB (regulates) PAK2	O00712_S328s	S328s	ENSG00000180370.10	RE	SCION	4	0.126013
NFIB (regulates) PPP1R27	O00712_S328s	S328s	ENSG00000182676.5	RE	SCION	4	0.226035
NFIB (regulates) RBM12B	O00712_S328s	S328s	ENSG00000183808.12	RE	SCION	4	0.172576
NFIB (regulates) SRSF10	O00712_S328s	S328s	ENSG00000188529.15	RE	SCION	4	0.230761
NFIB (regulates) SNHG12	O00712_S328s	S328s	ENSG00000197989.15	RE	SCION	4	0.119774
NFIB (regulates) C4orf46	O00712_S328s	S328s	ENSG00000205208.5	RE	SCION	4	0.149878
NFIB (regulates) TIAF1	O00712_S328s	S328s	ENSG00000221995.5	RE	SCION	4	0.138022
NFIB (regulates) C14orf132	O00712_S328s	S328s	ENSG00000227051.7	RE	SCION	4	0.130367
NFIB (regulates) ENSG00000227704.2	O00712_S328s	S328s	ENSG00000227704.2	RE	SCION	4	0.166672
NFIB (regulates) LINC00472	O00712_S328s	S328s	ENSG00000233237.8	RE	SCION	4	0.147486
NFIB (regulates) SMG1P1	O00712_S328s	S328s	ENSG00000237296.10	RE	SCION	4	0.137371
NFIB (regulates) HOGA1	O00712_S328s	S328s	ENSG00000241935.9	RE	SCION	4	0.156725
NFIB (regulates) GDNF-AS1	O00712_S328s	S328s	ENSG00000248587.8	RE	SCION	4	0.112609
NFIB (regulates) ZNF550	O00712_S328s	S328s	ENSG00000251369.9	RE	SCION	4	0.315531
NFIB (regulates) PINX1	O00712_S328s	S328s	ENSG00000254093.9	RE	SCION	4	0.163714
NFIB (regulates) ENSG00000255148.2	O00712_S328s	S328s	ENSG00000255148.2	EE	SCION	11	0.152014
NFIB (regulates) CARD8-AS1	O00712_S328s	S328s	ENSG00000268001.1	RE	SCION	4	0.132061
NFIB (regulates) MIRLET7A1HG	O00712_S328s	S328s	ENSG00000269929.4	RE	SCION	4	0.228891
NFIB (regulates) LINC02018	O00712_S328s	S328s	ENSG00000272690.6	RE	SCION	4	0.101058
NFIB (regulates) ENSG00000278869.1	O00712_S328s	S328s	ENSG00000278869.1	RE	SCION	4	0.135908
NFIB (regulates) ERICD	O00712_S328s	S328s	ENSG00000280303.2	RE	SCION	4	0.187408
NFIB (regulates) CTBP1-AS	O00712_S328s	S328s	ENSG00000280927.1	RE	SCION	4	0.30448
NFIB (regulates) ENSG00000286196.1	O00712_S328s	S328s	ENSG00000286196.1	RE	SCION	4	0.102452
NFIB (regulates) DHX33	O00712_S264s	S264s	ENSG00000005100.13	EE	SCION	13	0.165715
NFIB (regulates) CX3CL1	O00712_S264s	S264s	ENSG00000006210.7	RE	SCION	5	0.112988
NFIB (regulates) PHTF2	O00712_S264s	S264s	ENSG00000006576.16	RE	SCION	5	0.121205
NFIB (regulates) LUC7L	O00712_S264s	S264s	ENSG00000007392.17	RE	SCION	5	0.105539
NFIB (regulates) JARID2	O00712_S264s	S264s	ENSG00000008083.14	RE	SCION	5	0.164012
NFIB (regulates) SEC62	O00712_S264s	S264s	ENSG00000008952.17	RE	SCION	5	0.196092
NFIB (regulates) ZNF207	O00712_S264s	S264s	ENSG00000010244.19	RE	SCION	5	0.159726
NFIB (regulates) ABHD5	O00712_S264s	S264s	ENSG00000011198.10	RE	SCION	5	0.239108
NFIB (regulates) MAP4K3	O00712_S264s	S264s	ENSG00000011566.15	RE	SCION	5	0.159373
NFIB (regulates) HSF2	O00712_S264s	S264s	ENSG00000025156.13	RE	SCION	5	0.124523
NFIB (regulates) KPNA6	O00712_S264s	S264s	ENSG00000025800.14	RE	SCION	5	0.106327
NFIB (regulates) SLC66A1	O00712_S264s	S264s	ENSG00000040487.13	RE	SCION	5	0.218178
NFIB (regulates) BCAR1	O00712_S264s	S264s	ENSG00000050820.17	RE	SCION	5	0.380082
NFIB (regulates) NOP58	O00712_S264s	S264s	ENSG00000055044.11	RE	SCION	5	0.234224
NFIB (regulates) USP36	O00712_S264s	S264s	ENSG00000055483.20	RE	SCION	5	0.123039
NFIB (regulates) SOAT1	O00712_S264s	S264s	ENSG00000057252.13	RE	SCION	5	0.180672
NFIB (regulates) POLR3E	O00712_S264s	S264s	ENSG00000058600.16	RE	SCION	5	0.112119
NFIB (regulates) SLC2A3	O00712_S264s	S264s	ENSG00000059804.16	RE	SCION	5	0.113572
NFIB (regulates) VMP1	O00712_S264s	S264s	ENSG00000062716.13	RE	SCION	5	0.145245
NFIB (regulates) CNN2	O00712_S264s	S264s	ENSG00000064666.15	RE	SCION	5	0.101632
NFIB (regulates) AP3D1	O00712_S264s	S264s	ENSG00000065000.19	RE	SCION	5	0.105995
NFIB (regulates) TBC1D22B	O00712_S264s	S264s	ENSG00000065491.8	RE	SCION	5	0.228533
NFIB (regulates) SLK	O00712_S264s	S264s	ENSG00000065613.15	RE	SCION	5	0.211694
NFIB (regulates) PPP2R5A	O00712_S264s	S264s	ENSG00000066027.12	RE	SCION	5	0.316206
NFIB (regulates) LRRC40	O00712_S264s	S264s	ENSG00000066557.6	RE	SCION	5	0.114923
NFIB (regulates) STAG3	O00712_S264s	S264s	ENSG00000066923.18	RE	SCION	5	0.116782
NFIB (regulates) DNTTIP2	O00712_S264s	S264s	ENSG00000067334.14	RE	SCION	5	0.174247
NFIB (regulates) CBFB	O00712_S264s	S264s	ENSG00000067955.15	RE	SCION	5	0.23184
NFIB (regulates) TFE3	O00712_S264s	S264s	ENSG00000068323.17	RE	SCION	5	0.109382
NFIB (regulates) DNAJA2	O00712_S333s	S333s	ENSG00000069345.12	EE	SCION	4	0.107063
NFIB (regulates) NEDD4	O00712_S264s	S264s	ENSG00000069869.17	RE	SCION	5	0.21714
NFIB (regulates) MAPK6	O00712_S333s	S333s	ENSG00000069956.14	EE	SCION	4	0.122126
NFIB (regulates) ATP2B1	O00712_S264s	S264s	ENSG00000070961.16	RE	SCION	5	0.222936
NFIB (regulates) AFF4	O00712_S264s	S264s	ENSG00000072364.13	RE	SCION	5	0.220258
NFIB (regulates) TP63	O00712_S264s	S264s	ENSG00000073282.14	RE	SCION	5	0.142908
NFIB (regulates) FNDC3B	O00712_S264s	S264s	ENSG00000075420.13	RE	SCION	5	0.177495
NFIB (regulates) TM9SF3	O00712_S264s	S264s	ENSG00000077147.16	RE	SCION	5	0.229108
NFIB (regulates) SYNJ2	O00712_S264s	S264s	ENSG00000078269.15	RE	SCION	5	0.170126
NFIB (regulates) CIC	O00712_S264s	S264s	ENSG00000079432.9	RE	SCION	5	0.159363
NFIB (regulates) CLDND1	O00712_S264s	S264s	ENSG00000080822.17	RE	SCION	5	0.22086
NFIB (regulates) DLGAP4	O00712_S333s	S333s	ENSG00000080845.19	EE	SCION	4	0.119236
NFIB (regulates) XPO1	O00712_S264s	S264s	ENSG00000082898.19	RE	SCION	5	0.166463
NFIB (regulates) TNPO1	O00712_S264s	S264s	ENSG00000083312.19	RE	SCION	5	0.136867
NFIB (regulates) WDFY1	O00712_S264s	S264s	ENSG00000085449.15	RE	SCION	5	0.118717
NFIB (regulates) MAST2	O00712_S264s	S264s	ENSG00000086015.23	RE	SCION	5	0.116761
NFIB (regulates) NFX1	O00712_S264s	S264s	ENSG00000086102.19	RE	SCION	5	0.250195
NFIB (regulates) TXLNG	O00712_S264s	S264s	ENSG00000086712.13	RE	SCION	5	0.140861
NFIB (regulates) ESF1	O00712_S264s	S264s	ENSG00000089048.15	RE	SCION	5	0.192581
NFIB (regulates) RAB11FIP3	O00712_S264s	S264s	ENSG00000090565.17	RE	SCION	5	0.237374
NFIB (regulates) TRPM7	O00712_S264s	S264s	ENSG00000092439.16	RE	SCION	5	0.183717
NFIB (regulates) KCNK6	O00712_S264s	S264s	ENSG00000099337.5	RE	SCION	5	0.196402
NFIB (regulates) JOSD1	O00712_S264s	S264s	ENSG00000100221.11	RE	SCION	5	0.117738
NFIB (regulates) SUN2	O00712_S264s	S264s	ENSG00000100242.16	RE	SCION	5	0.106312
NFIB (regulates) ABHD4	O00712_S264s	S264s	ENSG00000100439.11	RE	SCION	5	0.231005
NFIB (regulates) PSMC6	O00712_S264s	S264s	ENSG00000100519.12	RE	SCION	5	0.302259
NFIB (regulates) SUSD6	O00712_S264s	S264s	ENSG00000100647.8	RE	SCION	5	0.19321
NFIB (regulates) PABPN1	O00712_S264s	S264s	ENSG00000100836.11	RE	SCION	5	0.171658
NFIB (regulates) PPP1R16B	O00712_S264s	S264s	ENSG00000101445.10	RE	SCION	5	0.166462
NFIB (regulates) EEA1	O00712_S264s	S264s	ENSG00000102189.17	RE	SCION	5	0.108123
NFIB (regulates) DNAJC3	O00712_S264s	S264s	ENSG00000102580.15	RE	SCION	5	0.1413
NFIB (regulates) NFAT5	O00712_S264s	S264s	ENSG00000102908.22	RE	SCION	5	0.159308
NFIB (regulates) UBR5	O00712_S264s	S264s	ENSG00000104517.13	RE	SCION	5	0.146984
NFIB (regulates) NAMPT	O00712_S264s	S264s	ENSG00000105835.13	RE	SCION	5	0.112127
NFIB (regulates) TBL2	O00712_S264s	S264s	ENSG00000106638.18	RE	SCION	5	0.129117
NFIB (regulates) TGFBR1	O00712_S264s	S264s	ENSG00000106799.13	RE	SCION	5	0.168458
NFIB (regulates) TLE4	O00712_S264s	S264s	ENSG00000106829.20	RE	SCION	5	0.119683
NFIB (regulates) CCNJ	O00712_S264s	S264s	ENSG00000107443.16	RE	SCION	5	0.117993
NFIB (regulates) EIF3A	O00712_S264s	S264s	ENSG00000107581.13	RE	SCION	5	0.166218
NFIB (regulates) NSMCE4A	O00712_S264s	S264s	ENSG00000107672.15	RE	SCION	5	0.301939
NFIB (regulates) BMPR1A	O00712_S264s	S264s	ENSG00000107779.14	RE	SCION	5	0.210531
NFIB (regulates) TWNK	O00712_S264s	S264s	ENSG00000107815.10	RE	SCION	5	0.132243
NFIB (regulates) TFAM	O00712_S264s	S264s	ENSG00000108064.11	RE	SCION	5	0.294987
NFIB (regulates) LUC7L3	O00712_S264s	S264s	ENSG00000108848.16	RE	SCION	5	0.121643
NFIB (regulates) CHIC2	O00712_S264s	S264s	ENSG00000109220.11	RE	SCION	5	0.1411
NFIB (regulates) UBE2D3	O00712_S264s	S264s	ENSG00000109332.20	RE	SCION	5	0.209585
NFIB (regulates) NAA25	O00712_S264s	S264s	ENSG00000111300.10	RE	SCION	5	0.315243
NFIB (regulates) RAB35	O00712_S264s	S264s	ENSG00000111737.12	RE	SCION	5	0.260534
NFIB (regulates) NEDD9	O00712_S264s	S264s	ENSG00000111859.17	RE	SCION	5	0.310374
NFIB (regulates) BACH2	O00712_S264s	S264s	ENSG00000112182.15	RE	SCION	5	0.137359
NFIB (regulates) EYA4	O00712_S264s	S264s	ENSG00000112319.20	RE	SCION	5	0.290057
NFIB (regulates) FAF2	O00712_S264s	S264s	ENSG00000113194.13	RE	SCION	5	0.186955
NFIB (regulates) PDE4D	O00712_S265s	S265s	ENSG00000113448.20	EE	SCION	4	0.120583
NFIB (regulates) SEC24A	O00712_S328s	S328s	ENSG00000113615.13	EE	SCION	11	0.235051
NFIB (regulates) SMAD5	O00712_S264s	S264s	ENSG00000113658.18	RE	SCION	5	0.101784
NFIB (regulates) CSNK1A1	O00712_S264s	S264s	ENSG00000113712.19	RE	SCION	5	0.287861
NFIB (regulates) HES1	O00712_S264s	S264s	ENSG00000114315.4	RE	SCION	5	0.357835
NFIB (regulates) TFG	O00712_S264s	S264s	ENSG00000114354.15	RE	SCION	5	0.110535
NFIB (regulates) DNAJC27	O00712_S264s	S264s	ENSG00000115137.12	RE	SCION	5	0.110126
NFIB (regulates) UNC50	O00712_S264s	S264s	ENSG00000115446.12	RE	SCION	5	0.356004
NFIB (regulates) CEBPZ	O00712_S264s	S264s	ENSG00000115816.15	RE	SCION	5	0.162736
NFIB (regulates) GADD45A	O00712_S264s	S264s	ENSG00000116717.13	RE	SCION	5	0.141281
NFIB (regulates) C1orf109	O00712_S264s	S264s	ENSG00000116922.15	RE	SCION	5	0.141181
NFIB (regulates) RRAGC	O00712_S264s	S264s	ENSG00000116954.8	RE	SCION	5	0.158879
NFIB (regulates) RLF	O00712_S264s	S264s	ENSG00000117000.9	RE	SCION	5	0.105896
NFIB (regulates) PRDX1	O00712_S264s	S264s	ENSG00000117450.15	RE	SCION	5	0.108224
NFIB (regulates) CAMSAP2	O00712_S264s	S264s	ENSG00000118200.15	RE	SCION	5	0.223787
NFIB (regulates) FASTKD2	O00712_S264s	S264s	ENSG00000118246.14	RE	SCION	5	0.380226
NFIB (regulates) FILIP1	O00712_S264s	S264s	ENSG00000118407.15	RE	SCION	5	0.173906
NFIB (regulates) FOXO3	O00712_S264s	S264s	ENSG00000118689.15	RE	SCION	5	0.137633
NFIB (regulates) TGIF2	O00712_S264s	S264s	ENSG00000118707.11	RE	SCION	5	0.146413
NFIB (regulates) GNA13	O00712_S264s	S264s	ENSG00000120063.10	RE	SCION	5	0.129482
NFIB (regulates) PAIP2	O00712_S264s	S264s	ENSG00000120727.13	RE	SCION	5	0.119028
NFIB (regulates) TBC1D15	O00712_S264s	S264s	ENSG00000121749.16	RE	SCION	5	0.340176
NFIB (regulates) SRGN	O00712_S264s	S264s	ENSG00000122862.5	RE	SCION	5	0.165011
NFIB (regulates) VPS26A	O00712_S264s	S264s	ENSG00000122958.15	RE	SCION	5	0.286844
NFIB (regulates) ATF1	O00712_S264s	S264s	ENSG00000123268.9	RE	SCION	5	0.230209
NFIB (regulates) AGO2	O00712_S264s	S264s	ENSG00000123908.12	RE	SCION	5	0.29938
NFIB (regulates) SRSF6	O00712_S264s	S264s	ENSG00000124193.16	RE	SCION	5	0.25235
NFIB (regulates) USP22	O00712_S264s	S264s	ENSG00000124422.12	RE	SCION	5	0.225693
NFIB (regulates) HS3ST3B1	O00712_S264s	S264s	ENSG00000125430.9	RE	SCION	5	0.100012
NFIB (regulates) KDM5C	O00712_S264s	S264s	ENSG00000126012.13	RE	SCION	5	0.187451
NFIB (regulates) PCNX4	O00712_S264s	S264s	ENSG00000126773.13	RE	SCION	5	0.144207
NFIB (regulates) TRMT5	O00712_S264s	S264s	ENSG00000126814.7	RE	SCION	5	0.144872
NFIB (regulates) HNRNPH2	O00712_S264s	S264s	ENSG00000126945.9	RE	SCION	5	0.168594
NFIB (regulates) RAP1B	O00712_S264s	S264s	ENSG00000127314.18	RE	SCION	5	0.169052
NFIB (regulates) KLF2	O00712_S264s	S264s	ENSG00000127528.6	RE	SCION	5	0.113421
NFIB (regulates) ATF4	O00712_S264s	S264s	ENSG00000128272.18	RE	SCION	5	0.110789
NFIB (regulates) STRIP2	O00712_S264s	S264s	ENSG00000128578.10	EE	SCION	13	0.105557
NFIB (regulates) DNAJB9	O00712_S333s	S333s	ENSG00000128590.5	EE	SCION	4	0.120947
NFIB (regulates) SHC2	O00712_S264s	S264s	ENSG00000129946.11	RE	SCION	5	0.136249
NFIB (regulates) SAT1	O00712_S264s	S264s	ENSG00000130066.17	RE	SCION	5	0.242765
NFIB (regulates) ZSWIM6	O00712_S264s	S264s	ENSG00000130449.6	RE	SCION	5	0.243096
NFIB (regulates) RBM39	O00712_S264s	S264s	ENSG00000131051.24	RE	SCION	5	0.310159
NFIB (regulates) RARA	O00712_S264s	S264s	ENSG00000131759.18	RE	SCION	5	0.115997
NFIB (regulates) KHDRBS3	O00712_S264s	S264s	ENSG00000131773.14	RE	SCION	5	0.182117
NFIB (regulates) LRRC41	O00712_S264s	S264s	ENSG00000132128.18	RE	SCION	5	0.136669
NFIB (regulates) OSER1	O00712_S264s	S264s	ENSG00000132823.11	RE	SCION	5	0.16957
NFIB (regulates) SPART	O00712_S264s	S264s	ENSG00000133104.14	RE	SCION	5	0.116912
NFIB (regulates) ATP13A3	O00712_S264s	S264s	ENSG00000133657.17	RE	SCION	5	0.173517
NFIB (regulates) MED6	O00712_S264s	S264s	ENSG00000133997.12	RE	SCION	5	0.115382
NFIB (regulates) PRPF38B	O00712_S264s	S264s	ENSG00000134186.12	RE	SCION	5	0.258373
NFIB (regulates) KIDINS220	O00712_S264s	S264s	ENSG00000134313.17	RE	SCION	5	0.146957
NFIB (regulates) FBH1	O00712_S264s	S264s	ENSG00000134452.20	RE	SCION	5	0.187544
NFIB (regulates) TUT4	O00712_S264s	S264s	ENSG00000134744.14	RE	SCION	5	0.122309
NFIB (regulates) CEMIP2	O00712_S264s	S264s	ENSG00000135048.14	RE	SCION	5	0.132543
NFIB (regulates) SYNCRIP	O00712_S264s	S264s	ENSG00000135316.19	RE	SCION	5	0.206051
NFIB (regulates) AKIRIN2	O00712_S264s	S264s	ENSG00000135334.9	RE	SCION	5	0.316748
NFIB (regulates) NAT10	O00712_S264s	S264s	ENSG00000135372.10	RE	SCION	5	0.196709
NFIB (regulates) TAF5L	O00712_S264s	S264s	ENSG00000135801.10	RE	SCION	5	0.156414
NFIB (regulates) NMT1	O00712_S264s	S264s	ENSG00000136448.13	RE	SCION	5	0.306503
NFIB (regulates) MARCHF7	O00712_S264s	S264s	ENSG00000136536.15	RE	SCION	5	0.192098
NFIB (regulates) HLX	O00712_S264s	S264s	ENSG00000136630.13	RE	SCION	5	0.105991
NFIB (regulates) STAM	O00712_S328s	S328s	ENSG00000136738.15	EE	SCION	11	0.129883
NFIB (regulates) THAP12	O00712_S264s	S264s	ENSG00000137492.9	RE	SCION	5	0.14928
NFIB (regulates) THUMPD2	O00712_S264s	S264s	ENSG00000138050.15	RE	SCION	5	0.214685
NFIB (regulates) CYP1B1	O00712_S264s	S264s	ENSG00000138061.12	RE	SCION	5	0.211411
NFIB (regulates) COX17	O00712_S328s	S328s	ENSG00000138495.7	EE	SCION	11	0.119146
NFIB (regulates) RASGEF1B	O00712_S264s	S264s	ENSG00000138670.19	RE	SCION	5	0.111043
NFIB (regulates) GPAT3	O00712_S264s	S264s	ENSG00000138678.11	RE	SCION	5	0.150291
NFIB (regulates) KIF21A	O00712_S264s	S264s	ENSG00000139116.19	RE	SCION	5	0.209906
NFIB (regulates) LNX2	O00712_S264s	S264s	ENSG00000139517.9	EE	SCION	13	0.162749
NFIB (regulates) FURIN	O00712_S264s	S264s	ENSG00000140564.13	RE	SCION	5	0.210494
NFIB (regulates) MAP1LC3B	O00712_S265s	S265s	ENSG00000140941.14	EE	SCION	4	0.278499
NFIB (regulates) KSR1	O00712_S264s	S264s	ENSG00000141068.15	RE	SCION	5	0.139864
NFIB (regulates) GAREM1	O00712_S264s	S264s	ENSG00000141441.16	RE	SCION	5	0.179861
NFIB (regulates) TP53	O00712_S264s	S264s	ENSG00000141510.18	RE	SCION	5	0.143516
NFIB (regulates) RPTOR	O00712_S264s	S264s	ENSG00000141564.15	RE	SCION	5	0.144515
NFIB (regulates) DUS3L	O00712_S264s	S264s	ENSG00000141994.16	RE	SCION	5	0.108107
NFIB (regulates) SF3B4	O00712_S264s	S264s	ENSG00000143368.10	RE	SCION	5	0.144814
NFIB (regulates) PI4KB	O00712_S264s	S264s	ENSG00000143393.17	RE	SCION	5	0.227958
NFIB (regulates) CERS2	O00712_S264s	S264s	ENSG00000143418.20	RE	SCION	5	0.190386
NFIB (regulates) DUSP10	O00712_S264s	S264s	ENSG00000143507.18	RE	SCION	5	0.190417
NFIB (regulates) UBXN4	O00712_S264s	S264s	ENSG00000144224.17	RE	SCION	5	0.366002
NFIB (regulates) G3BP1	O00712_S264s	S264s	ENSG00000145907.16	RE	SCION	5	0.226573
NFIB (regulates) WTAP	O00712_S264s	S264s	ENSG00000146457.16	RE	SCION	5	0.162419
NFIB (regulates) OGT	O00712_S264s	S264s	ENSG00000147162.14	RE	SCION	5	0.10343
NFIB (regulates) PLIN2	O00712_S264s	S264s	ENSG00000147872.10	RE	SCION	5	0.148098
NFIB (regulates) ARFGAP2	O00712_S264s	S264s	ENSG00000149182.15	RE	SCION	5	0.141356
NFIB (regulates) SCHIP1	O00712_S264s	S264s	ENSG00000151967.18	RE	SCION	5	0.157335
NFIB (regulates) KCNE4	O00712_S264s	S264s	ENSG00000152049.7	RE	SCION	5	0.214157
NFIB (regulates) HOMER1	O00712_S264s	S264s	ENSG00000152413.15	RE	SCION	5	0.144937
NFIB (regulates) PELO	O00712_S264s	S264s	ENSG00000152684.11	RE	SCION	5	0.131306
NFIB (regulates) HNRNPDL	O00712_S264s	S264s	ENSG00000152795.18	RE	SCION	5	0.167482
NFIB (regulates) BMP6	O00712_S264s	S264s	ENSG00000153162.9	RE	SCION	5	0.172672
NFIB (regulates) UBALD1	O00712_S264s	S264s	ENSG00000153443.13	RE	SCION	5	0.175281
NFIB (regulates) SREK1	O00712_S264s	S264s	ENSG00000153914.16	RE	SCION	5	0.13143
NFIB (regulates) ABCA5	O00712_S264s	S264s	ENSG00000154265.16	RE	SCION	5	0.146819
NFIB (regulates) FLCN	O00712_S264s	S264s	ENSG00000154803.13	RE	SCION	5	0.177717
NFIB (regulates) ANKRD40	O00712_S264s	S264s	ENSG00000154945.7	RE	SCION	5	0.14489
NFIB (regulates) ATP6V1C1	O00712_S264s	S264s	ENSG00000155097.12	RE	SCION	5	0.150664
NFIB (regulates) FZD7	O00712_S264s	S264s	ENSG00000155760.3	RE	SCION	5	0.231411
NFIB (regulates) BACH1	O00712_S264s	S264s	ENSG00000156273.16	RE	SCION	5	0.265662
NFIB (regulates) MFSD14A	O00712_S264s	S264s	ENSG00000156875.14	RE	SCION	5	0.179342
NFIB (regulates) PAXBP1	O00712_S264s	S264s	ENSG00000159086.15	RE	SCION	5	0.250144
NFIB (regulates) CCDC117	O00712_S264s	S264s	ENSG00000159873.10	RE	SCION	5	0.317156
NFIB (regulates) PTGIR	O00712_S264s	S264s	ENSG00000160013.9	RE	SCION	5	0.126212
NFIB (regulates) PCNT	O00712_S264s	S264s	ENSG00000160299.17	RE	SCION	5	0.175063
NFIB (regulates) IL6R	O00712_S264s	S264s	ENSG00000160712.13	RE	SCION	5	0.16449
NFIB (regulates) LMNA	O00712_S264s	S264s	ENSG00000160789.24	RE	SCION	5	0.109917
NFIB (regulates) FUBP1	O00712_S264s	S264s	ENSG00000162613.17	RE	SCION	5	0.170631
NFIB (regulates) GBP2	O00712_S264s	S264s	ENSG00000162645.13	RE	SCION	5	0.114766
NFIB (regulates) ZNF326	O00712_S264s	S264s	ENSG00000162664.17	RE	SCION	5	0.173423
NFIB (regulates) RBM15	O00712_S264s	S264s	ENSG00000162775.17	RE	SCION	5	0.14938
NFIB (regulates) WDR26	O00712_S333s	S333s	ENSG00000162923.17	EE	SCION	4	0.18429
NFIB (regulates) RNF149	O00712_S264s	S264s	ENSG00000163162.9	RE	SCION	5	0.180661
NFIB (regulates) ABRAXAS1	O00712_S264s	S264s	ENSG00000163322.14	RE	SCION	5	0.162718
NFIB (regulates) IFI16	O00712_S264s	S264s	ENSG00000163565.20	RE	SCION	5	0.125197
NFIB (regulates) UCN	O00712_S264s	S264s	ENSG00000163794.6	RE	SCION	5	0.192644
NFIB (regulates) WDR43	O00712_S264s	S264s	ENSG00000163811.12	RE	SCION	5	0.175862
NFIB (regulates) KLF15	O00712_S264s	S264s	ENSG00000163884.4	RE	SCION	5	0.112034
NFIB (regulates) SGMS2	O00712_S264s	S264s	ENSG00000164023.15	RE	SCION	5	0.185968
NFIB (regulates) WDR82	O00712_S264s	S264s	ENSG00000164091.12	RE	SCION	5	0.232339
NFIB (regulates) SAP30	O00712_S264s	S264s	ENSG00000164105.4	RE	SCION	5	0.140285
NFIB (regulates) NIPBL	O00712_S264s	S264s	ENSG00000164190.19	RE	SCION	5	0.157767
NFIB (regulates) ANKRD33B	O00712_S264s	S264s	ENSG00000164236.12	RE	SCION	5	0.187902
NFIB (regulates) TRA2A	O00712_S264s	S264s	ENSG00000164548.12	RE	SCION	5	0.16186
NFIB (regulates) ZNF12	O00712_S264s	S264s	ENSG00000164631.19	RE	SCION	5	0.165483
NFIB (regulates) NFIL3	O00712_S264s	S264s	ENSG00000165030.4	RE	SCION	5	0.210837
NFIB (regulates) GAPVD1	O00712_S328s	S328s	ENSG00000165219.23	EE	SCION	11	0.153937
NFIB (regulates) SLC16A9	O00712_S264s	S264s	ENSG00000165449.12	RE	SCION	5	0.103531
NFIB (regulates) ARF6	O00712_S264s	S264s	ENSG00000165527.8	RE	SCION	5	0.130947
NFIB (regulates) DDX21	O00712_S264s	S264s	ENSG00000165732.14	EE	SCION	13	0.147792
NFIB (regulates) RRAD	O00712_S264s	S264s	ENSG00000166592.12	RE	SCION	5	0.107094
NFIB (regulates) TERF2IP	O00712_S264s	S264s	ENSG00000166848.7	RE	SCION	5	0.104831
NFIB (regulates) MAPRE2	O00712_S264s	S264s	ENSG00000166974.13	RE	SCION	5	0.146435
NFIB (regulates) CDK12	O00712_S264s	S264s	ENSG00000167258.15	RE	SCION	5	0.131688
NFIB (regulates) SERTAD3	O00712_S264s	S264s	ENSG00000167565.13	RE	SCION	5	0.118707
NFIB (regulates) ZNF146	O00712_S264s	S264s	ENSG00000167635.12	RE	SCION	5	0.240784
NFIB (regulates) E4F1	O00712_S264s	S264s	ENSG00000167967.16	RE	SCION	5	0.135735
NFIB (regulates) CDKN2AIP	O00712_S264s	S264s	ENSG00000168564.6	RE	SCION	5	0.182987
NFIB (regulates) PKIG	O00712_S264s	S264s	ENSG00000168734.14	RE	SCION	5	0.125353
NFIB (regulates) E2F6	O00712_S264s	S264s	ENSG00000169016.17	RE	SCION	5	0.32468
NFIB (regulates) FEM1B	O00712_S264s	S264s	ENSG00000169018.6	RE	SCION	5	0.104309
NFIB (regulates) NPIPB3	O00712_S264s	S264s	ENSG00000169246.16	RE	SCION	5	0.105221
NFIB (regulates) HINT1	O00712_S264s	S264s	ENSG00000169567.13	RE	SCION	5	0.214119
NFIB (regulates) SYAP1	O00712_S264s	S264s	ENSG00000169895.6	RE	SCION	5	0.153253
NFIB (regulates) TOR1AIP2	O00712_S264s	S264s	ENSG00000169905.13	RE	SCION	5	0.132764
NFIB (regulates) HNRNPA3	O00712_S264s	S264s	ENSG00000170144.21	RE	SCION	5	0.146036
NFIB (regulates) SIK2	O00712_S264s	S264s	ENSG00000170145.5	RE	SCION	5	0.154111
NFIB (regulates) KIAA0232	O00712_S264s	S264s	ENSG00000170871.12	RE	SCION	5	0.168167
NFIB (regulates) PKIA	O00712_S264s	S264s	ENSG00000171033.13	RE	SCION	5	0.257748
NFIB (regulates) JMJD1C	O00712_S264s	S264s	ENSG00000171988.20	RE	SCION	5	0.230836
NFIB (regulates) TMCC1	O00712_S264s	S264s	ENSG00000172765.18	RE	SCION	5	0.123684
NFIB (regulates) TNFRSF10D	O00712_S264s	S264s	ENSG00000173530.6	RE	SCION	5	0.106558
NFIB (regulates) NABP1	O00712_S264s	S264s	ENSG00000173559.15	RE	SCION	5	0.130947
NFIB (regulates) EIF1AX	O00712_S264s	S264s	ENSG00000173674.11	RE	SCION	5	0.189494
NFIB (regulates) AGFG1	O00712_S264s	S264s	ENSG00000173744.18	RE	SCION	5	0.202009
NFIB (regulates) RALGAPA1	O00712_S264s	S264s	ENSG00000174373.17	RE	SCION	5	0.143721
NFIB (regulates) SRP72	O00712_S264s	S264s	ENSG00000174780.17	RE	SCION	5	0.319933
NFIB (regulates) LONRF3	O00712_S264s	S264s	ENSG00000175556.17	RE	SCION	5	0.27325
NFIB (regulates) PLEKHF2	O00712_S264s	S264s	ENSG00000175895.4	RE	SCION	5	0.199819
NFIB (regulates) CASKIN2	O00712_S264s	S264s	ENSG00000177303.10	RE	SCION	5	0.113818
NFIB (regulates) TGIF1	O00712_S264s	S264s	ENSG00000177426.22	RE	SCION	5	0.146147
NFIB (regulates) JUN	O00712_S264s	S264s	ENSG00000177606.8	RE	SCION	5	0.10641
NFIB (regulates) POLR2L	O00712_S264s	S264s	ENSG00000177700.6	RE	SCION	5	0.198397
NFIB (regulates) ERFE	O00712_S264s	S264s	ENSG00000178752.16	RE	SCION	5	0.150399
NFIB (regulates) TAF7	O00712_S264s	S264s	ENSG00000178913.9	RE	SCION	5	0.156686
NFIB (regulates) FBXO34	O00712_S264s	S264s	ENSG00000178974.11	RE	SCION	5	0.218542
NFIB (regulates) RCC2	O00712_S264s	S264s	ENSG00000179051.14	RE	SCION	5	0.115932
NFIB (regulates) SAMD4B	O00712_S264s	S264s	ENSG00000179134.16	RE	SCION	5	0.133337
NFIB (regulates) PCGF5	O00712_S264s	S264s	ENSG00000180628.15	RE	SCION	5	0.100266
NFIB (regulates) SMG1P3	O00712_S264s	S264s	ENSG00000180747.15	RE	SCION	5	0.113252
NFIB (regulates) ZBTB2	O00712_S264s	S264s	ENSG00000181472.5	RE	SCION	5	0.157325
NFIB (regulates) C8orf33	O00712_S264s	S264s	ENSG00000182307.14	RE	SCION	5	0.344084
NFIB (regulates) ANXA2	O00712_S264s	S264s	ENSG00000182718.18	RE	SCION	5	0.121495
NFIB (regulates) DDX28	O00712_S264s	S264s	ENSG00000182810.7	RE	SCION	5	0.211272
NFIB (regulates) ZFP36L1	O00712_S264s	S264s	ENSG00000185650.10	RE	SCION	5	0.103155
NFIB (regulates) SNAI3	O00712_S264s	S264s	ENSG00000185669.6	RE	SCION	5	0.142721
NFIB (regulates) NPIPB4	O00712_S264s	S264s	ENSG00000185864.18	RE	SCION	5	0.137725
NFIB (regulates) BLOC1S4	O00712_S264s	S264s	ENSG00000186222.5	RE	SCION	5	0.235928
NFIB (regulates) ZNF749	O00712_S264s	S264s	ENSG00000186230.7	RE	SCION	5	0.13243
NFIB (regulates) USP7	O00712_S264s	S264s	ENSG00000187555.16	RE	SCION	5	0.120214
NFIB (regulates) RNFT1	O00712_S264s	S264s	ENSG00000189050.16	RE	SCION	5	0.114237
NFIB (regulates) S100A13	O00712_S264s	S264s	ENSG00000189171.15	RE	SCION	5	0.136281
NFIB (regulates) STK40	O00712_S264s	S264s	ENSG00000196182.11	RE	SCION	5	0.183724
NFIB (regulates) CD55	O00712_S264s	S264s	ENSG00000196352.17	RE	SCION	5	0.125809
NFIB (regulates) GDAP2	O00712_S264s	S264s	ENSG00000196505.11	RE	SCION	5	0.221987
NFIB (regulates) TECPR2	O00712_S264s	S264s	ENSG00000196663.16	RE	SCION	5	0.251554
NFIB (regulates) ARHGEF12	O00712_S264s	S264s	ENSG00000196914.9	RE	SCION	5	0.107245
NFIB (regulates) PSAP	O00712_S264s	S264s	ENSG00000197746.15	RE	SCION	5	0.194579
NFIB (regulates) MYO1C	O00712_S264s	S264s	ENSG00000197879.17	RE	SCION	5	0.128665
NFIB (regulates) ITSN2	O00712_S264s	S264s	ENSG00000198399.16	RE	SCION	5	0.159822
NFIB (regulates) YTHDF2	O00712_S264s	S264s	ENSG00000198492.16	RE	SCION	5	0.154479
NFIB (regulates) ENSG00000198555.7	O00712_S264s	S264s	ENSG00000198555.7	RE	SCION	5	0.147239
NFIB (regulates) SMURF1	O00712_S264s	S264s	ENSG00000198742.10	RE	SCION	5	0.153974
NFIB (regulates) CIPC	O00712_S265s	S265s	ENSG00000198894.8	EE	SCION	4	0.10718
NFIB (regulates) PSMB8-AS1	O00712_S264s	S264s	ENSG00000204261.9	RE	SCION	5	0.104003
NFIB (regulates) C2CD4B	O00712_S264s	S264s	ENSG00000205502.4	RE	SCION	5	0.102214
NFIB (regulates) PVRIG	O00712_S264s	S264s	ENSG00000213413.2	RE	SCION	5	0.104923
NFIB (regulates) S1PR3	O00712_S264s	S264s	ENSG00000213694.6	RE	SCION	5	0.165352
NFIB (regulates) DDX47	O00712_S264s	S264s	ENSG00000213782.7	RE	SCION	5	0.338913
NFIB (regulates) ENSG00000215158.9	O00712_S264s	S264s	ENSG00000215158.9	RE	SCION	5	0.175773
NFIB (regulates) UBE2QL1	O00712_S264s	S264s	ENSG00000215218.4	RE	SCION	5	0.171175
NFIB (regulates) SVIL-AS1	O00712_S264s	S264s	ENSG00000224597.11	RE	SCION	5	0.209988
NFIB (regulates) LINC01504	O00712_S264s	S264s	ENSG00000225434.4	RE	SCION	5	0.107454
NFIB (regulates) FTLP3	O00712_S264s	S264s	ENSG00000226608.3	RE	SCION	5	0.120128
NFIB (regulates) LINC01004	O00712_S264s	S264s	ENSG00000228393.5	RE	SCION	5	0.135489
NFIB (regulates) RALGAPA1P1	O00712_S264s	S264s	ENSG00000229419.1	RE	SCION	5	0.109505
NFIB (regulates) ENSG00000230551.4	O00712_S264s	S264s	ENSG00000230551.4	RE	SCION	5	0.113175
NFIB (regulates) ENSG00000232611.1	O00712_S264s	S264s	ENSG00000232611.1	RE	SCION	5	0.220988
NFIB (regulates) PLEKHO2	O00712_S264s	S264s	ENSG00000241839.10	RE	SCION	5	0.108348
NFIB (regulates) EIF4EBP3	O00712_S264s	S264s	ENSG00000243056.2	RE	SCION	5	0.118598
NFIB (regulates) NPIPB5	O00712_S264s	S264s	ENSG00000243716.11	RE	SCION	5	0.144798
NFIB (regulates) FLNB-AS1	O00712_S264s	S264s	ENSG00000244161.1	RE	SCION	5	0.123112
NFIB (regulates) RBM12	O00712_S264s	S264s	ENSG00000244462.8	RE	SCION	5	0.123651
NFIB (regulates) ANKRD42-DT	O00712_S264s	S264s	ENSG00000247137.9	RE	SCION	5	0.158585
NFIB (regulates) CHMP1B	O00712_S264s	S264s	ENSG00000255112.3	RE	SCION	5	0.189016
NFIB (regulates) SNHG1	O00712_S264s	S264s	ENSG00000255717.8	RE	SCION	5	0.212501
NFIB (regulates) ENSG00000256664.1	O00712_S264s	S264s	ENSG00000256664.1	RE	SCION	5	0.146454
NFIB (regulates) SH3RF3-AS1	O00712_S264s	S264s	ENSG00000259863.1	RE	SCION	5	0.123143
NFIB (regulates) PTPN23-DT	O00712_S264s	S264s	ENSG00000260236.1	RE	SCION	5	0.104738
NFIB (regulates) CCPG1	O00712_S264s	S264s	ENSG00000260916.8	RE	SCION	5	0.111068
NFIB (regulates) OTUD7B	O00712_S264s	S264s	ENSG00000264522.6	RE	SCION	5	0.166347
NFIB (regulates) SEC22B	O00712_S264s	S264s	ENSG00000265808.4	RE	SCION	5	0.25557
NFIB (regulates) S1PR2	O00712_S264s	S264s	ENSG00000267534.4	RE	SCION	5	0.109264
NFIB (regulates) ENSG00000269374.1	O00712_S264s	S264s	ENSG00000269374.1	RE	SCION	5	0.105224
NFIB (regulates) SNHG8	O00712_S264s	S264s	ENSG00000269893.9	RE	SCION	5	0.131132
NFIB (regulates) ENSG00000270504.1	O00712_S264s	S264s	ENSG00000270504.1	RE	SCION	5	0.159121
NFIB (regulates) SRXN1	O00712_S264s	S264s	ENSG00000271303.2	RE	SCION	5	0.270915
NFIB (regulates) NBPF26	O00712_S264s	S264s	ENSG00000273136.8	RE	SCION	5	0.126529
NFIB (regulates) TAF9	O00712_S264s	S264s	ENSG00000273841.6	RE	SCION	5	0.126193
NFIB (regulates) ENSG00000278330.1	O00712_S264s	S264s	ENSG00000278330.1	RE	SCION	5	0.110242
NFIB (regulates) ENSG00000278993.1	O00712_S264s	S264s	ENSG00000278993.1	RE	SCION	5	0.172941
NFIB (regulates) ENSG00000279133.1	O00712_S264s	S264s	ENSG00000279133.1	RE	SCION	5	0.144543
NFIB (regulates) ENSG00000286207.1	O00712_S264s	S264s	ENSG00000286207.1	RE	SCION	5	0.134601
NFIB (regulates) ENSG00000287627.1	O00712_S264s	S264s	ENSG00000287627.1	RE	SCION	5	0.14442
NFIB (regulates) ENSG00000288818.1	O00712_S264s	S264s	ENSG00000288818.1	RE	SCION	5	0.293975
NFIB (regulates) KLHL13	O00712_S333s	S333s	ENSG00000003096.14	RE	SCION	6	0.156535
NFIB (regulates) AGA	O00712_S333s	S333s	ENSG00000038002.9	RE	SCION	6	0.105101
NFIB (regulates) ATP6AP1	O00712_S333s	S333s	ENSG00000071553.18	RE	SCION	6	0.16029
NFIB (regulates) CLN5	O00712_S333s	S333s	ENSG00000102805.16	RE	SCION	6	0.119856
NFIB (regulates) HSDL1	O00712_S333s	S333s	ENSG00000103160.12	RE	SCION	6	0.117111
NFIB (regulates) TTF2	O00712_S333s	S333s	ENSG00000116830.12	RE	SCION	6	0.117197
NFIB (regulates) MAP3K10	O00712_S333s	S333s	ENSG00000130758.8	RE	SCION	6	0.16851
NFIB (regulates) LRP3	O00712_S333s	S333s	ENSG00000130881.14	RE	SCION	6	0.13532
NFIB (regulates) PPP1R3D	O00712_S333s	S333s	ENSG00000132825.7	RE	SCION	6	0.124664
NFIB (regulates) MPHOSPH6	O00712_S333s	S333s	ENSG00000135698.10	RE	SCION	6	0.114425
NFIB (regulates) RALGPS1	O00712_S333s	S333s	ENSG00000136828.19	RE	SCION	6	0.117104
NFIB (regulates) DSCC1	O00712_S333s	S333s	ENSG00000136982.6	RE	SCION	6	0.160324
NFIB (regulates) GLTP	O00712_S333s	S333s	ENSG00000139433.11	RE	SCION	6	0.128972
NFIB (regulates) LIMD1	O00712_S333s	S333s	ENSG00000144791.10	RE	SCION	6	0.268223
NFIB (regulates) CCZ1B	O00712_S333s	S333s	ENSG00000146574.16	RE	SCION	6	0.117526
NFIB (regulates) TENM4	O00712_S333s	S333s	ENSG00000149256.16	RE	SCION	6	0.148565
NFIB (regulates) C12orf43	O00712_S333s	S333s	ENSG00000157895.11	RE	SCION	6	0.119953
NFIB (regulates) COPG2	O00712_S333s	S333s	ENSG00000158623.14	RE	SCION	6	0.111372
NFIB (regulates) FGFR4	O00712_S333s	S333s	ENSG00000160867.15	RE	SCION	6	0.121925
NFIB (regulates) ETNPPL	O00712_S333s	S333s	ENSG00000164089.9	RE	SCION	6	0.209673
NFIB (regulates) ZNF778	O00712_S333s	S333s	ENSG00000170100.14	RE	SCION	6	0.113499
NFIB (regulates) ORMDL3	O00712_S333s	S333s	ENSG00000172057.10	RE	SCION	6	0.101655
NFIB (regulates) LRRC25	O00712_S333s	S333s	ENSG00000175489.10	RE	SCION	6	0.119413
NFIB (regulates) TMEM120A	O00712_S333s	S333s	ENSG00000189077.11	RE	SCION	6	0.178664
NFIB (regulates) EOLA1	O00712_S333s	S333s	ENSG00000197620.11	RE	SCION	6	0.114584
NFIB (regulates) GPAA1	O00712_S333s	S333s	ENSG00000197858.11	RE	SCION	6	0.125984
NFIB (regulates) NOC2LP1	O00712_S333s	S333s	ENSG00000213225.7	RE	SCION	6	0.179661
NFIB (regulates) KDM3AP1	O00712_S333s	S333s	ENSG00000233996.1	RE	SCION	6	0.114284
NFIB (regulates) LRRC77P	O00712_S333s	S333s	ENSG00000244227.8	RE	SCION	6	0.135422
NFIB (regulates) LINC02761	O00712_S333s	S333s	ENSG00000255362.1	RE	SCION	6	0.142469
NFIB (regulates) KDM7A-DT	O00712_S333s	S333s	ENSG00000260231.2	RE	SCION	6	0.135076
NFIB (regulates) GATD3B	O00712_S333s	S333s	ENSG00000280071.4	RE	SCION	6	0.176756
NFIB (regulates) SEMA3F	O00712_S265s	S265s	ENSG00000001617.12	RE	SCION	13	0.156136
NFIB (regulates) CYTH3	O00712_S265s	S265s	ENSG00000008256.16	RE	SCION	13	0.153412
NFIB (regulates) AASS	O00712_S265s	S265s	ENSG00000008311.16	RE	SCION	13	0.229805
NFIB (regulates) LDAF1	O00712_S265s	S265s	ENSG00000011638.11	RE	SCION	13	0.214536
NFIB (regulates) PIK3CB	O00712_S265s	S265s	ENSG00000051382.9	RE	SCION	13	0.129623
NFIB (regulates) CTSA	O00712_S265s	S265s	ENSG00000064601.21	RE	SCION	13	0.256947
NFIB (regulates) FOXJ2	O00712_S265s	S265s	ENSG00000065970.9	RE	SCION	13	0.213265
NFIB (regulates) PKP1	O00712_S265s	S265s	ENSG00000081277.13	RE	SCION	13	0.211033
NFIB (regulates) WBP11	O00712_S265s	S265s	ENSG00000084463.8	RE	SCION	13	0.200063
NFIB (regulates) ATRX	O00712_S265s	S265s	ENSG00000085224.23	RE	SCION	13	0.108996
NFIB (regulates) KHSRP	O00712_S265s	S265s	ENSG00000088247.19	RE	SCION	13	0.101499
NFIB (regulates) ASAP3	O00712_S265s	S265s	ENSG00000088280.20	RE	SCION	13	0.213242
NFIB (regulates) MAVS	O00712_S265s	S265s	ENSG00000088888.18	RE	SCION	13	0.228989
NFIB (regulates) IZUMO4	O00712_S265s	S265s	ENSG00000099840.14	RE	SCION	13	0.1847
NFIB (regulates) RASL10A	O00712_S265s	S265s	ENSG00000100276.10	RE	SCION	13	0.123242
NFIB (regulates) DHRS7	O00712_S265s	S265s	ENSG00000100612.14	RE	SCION	13	0.100968
NFIB (regulates) ATP1B4	O00712_S265s	S265s	ENSG00000101892.12	RE	SCION	13	0.109099
NFIB (regulates) MGRN1	O00712_S265s	S265s	ENSG00000102858.13	RE	SCION	13	0.323515
NFIB (regulates) FBXO31	O00712_S265s	S265s	ENSG00000103264.18	RE	SCION	13	0.136959
NFIB (regulates) HPN	O00712_S265s	S265s	ENSG00000105707.15	RE	SCION	13	0.112696
NFIB (regulates) MED13	O00712_S265s	S265s	ENSG00000108510.10	RE	SCION	13	0.143515
NFIB (regulates) PRKAR1A	O00712_S265s	S265s	ENSG00000108946.16	RE	SCION	13	0.150968
NFIB (regulates) ANAPC15	O00712_S265s	S265s	ENSG00000110200.9	RE	SCION	13	0.199116
NFIB (regulates) SOX6	O00712_S265s	S265s	ENSG00000110693.19	RE	SCION	13	0.111419
NFIB (regulates) PTGES3	O00712_S265s	S265s	ENSG00000110958.16	RE	SCION	13	0.111705
NFIB (regulates) ALDH2	O00712_S265s	S265s	ENSG00000111275.13	RE	SCION	13	0.111708
NFIB (regulates) SLC16A10	O00712_S265s	S265s	ENSG00000112394.18	RE	SCION	13	0.118153
NFIB (regulates) KAT2B	O00712_S265s	S265s	ENSG00000114166.8	RE	SCION	13	0.102873
NFIB (regulates) ADAM23	O00712_S265s	S265s	ENSG00000114948.13	RE	SCION	13	0.102803
NFIB (regulates) CLIP4	O00712_S265s	S265s	ENSG00000115295.21	RE	SCION	13	0.143575
NFIB (regulates) MTR	O00712_S265s	S265s	ENSG00000116984.15	RE	SCION	13	0.120397
NFIB (regulates) CTSD	O00712_S265s	S265s	ENSG00000117984.15	RE	SCION	13	0.127311
NFIB (regulates) NPC2	O00712_S265s	S265s	ENSG00000119655.11	RE	SCION	13	0.261532
NFIB (regulates) ALDH6A1	O00712_S265s	S265s	ENSG00000119711.13	RE	SCION	13	0.273285
NFIB (regulates) MXI1	O00712_S265s	S265s	ENSG00000119950.21	RE	SCION	13	0.170196
NFIB (regulates) TNFRSF8	O00712_S265s	S265s	ENSG00000120949.15	RE	SCION	13	0.19407
NFIB (regulates) AKAP1	O00712_S265s	S265s	ENSG00000121057.13	RE	SCION	13	0.160739
NFIB (regulates) ZNF644	O00712_S265s	S265s	ENSG00000122482.22	RE	SCION	13	0.125688
NFIB (regulates) SLC10A3	O00712_S265s	S265s	ENSG00000126903.16	RE	SCION	13	0.170445
NFIB (regulates) DOCK4	O00712_S265s	S265s	ENSG00000128512.24	RE	SCION	13	0.172326
NFIB (regulates) DLL4	O00712_S265s	S265s	ENSG00000128917.8	RE	SCION	13	0.253257
NFIB (regulates) MTUS1	O00712_S265s	S265s	ENSG00000129422.15	RE	SCION	13	0.12241
NFIB (regulates) SERINC3	O00712_S265s	S265s	ENSG00000132824.14	RE	SCION	13	0.147862
NFIB (regulates) SLC41A1	O00712_S333s	S333s	ENSG00000133065.11	EE	SCION	4	0.133585
NFIB (regulates) SLC44A5	O00712_S265s	S265s	ENSG00000137968.17	RE	SCION	13	0.37166
NFIB (regulates) EGF	O00712_S265s	S265s	ENSG00000138798.13	RE	SCION	13	0.13053
NFIB (regulates) RNF185	O00712_S265s	S265s	ENSG00000138942.17	RE	SCION	13	0.126308
NFIB (regulates) B4GALNT3	O00712_S265s	S265s	ENSG00000139044.12	RE	SCION	13	0.159799
NFIB (regulates) METTL21C	O00712_S265s	S265s	ENSG00000139780.8	RE	SCION	13	0.143268
NFIB (regulates) MYLK3	O00712_S265s	S265s	ENSG00000140795.13	RE	SCION	13	0.128127
NFIB (regulates) SLC2A5	O00712_S265s	S265s	ENSG00000142583.18	RE	SCION	13	0.158441
NFIB (regulates) RHOB	O00712_S264s	S264s	ENSG00000143878.10	EE	SCION	13	0.264933
NFIB (regulates) CENPC	O00712_S265s	S265s	ENSG00000145241.11	RE	SCION	13	0.133213
NFIB (regulates) USP53	O00712_S265s	S265s	ENSG00000145390.12	RE	SCION	13	0.118434
NFIB (regulates) INPP5E	O00712_S265s	S265s	ENSG00000148384.14	RE	SCION	13	0.103081
NFIB (regulates) NOTCH1	O00712_S265s	S265s	ENSG00000148400.13	RE	SCION	13	0.144784
NFIB (regulates) NPAT	O00712_S265s	S265s	ENSG00000149308.17	RE	SCION	13	0.215901
NFIB (regulates) DEPTOR	O00712_S265s	S265s	ENSG00000155792.10	RE	SCION	13	0.117652
NFIB (regulates) SLC30A2	O00712_S265s	S265s	ENSG00000158014.15	RE	SCION	13	0.188307
NFIB (regulates) LSS	O00712_S265s	S265s	ENSG00000160285.15	RE	SCION	13	0.166973
NFIB (regulates) NXF1	O00712_S265s	S265s	ENSG00000162231.14	RE	SCION	13	0.43587
NFIB (regulates) SNED1	O00712_S265s	S265s	ENSG00000162804.14	RE	SCION	13	0.138779
NFIB (regulates) INHBB	O00712_S265s	S265s	ENSG00000163083.6	RE	SCION	13	0.112692
NFIB (regulates) CWC22	O00712_S265s	S265s	ENSG00000163510.14	RE	SCION	13	0.116438
NFIB (regulates) ABLIM2	O00712_S265s	S265s	ENSG00000163995.21	RE	SCION	13	0.11364
NFIB (regulates) HMGB2	O00712_S265s	S265s	ENSG00000164104.12	RE	SCION	13	0.141208
NFIB (regulates) ENSG00000165121.12	O00712_S265s	S265s	ENSG00000165121.12	RE	SCION	13	0.102722
NFIB (regulates) PKNOX2	O00712_S265s	S265s	ENSG00000165495.16	RE	SCION	13	0.24096
NFIB (regulates) DACT1	O00712_S328s	S328s	ENSG00000165617.15	EE	SCION	11	0.105884
NFIB (regulates) ENOX2	O00712_S265s	S265s	ENSG00000165675.19	RE	SCION	13	0.104481
NFIB (regulates) PPFIBP2	O00712_S265s	S265s	ENSG00000166387.14	RE	SCION	13	0.103159
NFIB (regulates) CYB5R2	O00712_S265s	S265s	ENSG00000166394.15	RE	SCION	13	0.101906
NFIB (regulates) NFKBID	O00712_S328s	S328s	ENSG00000167604.15	EE	SCION	11	0.134981
NFIB (regulates) HSPBAP1	O00712_S265s	S265s	ENSG00000169087.11	RE	SCION	13	0.219189
NFIB (regulates) RHOD	O00712_S265s	S265s	ENSG00000173156.7	RE	SCION	13	0.142127
NFIB (regulates) ATP2A2	O00712_S265s	S265s	ENSG00000174437.18	RE	SCION	13	0.128158
NFIB (regulates) PNMA1	O00712_S265s	S265s	ENSG00000176903.5	RE	SCION	13	0.116784
NFIB (regulates) MCFD2	O00712_S265s	S265s	ENSG00000180398.13	RE	SCION	13	0.215129
NFIB (regulates) NME9	O00712_S265s	S265s	ENSG00000181322.15	RE	SCION	13	0.188847
NFIB (regulates) TOGARAM2	O00712_S265s	S265s	ENSG00000189350.13	RE	SCION	13	0.118832
NFIB (regulates) SLC25A29	O00712_S265s	S265s	ENSG00000197119.13	RE	SCION	13	0.227328
NFIB (regulates) CEBPD	O00712_S265s	S265s	ENSG00000221869.5	RE	SCION	13	0.126047
NFIB (regulates) ZNF844	O00712_S265s	S265s	ENSG00000223547.10	RE	SCION	13	0.139118
NFIB (regulates) SNHG20	O00712_S265s	S265s	ENSG00000234912.12	RE	SCION	13	0.17982
NFIB (regulates) LINC00957	O00712_S265s	S265s	ENSG00000235314.1	RE	SCION	13	0.189954
NFIB (regulates) ENSG00000238273.3	O00712_S265s	S265s	ENSG00000238273.3	RE	SCION	13	0.10746
NFIB (regulates) ENSG00000242588.6	O00712_S265s	S265s	ENSG00000242588.6	RE	SCION	13	0.110068
NFIB (regulates) ZBED6	O00712_S265s	S265s	ENSG00000257315.3	RE	SCION	13	0.132433
NFIB (regulates) PDF	O00712_S265s	S265s	ENSG00000258429.2	RE	SCION	13	0.13203
NFIB (regulates) ENSG00000280287.1	O00712_S265s	S265s	ENSG00000280287.1	RE	SCION	13	0.114931
NFIB (regulates) ENSG00000286952.1	O00712_S265s	S265s	ENSG00000286952.1	RE	SCION	13	0.137037
NFIB (regulates) ENSG00000287570.1	O00712_S265s	S265s	ENSG00000287570.1	RE	SCION	13	0.101556
NFIB (regulates) ENSG00000288656.1	O00712_S265s	S265s	ENSG00000288656.1	RE	SCION	13	0.127644
MEOX2 (regulates) AGK	P50222_S155s	S155s	ENSG00000006530.18	RE	SCION	1	0.242607
MEOX2 (regulates) JADE2	P50222_S155s	S155s	ENSG00000043143.22	RE	SCION	1	0.179021
MEOX2 (regulates) RSF1	P50222_S155s	S155s	ENSG00000048649.14	RE	SCION	1	0.126859
MEOX2 (regulates) PER3	P50222_S155s	S155s	ENSG00000049246.15	RE	SCION	1	0.13175
MEOX2 (regulates) FLYWCH1	P50222_S155s	S155s	ENSG00000059122.17	RE	SCION	1	0.137388
MEOX2 (regulates) ZCWPW1	P50222_S155s	S155s	ENSG00000078487.18	RE	SCION	1	0.179685
MEOX2 (regulates) NLRP1	P50222_S155s	S155s	ENSG00000091592.16	RE	SCION	1	0.158339
MEOX2 (regulates) ZFHX4	P50222_S155s	S155s	ENSG00000091656.19	RE	SCION	1	0.109228
MEOX2 (regulates) TGM1	P50222_S155s	S155s	ENSG00000092295.12	RE	SCION	1	0.150194
MEOX2 (regulates) EFHC1	P50222_S155s	S155s	ENSG00000096093.16	RE	SCION	1	0.129896
MEOX2 (regulates) HDAC10	P50222_S155s	S155s	ENSG00000100429.18	RE	SCION	1	0.110106
MEOX2 (regulates) TYK2	P50222_S155s	S155s	ENSG00000105397.14	RE	SCION	1	0.106966
MEOX2 (regulates) CRHR2	P50222_S155s	S155s	ENSG00000106113.19	RE	SCION	1	0.157293
MEOX2 (regulates) SEPTIN4	P50222_S155s	S155s	ENSG00000108387.16	RE	SCION	1	0.169852
MEOX2 (regulates) CLCN2	P50222_S155s	S155s	ENSG00000114859.16	RE	SCION	1	0.16975
MEOX2 (regulates) ARHGEF2	P50222_S155s	S155s	ENSG00000116584.21	RE	SCION	1	0.101795
MEOX2 (regulates) PTCH2	P50222_S155s	S155s	ENSG00000117425.14	RE	SCION	1	0.214149
MEOX2 (regulates) KBTBD7	P50222_S155s	S155s	ENSG00000120696.9	EE	SCION	11	0.118317
MEOX2 (regulates) ATP7B	P50222_S155s	S155s	ENSG00000123191.16	RE	SCION	1	0.130367
MEOX2 (regulates) ARMCX5	P50222_S155s	S155s	ENSG00000125962.16	RE	SCION	1	0.133203
MEOX2 (regulates) PLAGL2	P50222_S155s	S155s	ENSG00000126003.7	RE	SCION	1	0.133524
MEOX2 (regulates) POT1	P50222_S155s	S155s	ENSG00000128513.16	RE	SCION	1	0.228271
MEOX2 (regulates) CCDC32	P50222_S155s	S155s	ENSG00000128891.16	RE	SCION	1	0.172419
MEOX2 (regulates) ZNF141	P50222_S155s	S155s	ENSG00000131127.14	RE	SCION	1	0.100251
MEOX2 (regulates) TMEM254	P50222_S155s	S155s	ENSG00000133678.14	RE	SCION	1	0.1209
MEOX2 (regulates) ARHGEF4	P50222_S155s	S155s	ENSG00000136002.20	RE	SCION	1	0.107606
MEOX2 (regulates) CLBA1	P50222_S155s	S155s	ENSG00000140104.14	RE	SCION	1	0.166533
MEOX2 (regulates) NKD1	P50222_S155s	S155s	ENSG00000140807.7	RE	SCION	1	0.117463
MEOX2 (regulates) PIK3R1	P50222_S155s	S155s	ENSG00000145675.15	RE	SCION	1	0.131717
MEOX2 (regulates) ATG12	P50222_S155s	S155s	ENSG00000145782.13	RE	SCION	1	0.121
MEOX2 (regulates) ATM	P50222_S155s	S155s	ENSG00000149311.20	RE	SCION	1	0.108944
MEOX2 (regulates) ANKAR	P50222_S155s	S155s	ENSG00000151687.15	RE	SCION	1	0.109795
MEOX2 (regulates) PAN3	P50222_S155s	S155s	ENSG00000152520.14	RE	SCION	1	0.144257
MEOX2 (regulates) CXXC1	P50222_S155s	S155s	ENSG00000154832.16	RE	SCION	1	0.106261
MEOX2 (regulates) BAG4	P50222_S155s	S155s	ENSG00000156735.11	RE	SCION	1	0.108259
MEOX2 (regulates) DDX19B	P50222_S155s	S155s	ENSG00000157349.17	RE	SCION	1	0.124273
MEOX2 (regulates) AASDH	P50222_S155s	S155s	ENSG00000157426.14	RE	SCION	1	0.112418
MEOX2 (regulates) LY6E	P50222_S155s	S155s	ENSG00000160932.11	RE	SCION	1	0.102807
MEOX2 (regulates) KCNJ3	P50222_S155s	S155s	ENSG00000162989.5	RE	SCION	1	0.229831
MEOX2 (regulates) SMIM14	P50222_S155s	S155s	ENSG00000163683.12	RE	SCION	1	0.119672
MEOX2 (regulates) GRM2	P50222_S155s	S155s	ENSG00000164082.15	RE	SCION	1	0.136618
MEOX2 (regulates) EBF1	P50222_S155s	S155s	ENSG00000164330.17	RE	SCION	1	0.112398
MEOX2 (regulates) PCDH19	P50222_S155s	S155s	ENSG00000165194.15	RE	SCION	1	0.276093
MEOX2 (regulates) TRIM66	P50222_S155s	S155s	ENSG00000166436.17	RE	SCION	1	0.106524
MEOX2 (regulates) ZCCHC4	P50222_S155s	S155s	ENSG00000168228.16	RE	SCION	1	0.217723
MEOX2 (regulates) LRRC8D	P50222_S155s	S155s	ENSG00000171492.14	RE	SCION	1	0.11094
MEOX2 (regulates) B4GAT1	P50222_S155s	S155s	ENSG00000174684.7	RE	SCION	1	0.135669
MEOX2 (regulates) LIPT2	P50222_S155s	S155s	ENSG00000175536.7	RE	SCION	1	0.154647
MEOX2 (regulates) ZNF354C	P50222_S155s	S155s	ENSG00000177932.7	RE	SCION	1	0.163802
MEOX2 (regulates) UBA7	P50222_S155s	S155s	ENSG00000182179.13	RE	SCION	1	0.176622
MEOX2 (regulates) WASH6P	P50222_S155s	S155s	ENSG00000182484.15	RE	SCION	1	0.1776
MEOX2 (regulates) OLFML1	P50222_S155s	S155s	ENSG00000183801.8	RE	SCION	1	0.143594
MEOX2 (regulates) ZNF93	P50222_S155s	S155s	ENSG00000184635.16	RE	SCION	1	0.159764
MEOX2 (regulates) ZNF74	P50222_S155s	S155s	ENSG00000185252.19	RE	SCION	1	0.232613
MEOX2 (regulates) TNFAIP8L1	P50222_S155s	S155s	ENSG00000185361.9	RE	SCION	1	0.100403
MEOX2 (regulates) BACE1	P50222_S155s	S155s	ENSG00000186318.18	RE	SCION	1	0.107825
MEOX2 (regulates) LINC00265	P50222_S155s	S155s	ENSG00000188185.13	RE	SCION	1	0.227035
MEOX2 (regulates) FSIP2	P50222_S155s	S155s	ENSG00000188738.16	RE	SCION	1	0.225188
MEOX2 (regulates) ZNF573	P50222_S155s	S155s	ENSG00000189144.15	RE	SCION	1	0.123169
MEOX2 (regulates) MAML3	P50222_S155s	S155s	ENSG00000196782.13	RE	SCION	1	0.120595
MEOX2 (regulates) ZNF607	P50222_S155s	S155s	ENSG00000198182.13	RE	SCION	1	0.31496
MEOX2 (regulates) ASPH	P50222_S155s	S155s	ENSG00000198363.18	RE	SCION	1	0.130042
MEOX2 (regulates) INPP5B	P50222_S155s	S155s	ENSG00000204084.13	RE	SCION	1	0.164989
MEOX2 (regulates) CPNE1	P50222_S155s	S155s	ENSG00000214078.13	RE	SCION	1	0.11091
MEOX2 (regulates) SEPTIN7P2	P50222_S155s	S155s	ENSG00000214765.9	RE	SCION	1	0.203717
MEOX2 (regulates) RBM38-AS1	P50222_S155s	S155s	ENSG00000218018.4	RE	SCION	1	0.12749
MEOX2 (regulates) TMEM72-AS1	P50222_S155s	S155s	ENSG00000224812.4	RE	SCION	1	0.339014
MEOX2 (regulates) LINC01359	P50222_S155s	S155s	ENSG00000226891.9	RE	SCION	1	0.173578
MEOX2 (regulates) ENSG00000237094.12	P50222_S155s	S155s	ENSG00000237094.12	RE	SCION	1	0.10554
MEOX2 (regulates) ENSG00000239665.8	P50222_S155s	S155s	ENSG00000239665.8	RE	SCION	1	0.125208
MEOX2 (regulates) PPIL3	P50222_S155s	S155s	ENSG00000240344.9	RE	SCION	1	0.146369
MEOX2 (regulates) LINC00886	P50222_S155s	S155s	ENSG00000240875.6	RE	SCION	1	0.126983
MEOX2 (regulates) ENSG00000247903.1	P50222_S155s	S155s	ENSG00000247903.1	RE	SCION	1	0.298351
MEOX2 (regulates) ENSG00000250397.2	P50222_S155s	S155s	ENSG00000250397.2	RE	SCION	1	0.111483
MEOX2 (regulates) TAS2R20	P50222_S155s	S155s	ENSG00000255837.2	RE	SCION	1	0.141434
MEOX2 (regulates) ENSG00000259351.1	P50222_S155s	S155s	ENSG00000259351.1	RE	SCION	1	0.100028
MEOX2 (regulates) RBFADN	P50222_S155s	S155s	ENSG00000261126.7	RE	SCION	1	0.163965
MEOX2 (regulates) ENSG00000261799.1	P50222_S155s	S155s	ENSG00000261799.1	RE	SCION	1	0.268003
MEOX2 (regulates) DTX2P1-UPK3BP1-PMS2P11	P50222_S155s	S155s	ENSG00000265479.7	RE	SCION	1	0.171405
MEOX2 (regulates) ENSG00000279168.2	P50222_S155s	S155s	ENSG00000279168.2	RE	SCION	1	0.185581
MEOX2 (regulates) ENSG00000279407.1	P50222_S155s	S155s	ENSG00000279407.1	RE	SCION	1	0.120263
MEOX2 (regulates) ENSG00000280239.1	P50222_S155s	S155s	ENSG00000280239.1	RE	SCION	1	0.120826
MEOX2 (regulates) CICP14	P50222_S155s	S155s	ENSG00000281490.1	RE	SCION	1	0.157943
MEOX2 (regulates) ENSG00000283236.1	P50222_S155s	S155s	ENSG00000283236.1	RE	SCION	1	0.174242
MEOX2 (regulates) ENSG00000285589.1	P50222_S155s	S155s	ENSG00000285589.1	RE	SCION	1	0.151874
MEOX2 (regulates) ENSG00000286681.1	P50222_S155s	S155s	ENSG00000286681.1	RE	SCION	1	0.161671
HIC1 (regulates) AGK	Q14526_S313s	S313s	ENSG00000006530.18	RE	SCION	1	0.25571
HIC1 (regulates) FLT4	Q14526_S313s	S313s	ENSG00000037280.16	RE	SCION	1	0.107928
HIC1 (regulates) EIF2AK2	Q14526_S313s	S313s	ENSG00000055332.19	RE	SCION	1	0.238554
HIC1 (regulates) PLEKHH3	Q14526_S313s	S313s	ENSG00000068137.15	RE	SCION	1	0.128804
HIC1 (regulates) ZZEF1	Q14526_S313s	S313s	ENSG00000074755.15	RE	SCION	1	0.149004
HIC1 (regulates) JADE1	Q14526_S313s	S313s	ENSG00000077684.16	RE	SCION	1	0.131685
HIC1 (regulates) NLRC4	Q14526_S313s	S313s	ENSG00000091106.19	RE	SCION	1	0.104999
HIC1 (regulates) NLRP1	Q14526_S313s	S313s	ENSG00000091592.16	RE	SCION	1	0.122831
HIC1 (regulates) TLL2	Q14526_S313s	S313s	ENSG00000095587.9	RE	SCION	1	0.125715
HIC1 (regulates) HDAC10	Q14526_S313s	S313s	ENSG00000100429.18	RE	SCION	1	0.140737
HIC1 (regulates) NINL	Q14526_S313s	S313s	ENSG00000101004.15	RE	SCION	1	0.152647
HIC1 (regulates) CSTF1	Q14526_S313s	S313s	ENSG00000101138.12	RE	SCION	1	0.10897
HIC1 (regulates) MRGBP	Q14526_S313s	S313s	ENSG00000101189.7	RE	SCION	1	0.196137
HIC1 (regulates) AVL9	Q14526_S313s	S313s	ENSG00000105778.20	RE	SCION	1	0.123874
HIC1 (regulates) CRHR2	Q14526_S313s	S313s	ENSG00000106113.19	RE	SCION	1	0.100533
HIC1 (regulates) EBF3	Q14526_S313s	S313s	ENSG00000108001.16	RE	SCION	1	0.161725
HIC1 (regulates) SEPTIN4	Q14526_S313s	S313s	ENSG00000108387.16	RE	SCION	1	0.132301
HIC1 (regulates) RAI1	Q14526_S313s	S313s	ENSG00000108557.20	RE	SCION	1	0.120282
HIC1 (regulates) DHX58	Q14526_S313s	S313s	ENSG00000108771.13	RE	SCION	1	0.149691
HIC1 (regulates) DHRS7B	Q14526_S313s	S313s	ENSG00000109016.18	RE	SCION	1	0.145894
HIC1 (regulates) SEPSECS	Q14526_S313s	S313s	ENSG00000109618.13	RE	SCION	1	0.213258
HIC1 (regulates) TBX18	Q14526_S313s	S313s	ENSG00000112837.17	RE	SCION	1	0.14486
HIC1 (regulates) TENT4B	Q14526_S313s	S313s	ENSG00000121274.14	RE	SCION	1	0.103181
HIC1 (regulates) NEURL2	Q14526_S313s	S313s	ENSG00000124257.7	RE	SCION	1	0.165526
HIC1 (regulates) MIF4GD	Q14526_S237s	S237s	ENSG00000125457.15	EE	SCION	3	0.249319
HIC1 (regulates) ARMCX5	Q14526_S313s	S313s	ENSG00000125962.16	RE	SCION	1	0.193528
HIC1 (regulates) TMCC2	Q14526_S313s	S313s	ENSG00000133069.17	RE	SCION	1	0.144441
HIC1 (regulates) TMEM254	Q14526_S313s	S313s	ENSG00000133678.14	RE	SCION	1	0.117612
HIC1 (regulates) ZNF280D	Q14526_S313s	S313s	ENSG00000137871.21	RE	SCION	1	0.109532
HIC1 (regulates) TET1	Q14526_S313s	S313s	ENSG00000138336.9	RE	SCION	1	0.126707
HIC1 (regulates) NKD1	Q14526_S313s	S313s	ENSG00000140807.7	RE	SCION	1	0.10788
HIC1 (regulates) SETDB1	Q14526_S313s	S313s	ENSG00000143379.13	RE	SCION	1	0.223792
HIC1 (regulates) GATAD2B	Q14526_S313s	S313s	ENSG00000143614.10	RE	SCION	1	0.130225
HIC1 (regulates) ATM	Q14526_S313s	S313s	ENSG00000149311.20	RE	SCION	1	0.174779
HIC1 (regulates) ABCB9	Q14526_S313s	S313s	ENSG00000150967.19	RE	SCION	1	0.138201
HIC1 (regulates) ZIC1	Q14526_S313s	S313s	ENSG00000152977.10	RE	SCION	1	0.144772
HIC1 (regulates) LSM11	Q14526_S313s	S313s	ENSG00000155858.6	RE	SCION	1	0.105695
HIC1 (regulates) FBRS	Q14526_S313s	S313s	ENSG00000156860.16	RE	SCION	1	0.191327
HIC1 (regulates) AASDH	Q14526_S313s	S313s	ENSG00000157426.14	RE	SCION	1	0.138055
HIC1 (regulates) LY6E	Q14526_S313s	S313s	ENSG00000160932.11	RE	SCION	1	0.136303
HIC1 (regulates) LRP5	Q14526_S313s	S313s	ENSG00000162337.12	RE	SCION	1	0.237992
HIC1 (regulates) VANGL2	Q14526_S313s	S313s	ENSG00000162738.6	RE	SCION	1	0.152218
HIC1 (regulates) EBF1	Q14526_S313s	S313s	ENSG00000164330.17	RE	SCION	1	0.148547
HIC1 (regulates) FREM1	Q14526_S313s	S313s	ENSG00000164946.20	RE	SCION	1	0.166456
HIC1 (regulates) PCDH19	Q14526_S313s	S313s	ENSG00000165194.15	RE	SCION	1	0.254319
HIC1 (regulates) ZNF701	Q14526_S313s	S313s	ENSG00000167562.14	RE	SCION	1	0.142592
HIC1 (regulates) TMEM88	Q14526_S313s	S313s	ENSG00000167874.7	RE	SCION	1	0.129221
HIC1 (regulates) DDIT4	Q14526_S313s	S313s	ENSG00000168209.6	RE	SCION	1	0.123748
HIC1 (regulates) IRF2	Q14526_S313s	S313s	ENSG00000168310.11	RE	SCION	1	0.189035
HIC1 (regulates) LRRC8D	Q14526_S313s	S313s	ENSG00000171492.14	RE	SCION	1	0.326169
HIC1 (regulates) RNF26	Q14526_S313s	S313s	ENSG00000173456.5	RE	SCION	1	0.28137
HIC1 (regulates) YPEL2	Q14526_S313s	S313s	ENSG00000175155.11	RE	SCION	1	0.193025
HIC1 (regulates) FAM182B	Q14526_S313s	S313s	ENSG00000175170.16	RE	SCION	1	0.144836
HIC1 (regulates) LIPT2	Q14526_S313s	S313s	ENSG00000175536.7	RE	SCION	1	0.125689
HIC1 (regulates) DENND2C	Q14526_S313s	S313s	ENSG00000175984.15	RE	SCION	1	0.101923
HIC1 (regulates) AMIGO3	Q14526_S313s	S313s	ENSG00000176020.9	RE	SCION	1	0.268403
HIC1 (regulates) WASH6P	Q14526_S313s	S313s	ENSG00000182484.15_PAR_Y	RE	SCION	1	0.452142
HIC1 (regulates) ZNF93	Q14526_S313s	S313s	ENSG00000184635.16	RE	SCION	1	0.105774
HIC1 (regulates) JAG2	Q14526_S313s	S313s	ENSG00000184916.9	RE	SCION	1	0.15915
HIC1 (regulates) PGBD2	Q14526_S313s	S313s	ENSG00000185220.12	RE	SCION	1	0.183037
HIC1 (regulates) GP1BA	Q14526_S313s	S313s	ENSG00000185245.9	RE	SCION	1	0.123789
HIC1 (regulates) ZNRF1	Q14526_S313s	S313s	ENSG00000186187.12	RE	SCION	1	0.119587
HIC1 (regulates) ISG15	Q14526_S313s	S313s	ENSG00000187608.10	RE	SCION	1	0.171356
HIC1 (regulates) PEAR1	Q14526_S313s	S313s	ENSG00000187800.14	RE	SCION	1	0.133999
HIC1 (regulates) TMEM63A	Q14526_S313s	S313s	ENSG00000196187.12	RE	SCION	1	0.126577
HIC1 (regulates) ZNF107	Q14526_S313s	S313s	ENSG00000196247.13	RE	SCION	1	0.111378
HIC1 (regulates) MAML3	Q14526_S313s	S313s	ENSG00000196782.13	RE	SCION	1	0.14066
HIC1 (regulates) ZBTB14	Q14526_S313s	S313s	ENSG00000198081.11	RE	SCION	1	0.151175
HIC1 (regulates) FAN1	Q14526_S313s	S313s	ENSG00000198690.10	RE	SCION	1	0.104031
HIC1 (regulates) RBM38-AS1	Q14526_S313s	S313s	ENSG00000218018.4	RE	SCION	1	0.141665
HIC1 (regulates) FAM228B	Q14526_S313s	S313s	ENSG00000219626.9	RE	SCION	1	0.13241
HIC1 (regulates) TMEM72-AS1	Q14526_S313s	S313s	ENSG00000224812.4	RE	SCION	1	0.172365
HIC1 (regulates) ENSG00000226281.5	Q14526_S313s	S313s	ENSG00000226281.5	RE	SCION	1	0.143312
HIC1 (regulates) LINC01001	Q14526_S313s	S313s	ENSG00000230724.9	RE	SCION	1	0.135199
HIC1 (regulates) TRHDE-AS1	Q14526_S313s	S313s	ENSG00000236333.4	RE	SCION	1	0.148214
HIC1 (regulates) ENSG00000237094.12	Q14526_S313s	S313s	ENSG00000237094.12	RE	SCION	1	0.141291
HIC1 (regulates) GOLGA2P5	Q14526_S313s	S313s	ENSG00000238105.7	RE	SCION	1	0.126324
HIC1 (regulates) AMACR	Q14526_S313s	S313s	ENSG00000242110.8	RE	SCION	1	0.113139
HIC1 (regulates) ENSG00000261819.1	Q14526_S313s	S313s	ENSG00000261819.1	RE	SCION	1	0.132436
HIC1 (regulates) TXNIP	Q14526_S313s	S313s	ENSG00000265972.6	RE	SCION	1	0.245362
HIC1 (regulates) ENSG00000269982.1	Q14526_S313s	S313s	ENSG00000269982.1	RE	SCION	1	0.19031
HIC1 (regulates) ENSG00000271452.1	Q14526_S313s	S313s	ENSG00000271452.1	RE	SCION	1	0.141698
HIC1 (regulates) ADRA2B	Q14526_S313s	S313s	ENSG00000274286.2	RE	SCION	1	0.177318
HIC1 (regulates) ENSG00000278737.1	Q14526_S313s	S313s	ENSG00000278737.1	RE	SCION	1	0.108641
HIC1 (regulates) FAM238C	Q14526_S313s	S313s	ENSG00000283709.1	RE	SCION	1	0.304704
HIC1 (regulates) ENSG00000285589.1	Q14526_S313s	S313s	ENSG00000285589.1	RE	SCION	1	0.107171
HIC1 (regulates) ENSG00000288871.1	Q14526_S313s	S313s	ENSG00000288871.1	RE	SCION	1	0.112702
HIC1 (regulates) ENSG00000289371.1	Q14526_S313s	S313s	ENSG00000289371.1	RE	SCION	1	0.117816
HIC1 (regulates) PDK2	Q14526_S237s	S237s	ENSG00000005882.12	RE	SCION	2	0.154695
HIC1 (regulates) MAT2B	Q14526_S237s	S237s	ENSG00000038274.17	RE	SCION	2	0.175965
HIC1 (regulates) HERPUD1	Q14526_S237s	S237s	ENSG00000051108.15	RE	SCION	2	0.151989
HIC1 (regulates) ACAA1	Q14526_S237s	S237s	ENSG00000060971.19	RE	SCION	2	0.110616
HIC1 (regulates) PRKCQ	Q14526_S237s	S237s	ENSG00000065675.16	RE	SCION	2	0.231193
HIC1 (regulates) NUCKS1	Q14526_S237s	S237s	ENSG00000069275.13	RE	SCION	2	0.12347
HIC1 (regulates) SEC31B	Q14526_S237s	S237s	ENSG00000075826.17	RE	SCION	2	0.444459
HIC1 (regulates) FDFT1	Q14526_S237s	S237s	ENSG00000079459.13	RE	SCION	2	0.117096
HIC1 (regulates) KIF22	Q14526_S237s	S237s	ENSG00000079616.14	RE	SCION	2	0.110585
HIC1 (regulates) BCKDHB	Q14526_S237s	S237s	ENSG00000083123.15	RE	SCION	2	0.121618
HIC1 (regulates) SLC4A11	Q14526_S237s	S237s	ENSG00000088836.14	RE	SCION	2	0.147096
HIC1 (regulates) KIZ	Q14526_S237s	S237s	ENSG00000088970.16	RE	SCION	2	0.125677
HIC1 (regulates) YPEL3	Q14526_S237s	S237s	ENSG00000090238.12	RE	SCION	2	0.228373
HIC1 (regulates) CIRBP	Q14526_S237s	S237s	ENSG00000099622.14	RE	SCION	2	0.100376
HIC1 (regulates) YPEL1	Q14526_S237s	S237s	ENSG00000100027.17	RE	SCION	2	0.12186
HIC1 (regulates) MCM5	Q14526_S237s	S237s	ENSG00000100297.16	RE	SCION	2	0.160818
HIC1 (regulates) CBX7	Q14526_S237s	S237s	ENSG00000100307.13	RE	SCION	2	0.133132
HIC1 (regulates) FAM118A	Q14526_S237s	S237s	ENSG00000100376.12	RE	SCION	2	0.165472
HIC1 (regulates) TRPC4AP	Q14526_S237s	S237s	ENSG00000100991.12	RE	SCION	2	0.18512
HIC1 (regulates) TBC1D17	Q14526_S237s	S237s	ENSG00000104946.14	RE	SCION	2	0.206214
HIC1 (regulates) HNRNPUL1	Q14526_S237s	S237s	ENSG00000105323.18	RE	SCION	2	0.165239
HIC1 (regulates) TMEM245	Q14526_S237s	S237s	ENSG00000106771.13	RE	SCION	2	0.188864
HIC1 (regulates) CPEB3	Q14526_S237s	S237s	ENSG00000107864.15	RE	SCION	2	0.126148
HIC1 (regulates) EZH1	Q14526_S237s	S237s	ENSG00000108799.13	RE	SCION	2	0.175576
HIC1 (regulates) UBE4A	Q14526_S237s	S237s	ENSG00000110344.10	RE	SCION	2	0.153837
HIC1 (regulates) CLK4	Q14526_S237s	S237s	ENSG00000113240.14	RE	SCION	2	0.109024
HIC1 (regulates) TFDP2	Q14526_S237s	S237s	ENSG00000114126.18	RE	SCION	2	0.129473
HIC1 (regulates) OPRD1	Q14526_S237s	S237s	ENSG00000116329.12	RE	SCION	2	0.203129
HIC1 (regulates) AMPD1	Q14526_S237s	S237s	ENSG00000116748.22	RE	SCION	2	0.128589
HIC1 (regulates) ACOT2	Q14526_S237s	S237s	ENSG00000119673.16	RE	SCION	2	0.125896
HIC1 (regulates) TTC21B	Q14526_S237s	S237s	ENSG00000123607.16	RE	SCION	2	0.140244
HIC1 (regulates) PLA2G12A	Q14526_S237s	S237s	ENSG00000123739.11	RE	SCION	2	0.275883
HIC1 (regulates) MPST	Q14526_S237s	S237s	ENSG00000128309.17	RE	SCION	2	0.102097
HIC1 (regulates) ART1	Q14526_S237s	S237s	ENSG00000129744.3	RE	SCION	2	0.256395
HIC1 (regulates) CHRNA10	Q14526_S237s	S237s	ENSG00000129749.3	RE	SCION	2	0.23565
HIC1 (regulates) DPP6	Q14526_S237s	S237s	ENSG00000130226.17	RE	SCION	2	0.131989
HIC1 (regulates) DCAF8	Q14526_S237s	S237s	ENSG00000132716.19	RE	SCION	2	0.21528
HIC1 (regulates) IGHMBP2	Q14526_S237s	S237s	ENSG00000132740.10	RE	SCION	2	0.103632
HIC1 (regulates) KL	Q14526_S237s	S237s	ENSG00000133116.8	RE	SCION	2	0.101717
HIC1 (regulates) BIVM	Q14526_S237s	S237s	ENSG00000134897.14	RE	SCION	2	0.122999
HIC1 (regulates) CYP27A1	Q14526_S237s	S237s	ENSG00000135929.9	RE	SCION	2	0.106458
HIC1 (regulates) IREB2	Q14526_S237s	S237s	ENSG00000136381.13	RE	SCION	2	0.140025
HIC1 (regulates) SECISBP2L	Q14526_S237s	S237s	ENSG00000138593.9	RE	SCION	2	0.168169
HIC1 (regulates) KIAA1109	Q14526_S237s	S237s	ENSG00000138688.17	RE	SCION	2	0.125129
HIC1 (regulates) LGR5	Q14526_S237s	S237s	ENSG00000139292.13	RE	SCION	2	0.123613
HIC1 (regulates) SMARCC2	Q14526_S237s	S237s	ENSG00000139613.12	RE	SCION	2	0.126679
HIC1 (regulates) SGSM2	Q14526_S237s	S237s	ENSG00000141258.13	RE	SCION	2	0.147565
HIC1 (regulates) SELENBP1	Q14526_S237s	S237s	ENSG00000143416.21	RE	SCION	2	0.119497
HIC1 (regulates) SOX13	Q14526_S237s	S237s	ENSG00000143842.15	RE	SCION	2	0.107592
HIC1 (regulates) DUSP11	Q14526_S237s	S237s	ENSG00000144048.10	RE	SCION	2	0.114876
HIC1 (regulates) AFAP1L1	Q14526_S237s	S237s	ENSG00000157510.14	RE	SCION	2	0.106009
HIC1 (regulates) WIPI2	Q14526_S237s	S237s	ENSG00000157954.15	RE	SCION	2	0.138253
HIC1 (regulates) WDR90	Q14526_S237s	S237s	ENSG00000161996.19	RE	SCION	2	0.12062
HIC1 (regulates) ZNF496	Q14526_S237s	S237s	ENSG00000162714.13	RE	SCION	2	0.168192
HIC1 (regulates) MTMR14	Q14526_S237s	S237s	ENSG00000163719.20	RE	SCION	2	0.10707
HIC1 (regulates) FYCO1	Q14526_S237s	S237s	ENSG00000163820.16	RE	SCION	2	0.280835
HIC1 (regulates) SUN1	Q14526_S237s	S237s	ENSG00000164828.18	RE	SCION	2	0.112339
HIC1 (regulates) MARCHF8	Q14526_S237s	S237s	ENSG00000165406.16	RE	SCION	2	0.186885
HIC1 (regulates) JCAD	Q14526_S237s	S237s	ENSG00000165757.9	RE	SCION	2	0.138197
HIC1 (regulates) GPT2	Q14526_S237s	S237s	ENSG00000166123.14	RE	SCION	2	0.222835
HIC1 (regulates) CHAF1A	Q14526_S237s	S237s	ENSG00000167670.16	RE	SCION	2	0.231108
HIC1 (regulates) VAMP5	Q14526_S237s	S237s	ENSG00000168899.5	RE	SCION	2	0.139282
HIC1 (regulates) NUDCD2	Q14526_S237s	S237s	ENSG00000170584.11	RE	SCION	2	0.128446
HIC1 (regulates) GATM	Q14526_S237s	S237s	ENSG00000171766.17	RE	SCION	2	0.164309
HIC1 (regulates) HCFC1	Q14526_S237s	S237s	ENSG00000172534.14	RE	SCION	2	0.120449
HIC1 (regulates) WASHC2C	Q14526_S237s	S237s	ENSG00000172661.20	RE	SCION	2	0.166879
HIC1 (regulates) PARP15	Q14526_S237s	S237s	ENSG00000173200.13	RE	SCION	2	0.175456
HIC1 (regulates) CTSF	Q14526_S237s	S237s	ENSG00000174080.12	RE	SCION	2	0.292282
HIC1 (regulates) PHYHD1	Q14526_S237s	S237s	ENSG00000175287.19	RE	SCION	2	0.222701
HIC1 (regulates) ZNF25	Q14526_S237s	S237s	ENSG00000175395.16	RE	SCION	2	0.183217
HIC1 (regulates) SGF29	Q14526_S237s	S237s	ENSG00000176476.9	EE	SCION	3	0.258769
HIC1 (regulates) GNG7	Q14526_S237s	S237s	ENSG00000176533.13	RE	SCION	2	0.1498
HIC1 (regulates) VSIG10	Q14526_S237s	S237s	ENSG00000176834.14	RE	SCION	2	0.185465
HIC1 (regulates) FAM220A	Q14526_S237s	S237s	ENSG00000178397.13	RE	SCION	2	0.112261
HIC1 (regulates) OAZ2	Q14526_S237s	S237s	ENSG00000180304.14	RE	SCION	2	0.119094
HIC1 (regulates) DHTKD1	Q14526_S237s	S237s	ENSG00000181192.12	RE	SCION	2	0.147589
HIC1 (regulates) ACSM5	Q14526_S237s	S237s	ENSG00000183549.10	RE	SCION	2	0.100497
HIC1 (regulates) UTY	Q14526_S237s	S237s	ENSG00000183878.16	RE	SCION	2	0.131737
HIC1 (regulates) CLDN5	Q14526_S237s	S237s	ENSG00000184113.10	RE	SCION	2	0.103026
HIC1 (regulates) PCYT2	Q14526_S237s	S237s	ENSG00000185813.11	RE	SCION	2	0.289457
HIC1 (regulates) PTCH1	Q14526_S237s	S237s	ENSG00000185920.18	RE	SCION	2	0.124886
HIC1 (regulates) RGS9BP	Q14526_S237s	S237s	ENSG00000186326.4	RE	SCION	2	0.168846
HIC1 (regulates) NPIPP1	Q14526_S237s	S237s	ENSG00000188599.17	RE	SCION	2	0.122405
HIC1 (regulates) LRRK2	Q14526_S237s	S237s	ENSG00000188906.17	RE	SCION	2	0.104899
HIC1 (regulates) SGTB	Q14526_S237s	S237s	ENSG00000197860.10	RE	SCION	2	0.10943
HIC1 (regulates) CALM1	Q14526_S237s	S237s	ENSG00000198668.14	RE	SCION	2	0.145466
HIC1 (regulates) PCMTD2	Q14526_S237s	S237s	ENSG00000203880.12	RE	SCION	2	0.138266
HIC1 (regulates) SLC48A1	Q14526_S237s	S237s	ENSG00000211584.14	RE	SCION	2	0.15647
HIC1 (regulates) HEXA	Q14526_S237s	S237s	ENSG00000213614.11	RE	SCION	2	0.107948
HIC1 (regulates) TNFRSF25	Q14526_S237s	S237s	ENSG00000215788.11	RE	SCION	2	0.181864
HIC1 (regulates) ACVR2B-AS1	Q14526_S237s	S237s	ENSG00000229589.1	RE	SCION	2	0.124042
HIC1 (regulates) LINC01750	Q14526_S237s	S237s	ENSG00000231437.3	RE	SCION	2	0.11692
HIC1 (regulates) ENSG00000243302.3	Q14526_S237s	S237s	ENSG00000243302.3	RE	SCION	2	0.128347
HIC1 (regulates) ENSG00000253389.2	Q14526_S237s	S237s	ENSG00000253389.2	RE	SCION	2	0.122064
HIC1 (regulates) TBC1D3E	Q14526_S237s	S237s	ENSG00000278599.6	RE	SCION	2	0.112434
HIC1 (regulates) ENSG00000289071.1	Q14526_S237s	S237s	ENSG00000289071.1	RE	SCION	2	0.157671
SP4 (regulates) METTL13	Q02446_S46s	S46s	ENSG00000010165.20	RE	SCION	1	0.130336
SP4 (regulates) FLT4	Q02446_S46s	S46s	ENSG00000037280.16	RE	SCION	1	0.258608
SP4 (regulates) JADE2	Q02446_S46s	S46s	ENSG00000043143.22	RE	SCION	1	0.203049
SP4 (regulates) KDM4A	Q02446_S46s	S46s	ENSG00000066135.13	RE	SCION	1	0.113912
SP4 (regulates) SRBD1	Q02446_S46s	S46s	ENSG00000068784.13	RE	SCION	1	0.133684
SP4 (regulates) IFT80	Q02446_S46s	S46s	ENSG00000068885.15	RE	SCION	1	0.184379
SP4 (regulates) TUBE1	Q02446_S46s	S46s	ENSG00000074935.14	RE	SCION	1	0.10649
SP4 (regulates) NUP37	Q02446_S46s	S46s	ENSG00000075188.9	RE	SCION	1	0.139158
SP4 (regulates) GNAO1	Q02446_S46s	S46s	ENSG00000087258.16	RE	SCION	1	0.104682
SP4 (regulates) NLRP1	Q02446_S46s	S46s	ENSG00000091592.16	RE	SCION	1	0.109421
SP4 (regulates) TGM1	Q02446_S46s	S46s	ENSG00000092295.12	RE	SCION	1	0.107934
SP4 (regulates) SUSD2	Q02446_S46s	S46s	ENSG00000099994.11	RE	SCION	1	0.125106
SP4 (regulates) TOP3B	Q02446_S46s	S46s	ENSG00000100038.20	RE	SCION	1	0.110317
SP4 (regulates) CCDC134	Q02446_S46s	S46s	ENSG00000100147.14	RE	SCION	1	0.12658
SP4 (regulates) HDAC10	Q02446_S46s	S46s	ENSG00000100429.18	RE	SCION	1	0.242147
SP4 (regulates) DAAM1	Q02446_S46s	S46s	ENSG00000100592.16	RE	SCION	1	0.124534
SP4 (regulates) VRK1	Q02446_S46s	S46s	ENSG00000100749.9	EE	SCION	9	0.251449
SP4 (regulates) MRGBP	Q02446_S46s	S46s	ENSG00000101189.7	RE	SCION	1	0.103091
SP4 (regulates) CDADC1	Q02446_S46s	S46s	ENSG00000102543.14	RE	SCION	1	0.133326
SP4 (regulates) KAT8	Q02446_S46s	S46s	ENSG00000103510.20	RE	SCION	1	0.193364
SP4 (regulates) CRHR2	Q02446_S46s	S46s	ENSG00000106113.19	RE	SCION	1	0.160622
SP4 (regulates) RAI1	Q02446_S46s	S46s	ENSG00000108557.20	RE	SCION	1	0.305571
SP4 (regulates) SMARCD2	Q02446_S46s	S46s	ENSG00000108604.17	RE	SCION	1	0.106106
SP4 (regulates) SEPSECS	Q02446_S46s	S46s	ENSG00000109618.13	RE	SCION	1	0.102946
SP4 (regulates) MED23	Q02446_S46s	S46s	ENSG00000112282.18	RE	SCION	1	0.205853
SP4 (regulates) PTBP2	Q02446_S46s	S46s	ENSG00000117569.19	RE	SCION	1	0.11333
SP4 (regulates) ZBTB45	Q02446_S46s	S46s	ENSG00000119574.13	RE	SCION	1	0.115902
SP4 (regulates) KBTBD7	Q02446_S46s	S46s	ENSG00000120696.9	RE	SCION	1	0.164836
SP4 (regulates) PPP4R1L	Q02446_S46s	S46s	ENSG00000124224.18	RE	SCION	1	0.248463
SP4 (regulates) XRCC3	Q02446_S46s	S46s	ENSG00000126215.14	RE	SCION	1	0.152352
SP4 (regulates) POT1	Q02446_S46s	S46s	ENSG00000128513.16	RE	SCION	1	0.118981
SP4 (regulates) TMEM254	Q02446_S46s	S46s	ENSG00000133678.14	RE	SCION	1	0.163335
SP4 (regulates) CEP162	Q02446_S46s	S46s	ENSG00000135315.12	RE	SCION	1	0.199048
SP4 (regulates) SAP130	Q02446_S46s	S46s	ENSG00000136715.19	RE	SCION	1	0.149504
SP4 (regulates) DENND4C	Q02446_S46s	S46s	ENSG00000137145.21	RE	SCION	1	0.141415
SP4 (regulates) ZNF280D	Q02446_S46s	S46s	ENSG00000137871.21	RE	SCION	1	0.162157
SP4 (regulates) POU2F1	Q02446_S46s	S46s	ENSG00000143190.23	RE	SCION	1	0.108722
SP4 (regulates) LSP1P4	Q02446_S46s	S46s	ENSG00000143429.11	RE	SCION	1	0.146021
SP4 (regulates) TERF1	Q02446_S46s	S46s	ENSG00000147601.15	RE	SCION	1	0.187205
SP4 (regulates) TCF7L2	Q02446_S46s	S46s	ENSG00000148737.17	RE	SCION	1	0.189478
SP4 (regulates) ATM	Q02446_S46s	S46s	ENSG00000149311.20	RE	SCION	1	0.136722
SP4 (regulates) TIRAP	Q02446_S46s	S46s	ENSG00000150455.14	RE	SCION	1	0.101447
SP4 (regulates) ZIC1	Q02446_S46s	S46s	ENSG00000152977.10	RE	SCION	1	0.105807
SP4 (regulates) CETN3	Q02446_S46s	S46s	ENSG00000153140.9	RE	SCION	1	0.187094
SP4 (regulates) AASDH	Q02446_S46s	S46s	ENSG00000157426.14	RE	SCION	1	0.201444
SP4 (regulates) FAM131B	Q02446_S46s	S46s	ENSG00000159784.18	RE	SCION	1	0.176361
SP4 (regulates) IGSF8	Q02446_S46s	S46s	ENSG00000162729.14	RE	SCION	1	0.149614
SP4 (regulates) VANGL2	Q02446_S46s	S46s	ENSG00000162738.6	RE	SCION	1	0.127459
SP4 (regulates) GRM2	Q02446_S46s	S46s	ENSG00000164082.15	RE	SCION	1	0.131429
SP4 (regulates) ABCA1	Q02446_S46s	S46s	ENSG00000165029.17	RE	SCION	1	0.107404
SP4 (regulates) PLEKHF1	Q02446_S46s	S46s	ENSG00000166289.6	RE	SCION	1	0.224626
SP4 (regulates) DDIT4	Q02446_S46s	S46s	ENSG00000168209.6	RE	SCION	1	0.266866
SP4 (regulates) IRF2	Q02446_S46s	S46s	ENSG00000168310.11	RE	SCION	1	0.124553
SP4 (regulates) UPF3A	Q02446_S46s	S46s	ENSG00000169062.15	RE	SCION	1	0.329065
SP4 (regulates) SNUPN	Q02446_S46s	S46s	ENSG00000169371.14	RE	SCION	1	0.141261
SP4 (regulates) KRCC1	Q02446_S46s	S46s	ENSG00000172086.9	RE	SCION	1	0.101157
SP4 (regulates) RAD9A	Q02446_S46s	S46s	ENSG00000172613.8	RE	SCION	1	0.158391
SP4 (regulates) PHF8	Q02446_S46s	S46s	ENSG00000172943.21	RE	SCION	1	0.20339
SP4 (regulates) PPP1R3B	Q02446_S46s	S46s	ENSG00000173281.5	RE	SCION	1	0.169478
SP4 (regulates) SLC29A2	Q02446_S46s	S46s	ENSG00000174669.12	RE	SCION	1	0.201377
SP4 (regulates) ZNF519	Q02446_S46s	S46s	ENSG00000175322.12	RE	SCION	1	0.161593
SP4 (regulates) AMIGO3	Q02446_S46s	S46s	ENSG00000176020.9	RE	SCION	1	0.236279
SP4 (regulates) CRACR2B	Q02446_S46s	S46s	ENSG00000177685.17	RE	SCION	1	0.169087
SP4 (regulates) ZNF354C	Q02446_S46s	S46s	ENSG00000177932.7	RE	SCION	1	0.222695
SP4 (regulates) LINC00174	Q02446_S46s	S46s	ENSG00000179406.9	RE	SCION	1	0.107811
SP4 (regulates) CCDC66	Q02446_S46s	S46s	ENSG00000180376.17	RE	SCION	1	0.34098
SP4 (regulates) TRAIP	Q02446_S46s	S46s	ENSG00000183763.9	RE	SCION	1	0.173424
SP4 (regulates) OLFML1	Q02446_S46s	S46s	ENSG00000183801.8	RE	SCION	1	0.102275
SP4 (regulates) JAG2	Q02446_S46s	S46s	ENSG00000184916.9	RE	SCION	1	0.14078
SP4 (regulates) PRPF39	Q02446_S46s	S46s	ENSG00000185246.18	RE	SCION	1	0.179319
SP4 (regulates) BACE1	Q02446_S46s	S46s	ENSG00000186318.18	RE	SCION	1	0.137209
SP4 (regulates) PEAR1	Q02446_S46s	S46s	ENSG00000187800.14	RE	SCION	1	0.125674
SP4 (regulates) ZC3H6	Q02446_S46s	S46s	ENSG00000188177.14	RE	SCION	1	0.101434
SP4 (regulates) FSIP2	Q02446_S46s	S46s	ENSG00000188738.16	RE	SCION	1	0.102601
SP4 (regulates) ZNF573	Q02446_S46s	S46s	ENSG00000189144.15	RE	SCION	1	0.112599
SP4 (regulates) ZNF780A	Q02446_S46s	S46s	ENSG00000197782.15	RE	SCION	1	0.128292
SP4 (regulates) ZNF607	Q02446_S46s	S46s	ENSG00000198182.13	RE	SCION	1	0.141774
SP4 (regulates) ZNF334	Q02446_S46s	S46s	ENSG00000198185.12	RE	SCION	1	0.102939
SP4 (regulates) LRIG2	Q02446_S46s	S46s	ENSG00000198799.12	RE	SCION	1	0.121726
SP4 (regulates) EHMT2	Q02446_S46s	S46s	ENSG00000204371.11	RE	SCION	1	0.100929
SP4 (regulates) CPNE1	Q02446_S46s	S46s	ENSG00000214078.13	RE	SCION	1	0.116195
SP4 (regulates) RBM38-AS1	Q02446_S46s	S46s	ENSG00000218018.4	RE	SCION	1	0.152142
SP4 (regulates) FAM228B	Q02446_S46s	S46s	ENSG00000219626.9	RE	SCION	1	0.240791
SP4 (regulates) TP73-AS1	Q02446_S46s	S46s	ENSG00000227372.12	RE	SCION	1	0.109588
SP4 (regulates) LINC01001	Q02446_S46s	S46s	ENSG00000230724.9	RE	SCION	1	0.134969
SP4 (regulates) FAM215B	Q02446_S46s	S46s	ENSG00000232300.1	RE	SCION	1	0.139983
SP4 (regulates) MIR600HG	Q02446_S46s	S46s	ENSG00000236901.6	RE	SCION	1	0.232025
SP4 (regulates) ENSG00000237094.12	Q02446_S46s	S46s	ENSG00000237094.12	RE	SCION	1	0.130255
SP4 (regulates) ENSG00000239665.8	Q02446_S46s	S46s	ENSG00000239665.8	RE	SCION	1	0.149825
SP4 (regulates) EGFL8	Q02446_S46s	S46s	ENSG00000241404.7	RE	SCION	1	0.18351
SP4 (regulates) STARD4-AS1	Q02446_S46s	S46s	ENSG00000246859.3	RE	SCION	1	0.18138
SP4 (regulates) ENSG00000247903.1	Q02446_S46s	S46s	ENSG00000247903.1	RE	SCION	1	0.432678
SP4 (regulates) ENSG00000248015.7	Q02446_S46s	S46s	ENSG00000248015.7	RE	SCION	1	0.258861
SP4 (regulates) ZNF436-AS1	Q02446_S46s	S46s	ENSG00000249087.8	RE	SCION	1	0.13995
SP4 (regulates) ENSG00000250397.2	Q02446_S46s	S46s	ENSG00000250397.2	RE	SCION	1	0.198549
SP4 (regulates) ENSG00000257176.3	Q02446_S46s	S46s	ENSG00000257176.3	RE	SCION	1	0.19592
SP4 (regulates) ENSG00000259351.1	Q02446_S46s	S46s	ENSG00000259351.1	RE	SCION	1	0.145024
SP4 (regulates) ENSG00000259959.1	Q02446_S46s	S46s	ENSG00000259959.1	RE	SCION	1	0.144319
SP4 (regulates) RBFADN	Q02446_S46s	S46s	ENSG00000261126.7	RE	SCION	1	0.100718
SP4 (regulates) ENSG00000261819.1	Q02446_S46s	S46s	ENSG00000261819.1	RE	SCION	1	0.190328
SP4 (regulates) ENSG00000262160.1	Q02446_S46s	S46s	ENSG00000262160.1	RE	SCION	1	0.157965
SP4 (regulates) ROCK1P1	Q02446_S46s	S46s	ENSG00000263006.7	RE	SCION	1	0.126398
SP4 (regulates) DTX2P1-UPK3BP1-PMS2P11	Q02446_S46s	S46s	ENSG00000265479.7	RE	SCION	1	0.120883
SP4 (regulates) STRADA	Q02446_S46s	S46s	ENSG00000266173.7	RE	SCION	1	0.106123
SP4 (regulates) ZNF571-AS1	Q02446_S46s	S46s	ENSG00000267470.6	RE	SCION	1	0.132159
SP4 (regulates) GTF2IP13	Q02446_S46s	S46s	ENSG00000272556.3	RE	SCION	1	0.134618
SP4 (regulates) ADRA2B	Q02446_S46s	S46s	ENSG00000274286.2	RE	SCION	1	0.250598
SP4 (regulates) ENSG00000279159.1	Q02446_S46s	S46s	ENSG00000279159.1	RE	SCION	1	0.171261
SP4 (regulates) ENSG00000279407.1	Q02446_S46s	S46s	ENSG00000279407.1	RE	SCION	1	0.109827
SP4 (regulates) ENSG00000279700.1	Q02446_S46s	S46s	ENSG00000279700.1	RE	SCION	1	0.19426
SP4 (regulates) CICP14	Q02446_S46s	S46s	ENSG00000281490.1	RE	SCION	1	0.102406
SP4 (regulates) ENSG00000283189.2	Q02446_S46s	S46s	ENSG00000283189.2	RE	SCION	1	0.22801
SP4 (regulates) ENSG00000283236.1	Q02446_S46s	S46s	ENSG00000283236.1	RE	SCION	1	0.3838
SP4 (regulates) ENSG00000285589.1	Q02446_S46s	S46s	ENSG00000285589.1	RE	SCION	1	0.122527
SP4 (regulates) ENSG00000285728.2	Q02446_S46s	S46s	ENSG00000285728.2	RE	SCION	1	0.387131
SP4 (regulates) ENSG00000288022.1	Q02446_S46s	S46s	ENSG00000288022.1	RE	SCION	1	0.12472
ERG (regulates) FLT4	P11308_S81s	S81s	ENSG00000037280.16	EE	SCION	8	0.19316
ERG (regulates) ERCC8	P11308_S81s	S81s	ENSG00000049167.16	RE	SCION	1	0.179923
ERG (regulates) EIF2AK2	P11308_S81s	S81s	ENSG00000055332.19	RE	SCION	1	0.144163
ERG (regulates) MTA3	P11308_S81s	S81s	ENSG00000057935.14	RE	SCION	1	0.107128
ERG (regulates) PPP1R13B	P11308_S81s	S81s	ENSG00000088808.18	RE	SCION	1	0.224519
ERG (regulates) NLRP1	P11308_S81s	S81s	ENSG00000091592.16	RE	SCION	1	0.192539
ERG (regulates) MFSD11	P11308_S81s	S81s	ENSG00000092931.12	RE	SCION	1	0.103395
ERG (regulates) TOP3B	P11308_S81s	S81s	ENSG00000100038.20	RE	SCION	1	0.136945
ERG (regulates) CCDC134	P11308_S81s	S81s	ENSG00000100147.14	RE	SCION	1	0.139613
ERG (regulates) CSTF1	P11308_S81s	S81s	ENSG00000101138.12	RE	SCION	1	0.130229
ERG (regulates) POLI	P11308_S81s	S81s	ENSG00000101751.11	RE	SCION	1	0.146794
ERG (regulates) CDADC1	P11308_S81s	S81s	ENSG00000102543.14	RE	SCION	1	0.119909
ERG (regulates) SEPSECS	P11308_S81s	S81s	ENSG00000109618.13	RE	SCION	1	0.225035
ERG (regulates) MED23	P11308_S81s	S81s	ENSG00000112282.18	RE	SCION	1	0.128323
ERG (regulates) PPP4R1L	P11308_S81s	S81s	ENSG00000124224.18	RE	SCION	1	0.121082
ERG (regulates) MYO5C	P11308_S81s	S81s	ENSG00000128833.13	RE	SCION	1	0.12675
ERG (regulates) CEP162	P11308_S81s	S81s	ENSG00000135315.12	RE	SCION	1	0.237301
ERG (regulates) TIRAP	P11308_S81s	S81s	ENSG00000150455.14	RE	SCION	1	0.126121
ERG (regulates) ABCB9	P11308_S81s	S81s	ENSG00000150967.19	RE	SCION	1	0.109939
ERG (regulates) PAN3	P11308_S81s	S81s	ENSG00000152520.14	RE	SCION	1	0.335284
ERG (regulates) DDX19B	P11308_S81s	S81s	ENSG00000157349.17	RE	SCION	1	0.121753
ERG (regulates) ABHD6	P11308_S81s	S81s	ENSG00000163686.15	RE	SCION	1	0.157657
ERG (regulates) PCDH19	P11308_S81s	S81s	ENSG00000165194.15	RE	SCION	1	0.149343
ERG (regulates) CCDC186	P11308_S81s	S81s	ENSG00000165813.20	RE	SCION	1	0.135964
ERG (regulates) ZCCHC4	P11308_S81s	S81s	ENSG00000168228.16	RE	SCION	1	0.198642
ERG (regulates) ZNF415	P11308_S81s	S81s	ENSG00000170954.12	RE	SCION	1	0.105971
ERG (regulates) KRCC1	P11308_S81s	S81s	ENSG00000172086.9	RE	SCION	1	0.123002
ERG (regulates) PPP1R3B	P11308_S81s	S81s	ENSG00000173281.5	RE	SCION	1	0.166128
ERG (regulates) ZNF519	P11308_S81s	S81s	ENSG00000175322.12	RE	SCION	1	0.109034
ERG (regulates) PARD6G	P11308_S81s	S81s	ENSG00000178184.16	RE	SCION	1	0.14973
ERG (regulates) PLEKHM3	P11308_S81s	S81s	ENSG00000178385.15	RE	SCION	1	0.181495
ERG (regulates) CCDC66	P11308_S81s	S81s	ENSG00000180376.17	RE	SCION	1	0.144233
ERG (regulates) AMIGO1	P11308_S81s	S81s	ENSG00000181754.7	RE	SCION	1	0.107815
ERG (regulates) UBA7	P11308_S81s	S81s	ENSG00000182179.13	RE	SCION	1	0.222314
ERG (regulates) TNFAIP8L1	P11308_S81s	S81s	ENSG00000185361.9	RE	SCION	1	0.199722
ERG (regulates) BRWD1	P11308_S81s	S81s	ENSG00000185658.14	RE	SCION	1	0.104454
ERG (regulates) KANK3	P11308_S81s	S81s	ENSG00000186994.12	EE	SCION	8	0.446788
ERG (regulates) ISG15	P11308_S81s	S81s	ENSG00000187608.10	RE	SCION	1	0.123476
ERG (regulates) PEAR1	P11308_S81s	S81s	ENSG00000187800.14	RE	SCION	1	0.148755
ERG (regulates) ZNF628	P11308_S81s	S81s	ENSG00000197483.10	RE	SCION	1	0.119155
ERG (regulates) KLHDC1	P11308_S81s	S81s	ENSG00000197776.8	RE	SCION	1	0.101745
ERG (regulates) ZNF780A	P11308_S81s	S81s	ENSG00000197782.15	RE	SCION	1	0.100968
ERG (regulates) AP1G2	P11308_S81s	S81s	ENSG00000213983.12	RE	SCION	1	0.266827
ERG (regulates) NEURL1B	P11308_S81s	S81s	ENSG00000214357.9	RE	SCION	1	0.222346
ERG (regulates) LINC01359	P11308_S81s	S81s	ENSG00000226891.9	RE	SCION	1	0.168776
ERG (regulates) MIR600HG	P11308_S81s	S81s	ENSG00000236901.6	RE	SCION	1	0.164179
ERG (regulates) GUSBP14	P11308_S81s	S81s	ENSG00000253816.3	RE	SCION	1	0.237269
ERG (regulates) ENSG00000270210.1	P11308_S81s	S81s	ENSG00000270210.1	RE	SCION	1	0.127062
ERG (regulates) DACH1	P11308_S81s	S81s	ENSG00000276644.5	RE	SCION	1	0.102646
ERG (regulates) ENSG00000280893.1	P11308_S81s	S81s	ENSG00000280893.1	RE	SCION	1	0.192895
ERG (regulates) ENSG00000283236.1	P11308_S81s	S81s	ENSG00000283236.1	RE	SCION	1	0.146929
SAFB (regulates) FLT4	Q15424_S247s	S247s	ENSG00000037280.16	RE	SCION	1	0.29978
SAFB (regulates) PHKA2	Q15424_S247s	S247s	ENSG00000044446.12	RE	SCION	1	0.334707
SAFB (regulates) EIF2AK2	Q15424_S247s	S247s	ENSG00000055332.19	RE	SCION	1	0.226725
SAFB (regulates) FLYWCH1	Q15424_S247s	S247s	ENSG00000059122.17	RE	SCION	1	0.182586
SAFB (regulates) PPP1R13B	Q15424_S247s	S247s	ENSG00000088808.18	RE	SCION	1	0.110813
SAFB (regulates) ZC3HC1	Q15424_S247s	S247s	ENSG00000091732.17	RE	SCION	1	0.165509
SAFB (regulates) TGM1	Q15424_S247s	S247s	ENSG00000092295.12	RE	SCION	1	0.131564
SAFB (regulates) SAMM50	Q15424_S247s	S247s	ENSG00000100347.15	RE	SCION	1	0.132134
SAFB (regulates) ARHGAP5	Q15424_S247s	S247s	ENSG00000100852.14	RE	SCION	1	0.236348
SAFB (regulates) NINL	Q15424_S247s	S247s	ENSG00000101004.15	RE	SCION	1	0.200174
SAFB (regulates) ZMYND8	Q15424_S247s	S247s	ENSG00000101040.20	RE	SCION	1	0.127242
SAFB (regulates) CEP192	Q15424_S247s	S247s	ENSG00000101639.19	RE	SCION	1	0.116608
SAFB (regulates) KAT8	Q15424_S247s	S247s	ENSG00000103510.20	RE	SCION	1	0.120562
SAFB (regulates) RAI1	Q15424_S247s	S247s	ENSG00000108557.20	RE	SCION	1	0.10047
SAFB (regulates) SEPSECS	Q15424_S247s	S247s	ENSG00000109618.13	RE	SCION	1	0.101807
SAFB (regulates) ARID3A	Q15424_S247s	S247s	ENSG00000116017.11	RE	SCION	1	0.129791
SAFB (regulates) PTBP2	Q15424_S247s	S247s	ENSG00000117569.19	RE	SCION	1	0.130753
SAFB (regulates) ZBTB45	Q15424_S247s	S247s	ENSG00000119574.13	RE	SCION	1	0.104742
SAFB (regulates) TENT4B	Q15424_S247s	S247s	ENSG00000121274.14	RE	SCION	1	0.123468
SAFB (regulates) MIF4GD	Q15424_S247s	S247s	ENSG00000125457.15	RE	SCION	1	0.167772
SAFB (regulates) PLAGL2	Q15424_S247s	S247s	ENSG00000126003.7	RE	SCION	1	0.169897
SAFB (regulates) POT1	Q15424_S235s	S235s	ENSG00000128513.16	EE	SCION	8	0.141365
SAFB (regulates) OSBPL2	Q15424_S344s	S344s	ENSG00000130703.17	EE	SCION	4	0.28651
SAFB (regulates) KIF3A	Q15424_S247s	S247s	ENSG00000131437.16	RE	SCION	1	0.259435
SAFB (regulates) TMEM254	Q15424_S247s	S247s	ENSG00000133678.14	RE	SCION	1	0.187914
SAFB (regulates) CEP162	Q15424_S247s	S247s	ENSG00000135315.12	RE	SCION	1	0.130491
SAFB (regulates) DUOX1	Q15424_S247s	S247s	ENSG00000137857.18	RE	SCION	1	0.126232
SAFB (regulates) PDE5A	Q15424_S247s	S247s	ENSG00000138735.16	RE	SCION	1	0.184778
SAFB (regulates) ULK3	Q15424_S247s	S247s	ENSG00000140474.14	RE	SCION	1	0.213342
SAFB (regulates) POU2F1	Q15424_S247s	S247s	ENSG00000143190.23	RE	SCION	1	0.154189
SAFB (regulates) ATG12	Q15424_S247s	S247s	ENSG00000145782.13	RE	SCION	1	0.105551
SAFB (regulates) TAF1	Q15424_S247s	S247s	ENSG00000147133.17	RE	SCION	1	0.119657
SAFB (regulates) TERF1	Q15424_S247s	S247s	ENSG00000147601.15	RE	SCION	1	0.126019
SAFB (regulates) ATM	Q15424_S247s	S247s	ENSG00000149311.20	RE	SCION	1	0.143507
SAFB (regulates) LSM11	Q15424_S247s	S247s	ENSG00000155858.6	RE	SCION	1	0.115373
SAFB (regulates) PARS2	Q15424_S247s	S247s	ENSG00000162396.6	RE	SCION	1	0.161011
SAFB (regulates) REL	Q15424_S247s	S247s	ENSG00000162924.15	RE	SCION	1	0.130951
SAFB (regulates) SNUPN	Q15424_S247s	S247s	ENSG00000169371.14	RE	SCION	1	0.158814
SAFB (regulates) ENSG00000173867.10	Q15424_S247s	S247s	ENSG00000173867.10	RE	SCION	1	0.130309
SAFB (regulates) FAM182B	Q15424_S247s	S247s	ENSG00000175170.16	RE	SCION	1	0.184188
SAFB (regulates) FBXO46	Q15424_S247s	S247s	ENSG00000177051.6	RE	SCION	1	0.107511
SAFB (regulates) PRPF39	Q15424_S247s	S247s	ENSG00000185246.18	RE	SCION	1	0.15207
SAFB (regulates) BACE1	Q15424_S247s	S247s	ENSG00000186318.18	RE	SCION	1	0.1459
SAFB (regulates) ZNF573	Q15424_S247s	S247s	ENSG00000189144.15	RE	SCION	1	0.136418
SAFB (regulates) ZNF836	Q15424_S247s	S247s	ENSG00000196267.14	RE	SCION	1	0.167111
SAFB (regulates) SUPT4H1	Q15424_S247s	S247s	ENSG00000213246.7	RE	SCION	1	0.109288
SAFB (regulates) ENSG00000224934.6	Q15424_S247s	S247s	ENSG00000224934.6	RE	SCION	1	0.153649
SAFB (regulates) ASB15-AS1	Q15424_S247s	S247s	ENSG00000230442.5	RE	SCION	1	0.132336
SAFB (regulates) LINC01001	Q15424_S246s	S246s	ENSG00000230724.9	EE	SCION	8	0.258272
SAFB (regulates) LINC00899	Q15424_S247s	S247s	ENSG00000231711.2	RE	SCION	1	0.116486
SAFB (regulates) ENSG00000237094.12	Q15424_S246s	S246s	ENSG00000237094.12	EE	SCION	8	0.131841
SAFB (regulates) ENSG00000257176.3	Q15424_S247s	S247s	ENSG00000257176.3	RE	SCION	1	0.111291
SAFB (regulates) ENSG00000259959.1	Q15424_S247s	S247s	ENSG00000259959.1	RE	SCION	1	0.144966
SAFB (regulates) ENSG00000261819.1	Q15424_S247s	S247s	ENSG00000261819.1	RE	SCION	1	0.178747
SAFB (regulates) DTX2P1-UPK3BP1-PMS2P11	Q15424_S247s	S247s	ENSG00000265479.7	RE	SCION	1	0.152593
SAFB (regulates) GTF2IP13	Q15424_S235s	S235s	ENSG00000272556.3	EE	SCION	8	0.172157
SAFB (regulates) ENSG00000279168.2	Q15424_S247s	S247s	ENSG00000279168.2	RE	SCION	1	0.149506
SAFB (regulates) ENSG00000283189.2	Q15424_S247s	S247s	ENSG00000283189.2	RE	SCION	1	0.142753
SAFB (regulates) FAM238C	Q15424_S246s	S246s	ENSG00000283709.1	EE	SCION	8	0.209109
SAFB (regulates) ENSG00000288022.1	Q15424_S247s	S247s	ENSG00000288022.1	RE	SCION	1	0.191765
SAFB (regulates) SPPL2B	Q15424_S383sS384s	S383sS384s	ENSG00000005206.17	RE	SCION	3	0.128473
SAFB (regulates) PLEKHH1	Q15424_S383sS384s	S383sS384s	ENSG00000054690.14	RE	SCION	3	0.106254
SAFB (regulates) FAM168A	Q15424_S383sS384s	S383sS384s	ENSG00000054965.11	RE	SCION	3	0.110213
SAFB (regulates) PALS1	Q15424_S383sS384s	S383sS384s	ENSG00000072415.10	RE	SCION	3	0.157295
SAFB (regulates) PIK3C3	Q15424_S383sS384s	S383sS384s	ENSG00000078142.14	RE	SCION	3	0.157806
SAFB (regulates) ZNF446	Q15424_S383sS384s	S383sS384s	ENSG00000083838.17	RE	SCION	3	0.134379
SAFB (regulates) SEPHS1	Q15424_S383sS384s	S383sS384s	ENSG00000086475.15	RE	SCION	3	0.156865
SAFB (regulates) SLC8B1	Q15424_S383sS384s	S383sS384s	ENSG00000089060.12	RE	SCION	3	0.166558
SAFB (regulates) TPTEP1	Q15424_S383sS384s	S383sS384s	ENSG00000100181.22	RE	SCION	3	0.165384
SAFB (regulates) VCPKMT	Q15424_S383sS384s	S383sS384s	ENSG00000100483.14	RE	SCION	3	0.109696
SAFB (regulates) NME3	Q15424_S383sS384s	S383sS384s	ENSG00000103024.8	RE	SCION	3	0.177925
SAFB (regulates) PRPH2	Q15424_S383sS384s	S383sS384s	ENSG00000112619.8	RE	SCION	3	0.132239
SAFB (regulates) TTC33	Q15424_S383sS384s	S383sS384s	ENSG00000113638.14	RE	SCION	3	0.157627
SAFB (regulates) TMEM39B	Q15424_S383sS384s	S383sS384s	ENSG00000121775.18	RE	SCION	3	0.104648
SAFB (regulates) CEP250	Q15424_S383sS384s	S383sS384s	ENSG00000126001.16	RE	SCION	3	0.110724
SAFB (regulates) MCCC2	Q15424_S383sS384s	S383sS384s	ENSG00000131844.17	RE	SCION	3	0.168855
SAFB (regulates) RIDA	Q15424_S383sS384s	S383sS384s	ENSG00000132541.11	RE	SCION	3	0.207582
SAFB (regulates) FBXL8	Q15424_S383sS384s	S383sS384s	ENSG00000135722.9	RE	SCION	3	0.16267
SAFB (regulates) ETFBKMT	Q15424_S383sS384s	S383sS384s	ENSG00000139160.13	RE	SCION	3	0.137485
SAFB (regulates) VPS37B	Q15424_S383sS384s	S383sS384s	ENSG00000139722.7	RE	SCION	3	0.10293
SAFB (regulates) AP3S2	Q15424_S383sS384s	S383sS384s	ENSG00000157823.17	RE	SCION	3	0.109616
SAFB (regulates) ZBTB7B	Q15424_S383sS384s	S383sS384s	ENSG00000160685.14	RE	SCION	3	0.112558
SAFB (regulates) UVSSA	Q15424_S383sS384s	S383sS384s	ENSG00000163945.19	RE	SCION	3	0.111986
SAFB (regulates) ITGA2	Q15424_S383sS384s	S383sS384s	ENSG00000164171.11	RE	SCION	3	0.106428
SAFB (regulates) PGGT1B	Q15424_S383sS384s	S383sS384s	ENSG00000164219.10	RE	SCION	3	0.215292
SAFB (regulates) ARSK	Q15424_S383sS384s	S383sS384s	ENSG00000164291.17	RE	SCION	3	0.119525
SAFB (regulates) PTER	Q15424_S383sS384s	S383sS384s	ENSG00000165983.15	RE	SCION	3	0.131139
SAFB (regulates) LEO1	Q15424_S383sS384s	S383sS384s	ENSG00000166477.13	RE	SCION	3	0.100614
SAFB (regulates) MCM7	Q15424_S383sS384s	S383sS384s	ENSG00000166508.18	EE	SCION	2	0.12588
SAFB (regulates) STIM1	Q15424_S383sS384s	S383sS384s	ENSG00000167323.12	RE	SCION	3	0.123861
SAFB (regulates) ZNF266	Q15424_S383sS384s	S383sS384s	ENSG00000174652.20	RE	SCION	3	0.258325
SAFB (regulates) MRPL54	Q15424_S383sS384s	S383sS384s	ENSG00000183617.5	RE	SCION	3	0.225878
SAFB (regulates) ARAP1	Q15424_S383sS384s	S383sS384s	ENSG00000186635.15	RE	SCION	3	0.104821
SAFB (regulates) PRSS45P	Q15424_S383sS384s	S383sS384s	ENSG00000188086.15	RE	SCION	3	0.122734
SAFB (regulates) KIAA0408	Q15424_S383sS384s	S383sS384s	ENSG00000189367.15	EE	SCION	2	0.131073
SAFB (regulates) ZNF512B	Q15424_S383sS384s	S383sS384s	ENSG00000196700.9	RE	SCION	3	0.138344
SAFB (regulates) PDLIM7	Q15424_S383sS384s	S383sS384s	ENSG00000196923.14	EE	SCION	2	0.14852
SAFB (regulates) MRPL42	Q15424_S383sS384s	S383sS384s	ENSG00000198015.14	RE	SCION	3	0.100908
SAFB (regulates) ZNF652	Q15424_S383sS384s	S383sS384s	ENSG00000198740.9	RE	SCION	3	0.120815
SAFB (regulates) MACO1	Q15424_S383sS384s	S383sS384s	ENSG00000204178.11	RE	SCION	3	0.144309
SAFB (regulates) CCHCR1	Q15424_S383sS384s	S383sS384s	ENSG00000204536.15	RE	SCION	3	0.114712
SAFB (regulates) MT-TA	Q15424_S383sS384s	S383sS384s	ENSG00000210127.1	RE	SCION	3	0.136619
SAFB (regulates) ATF6B	Q15424_S246s	S246s	ENSG00000213676.13	EE	SCION	8	0.115072
SAFB (regulates) NPIPA8	Q15424_S383sS384s	S383sS384s	ENSG00000214940.8	RE	SCION	3	0.120219
SAFB (regulates) CERS1	Q15424_S383sS384s	S383sS384s	ENSG00000223802.9	RE	SCION	3	0.132304
SAFB (regulates) ENSG00000227775.3	Q15424_S383sS384s	S383sS384s	ENSG00000227775.3	RE	SCION	3	0.122215
SAFB (regulates) MTCO2P12	Q15424_S235s	S235s	ENSG00000229344.1	EE	SCION	8	0.109052
SAFB (regulates) ENSG00000262766.1	Q15424_S383sS384s	S383sS384s	ENSG00000262766.1	RE	SCION	3	0.120054
SAFB (regulates) MTCO2P2	Q15424_S383sS384s	S383sS384s	ENSG00000267541.1	RE	SCION	3	0.121861
SAFB (regulates) ENSG00000268575.1	Q15424_S383sS384s	S383sS384s	ENSG00000268575.1	RE	SCION	3	0.143931
SAFB (regulates) HEIH	Q15424_S383sS384s	S383sS384s	ENSG00000278970.3	RE	SCION	3	0.1251
SAFB (regulates) ENSG00000279453.1	Q15424_S383sS384s	S383sS384s	ENSG00000279453.1	RE	SCION	3	0.108693
SAFB (regulates) ENSG00000280285.1	Q15424_S383sS384s	S383sS384s	ENSG00000280285.1	RE	SCION	3	0.215035
SAFB (regulates) ANKIB1	Q15424_S234s	S234s	ENSG00000001629.10	RE	SCION	6	0.214698
SAFB (regulates) NDUFAB1	Q15424_S234s	S234s	ENSG00000004779.10	RE	SCION	6	0.240653
SAFB (regulates) RHBDD2	Q15424_S234s	S234s	ENSG00000005486.17	RE	SCION	6	0.183021
SAFB (regulates) VTA1	Q15424_S234s	S234s	ENSG00000009844.16	RE	SCION	6	0.112334
SAFB (regulates) UQCRC1	Q15424_S234s	S234s	ENSG00000010256.11	RE	SCION	6	0.105359
SAFB (regulates) NUDCD3	Q15424_S234s	S234s	ENSG00000015676.18	RE	SCION	6	0.115221
SAFB (regulates) AGPS	Q15424_S234s	S234s	ENSG00000018510.18	RE	SCION	6	0.106571
SAFB (regulates) NDUFS1	Q15424_S234s	S234s	ENSG00000023228.14	RE	SCION	6	0.237891
SAFB (regulates) BRD9	Q15424_S234s	S234s	ENSG00000028310.18	RE	SCION	6	0.161857
SAFB (regulates) BAK1	Q15424_S234s	S234s	ENSG00000030110.14	RE	SCION	6	0.11296
SAFB (regulates) ALX4	Q15424_S344s	S344s	ENSG00000052850.8	RE	SCION	6	0.159245
SAFB (regulates) AP5M1	Q15424_S234s	S234s	ENSG00000053770.12	RE	SCION	6	0.13027
SAFB (regulates) OPN3	Q15424_S234s	S234s	ENSG00000054277.14	RE	SCION	6	0.17923
SAFB (regulates) GATB	Q15424_S234s	S234s	ENSG00000059691.12	RE	SCION	6	0.190775
SAFB (regulates) MRPS35	Q15424_S234s	S234s	ENSG00000061794.13	RE	SCION	6	0.11542
SAFB (regulates) ISOC2	Q15424_S234s	S234s	ENSG00000063241.8	RE	SCION	6	0.163102
SAFB (regulates) DHX29	Q15424_S234s	S234s	ENSG00000067248.11	RE	SCION	6	0.148466
SAFB (regulates) ERLEC1	Q15424_S234s	S234s	ENSG00000068912.15	RE	SCION	6	0.1538
SAFB (regulates) RNF126	Q15424_S234s	S234s	ENSG00000070423.18	RE	SCION	6	0.12344
SAFB (regulates) RPS6KA2	Q15424_S234s	S234s	ENSG00000071242.12	RE	SCION	6	0.162409
SAFB (regulates) MBD3	Q15424_S234s	S234s	ENSG00000071655.18	RE	SCION	6	0.162829
SAFB (regulates) ACADVL	Q15424_S234s	S234s	ENSG00000072778.20	RE	SCION	6	0.125726
SAFB (regulates) TIMM21	Q15424_S383s	S383s	ENSG00000075336.12	EE	SCION	6	0.260054
SAFB (regulates) CAPN6	Q15424_S344s	S344s	ENSG00000077274.9	RE	SCION	6	0.11372
SAFB (regulates) DUSP13	Q15424_S234s	S234s	ENSG00000079393.21	RE	SCION	6	0.157223
SAFB (regulates) MRPL22	Q15424_S234s	S234s	ENSG00000082515.18	RE	SCION	6	0.111879
SAFB (regulates) MAPRE3	Q15424_S234s	S234s	ENSG00000084764.12	RE	SCION	6	0.174064
SAFB (regulates) NLK	Q15424_S234s	S234s	ENSG00000087095.13	RE	SCION	6	0.301935
SAFB (regulates) NOS1	Q15424_S234s	S234s	ENSG00000089250.20	RE	SCION	6	0.283627
SAFB (regulates) ANKRD54	Q15424_S234s	S234s	ENSG00000100124.15	RE	SCION	6	0.234627
SAFB (regulates) CINP	Q15424_S234s	S234s	ENSG00000100865.15	RE	SCION	6	0.158085
SAFB (regulates) PSMA6	Q15424_S234s	S234s	ENSG00000100902.11	RE	SCION	6	0.118074
SAFB (regulates) SCML2	Q15424_S344s	S344s	ENSG00000102098.19	EE	SCION	4	0.315607
SAFB (regulates) USP11	Q15424_S234s	S234s	ENSG00000102226.10	RE	SCION	6	0.129433
SAFB (regulates) FAH	Q15424_S234s	S234s	ENSG00000103876.14	RE	SCION	6	0.118776
SAFB (regulates) DECR1	Q15424_S234s	S234s	ENSG00000104325.7	RE	SCION	6	0.104661
SAFB (regulates) ERICH1	Q15424_S234s	S234s	ENSG00000104714.14	RE	SCION	6	0.160668
SAFB (regulates) MRPL4	Q15424_S234s	S234s	ENSG00000105364.14	RE	SCION	6	0.107152
SAFB (regulates) KXD1	Q15424_S234s	S234s	ENSG00000105700.11	RE	SCION	6	0.168649
SAFB (regulates) NRF1	Q15424_S234s	S234s	ENSG00000106459.15	RE	SCION	6	0.10181
SAFB (regulates) PPIF	Q15424_S234s	S234s	ENSG00000108179.14	RE	SCION	6	0.149022
SAFB (regulates) RNF167	Q15424_S234s	S234s	ENSG00000108523.16	RE	SCION	6	0.108693
SAFB (regulates) MRPL27	Q15424_S234s	S234s	ENSG00000108826.16	RE	SCION	6	0.133695
SAFB (regulates) SIAE	Q15424_S344s	S344s	ENSG00000110013.13	RE	SCION	6	0.106839
SAFB (regulates) ST3GAL4	Q15424_S234s	S234s	ENSG00000110080.20	RE	SCION	6	0.126441
SAFB (regulates) CHPT1	Q15424_S234s	S234s	ENSG00000111666.11	RE	SCION	6	0.149122
SAFB (regulates) GOLT1B	Q15424_S234s	S234s	ENSG00000111711.10	RE	SCION	6	0.104585
SAFB (regulates) RARS1	Q15424_S344s	S344s	ENSG00000113643.9	RE	SCION	6	0.113016
SAFB (regulates) TIMMDC1	Q15424_S234s	S234s	ENSG00000113845.10	RE	SCION	6	0.187124
SAFB (regulates) SSR3	Q15424_S234s	S234s	ENSG00000114850.7	RE	SCION	6	0.171461
SAFB (regulates) PPP1R7	Q15424_S234s	S234s	ENSG00000115685.15	RE	SCION	6	0.130936
SAFB (regulates) KIAA2013	Q15424_S344s	S344s	ENSG00000116685.16	EE	SCION	4	0.121581
SAFB (regulates) TNNI3K	Q15424_S344s	S344s	ENSG00000116783.15	RE	SCION	6	0.114209
SAFB (regulates) CRYZ	Q15424_S234s	S234s	ENSG00000116791.14	RE	SCION	6	0.10424
SAFB (regulates) RAB29	Q15424_S234s	S234s	ENSG00000117280.13	RE	SCION	6	0.126832
SAFB (regulates) RBM18	Q15424_S234s	S234s	ENSG00000119446.14	RE	SCION	6	0.170852
SAFB (regulates) LYPLA1	Q15424_S234s	S234s	ENSG00000120992.18	RE	SCION	6	0.274839
SAFB (regulates) SEC22A	Q15424_S344s	S344s	ENSG00000121542.12	RE	SCION	6	0.10948
SAFB (regulates) CISD1	Q15424_S234s	S234s	ENSG00000122873.12	RE	SCION	6	0.184214
SAFB (regulates) KLHL31	Q15424_S234s	S234s	ENSG00000124743.6	RE	SCION	6	0.18887
SAFB (regulates) TMX4	Q15424_S344s	S344s	ENSG00000125827.9	RE	SCION	6	0.11671
SAFB (regulates) AAMP	Q15424_S234s	S234s	ENSG00000127837.10	RE	SCION	6	0.181401
SAFB (regulates) CASD1	Q15424_S234s	S234s	ENSG00000127995.17	RE	SCION	6	0.212321
SAFB (regulates) SNX6	Q15424_S234s	S234s	ENSG00000129515.20	RE	SCION	6	0.126571
SAFB (regulates) REEP5	Q15424_S234s	S234s	ENSG00000129625.13	RE	SCION	6	0.137454
SAFB (regulates) MRPL34	Q15424_S234s	S234s	ENSG00000130312.7	RE	SCION	6	0.159367
SAFB (regulates) NR1H2	Q15424_S234s	S234s	ENSG00000131408.15	RE	SCION	6	0.101965
SAFB (regulates) IMMT	Q15424_S234s	S234s	ENSG00000132305.22	RE	SCION	6	0.102328
SAFB (regulates) GRSF1	Q15424_S234s	S234s	ENSG00000132463.15	RE	SCION	6	0.24469
SAFB (regulates) PPP1R3D	Q15424_S344s	S344s	ENSG00000132825.7	RE	SCION	6	0.158311
SAFB (regulates) IMPA1	Q15424_S234s	S234s	ENSG00000133731.10	RE	SCION	6	0.203309
SAFB (regulates) LDHA	Q15424_S234s	S234s	ENSG00000134333.14	RE	SCION	6	0.109602
SAFB (regulates) TIMM17A	Q15424_S234s	S234s	ENSG00000134375.11	RE	SCION	6	0.149403
SAFB (regulates) RFK	Q15424_S234s	S234s	ENSG00000135002.12	RE	SCION	6	0.228123
SAFB (regulates) FAIM2	Q15424_S344s	S344s	ENSG00000135472.9	RE	SCION	6	0.124006
SAFB (regulates) MPHOSPH6	Q15424_S234s	S234s	ENSG00000135698.10	RE	SCION	6	0.114829
SAFB (regulates) NTPCR	Q15424_S234s	S234s	ENSG00000135778.12	RE	SCION	6	0.114163
SAFB (regulates) DNAJB2	Q15424_S234s	S234s	ENSG00000135924.17	RE	SCION	6	0.202898
SAFB (regulates) CAB39	Q15424_S234s	S234s	ENSG00000135932.12	RE	SCION	6	0.224611
SAFB (regulates) RNASEH2B	Q15424_S344s	S344s	ENSG00000136104.21	RE	SCION	6	0.128568
SAFB (regulates) RCBTB1	Q15424_S234s	S234s	ENSG00000136144.12	RE	SCION	6	0.136608
SAFB (regulates) UQCC2	Q15424_S234s	S234s	ENSG00000137288.10	RE	SCION	6	0.266446
SAFB (regulates) ALKBH8	Q15424_S234s	S234s	ENSG00000137760.15	RE	SCION	6	0.130809
SAFB (regulates) ATAD1	Q15424_S383s	S383s	ENSG00000138138.14	EE	SCION	6	0.129576
SAFB (regulates) DENR	Q15424_S234s	S234s	ENSG00000139726.11	RE	SCION	6	0.130422
SAFB (regulates) MAN2C1	Q15424_S234s	S234s	ENSG00000140400.18	RE	SCION	6	0.131548
SAFB (regulates) RHOT2	Q15424_S234s	S234s	ENSG00000140983.14	RE	SCION	6	0.124048
SAFB (regulates) PCTP	Q15424_S234s	S234s	ENSG00000141179.14	RE	SCION	6	0.130091
SAFB (regulates) SLC16A3	Q15424_S234s	S234s	ENSG00000141526.18	RE	SCION	6	0.124116
SAFB (regulates) TIPRL	Q15424_S234s	S234s	ENSG00000143155.13	RE	SCION	6	0.164689
SAFB (regulates) CRABP2	Q15424_S344s	S344s	ENSG00000143320.9	RE	SCION	6	0.192631
SAFB (regulates) PDIA6	Q15424_S344s	S344s	ENSG00000143870.13	RE	SCION	6	0.110871
SAFB (regulates) GADL1	Q15424_S234s	S234s	ENSG00000144644.15	RE	SCION	6	0.184915
SAFB (regulates) ATG3	Q15424_S383s	S383s	ENSG00000144848.11	EE	SCION	6	0.147375
SAFB (regulates) CLVS2	Q15424_S344s	S344s	ENSG00000146352.13	RE	SCION	6	0.196239
SAFB (regulates) C7orf50	Q15424_S234s	S234s	ENSG00000146540.15	RE	SCION	6	0.172238
SAFB (regulates) PRSS23	Q15424_S383s	S383s	ENSG00000150687.12	EE	SCION	6	0.109595
SAFB (regulates) TLCD4	Q15424_S383sS384s	S383sS384s	ENSG00000152078.10	EE	SCION	2	0.168117
SAFB (regulates) CYRIB	Q15424_S344s	S344s	ENSG00000153310.20	RE	SCION	6	0.161992
SAFB (regulates) PPM1J	Q15424_S344s	S344s	ENSG00000155367.16	RE	SCION	6	0.100525
SAFB (regulates) MED7	Q15424_S234s	S234s	ENSG00000155868.8	RE	SCION	6	0.16954
SAFB (regulates) AIFM1	Q15424_S234s	S234s	ENSG00000156709.15	RE	SCION	6	0.175514
SAFB (regulates) FAM86C1P	Q15424_S234s	S234s	ENSG00000158483.18	RE	SCION	6	0.114857
SAFB (regulates) CBR1	Q15424_S234s	S234s	ENSG00000159228.13	RE	SCION	6	0.134273
SAFB (regulates) PMF1	Q15424_S234s	S234s	ENSG00000160783.19	RE	SCION	6	0.106572
SAFB (regulates) CLPB	Q15424_S234s	S234s	ENSG00000162129.14	RE	SCION	6	0.169717
SAFB (regulates) SERPINI1	Q15424_S234s	S234s	ENSG00000163536.13	RE	SCION	6	0.171845
SAFB (regulates) PGRMC2	Q15424_S234s	S234s	ENSG00000164040.18	RE	SCION	6	0.267891
SAFB (regulates) HSPA4L	Q15424_S234s	S234s	ENSG00000164070.12	EE	SCION	4	0.202917
SAFB (regulates) WDR41	Q15424_S234s	S234s	ENSG00000164253.14	RE	SCION	6	0.205622
SAFB (regulates) PIGO	Q15424_S234s	S234s	ENSG00000165282.14	RE	SCION	6	0.109965
SAFB (regulates) CIAO2A	Q15424_S234s	S234s	ENSG00000166797.11	RE	SCION	6	0.10402
SAFB (regulates) NDUFV1	Q15424_S234s	S234s	ENSG00000167792.13	RE	SCION	6	0.137016
SAFB (regulates) NKIRAS2	Q15424_S234s	S234s	ENSG00000168256.18	RE	SCION	6	0.124586
SAFB (regulates) SERINC2	Q15424_S383s	S383s	ENSG00000168528.12	EE	SCION	6	0.103518
SAFB (regulates) UQCRFS1	Q15424_S234s	S234s	ENSG00000169021.6	RE	SCION	6	0.107803
SAFB (regulates) PUSL1	Q15424_S234s	S234s	ENSG00000169972.12	RE	SCION	6	0.226761
SAFB (regulates) SF3B5	Q15424_S234s	S234s	ENSG00000169976.7	RE	SCION	6	0.104035
SAFB (regulates) GON7	Q15424_S234s	S234s	ENSG00000170270.5	RE	SCION	6	0.121157
SAFB (regulates) HARS1	Q15424_S234s	S234s	ENSG00000170445.16	RE	SCION	6	0.125579
SAFB (regulates) NUDT9	Q15424_S234s	S234s	ENSG00000170502.13	RE	SCION	6	0.11299
SAFB (regulates) MTM1	Q15424_S234s	S234s	ENSG00000171100.16	RE	SCION	6	0.142952
SAFB (regulates) JAGN1	Q15424_S234s	S234s	ENSG00000171135.15	RE	SCION	6	0.104355
SAFB (regulates) TRIM8	Q15424_S234s	S234s	ENSG00000171206.15	RE	SCION	6	0.107328
SAFB (regulates) ETFDH	Q15424_S234s	S234s	ENSG00000171503.13	RE	SCION	6	0.140607
SAFB (regulates) MOB1B	Q15424_S234s	S234s	ENSG00000173542.9	RE	SCION	6	0.125797
SAFB (regulates) TMEM167A	Q15424_S234s	S234s	ENSG00000174695.10	RE	SCION	6	0.14765
SAFB (regulates) BRMS1	Q15424_S234s	S234s	ENSG00000174744.14	RE	SCION	6	0.139033
SAFB (regulates) PACS1	Q15424_S234s	S234s	ENSG00000175115.13	RE	SCION	6	0.10363
SAFB (regulates) PCCA	Q15424_S234s	S234s	ENSG00000175198.17	RE	SCION	6	0.144121
SAFB (regulates) LRRC25	Q15424_S344s	S344s	ENSG00000175489.10	RE	SCION	6	0.138462
SAFB (regulates) MPI	Q15424_S234s	S234s	ENSG00000178802.18	RE	SCION	6	0.159147
SAFB (regulates) FAHD1	Q15424_S234s	S234s	ENSG00000180185.12	RE	SCION	6	0.136102
SAFB (regulates) YIPF6	Q15424_S234s	S234s	ENSG00000181704.12	RE	SCION	6	0.158686
SAFB (regulates) LSM10	Q15424_S234s	S234s	ENSG00000181817.6	RE	SCION	6	0.120101
SAFB (regulates) HMCES	Q15424_S234s	S234s	ENSG00000183624.14	RE	SCION	6	0.143361
SAFB (regulates) HGS	Q15424_S234s	S234s	ENSG00000185359.14	RE	SCION	6	0.176295
SAFB (regulates) UBE2L3	Q15424_S234s	S234s	ENSG00000185651.15	RE	SCION	6	0.157823
SAFB (regulates) TAL2	Q15424_S344s	S344s	ENSG00000186051.7	RE	SCION	6	0.149747
SAFB (regulates) NCR3LG1	Q15424_S344s	S344s	ENSG00000188211.9	RE	SCION	6	0.102309
SAFB (regulates) COMMD6	Q15424_S234s	S234s	ENSG00000188243.14	RE	SCION	6	0.19416
SAFB (regulates) ADARB1	Q15424_S234s	S234s	ENSG00000197381.17	RE	SCION	6	0.137273
SAFB (regulates) ZNF28	Q15424_S234s	S234s	ENSG00000198538.11	RE	SCION	6	0.117265
SAFB (regulates) OPA1	Q15424_S234s	S234s	ENSG00000198836.11	RE	SCION	6	0.216177
SAFB (regulates) SDHD	Q15424_S383s	S383s	ENSG00000204370.13	EE	SCION	6	0.121776
SAFB (regulates) C12orf73	Q15424_S234s	S234s	ENSG00000204954.10	RE	SCION	6	0.144696
SAFB (regulates) MRPL23	Q15424_S234s	S234s	ENSG00000214026.11	RE	SCION	6	0.112097
SAFB (regulates) ZSWIM7	Q15424_S234s	S234s	ENSG00000214941.8	RE	SCION	6	0.243441
SAFB (regulates) ENSG00000215154.6	Q15424_S344s	S344s	ENSG00000215154.6	RE	SCION	6	0.196337
SAFB (regulates) AJM1	Q15424_S234s	S234s	ENSG00000232434.3	RE	SCION	6	0.100147
SAFB (regulates) ENSG00000235859.5	Q15424_S344s	S344s	ENSG00000235859.5	RE	SCION	6	0.161627
SAFB (regulates) GET4	Q15424_S234s	S234s	ENSG00000239857.7	RE	SCION	6	0.114121
SAFB (regulates) LRRC77P	Q15424_S344s	S344s	ENSG00000244227.8	RE	SCION	6	0.171392
SAFB (regulates) UBE2V1	Q15424_S234s	S234s	ENSG00000244687.13	RE	SCION	6	0.221978
SAFB (regulates) OIP5-AS1	Q15424_S234s	S234s	ENSG00000247556.6	RE	SCION	6	0.174701
SAFB (regulates) LINC01151	Q15424_S234s	S234s	ENSG00000253819.2	RE	SCION	6	0.172606
SAFB (regulates) BORCS8	Q15424_S234s	S234s	ENSG00000254901.8	RE	SCION	6	0.112187
SAFB (regulates) MRPL46	Q15424_S234s	S234s	ENSG00000259494.2	RE	SCION	6	0.154317
SAFB (regulates) LPP-AS2	Q15424_S234s	S234s	ENSG00000270959.1	RE	SCION	6	0.105002
SAFB (regulates) MROH7-TTC4	Q15424_S234s	S234s	ENSG00000271723.5	RE	SCION	6	0.100704
SAFB (regulates) NKILA	Q15424_S234s	S234s	ENSG00000278709.2	RE	SCION	6	0.124237
SAFB (regulates) ENSG00000282556.4	Q15424_S234s	S234s	ENSG00000282556.4	RE	SCION	6	0.220905
SAFB (regulates) LINC02348	Q15424_S234s	S234s	ENSG00000286733.1	RE	SCION	6	0.157184
SAFB (regulates) ENSG00000288531.1	Q15424_S234s	S234s	ENSG00000288531.1	RE	SCION	6	0.10323
SAFB (regulates) ARHGAP33	Q15424_S383s	S383s	ENSG00000004777.19	RE	SCION	9	0.10777
SAFB (regulates) ADAM22	Q15424_S383s	S383s	ENSG00000008277.15	RE	SCION	9	0.139434
SAFB (regulates) LARS2	Q15424_S235s	S235s	ENSG00000011376.12	RE	SCION	9	0.16715
SAFB (regulates) UBR2	Q15424_S383s	S383s	ENSG00000024048.11	RE	SCION	9	0.167325
SAFB (regulates) TARBP1	Q15424_S235s	S235s	ENSG00000059588.10	RE	SCION	9	0.160589
SAFB (regulates) ZNF112	Q15424_S235s	S235s	ENSG00000062370.17	RE	SCION	9	0.115806
SAFB (regulates) RFXANK	Q15424_S235s	S235s	ENSG00000064490.14	RE	SCION	9	0.109429
SAFB (regulates) TAF11	Q15424_S383s	S383s	ENSG00000064995.19	RE	SCION	9	0.105062
SAFB (regulates) CLTCL1	Q15424_S235s	S235s	ENSG00000070371.16	RE	SCION	9	0.148444
SAFB (regulates) GSDMB	Q15424_S235s	S235s	ENSG00000073605.19	RE	SCION	9	0.105072
SAFB (regulates) MRPS34	Q15424_S235s	S235s	ENSG00000074071.15	RE	SCION	9	0.179079
SAFB (regulates) RARB	Q15424_S383s	S383s	ENSG00000077092.20	RE	SCION	9	0.10805
SAFB (regulates) FKBP7	Q15424_S235s	S235s	ENSG00000079150.19	RE	SCION	9	0.126694
SAFB (regulates) SLC35C2	Q15424_S383s	S383s	ENSG00000080189.15	RE	SCION	9	0.114215
SAFB (regulates) AP4E1	Q15424_S235s	S235s	ENSG00000081014.11	RE	SCION	9	0.204534
SAFB (regulates) OVGP1	Q15424_S235s	S235s	ENSG00000085465.13	RE	SCION	9	0.200712
SAFB (regulates) PILRA	Q15424_S235s	S235s	ENSG00000085514.16	RE	SCION	9	0.122994
SAFB (regulates) USP48	Q15424_S383s	S383s	ENSG00000090686.16	RE	SCION	9	0.155764
SAFB (regulates) SEMA6A	Q15424_S383s	S383s	ENSG00000092421.17	RE	SCION	9	0.117646
SAFB (regulates) GGT1	Q15424_S383s	S383s	ENSG00000100031.19	RE	SCION	9	0.116669
SAFB (regulates) DEPDC5	Q15424_S383s	S383s	ENSG00000100150.20	RE	SCION	9	0.221143
SAFB (regulates) CHKB	Q15424_S383s	S383s	ENSG00000100288.20	RE	SCION	9	0.112168
SAFB (regulates) L3MBTL2	Q15424_S235s	S235s	ENSG00000100395.15	RE	SCION	9	0.149708
SAFB (regulates) PORCN	Q15424_S383s	S383s	ENSG00000102312.24	RE	SCION	9	0.114341
SAFB (regulates) NUP93	Q15424_S235s	S235s	ENSG00000102900.13	RE	SCION	9	0.110329
SAFB (regulates) DHODH	Q15424_S383s	S383s	ENSG00000102967.12	RE	SCION	9	0.119648
SAFB (regulates) TSC2	Q15424_S235s	S235s	ENSG00000103197.18	RE	SCION	9	0.134996
SAFB (regulates) IGDCC4	Q15424_S383s	S383s	ENSG00000103742.12	RE	SCION	9	0.161812
SAFB (regulates) STX10	Q15424_S235s	S235s	ENSG00000104915.15	RE	SCION	9	0.106815
SAFB (regulates) YJU2B	Q15424_S383s	S383s	ENSG00000104957.14	RE	SCION	9	0.128661
SAFB (regulates) APBA1	Q15424_S235s	S235s	ENSG00000107282.8	RE	SCION	9	0.1456
SAFB (regulates) NAA40	Q15424_S235s	S235s	ENSG00000110583.13	RE	SCION	9	0.167198
SAFB (regulates) GUCA1B	Q15424_S235s	S235s	ENSG00000112599.9	RE	SCION	9	0.168998
SAFB (regulates) INO80D	Q15424_S235s	S235s	ENSG00000114933.16	RE	SCION	9	0.170054
SAFB (regulates) TCEANC2	Q15424_S383s	S383s	ENSG00000116205.14	RE	SCION	9	0.106366
SAFB (regulates) DPH5	Q15424_S383s	S383s	ENSG00000117543.22	RE	SCION	9	0.163695
SAFB (regulates) APAF1	Q15424_S383s	S383s	ENSG00000120868.14	RE	SCION	9	0.179207
SAFB (regulates) MTIF3	Q15424_S235s	S235s	ENSG00000122033.15	RE	SCION	9	0.111962
SAFB (regulates) ABCC10	Q15424_S235s	S235s	ENSG00000124574.15	EE	SCION	8	0.198295
SAFB (regulates) SSR1	Q15424_S235s	S235s	ENSG00000124783.14	RE	SCION	9	0.109563
SAFB (regulates) INSIG2	Q15424_S383s	S383s	ENSG00000125629.16	RE	SCION	9	0.111739
SAFB (regulates) OPA3	Q15424_S235s	S235s	ENSG00000125741.5	RE	SCION	9	0.122199
SAFB (regulates) MTERF1	Q15424_S235s	S235s	ENSG00000127989.14	RE	SCION	9	0.111838
SAFB (regulates) APOL5	Q15424_S235s	S235s	ENSG00000128313.2	RE	SCION	9	0.135641
SAFB (regulates) SOX15	Q15424_S235s	S235s	ENSG00000129194.8	RE	SCION	9	0.332416
SAFB (regulates) PUS7L	Q15424_S383s	S383s	ENSG00000129317.15	RE	SCION	9	0.105964
SAFB (regulates) MAU2	Q15424_S235s	S235s	ENSG00000129933.21	RE	SCION	9	0.16681
SAFB (regulates) RTN4IP1	Q15424_S235s	S235s	ENSG00000130347.13	RE	SCION	9	0.13753
SAFB (regulates) MTRES1	Q15424_S235s	S235s	ENSG00000130349.10	RE	SCION	9	0.134508
SAFB (regulates) HRC	Q15424_S235s	S235s	ENSG00000130528.12	RE	SCION	9	0.109255
SAFB (regulates) CYP2E1	Q15424_S383s	S383s	ENSG00000130649.10	RE	SCION	9	0.15337
SAFB (regulates) RGN	Q15424_S235s	S235s	ENSG00000130988.13	RE	SCION	9	0.106703
SAFB (regulates) POLN	Q15424_S235s	S235s	ENSG00000130997.16	RE	SCION	9	0.108295
SAFB (regulates) ZCCHC9	Q15424_S383s	S383s	ENSG00000131732.12	RE	SCION	9	0.114066
SAFB (regulates) PIAS3	Q15424_S235s	S235s	ENSG00000131788.16	EE	SCION	8	0.120142
SAFB (regulates) DCAF15	Q15424_S383s	S383s	ENSG00000132017.11	EE	SCION	6	0.111315
SAFB (regulates) ENAM	Q15424_S235s	S235s	ENSG00000132464.13	RE	SCION	9	0.203702
SAFB (regulates) SCO1	Q15424_S383s	S383s	ENSG00000133028.12	RE	SCION	9	0.113908
SAFB (regulates) ZNF414	Q15424_S383s	S383s	ENSG00000133250.14	RE	SCION	9	0.116999
SAFB (regulates) SLC2A11	Q15424_S383s	S383s	ENSG00000133460.20	RE	SCION	9	0.149909
SAFB (regulates) TEC	Q15424_S235s	S235s	ENSG00000135605.13	RE	SCION	9	0.132225
SAFB (regulates) CCDC142	Q15424_S383s	S383s	ENSG00000135637.14	RE	SCION	9	0.113588
SAFB (regulates) SLC9A5	Q15424_S235s	S235s	ENSG00000135740.17	RE	SCION	9	0.123873
SAFB (regulates) VILL	Q15424_S383s	S383s	ENSG00000136059.16	RE	SCION	9	0.11856
SAFB (regulates) CCDC115	Q15424_S383s	S383s	ENSG00000136710.10	RE	SCION	9	0.268693
SAFB (regulates) DCUN1D5	Q15424_S235s	S235s	ENSG00000137692.12	RE	SCION	9	0.254483
SAFB (regulates) DNAJC13	Q15424_S235s	S235s	ENSG00000138246.17	RE	SCION	9	0.115028
SAFB (regulates) MMAB	Q15424_S383s	S383s	ENSG00000139428.12	RE	SCION	9	0.12466
SAFB (regulates) NUDT7	Q15424_S383s	S383s	ENSG00000140876.11	RE	SCION	9	0.114124
SAFB (regulates) RNF165	Q15424_S235s	S235s	ENSG00000141622.14	RE	SCION	9	0.258176
SAFB (regulates) DOP1B	Q15424_S383s	S383s	ENSG00000142197.13	EE	SCION	6	0.123953
SAFB (regulates) SFXN5	Q15424_S383s	S383s	ENSG00000144040.13	RE	SCION	9	0.124317
SAFB (regulates) STK11IP	Q15424_S383s	S383s	ENSG00000144589.22	RE	SCION	9	0.11913
SAFB (regulates) MUC4	Q15424_S383s	S383s	ENSG00000145113.22	RE	SCION	9	0.19274
SAFB (regulates) FIP1L1	Q15424_S383s	S383s	ENSG00000145216.16	RE	SCION	9	0.13275
SAFB (regulates) ERLIN2	Q15424_S383s	S383s	ENSG00000147475.17	RE	SCION	9	0.184582
SAFB (regulates) CEP78	Q15424_S383s	S383s	ENSG00000148019.14	RE	SCION	9	0.117158
SAFB (regulates) LAMTOR1	Q15424_S383s	S383s	ENSG00000149357.10	EE	SCION	6	0.188264
SAFB (regulates) LTO1	Q15424_S235s	S235s	ENSG00000149716.13	RE	SCION	9	0.152594
SAFB (regulates) UBP1	Q15424_S383s	S383s	ENSG00000153560.12	RE	SCION	9	0.103663
SAFB (regulates) DISP1	Q15424_S235s	S235s	ENSG00000154309.9	RE	SCION	9	0.120883
SAFB (regulates) RWDD2B	Q15424_S235s	S235s	ENSG00000156253.7	RE	SCION	9	0.100924
SAFB (regulates) PDE6D	Q15424_S235s	S235s	ENSG00000156973.14	RE	SCION	9	0.133817
SAFB (regulates) MITD1	Q15424_S383s	S383s	ENSG00000158411.11	RE	SCION	9	0.101832
SAFB (regulates) LAD1	Q15424_S235s	S235s	ENSG00000159166.15	RE	SCION	9	0.339457
SAFB (regulates) RDH13	Q15424_S383s	S383s	ENSG00000160439.16	RE	SCION	9	0.111604
SAFB (regulates) RUSC1	Q15424_S383s	S383s	ENSG00000160753.16	RE	SCION	9	0.105719
SAFB (regulates) CPSF4	Q15424_S235s	S235s	ENSG00000160917.15	RE	SCION	9	0.106476
SAFB (regulates) BDH1	Q15424_S383s	S383s	ENSG00000161267.12	EE	SCION	6	0.165166
SAFB (regulates) LZIC	Q15424_S383s	S383s	ENSG00000162441.12	RE	SCION	9	0.139855
SAFB (regulates) DUSP19	Q15424_S383s	S383s	ENSG00000162999.13	RE	SCION	9	0.131214
SAFB (regulates) ERCC3	Q15424_S383s	S383s	ENSG00000163161.14	RE	SCION	9	0.102479
SAFB (regulates) ZMYM6	Q15424_S383s	S383s	ENSG00000163867.17	RE	SCION	9	0.151414
SAFB (regulates) EXO5	Q15424_S235s	S235s	ENSG00000164002.12	RE	SCION	9	0.139968
SAFB (regulates) MST1R	Q15424_S235s	S235s	ENSG00000164078.14	RE	SCION	9	0.104951
SAFB (regulates) KLKB1	Q15424_S235s	S235s	ENSG00000164344.16	RE	SCION	9	0.115012
SAFB (regulates) CRYL1	Q15424_S235s	S235s	ENSG00000165475.15	RE	SCION	9	0.203334
SAFB (regulates) TRIM44	Q15424_S235s	S235s	ENSG00000166326.7	RE	SCION	9	0.15077
SAFB (regulates) KATNAL2	Q15424_S235s	S235s	ENSG00000167216.19	RE	SCION	9	0.121035
SAFB (regulates) ENGASE	Q15424_S383s	S383s	ENSG00000167280.17	RE	SCION	9	0.109725
SAFB (regulates) ABCA3	Q15424_S383s	S383s	ENSG00000167972.14	RE	SCION	9	0.101094
SAFB (regulates) COG7	Q15424_S383s	S383s	ENSG00000168434.13	RE	SCION	9	0.12548
SAFB (regulates) SEMA4C	Q15424_S235s	S235s	ENSG00000168758.11	RE	SCION	9	0.125627
SAFB (regulates) CD2BP2	Q15424_S235s	S235s	ENSG00000169217.9	RE	SCION	9	0.147963
SAFB (regulates) SCN9A	Q15424_S235s	S235s	ENSG00000169432.19	RE	SCION	9	0.114035
SAFB (regulates) CNTROB	Q15424_S383s	S383s	ENSG00000170037.14	RE	SCION	9	0.11461
SAFB (regulates) GSTA4	Q15424_S235s	S235s	ENSG00000170899.11	RE	SCION	9	0.108005
SAFB (regulates) FAM241B	Q15424_S235s	S235s	ENSG00000171224.9	RE	SCION	9	0.142374
SAFB (regulates) SHCBP1	Q15424_S235s	S235s	ENSG00000171241.9	RE	SCION	9	0.126469
SAFB (regulates) ENC1	Q15424_S235s	S235s	ENSG00000171617.15	RE	SCION	9	0.162084
SAFB (regulates) P2RY6	Q15424_S383s	S383s	ENSG00000171631.16	RE	SCION	9	0.102532
SAFB (regulates) ZFAND4	Q15424_S383s	S383s	ENSG00000172671.20	RE	SCION	9	0.126871
SAFB (regulates) METAP1D	Q15424_S383s	S383s	ENSG00000172878.14	RE	SCION	9	0.113772
SAFB (regulates) THAP2	Q15424_S383s	S383s	ENSG00000173451.7	RE	SCION	9	0.101684
SAFB (regulates) BCLAF3	Q15424_S235s	S235s	ENSG00000173681.17	RE	SCION	9	0.118296
SAFB (regulates) WFIKKN2	Q15424_S235s	S235s	ENSG00000173714.8	RE	SCION	9	0.123648
SAFB (regulates) KCTD13	Q15424_S235s	S235s	ENSG00000174943.11	RE	SCION	9	0.117921
SAFB (regulates) B3GNTL1	Q15424_S383s	S383s	ENSG00000175711.9	RE	SCION	9	0.160736
SAFB (regulates) OR10AB1P	Q15424_S383s	S383s	ENSG00000176716.5	RE	SCION	9	0.182997
SAFB (regulates) RUFY1	Q15424_S383s	S383s	ENSG00000176783.15	EE	SCION	6	0.367702
SAFB (regulates) PIDD1	Q15424_S383s	S383s	ENSG00000177595.19	RE	SCION	9	0.164084
SAFB (regulates) GPR35	Q15424_S235s	S235s	ENSG00000178623.13	RE	SCION	9	0.152575
SAFB (regulates) DHFR2	Q15424_S235s	S235s	ENSG00000178700.9	RE	SCION	9	0.13062
SAFB (regulates) FUCA1	Q15424_S235s	S235s	ENSG00000179163.12	RE	SCION	9	0.150135
SAFB (regulates) DNHD1	Q15424_S383s	S383s	ENSG00000179532.13	RE	SCION	9	0.112116
SAFB (regulates) ZNF594	Q15424_S235s	S235s	ENSG00000180626.10	RE	SCION	9	0.110845
SAFB (regulates) SGSH	Q15424_S383s	S383s	ENSG00000181523.13	RE	SCION	9	0.120574
SAFB (regulates) FAM104B	Q15424_S235s	S235s	ENSG00000182518.14	RE	SCION	9	0.221301
SAFB (regulates) ZNF320	Q15424_S235s	S235s	ENSG00000182986.15	RE	SCION	9	0.126609
SAFB (regulates) ABAT	Q15424_S235s	S235s	ENSG00000183044.12	RE	SCION	9	0.121275
SAFB (regulates) ZNF703	Q15424_S383s	S383s	ENSG00000183779.7	RE	SCION	9	0.130502
SAFB (regulates) TXNRD2	Q15424_S235s	S235s	ENSG00000184470.21	RE	SCION	9	0.150338
SAFB (regulates) ZBTB37	Q15424_S383s	S383s	ENSG00000185278.15	RE	SCION	9	0.118768
SAFB (regulates) FAM174B	Q15424_S235s	S235s	ENSG00000185442.13	RE	SCION	9	0.106345
SAFB (regulates) THNSL1	Q15424_S235s	S235s	ENSG00000185875.13	RE	SCION	9	0.135678
SAFB (regulates) TMEM222	Q15424_S235s	S235s	ENSG00000186501.15	RE	SCION	9	0.100448
SAFB (regulates) LYRM7	Q15424_S235s	S235s	ENSG00000186687.16	RE	SCION	9	0.109297
SAFB (regulates) FOXD3	Q15424_S235s	S235s	ENSG00000187140.6	RE	SCION	9	0.12602
SAFB (regulates) FAM78B	Q15424_S383sS384s	S383sS384s	ENSG00000188859.7	EE	SCION	2	0.108988
SAFB (regulates) AJAP1	Q15424_S383s	S383s	ENSG00000196581.11	RE	SCION	9	0.119876
SAFB (regulates) TRPV1	Q15424_S383s	S383s	ENSG00000196689.13	RE	SCION	9	0.128305
SAFB (regulates) GSTK1	Q15424_S235s	S235s	ENSG00000197448.14	RE	SCION	9	0.137637
SAFB (regulates) SULT1C4	Q15424_S383s	S383s	ENSG00000198075.10	RE	SCION	9	0.122994
SAFB (regulates) NPIPB6	Q15424_S383s	S383s	ENSG00000198156.10	RE	SCION	9	0.100222
SAFB (regulates) ZNF480	Q15424_S383s	S383s	ENSG00000198464.14	RE	SCION	9	0.10536
SAFB (regulates) MT-ND6	Q15424_S235s	S235s	ENSG00000198695.2	RE	SCION	9	0.128559
SAFB (regulates) MSRB1	Q15424_S235s	S235s	ENSG00000198736.13	RE	SCION	9	0.124733
SAFB (regulates) MT-ND5	Q15424_S235s	S235s	ENSG00000198786.2	RE	SCION	9	0.178038
SAFB (regulates) MT-ND1	Q15424_S235s	S235s	ENSG00000198888.2	RE	SCION	9	0.111489
SAFB (regulates) PPP1R10	Q15424_S383s	S383s	ENSG00000204569.10	RE	SCION	9	0.112001
SAFB (regulates) ODAD4	Q15424_S235s	S235s	ENSG00000204815.10	RE	SCION	9	0.181204
SAFB (regulates) CCDC85C	Q15424_S235s	S235s	ENSG00000205476.9	RE	SCION	9	0.118392
SAFB (regulates) CFAP44	Q15424_S383s	S383s	ENSG00000206530.11	RE	SCION	9	0.16398
SAFB (regulates) ENSG00000206549.13	Q15424_S235s	S235s	ENSG00000206549.13	RE	SCION	9	0.237436
SAFB (regulates) MT-TC	Q15424_S235s	S235s	ENSG00000210140.1	RE	SCION	9	0.11276
SAFB (regulates) ZNF611	Q15424_S383s	S383s	ENSG00000213020.10	RE	SCION	9	0.122303
SAFB (regulates) ZNF337-AS1	Q15424_S383s	S383s	ENSG00000213742.7	RE	SCION	9	0.148264
SAFB (regulates) GTF2H4	Q15424_S235s	S235s	ENSG00000213780.11	RE	SCION	9	0.148671
SAFB (regulates) SCART1	Q15424_S383s	S383s	ENSG00000214279.13	RE	SCION	9	0.131147
SAFB (regulates) TTC3P1	Q15424_S235s	S235s	ENSG00000215105.4	RE	SCION	9	0.174873
SAFB (regulates) LINP1	Q15424_S235s	S235s	ENSG00000223784.2	RE	SCION	9	0.110396
SAFB (regulates) CPTP	Q15424_S383s	S383s	ENSG00000224051.7	EE	SCION	6	0.120855
SAFB (regulates) RTCA-AS1	Q15424_S383s	S383s	ENSG00000224616.4	RE	SCION	9	0.101157
SAFB (regulates) MUC20P1	Q15424_S383s	S383s	ENSG00000224769.1	EE	SCION	6	0.145342
SAFB (regulates) ENSG00000224848.3	Q15424_S235s	S235s	ENSG00000224848.3	RE	SCION	9	0.113546
SAFB (regulates) GRTP1-AS1	Q15424_S383s	S383s	ENSG00000225083.2	RE	SCION	9	0.118732
SAFB (regulates) MTND2P28	Q15424_S235s	S235s	ENSG00000225630.1	RE	SCION	9	0.10442
SAFB (regulates) ENSG00000228366.1	Q15424_S383s	S383s	ENSG00000228366.1	RE	SCION	9	0.179523
SAFB (regulates) VDAC1P8	Q15424_S383s	S383s	ENSG00000229036.7	RE	SCION	9	0.107274
SAFB (regulates) GOLGA6L5P	Q15424_S235s	S235s	ENSG00000230373.8	RE	SCION	9	0.127306
SAFB (regulates) ENSG00000231324.1	Q15424_S383s	S383s	ENSG00000231324.1	RE	SCION	9	0.133369
SAFB (regulates) LINC02613	Q15424_S235s	S235s	ENSG00000231367.6	RE	SCION	9	0.142337
SAFB (regulates) LINC01137	Q15424_S235s	S235s	ENSG00000233621.3	RE	SCION	9	0.123735
SAFB (regulates) ENSG00000236833.1	Q15424_S235s	S235s	ENSG00000236833.1	RE	SCION	9	0.125099
SAFB (regulates) LINC00707	Q15424_S383s	S383s	ENSG00000238266.2	RE	SCION	9	0.13326
SAFB (regulates) SCARNA7	Q15424_S246s	S246s	ENSG00000238741.1	EE	SCION	8	0.109974
SAFB (regulates) C1orf226	Q15424_S383s	S383s	ENSG00000239887.6	RE	SCION	9	0.176757
SAFB (regulates) HLA-DMB	Q15424_S383s	S383s	ENSG00000242574.9	RE	SCION	9	0.110968
SAFB (regulates) NFS1	Q15424_S235s	S235s	ENSG00000244005.13	RE	SCION	9	0.137256
SAFB (regulates) ENSG00000244055.2	Q15424_S235s	S235s	ENSG00000244055.2	RE	SCION	9	0.137811
SAFB (regulates) PDCL3P4	Q15424_S383s	S383s	ENSG00000244119.2	RE	SCION	9	0.127438
SAFB (regulates) PTCHD4	Q15424_S235s	S235s	ENSG00000244694.8	RE	SCION	9	0.188954
SAFB (regulates) ENSG00000249626.1	Q15424_S235s	S235s	ENSG00000249626.1	RE	SCION	9	0.108233
SAFB (regulates) YJEFN3	Q15424_S235s	S235s	ENSG00000250067.12	RE	SCION	9	0.200314
SAFB (regulates) GLI4	Q15424_S383s	S383s	ENSG00000250571.7	RE	SCION	9	0.146886
SAFB (regulates) TUG1	Q15424_S235s	S235s	ENSG00000253352.10	RE	SCION	9	0.36402
SAFB (regulates) ENSG00000254363.6	Q15424_S235s	S235s	ENSG00000254363.6	RE	SCION	9	0.182225
SAFB (regulates) ENSG00000254469.9	Q15424_S235s	S235s	ENSG00000254469.9	RE	SCION	9	0.126397
SAFB (regulates) WAC-AS1	Q15424_S383s	S383s	ENSG00000254635.6	RE	SCION	9	0.157918
SAFB (regulates) HMBS	Q15424_S235s	S235s	ENSG00000256269.11	RE	SCION	9	0.145524
SAFB (regulates) MIRLET7IHG	Q15424_S235s	S235s	ENSG00000257354.2	RE	SCION	9	0.122749
SAFB (regulates) ENSG00000258634.3	Q15424_S235s	S235s	ENSG00000258634.3	RE	SCION	9	0.103405
SAFB (regulates) LINC00930	Q15424_S235s	S235s	ENSG00000258647.6	RE	SCION	9	0.252086
SAFB (regulates) ENSG00000259972.3	Q15424_S235s	S235s	ENSG00000259972.3	RE	SCION	9	0.110182
SAFB (regulates) ENSG00000260261.2	Q15424_S235s	S235s	ENSG00000260261.2	RE	SCION	9	0.15898
SAFB (regulates) ENSG00000260279.4	Q15424_S383s	S383s	ENSG00000260279.4	RE	SCION	9	0.236136
SAFB (regulates) ENSG00000260948.1	Q15424_S383sS384s	S383sS384s	ENSG00000260948.1	EE	SCION	2	0.119138
SAFB (regulates) ENSG00000262691.1	Q15424_S383s	S383s	ENSG00000262691.1	RE	SCION	9	0.102379
SAFB (regulates) MYZAP	Q15424_S383s	S383s	ENSG00000263155.6	RE	SCION	9	0.100068
SAFB (regulates) ZNF407-AS1	Q15424_S383s	S383s	ENSG00000264247.2	RE	SCION	9	0.109823
SAFB (regulates) MYH4	Q15424_S235s	S235s	ENSG00000264424.1	RE	SCION	9	0.119497
SAFB (regulates) CYP4F35P	Q15424_S235s	S235s	ENSG00000265787.2	RE	SCION	9	0.212787
SAFB (regulates) ENSG00000268119.7	Q15424_S383s	S383s	ENSG00000268119.7	RE	SCION	9	0.104272
SAFB (regulates) RAB11B-AS1	Q15424_S383s	S383s	ENSG00000269386.6	RE	SCION	9	0.106678
SAFB (regulates) PFN1P2	Q15424_S383s	S383s	ENSG00000270392.2	RE	SCION	9	0.189762
SAFB (regulates) MMP28	Q15424_S383s	S383s	ENSG00000271447.6	RE	SCION	9	0.112618
SAFB (regulates) ENSG00000273230.1	Q15424_S235s	S235s	ENSG00000273230.1	RE	SCION	9	0.19766
SAFB (regulates) RN7SL2	Q15424_S235s	S235s	ENSG00000274012.1	RE	SCION	9	0.245227
SAFB (regulates) UHRF1	Q15424_S235s	S235s	ENSG00000276043.5	RE	SCION	9	0.184046
SAFB (regulates) ENSG00000276805.2	Q15424_S235s	S235s	ENSG00000276805.2	RE	SCION	9	0.111991
SAFB (regulates) STAG3L2	Q15424_S383s	S383s	ENSG00000277072.5	RE	SCION	9	0.22805
SAFB (regulates) ENSG00000279762.3	Q15424_S235s	S235s	ENSG00000279762.3	RE	SCION	9	0.110777
SAFB (regulates) ENSG00000280614.1	Q15424_S235s	S235s	ENSG00000280614.1	RE	SCION	9	0.111363
SAFB (regulates) TMEM272	Q15424_S383s	S383s	ENSG00000281106.4	RE	SCION	9	0.124935
SAFB (regulates) ENSG00000281181.1	Q15424_S235s	S235s	ENSG00000281181.1	RE	SCION	9	0.107159
SAFB (regulates) RN7SK	Q15424_S235s	S235s	ENSG00000283293.1	RE	SCION	9	0.192268
SAFB (regulates) PRSS50	Q15424_S235s	S235s	ENSG00000283706.2	RE	SCION	9	0.186403
SAFB (regulates) ENSG00000284672.1	Q15424_S235s	S235s	ENSG00000284672.1	RE	SCION	9	0.265356
SAFB (regulates) ENSG00000285413.1	Q15424_S235s	S235s	ENSG00000285413.1	RE	SCION	9	0.200696
SAFB (regulates) ENSG00000285799.1	Q15424_S383s	S383s	ENSG00000285799.1	RE	SCION	9	0.14775
SAFB (regulates) ENSG00000286861.1	Q15424_S246s	S246s	ENSG00000286861.1	EE	SCION	8	0.116054
SAFB (regulates) ENSG00000287047.1	Q15424_S235s	S235s	ENSG00000287047.1	RE	SCION	9	0.11446
SAFB (regulates) SCYL3	Q15424_S246s	S246s	ENSG00000000457.14	RE	SCION	11	0.119899
SAFB (regulates) SLC39A9	Q15424_S246s	S246s	ENSG00000029364.12	RE	SCION	11	0.101692
SAFB (regulates) HOXC8	Q15424_S246s	S246s	ENSG00000037965.6	RE	SCION	11	0.188033
SAFB (regulates) PHF23	Q15424_S246s	S246s	ENSG00000040633.13	RE	SCION	11	0.112028
SAFB (regulates) ATP6V1H	Q15424_S246s	S246s	ENSG00000047249.18	RE	SCION	11	0.120244
SAFB (regulates) DTNBP1	Q15424_S246s	S246s	ENSG00000047579.20	RE	SCION	11	0.104812
SAFB (regulates) KDM5A	Q15424_S246s	S246s	ENSG00000073614.13	RE	SCION	11	0.163692
SAFB (regulates) RUNX1T1	Q15424_S246s	S246s	ENSG00000079102.16	RE	SCION	11	0.123371
SAFB (regulates) ZNF213	Q15424_S246s	S246s	ENSG00000085644.14	RE	SCION	11	0.124505
SAFB (regulates) MAPKAPK5	Q15424_S246s	S246s	ENSG00000089022.14	RE	SCION	11	0.243287
SAFB (regulates) CBX5	Q15424_S246s	S246s	ENSG00000094916.16	RE	SCION	11	0.11349
SAFB (regulates) CHD8	Q15424_S246s	S246s	ENSG00000100888.15	RE	SCION	11	0.226202
SAFB (regulates) VPS35L	Q15424_S246s	S246s	ENSG00000103544.16	RE	SCION	11	0.157759
SAFB (regulates) TRPS1	Q15424_S246s	S246s	ENSG00000104447.13	RE	SCION	11	0.113116
SAFB (regulates) AKAP8	Q15424_S246s	S246s	ENSG00000105127.10	RE	SCION	11	0.162008
SAFB (regulates) CACNG1	Q15424_S246s	S246s	ENSG00000108878.5	RE	SCION	11	0.100813
SAFB (regulates) PCSK4	Q15424_S246s	S246s	ENSG00000115257.15	RE	SCION	11	0.122692
SAFB (regulates) FANCL	Q15424_S246s	S246s	ENSG00000115392.12	RE	SCION	11	0.109157
SAFB (regulates) ARID1A	Q15424_S246s	S246s	ENSG00000117713.21	RE	SCION	11	0.144765
SAFB (regulates) NRDE2	Q15424_S246s	S246s	ENSG00000119720.18	RE	SCION	11	0.117204
SAFB (regulates) NFE2	Q15424_S246s	S246s	ENSG00000123405.14	RE	SCION	11	0.101391
SAFB (regulates) RHOJ	Q15424_S246s	S246s	ENSG00000126785.13	RE	SCION	11	0.134348
SAFB (regulates) ZBTB1	Q15424_S246s	S246s	ENSG00000126804.14	RE	SCION	11	0.213564
SAFB (regulates) USHBP1	Q15424_S246s	S246s	ENSG00000130307.12	RE	SCION	11	0.314084
SAFB (regulates) HELZ2	Q15424_S246s	S246s	ENSG00000130589.16	RE	SCION	11	0.175991
SAFB (regulates) AGAP2	Q15424_S246s	S246s	ENSG00000135439.12	RE	SCION	11	0.128849
SAFB (regulates) DDX60	Q15424_S246s	S246s	ENSG00000137628.18	RE	SCION	11	0.168641
SAFB (regulates) SEMA7A	Q15424_S246s	S246s	ENSG00000138623.10	RE	SCION	11	0.129813
SAFB (regulates) ZGRF1	Q15424_S246s	S246s	ENSG00000138658.16	RE	SCION	11	0.215629
SAFB (regulates) CBX8	Q15424_S246s	S246s	ENSG00000141570.11	RE	SCION	11	0.102613
SAFB (regulates) USP21	Q15424_S246s	S246s	ENSG00000143258.16	RE	SCION	11	0.117757
SAFB (regulates) ZNF687	Q15424_S246s	S246s	ENSG00000143373.18	RE	SCION	11	0.142979
SAFB (regulates) ANKMY1	Q15424_S246s	S246s	ENSG00000144504.16	RE	SCION	11	0.145518
SAFB (regulates) DIPK2B	Q15424_S246s	S246s	ENSG00000147113.17	RE	SCION	11	0.185103
SAFB (regulates) SIGMAR1	Q15424_S246s	S246s	ENSG00000147955.18	RE	SCION	11	0.105718
SAFB (regulates) INCENP	Q15424_S246s	S246s	ENSG00000149503.13	RE	SCION	11	0.318471
SAFB (regulates) CLEC1A	Q15424_S246s	S246s	ENSG00000150048.10	RE	SCION	11	0.131154
SAFB (regulates) PRSS53	Q15424_S246s	S246s	ENSG00000151006.7	RE	SCION	11	0.10904
SAFB (regulates) FBXL18	Q15424_S246s	S246s	ENSG00000155034.20	RE	SCION	11	0.126384
SAFB (regulates) SLC6A1	Q15424_S246s	S246s	ENSG00000157103.12	RE	SCION	11	0.11356
SAFB (regulates) THEM4	Q15424_S246s	S246s	ENSG00000159445.13	RE	SCION	11	0.157858
SAFB (regulates) NIPAL1	Q15424_S235s	S235s	ENSG00000163293.12	EE	SCION	8	0.176417
SAFB (regulates) GPR155	Q15424_S246s	S246s	ENSG00000163328.14	RE	SCION	11	0.122821
SAFB (regulates) LRRC58	Q15424_S246s	S246s	ENSG00000163428.4	RE	SCION	11	0.12643
SAFB (regulates) USP49	Q15424_S246s	S246s	ENSG00000164663.15	RE	SCION	11	0.122766
SAFB (regulates) NSD1	Q15424_S246s	S246s	ENSG00000165671.22	RE	SCION	11	0.132158
SAFB (regulates) CNPY4	Q15424_S246s	S246s	ENSG00000166997.8	RE	SCION	11	0.106545
SAFB (regulates) TEF	Q15424_S246s	S246s	ENSG00000167074.15	RE	SCION	11	0.152735
SAFB (regulates) SP2	Q15424_S246s	S246s	ENSG00000167182.16	RE	SCION	11	0.119512
SAFB (regulates) DTYMK	Q15424_S246s	S246s	ENSG00000168393.13	RE	SCION	11	0.114886
SAFB (regulates) ZNF30	Q15424_S246s	S246s	ENSG00000168661.15	RE	SCION	11	0.171759
SAFB (regulates) SLC33A1	Q15424_S246s	S246s	ENSG00000169359.16	RE	SCION	11	0.172898
SAFB (regulates) FOXN2	Q15424_S246s	S246s	ENSG00000170802.17	RE	SCION	11	0.181617
SAFB (regulates) FBXW8	Q15424_S246s	S246s	ENSG00000174989.13	RE	SCION	11	0.103461
SAFB (regulates) PAAF1	Q15424_S246s	S246s	ENSG00000175575.13	RE	SCION	11	0.107124
SAFB (regulates) MRPL48	Q15424_S246s	S246s	ENSG00000175581.14	RE	SCION	11	0.138254
SAFB (regulates) SLC38A9	Q15424_S246s	S246s	ENSG00000177058.12	RE	SCION	11	0.108614
SAFB (regulates) WDR97	Q15424_S246s	S246s	ENSG00000179698.14	RE	SCION	11	0.166135
SAFB (regulates) ZNF707	Q15424_S246s	S246s	ENSG00000181135.16	RE	SCION	11	0.132226
SAFB (regulates) HOXB4	Q15424_S246s	S246s	ENSG00000182742.6	RE	SCION	11	0.148711
SAFB (regulates) AP2A2	Q15424_S246s	S246s	ENSG00000183020.15	RE	SCION	11	0.127702
SAFB (regulates) GUSBP1	Q15424_S246s	S246s	ENSG00000183666.18	RE	SCION	11	0.195476
SAFB (regulates) IFNLR1	Q15424_S235s	S235s	ENSG00000185436.12	EE	SCION	8	0.120444
SAFB (regulates) ZBTB6	Q15424_S246s	S246s	ENSG00000186130.5	RE	SCION	11	0.162502
SAFB (regulates) PLCD1	Q15424_S246s	S246s	ENSG00000187091.14	RE	SCION	11	0.117566
SAFB (regulates) ENTPD5	Q15424_S246s	S246s	ENSG00000187097.13	RE	SCION	11	0.105153
SAFB (regulates) IFT140	Q15424_S246s	S246s	ENSG00000187535.14	RE	SCION	11	0.152674
SAFB (regulates) GARS1-DT	Q15424_S246s	S246s	ENSG00000196295.13	RE	SCION	11	0.112283
SAFB (regulates) ZKSCAN5	Q15424_S246s	S246s	ENSG00000196652.12	RE	SCION	11	0.243808
SAFB (regulates) CPLANE1	Q15424_S246s	S246s	ENSG00000197603.16	RE	SCION	11	0.115425
SAFB (regulates) C3orf35	Q15424_S246s	S246s	ENSG00000198590.12	RE	SCION	11	0.32647
SAFB (regulates) NCOA6	Q15424_S246s	S246s	ENSG00000198646.14	RE	SCION	11	0.30291
SAFB (regulates) ZNF425	Q15424_S383s	S383s	ENSG00000204947.9	EE	SCION	6	0.152066
SAFB (regulates) SAMD9	Q15424_S246s	S246s	ENSG00000205413.8	RE	SCION	11	0.123259
SAFB (regulates) SYNJ2BP	Q15424_S246s	S246s	ENSG00000213463.5	RE	SCION	11	0.126481
SAFB (regulates) SH3BP5-AS1	Q15424_S246s	S246s	ENSG00000224660.2	RE	SCION	11	0.159629
SAFB (regulates) SATB2-AS1	Q15424_S246s	S246s	ENSG00000225953.4	RE	SCION	11	0.1092
SAFB (regulates) LINC01341	Q15424_S246s	S246s	ENSG00000227953.7	RE	SCION	11	0.124334
SAFB (regulates) TSPY26P	Q15424_S246s	S246s	ENSG00000235217.6	RE	SCION	11	0.110576
SAFB (regulates) PARGP1	Q15424_S246s	S246s	ENSG00000239883.9	RE	SCION	11	0.138106
SAFB (regulates) RAD51-AS1	Q15424_S246s	S246s	ENSG00000245849.8	RE	SCION	11	0.169768
SAFB (regulates) KLRA1P	Q15424_S246s	S246s	ENSG00000256667.6	RE	SCION	11	0.109326
SAFB (regulates) ENSG00000260316.2	Q15424_S246s	S246s	ENSG00000260316.2	RE	SCION	11	0.164403
SAFB (regulates) ENSG00000268107.6	Q15424_S246s	S246s	ENSG00000268107.6	RE	SCION	11	0.121398
SAFB (regulates) ATP6V0D1-DT	Q15424_S246s	S246s	ENSG00000270049.4	RE	SCION	11	0.12347
SAFB (regulates) ENSG00000272144.1	Q15424_S246s	S246s	ENSG00000272144.1	RE	SCION	11	0.145887
SAFB (regulates) ENSG00000288538.1	Q15424_S246s	S246s	ENSG00000288538.1	RE	SCION	11	0.126039
SAFB (regulates) ENSG00000288984.1	Q15424_S246s	S246s	ENSG00000288984.1	RE	SCION	11	0.147887
ZNF318 (regulates) SH3BP2	Q5VUA4_S1037s	S1037s	ENSG00000087266.17	RE	SCION	1	0.122495
ZNF318 (regulates) ABCC6	Q5VUA4_S1037s	S1037s	ENSG00000091262.17	RE	SCION	1	0.147043
ZNF318 (regulates) TGM1	Q5VUA4_S1037s	S1037s	ENSG00000092295.12	RE	SCION	1	0.122332
ZNF318 (regulates) DNAL4	Q5VUA4_S1037s	S1037s	ENSG00000100246.13	RE	SCION	1	0.140719
ZNF318 (regulates) HDAC10	Q5VUA4_S1037s	S1037s	ENSG00000100429.18	RE	SCION	1	0.136309
ZNF318 (regulates) NINL	Q5VUA4_S1037s	S1037s	ENSG00000101004.15	RE	SCION	1	0.1289
ZNF318 (regulates) CEP192	Q5VUA4_S1037s	S1037s	ENSG00000101639.19	RE	SCION	1	0.138313
ZNF318 (regulates) EBF3	Q5VUA4_S1037s	S1037s	ENSG00000108001.16	RE	SCION	1	0.154681
ZNF318 (regulates) CEP162	Q5VUA4_S1037s	S1037s	ENSG00000135315.12	RE	SCION	1	0.14002
ZNF318 (regulates) DENND4C	Q5VUA4_S1037s	S1037s	ENSG00000137145.21	RE	SCION	1	0.182181
ZNF318 (regulates) ULK3	Q5VUA4_S1037s	S1037s	ENSG00000140474.14	RE	SCION	1	0.147088
ZNF318 (regulates) MEAK7	Q5VUA4_S1037s	S1037s	ENSG00000140950.16	RE	SCION	1	0.179335
ZNF318 (regulates) ABHD10	Q5VUA4_S1037s	S1037s	ENSG00000144827.9	RE	SCION	1	0.163015
ZNF318 (regulates) ATM	Q5VUA4_S1037s	S1037s	ENSG00000149311.20	RE	SCION	1	0.152331
ZNF318 (regulates) ABCB9	Q5VUA4_S1037s	S1037s	ENSG00000150967.19	RE	SCION	1	0.271225
ZNF318 (regulates) ANKAR	Q5VUA4_S1037s	S1037s	ENSG00000151687.15	RE	SCION	1	0.108771
ZNF318 (regulates) PGAP4	Q5VUA4_S1037s	S1037s	ENSG00000165152.9	RE	SCION	1	0.181039
ZNF318 (regulates) SNUPN	Q5VUA4_S1037s	S1037s	ENSG00000169371.14	RE	SCION	1	0.115579
ZNF318 (regulates) LRRC8D	Q5VUA4_S1037s	S1037s	ENSG00000171492.14	RE	SCION	1	0.101252
ZNF318 (regulates) FAM182B	Q5VUA4_S1037s	S1037s	ENSG00000175170.16	RE	SCION	1	0.111799
ZNF318 (regulates) DENND2C	Q5VUA4_S1037s	S1037s	ENSG00000175984.15	RE	SCION	1	0.108672
ZNF318 (regulates) SAMD12	Q5VUA4_S1037s	S1037s	ENSG00000177570.15	RE	SCION	1	0.118477
ZNF318 (regulates) LINC00174	Q5VUA4_S1037s	S1037s	ENSG00000179406.9	EE	SCION	2	0.141891
ZNF318 (regulates) ZNF322	Q5VUA4_S1037s	S1037s	ENSG00000181315.11	RE	SCION	1	0.144368
ZNF318 (regulates) TBK1	Q5VUA4_S1037s	S1037s	ENSG00000183735.11	RE	SCION	1	0.128303
ZNF318 (regulates) PGBD2	Q5VUA4_S1037s	S1037s	ENSG00000185220.12	RE	SCION	1	0.22911
ZNF318 (regulates) BACE1	Q5VUA4_S1037s	S1037s	ENSG00000186318.18	RE	SCION	1	0.128259
ZNF318 (regulates) PEAR1	Q5VUA4_S1037s	S1037s	ENSG00000187800.14	RE	SCION	1	0.100306
ZNF318 (regulates) ZNF573	Q5VUA4_S1037s	S1037s	ENSG00000189144.15	RE	SCION	1	0.138498
ZNF318 (regulates) ZNF107	Q5VUA4_S1037s	S1037s	ENSG00000196247.13	RE	SCION	1	0.154441
ZNF318 (regulates) ZBTB14	Q5VUA4_S1037s	S1037s	ENSG00000198081.11	RE	SCION	1	0.198953
ZNF318 (regulates) ZNF334	Q5VUA4_S1037s	S1037s	ENSG00000198185.12	RE	SCION	1	0.118444
ZNF318 (regulates) FAN1	Q5VUA4_S1037s	S1037s	ENSG00000198690.10	RE	SCION	1	0.228844
ZNF318 (regulates) HCG11	Q5VUA4_S1037s	S1037s	ENSG00000228223.3	RE	SCION	1	0.124633
ZNF318 (regulates) LINC01001	Q5VUA4_S1037s	S1037s	ENSG00000230724.9	RE	SCION	1	0.117902
ZNF318 (regulates) SMG7-AS1	Q5VUA4_S1037s	S1037s	ENSG00000232860.9	RE	SCION	1	0.101489
ZNF318 (regulates) ENSG00000257176.3	Q5VUA4_S1037s	S1037s	ENSG00000257176.3	RE	SCION	1	0.109725
ZNF318 (regulates) ENSG00000262160.1	Q5VUA4_S1037s	S1037s	ENSG00000262160.1	RE	SCION	1	0.226801
ZNF318 (regulates) TXNIP	Q5VUA4_S1037s	S1037s	ENSG00000265972.6	RE	SCION	1	0.139557
ZNF318 (regulates) GTF2IP13	Q5VUA4_S1037s	S1037s	ENSG00000272556.3	RE	SCION	1	0.256656
ZNF318 (regulates) ENSG00000274330.1	Q5VUA4_S1037s	S1037s	ENSG00000274330.1	RE	SCION	1	0.113862
ZNF318 (regulates) CICP14	Q5VUA4_S1037s	S1037s	ENSG00000281490.1	RE	SCION	1	0.177083
ZNF318 (regulates) ENSG00000285589.1	Q5VUA4_S1037s	S1037s	ENSG00000285589.1	RE	SCION	1	0.155059
ZNF318 (regulates) ENSG00000285728.2	Q5VUA4_S1037s	S1037s	ENSG00000285728.2	RE	SCION	1	0.258058
ZNF318 (regulates) ENSG00000288884.1	Q5VUA4_S1037s	S1037s	ENSG00000288884.1	RE	SCION	1	0.161478
ZNF318 (regulates) CYP46A1	Q5VUA4_S40s	S40s	ENSG00000036530.9	RE	SCION	10	0.10955
ZNF318 (regulates) ZNF76	Q5VUA4_S40s	S40s	ENSG00000065029.15	RE	SCION	10	0.12981
ZNF318 (regulates) DRD4	Q5VUA4_S40s	S40s	ENSG00000069696.7	RE	SCION	10	0.157527
ZNF318 (regulates) ZNF510	Q5VUA4_S40s	S40s	ENSG00000081386.13	RE	SCION	10	0.137148
ZNF318 (regulates) AAAS	Q5VUA4_S40s	S40s	ENSG00000094914.14	RE	SCION	10	0.175775
ZNF318 (regulates) IL2RB	Q5VUA4_S40s	S40s	ENSG00000100385.14	RE	SCION	10	0.105904
ZNF318 (regulates) DCAF11	Q5VUA4_S40s	S40s	ENSG00000100897.18	RE	SCION	10	0.124865
ZNF318 (regulates) ZNF174	Q5VUA4_S40s	S40s	ENSG00000103343.13	RE	SCION	10	0.103109
ZNF318 (regulates) CNTNAP1	Q5VUA4_S40s	S40s	ENSG00000108797.12	RE	SCION	10	0.113607
ZNF318 (regulates) S100PBP	Q5VUA4_S40s	S40s	ENSG00000116497.18	RE	SCION	10	0.102882
ZNF318 (regulates) ABCD4	Q5VUA4_S40s	S40s	ENSG00000119688.21	RE	SCION	10	0.124282
ZNF318 (regulates) WDR11	Q5VUA4_S40s	S40s	ENSG00000120008.16	RE	SCION	10	0.117444
ZNF318 (regulates) EXOSC8	Q5VUA4_S40s	S40s	ENSG00000120699.14	RE	SCION	10	0.132429
[truncated: 50,264 more rows]

## Sheet: Combined EE+RE Node Table
name	nms.score
CASZ1	0.785131
ITGA3	0.00012036
NFIB	6.246
AGK	0.000500303
MEOX2	0.1382
HIC1	0.117568
SP4	0.184176
METTL13	0.00126349
ZFP64	0.00250125
ERG	0
FLT4	0.000741023
SAFB	5.26258
JADE2	0.0011672
PHKA2	0.00199574
RSF1	0.000596591
ERCC8	0
PER3	0.00318147
EIF2AK2	0.00212454
MTA3	0.000789167
FLYWCH1	0.0137866
CDK13	0.00130833
KDM4A	0.000904317
HEATR6	0.000692879
PLEKHH3	0.00012036
SRBD1	9.62880939771797e-05
IFT80	0.00212454
ZZEF1	0.00455556
TUBE1	0.00502486
NUP37	0.0023129
GPATCH1	0.000893897
POLD3	0.00252954
JADE1	0.000789167
ZCWPW1	7.22160704828848e-05
GNAO1	0.000452159
SH3BP2	0.00325369
ZNF318	0.710367
PPP1R13B	0.00024072
KDM2B	0.00331324
NLRC4	0.000500303
ABCC6	0.00369767
NLRP1	9.62880939771797e-05
ZFHX4	0.000789167
ZC3HC1	0.00112618
TGM1	0.00437789
MFSD11	0.00134606
TLL2	4.81440469885899e-05
EFHC1	0.00185131
SUSD2	9.62880939771797e-05
TOP3B	0.00728039
CCDC134	0.00462283
DNAL4	0.00176893
ZMAT5	0.00417113
SAMM50	0.00310926
HDAC10	0.00684215
DAAM1	0.0068176
VRK1	9.62880939771797e-05
ARHGAP5	0.00433891
NINL	0.00238511
ZMYND8	0.00450075
CSTF1	0.00012036
MRGBP	9.62880939771797e-05
CEP192	0.0156369
POLI	0.000548447
CDADC1	0.00126349
KAT8	0.000952461
INTS9	0.000741023
TYK2	0
AVL9	0.00012036
CRHR2	0.00728237
RIC1	0.000856173
LZTS2	0.00107091
EBF3	0.0195192
SEPTIN4	0.00521817
RAI1	0.00404312
SMARCD2	0.00914713
DHX58	0.00400909
DHRS7B	0.00394557
WFS1	0.00124977
SEPSECS	0.00104875
MED23	9.62880939771797e-05
TBX18	0.179158
ZNF346	0.00517523
CLCN2	0.00250125
ARID3A	0.00024072
ARHGEF2	4.81440469885899e-05
PTCH2	0.00012036
PTBP2	0.00177909
RCOR3	0.00255784
ZBTB45	0.000741023
KBTBD7	0.000385152
TENT4B	0.0024417
ATP7B	0.000500303
PPP4R1L	0.00649175
NEURL2	0.000866593
MIF4GD	0.000926478
ARMCX5	0.00135648
PLAGL2	0.0301826
XRCC3	0.00214017
POT1	0.00687044
MYO5C	0.00504148
CCDC32	0.000288864
PRRG3	0.00012036
OSBPL2	0.00264568
ZNF141	0.00309659
KIF3A	0.00229727
TMCC2	0.00147163
TMEM254	0.00142348
MEN1	0.00012036
CEP162	0.00252954
ARHGEF4	0.000457368
SAP130	0.00024072
PDCL	0.00488043
DENND4C	0.00214017
DUOX1	0.000789167
ZNF280D	0.00374357
TET1	0.046553
FAM117B	0.000168504
PDE5A	0.00283107
ADAM21	0.000216648
CLBA1	0
ULK3	0.00529137
NKD1	0.00252954
MEAK7	0.000692879
MINK1	0.000264792
POU2F1	0.110367
SETDB1	0.00012036
LSP1P4	0.000692879
GATAD2B	0.137444
ABHD10	0.000596591
SKP2	0.00214017
PIK3R1	0.00676003
ATG12	0.00360982
ZMYM4	0.000692879
ATXN7L1	0.00299113
TAF1	0.0018796
NSD3	0.00012036
TERF1	0.00501715
TCF7L2	0.0982354
ATM	0.00252954
TIRAP	0.0248295
ABCB9	0.000288864
ANKAR	0.000692879
PAN3	0.000885455
ZIC1	0.000692879
CETN3	0.00250125
CXXC1	0.00102989
KDM8	0.00012036
LSM11	0.0028467
BAG4	0.000789167
FBRS	0.00127358
SASS6	0.000312936
ITGAD	0.000596591
DDX19B	7.22160704828848e-05
AASDH	0.000216648
EYA3	0.00199739
FAM131B	0.00101947
LY6E	0.000264792
PGAP3	0.00289709
LRP5	0.00362545
PARS2	0.00295988
IGSF8	0.00705879
VANGL2	0.000692879
REL	0.195953
KCNJ3	0.00216846
SMIM14	0.000500303
ABHD6	0.00788918
GRM2	0.00223349
EBF1	0.0298075
FREM1	0
ABCA1	0.0022846
PGAP4	0.00270227
PCDH19	0
CCDC186	0.000216648
PLEKHF1	0.0578567
TRIM66	0.00740028
RNF214	0.00012036
ZNF701	0.00111905
TMEM88	0
DDIT4	0.0346432
ZCCHC4	0.0042384
IRF2	0.167667
ZSWIM1	0.00294721
C2orf68	0.000808029
UPF3A	0.00447068
STK32A	0.000500303
SNUPN	0.00336488
LRRC45	0.000500303
NFXL1	0.00012036
ZNF415	0.000926478
LRRC8D	0.000216648
RASGRP4	0.000264792
DRC3	0.000500303
KRCC1	0.00124133
RAD9A	9.62880939771797e-05
PHF8	0.00348597
PPP1R3B	0.00325369
RNF26	0.000144432
ENSG00000173867.10	0.00024072
SLC29A2	0.00513824
B4GAT1	0.000692879
YPEL2	0.00012036
FAM182B	0.00111905
ZNF519	0.00250125
LIPT2	9.62880939771797e-05
DENND2C	0.000216648
AMIGO3	0.000288864
FBXO46	0.000789167
MAGEF1	0.00412028
SAMD12	0.00368698
CRACR2B	0.00104875
ZNF354C	0.944456
PARD6G	7.22160704828848e-05
PLEKHM3	0.00101947
LINC00174	0.00286431
FGD6	0.00410465
CCDC66	0.00656396
ZNF322	0.00280773
AMIGO1	0.00713299
UBA7	0.000548447
WASH6P	0.00107091
TBK1	0.00424335
TRAIP	0.00296409
OLFML1	0.000337008
ZNF93	0.00341375
JAG2	0.00287994
PGBD2	0.00775464
GP1BA	0.00664884
PRPF39	0.00852053
ZNF74	0.00107091
TNFAIP8L1	0.000192576
BRWD1	9.62880939771797e-05
RTN4RL1	0.000452159
ZNRF1	0.00797901
BACE1	0.00338546
ZNF75D	0.0406772
KANK3	9.62880939771797e-05
ISG15	0.00127358
PEAR1	0.0188106
ZC3H6	0.000596591
LINC00265	0.00632
CCDC9B	0.0386879
FSIP2	0.000452159
ZNF573	0.00574129
TMEM63A	0.00396517
ZNF107	0.0035659
ZNF836	0.0095909
C20orf204	0.00107091
MAML3	0.0013942
ZNF628	0.00199574
KLHDC1	0.000168504
ZNF780A	9.62880939771797e-05
H4-16	0.000548447
ZBTB14	0.0792896
ZNF607	0.00530601
ZNF334	0.000288864
PEG3	0.00012036
ASPH	0.00949456
FAN1	0.00111905
LRIG2	0.00654437
SAMD13	0.00012036
INPP5B	0.00177909
STK19	9.62880939771797e-05
EHMT2	0.000878334
LY6G5C	0.00743925
SUPT4H1	0.0018796
AP1G2	0.000288864
CPNE1	0.000216648
NEURL1B	0.000192576
ZNF727	0.0025705
SEPTIN7P2	0
DHRS4-AS1	0.00012036
RBM38-AS1	0.00220421
FAM228B	0.000216648
URAHP	0.00165378
TMEM72-AS1	0.00012036
ENSG00000224934.6	0.00248562
SLC26A6	0.00012036
ENSG00000226281.5	0.0023129
LINC01359	0.00682652
TP73-AS1	0.00024072
HCG11	0.00241341
ENSG00000228801.7	0.000500303
ASB15-AS1	0.000789167
LINC01001	0.00339317
LINC00899	0.00024072
FAM215B	0.00527772
SMG7-AS1	9.62880939771797e-05
L3MBTL2-AS1	0.00012036
TRHDE-AS1	0.000168504
MFF-DT	0.00012036
MIR600HG	0.00606142
ENSG00000237094.12	0.00513032
GOLGA2P5	0.000216648
ENSG00000239665.8	0.000216648
PPIL3	0.00557925
LINC00886	0.00329068
EGFL8	0.000288864
AMACR	0.00473995
ENSG00000244560.7	0.00289709
STARD4-AS1	0.000692879
ENSG00000247903.1	0.000952461
ENSG00000248015.7	0.00471562
ZNF436-AS1	9.62880939771797e-05
ENSG00000250397.2	0.00334153
TMED7-TICAM2	0.00012036
GUSBP14	0
ENSG00000254837.2	0.00012036
ANKHD1-EIF4EBP3	0.0764699
SUGT1P4-STRA6LP-CCDC180	0.00012036
TAS2R20	0
POLG2	0.000971323
ENSG00000257176.3	0.00494493
ENSG00000259351.1	9.62880939771797e-05
ENSG00000259959.1	0.00138576
RBFADN	0.00296409
ENSG00000261799.1	0.00012036
ENSG00000261819.1	0.00842793
ENSG00000262160.1	0.000192576
ROCK1P1	0.000733902
DTX2P1-UPK3BP1-PMS2P11	0.00221067
TXNIP	0.00192352
STRADA	0.00100061
ZNF571-AS1	9.62880939771797e-05
ENSG00000269982.1	0.00012036
ENSG00000270157.1	0.00012036
ENSG00000270210.1	0.00230222
ENSG00000271452.1	0
ENSG00000272316.1	0.00413789
GTF2IP13	0.010206
ENSG00000272661.1	0.00024072
ENSG00000272836.1	0.00012036
ADRA2B	0.0155989
ENSG00000274330.1	0.00669276
DACH1	0.000692879
ENSG00000278737.1	0.000789167
ENSG00000278989.1	0.00324102
ENSG00000279159.1	0.00277449
ENSG00000279168.2	0.00347034
ENSG00000279407.1	0.000216648
ENSG00000279700.1	9.62880939771797e-05
ENSG00000280239.1	0.000644735
ENSG00000280893.1	0
CICP14	0.00107091
ENSG00000283189.2	0.00283107
ENSG00000283236.1	0.00441113
ENSG00000283352.1	0.00406568
FAM238C	0.0178329
ENSG00000284879.1	0.000500303
ENSG00000285589.1	0.000312936
ENSG00000285728.2	0.00291892
ENSG00000286681.1	0.00434959
ENSG00000287671.1	0.000144432
ENSG00000288022.1	0.00132719
ENSG00000288871.1	0
ENSG00000288884.1	0.00425403
ENSG00000289371.1	0.000264792
NIPAL3	0.00255784
DVL2	0.00631902
AR	0.302821
HIVEP2	0.982128
RORA	0.738425
BRF2	0.0569226
LBX1	0.624794
TSPOAP1	0.00180738
PITX3	1.12711
GCFC2	0.00145606
PDK2	0.00301943
DR1	0.76781
CHCHD3	1.65048
ZNF609	0
ADIPOR2	0.00130833
ZNF511	0.0550942
SCN4A	0.00291892
PIGQ	9.62880939771797e-05
PKD1	0.00663618
AHDC1	0.346296
CHAMP1	8.57344
REV3L	0.0048189
SP100	0.18583
MLXIPL	0.00795446
BTBD7	0.00331324
AKAP8L	0.173422
TCF20	0.0302948
SNAPC1	0.000144432
SNX1	0.00516158
DAPK2	0.000778747
BOD1L1	0.00404806
MAT2B	0.000457368
DCUN1D1	0.000596591
RBSN	0.213044
PREX2	0.000192576
WDR37	0.065971
FAM214A	0.00677665
TPR	0.00517919
RFC2	0.00160049
RELA	0.0629102
FHIP1B	0.00469504
HERPUD1	0.000885455
THRAP3	0.00313557
SYNE2	0.000730603
GALC	0.000741023
ZC3H11A	0.00024072
UNKL	0.00502881
ACAA1	0.00237792
ELMO2	0.00036108
ZNF275	0.00461511
RNF4	0.000596591
SLC12A2	0.000192576
OAT	0.00024072
PRKCQ	0.0468224
TLE2	0.00881929
YBX1	0.262465
ZMYND12	0.00101947
THUMPD1	0.00483453
ATG2B	0.00513824
FECH	0.000288864
NEO1	0.00362545
NUP133	0.00333085
NUCKS1	0.00283602
ABCC9	0.00471562
LRP6	0.0076385
SREBF1	0.128233
RHOBTB1	0.00195182
MCM2	0.00946627
NSF	9.62880939771797e-05
LMAN1	2.40720234942949e-05
SEC31B	0.00273056
SART3	0.000457368
MAP2K7	0.00322367
USP33	0
TULP3	0.00252954
VDAC3	9.62880939771797e-05
FDFT1	0.0318903
KIF22	0.00341375
PGM1	0.00442676
SMARCA2	0.00415352
SRCAP	0.00240325
CNOT4	0.00121534
COL4A4	0.00291892
PCDHB4	0.000759885
PALB2	0.00121204
TEAD3	0.442598
BCKDHB	0.00185296
STARD7	0.00103833
CPNE3	0.000637614
DDHD2	0.00140462
L2HGDH	9.62880939771797e-05
TXNDC16	0.000168504
GNA11	0.000288864
TPX2	0.00245733
SLC4A11	0.0119978
KIZ	0.00102989
ANKRD24	0.00250125
RCOR1	0.000288864
YPEL3	0.0071876
TFAP4	0.105066
FLT3LG	0.00825224
GNPTG	0.00012036
MYO15A	0.000457368
SUPT16H	0.0033542
SH3GLB1	0.00035587
MAST3	0.00267398
SETD1A	0.00252954
CIRBP	0.0678129
YPEL1	0.00237443
HPS4	0.00192352
PICK1	0.00109689
HMGXB4	0.00330829
MCM5	0.00360982
CBX7	0.00214017
FOXRED2	0.00144234
SGSM3	0.000192576
FAM118A	0.000741023
EP300	0.00474391
CDKL1	0.010855
KIAA0586	0.00012036
RPS6KA5	0.00710272
ACIN1	0.0670638
TRPC4AP	0.00258613
DHX35	0.00424413
SMCHD1	0.00199739
MOSPD1	0.0035376
SUV39H1	0.00721589
FNDC3A	0.000782046
OLFM4	0.00126349
HSF4	0.148126
CYB5B	0.00404608
SEC14L5	0.0057959
CLUAP1	0.00588374
UBFD1	0.000926478
BFAR	0.00104875
RBL2	0.00419745
CSPP1	0.00242904
TUBB4A	0.00199574
PIH1D1	0.00324102
SF3A2	0.00429795
TBC1D17	0.00335769
DYRK1B	0.000216648
HNRNPUL1	0.00362769
PTPRS	0.00612295
BCAT2	0.000926478
ZNF574	0.000933599
CYP3A5	0.000500303
TMEM245	0.000837311
MEGF9	0.000312936
CPEB3	0.00295216
SORCS1	0.00405301
SMC3	0.00394756
TBC1D12	0.000144432
DHX40	0.000596591
EZH1	0.00206796
DPH1	0.00767846
ELF2	0.00131677
GAB1	0.00170687
NSD2	0.00257347
OSBP	0.00141801
UBE4A	7.22160704828848e-05
AMBRA1	0.000385152
CREBL2	0.000216648
CDKN1B	0.0102189
FRK	0.00214182
MAPK14	0.00442676
CILK1	0.000789167
MDN1	0.00983803
ALDH5A1	0.00265835
SOBP	0.00221239
TFEB	2.41857
SLC29A1	0.00153863
ENPP5	0.00024072
CLK4	0.0221356
ARRDC3	0.00482108
C5orf15	0.00180481
TRIM23	0.000500303
CRBN	0.00877833
NPHP3	0.0120105
PCCB	0.00394557
TFDP2	0.00273551
ABTB1	0.00336811
EFCC1	0
CISH	0.0193921
WDR48	0.00180738
ABCC5	0.00170687
MRPL19	0.00238511
PAPOLG	0.00543482
IGFBP5	0.00120136
GNLY	0.00280278
KDM3A	0.00447068
PLCD4	9.62880939771797e-05
PRKAG3	0.00127358
SLC9A2	0.00024072
ABCB6	9.62880939771797e-05
ATF2	0.634021
MSH6	0.00651431
OPRD1	0.00245733
MEF2D	0.467364
AMPD1	0.00442676
SRSF11	0.0057775
AGMAT	0.000952461
AKAP7	0.00771072
FBXL5	0.000457368
ACOT2	0.00024072
CRIPT	0.00012036
ZEB1	0.616054
SLF2	0.000692879
MOB3B	0.000144432
LRP11	0.000259582
PCDHB14	0.00525813
KDM3B	0.00439352
TMPO	0.00856663
SORBS3	0.00404806
PDZRN3	0.0036763
POPDC2	0.00496056
DESI2	0.00252954
CAT	0.00241341
KLHL7	9.62880939771797e-05
TTC21B	0.00177909
PLA2G12A	0
CHD6	0.002875
PAIP2B	0.0011639
ATP8A1	0.00126019
NRN1	0.000216648
PHAF1	0.000312936
TMEM255A	0.00603787
GTF3C4	0.00012036
TRIP10	0.00381579
RBCK1	0.00569539
MGME1	0.000952461
FAM110A	0.000404014
IGFLR1	0.000692879
DYNC2I1	0.00400909
MASP1	0.0033542
UBR4	9.62880939771797e-05
METTL16	0.00416124
MPST	0.0040997
ORMDL1	0.000144432
TTBK2	0.000144432
CALML4	9.62880939771797e-05
USP6	0.00597357
ART1	0.0023129
CHRNA10	0.00534994
CDKN1C	0.0131893
DPP6	0.000144432
SLC27A1	0.000144432
CACNG6	0.00334153
ZNF426	0.00394954
GINS2	0.00175007
PPFIA1	0.0084123
RPA1	0.00553533
SERPINF1	0.00254221
LANCL2	0.000952461
DLG4	0.00315318
MTSS2	0.00012036
POLR3F	0.000192576
DCAF8	0.00632277
IGHMBP2	0.000192576
NASP	0.00334153
DCTN4	0.00268565
KL	0.00275265
MORC2	0.00526704
MRO	0.000596591
CDK7	0
VHL	0.00235682
GSTM1	0.00366541
CMPK2	0.000548447
BIVM	0.00012036
HRK	0.00339812
ANKRD6	0.00670839
CEP350	0.00526704
CYP27A1	0.00673669
PCDH8	0.00361972
RCBTB2	0.00799464
IREB2	9.62880939771797e-05
CHAD	0.00528267
KAT7	0.0116035
TANK	0.00267398
CDK5RAP2	0.0037592
IL33	0.00117953
TJAP1	0.00941245
NUMA1	0.00510499
BUD13	0.00400909
RTF1	0.00346539
FBXO11	0.00634731
BARD1	0.000808029
ITPRID2	0.00565146
SECISBP2L	0.00382647
KIAA1109	0.000144432
SCARB2	0.00135977
ETV6	0.00675905
SLC38A4	0.00892771
LGR5	0.00334153
N4BP2L1	0.00923419
SMARCC2	0.0586521
LMBR1L	0.00281841
SBNO1	0.00432625
DCAF5	0.00526209
SLC12A6	0.0014678
BNIP2	0.00012036
GAS8	0.00107091
SGSM2	0.00462778
IMPA2	0.00797901
GNAL	0.000904317
P3H4	0.00455931
LMO4	0.00283107
CELSR2	0.0023129
ALDH9A1	0.00160564
ADAMTSL4	0.0200346
RFX5	0.00036108
SELENBP1	0.00326932
CEP170	0.0073809
LBR	0.000875035
SOX13	0.0537049
ASXL2	0.000663597
DUSP11	0.0022846
GULP1	0.000288864
KANSL1L	0.00377681
NYAP2	0.00698163
ACKR3	0.0030038
FANCD2	0.000144432
RBMS3	0.00160049
CCDC39	0.000144432
DDIT4L	0.00238511
UGT3A1	0.000452159
FAM50B	0.00332096
TRIM7	0.00673669
MMUT	0.00726851
TLK2	0.00773407
NCAPG2	0.000144432
ASB10	0.00153863
ZNF711	0.0104999
HMBOX1	0.00237443
PXDNL	0.0080247
PLPP5	0.00477221
ADHFE1	0.00774375
ZNF7	0.00309164
SNX30	0.00349863
FAM13C	0.00261937
EIF4EBP2	0.00597357
SLC43A1	0.00755363
CCDC81	0.000942041
SCN2B	0.00124133
SIDT2	0.00459948
CNBD2	0.00316386
MIA2	9.62880939771797e-05
THRSP	0.00283602
NUBPL	0.00821623
SMPD4BP	0.00964691
UHMK1	0.0085694
ADGRA3	0.000596591
BCL2L11	0.000457368
RASSF3	0.00937722
INO80C	0.00400909
ABCA6	0.0111751
DKK2	0.000457368
TTC39B	9.62880939771797e-05
MMS19	0.000216648
GOLGA7B	0.00446573
TRMT44	0.00512261
TMEM237	0.0183052
FBXO32	0.000692879
PAXIP1	0.00443744
SSBP3	0.00982062
AFAP1L1	0.00301943
WDR19	0
WIPI2	0.00570805
ZNF276	0.00570805
MORC3	0.00403244
CHAF1B	0.00399919
RSPRY1	0.0049293
C16orf86	0.00517919
LRRC3	9.62880939771797e-05
DIP2A	4.81440469885899e-05
ST6GALNAC6	0.00024072
PLPP7	0.00024072
CRTC2	0.000837311
ASB16	0.0266262
WDR90	0.000216648
SPSB3	0.00709875
ZYG11B	0.00638727
RBBP4	0.00118276
WNT4	0.00024072
MXRA8	0.000144432
USP1	0.0118524
ZNF496	0.00428806
MRPL55	0.0101589
SLC66A3	0.000741023
CGGBP1	0.000144432
PBXIP1	0.00331324
LMOD1	0.0120629
NEK10	0.00789413
HDAC11	0.00487272
RPP14	0.00411731
IL17RC	0.00474391
MTMR14	0.00361477
KIAA1143	0.00657663
FYCO1	0.00641953
SNIP1	0.00940691
IFT122	0.00450965
UBXN7	0.0063396
MAD2L1	0.000144432
ANKRA2	0.000192576
CREBRF	0.000952461
CDCA7L	0.000974622
PHKG1	0.000548447
SUN1	0.00165378
PSIP1	0.0112582
AQP7	0.00163466
SLITRK5	0.00421011
ARHGAP12	0.00261442
FAT3	0.000144432
MARCHF8	0
ZCCHC24	0.0369838
PGM2L1	9.62880939771797e-05
TSC1	0.00107091
JCAD	0.00665952
NDRG2	0.00883768
GPT2	0.00273056
CKB	0.0055929
POLL	0.000500303
FRS2	0.000692879
ANAPC16	0.00241341
RIC3	0.00298045
LMO1	0.00421782
RNF169	0.00929078
HDGFL3	0.000596591
BLCAP	0.00373091
ZNF606	0.00548645
SGSM1	0.000952461
ACSF2	0.0064868
COQ7	0.0110853
ART5	0.010611
RRM1	0.00701982
ZNF641	0.00901931
KMT2D	0.00517998
GPD1	0.00107803
TMEM145	0.00275886
CHAF1A	0.00490596
NUDT16L1	0.00672106
SETD5	0.00257347
FAM83B	0.00796833
PPDPFL	0.0404389
ING5	0.00823958
FEN1	0.0057959
SNRNP48	0.000192576
AXIN2	0.000733902
SNTB2	0.00329761
TMEM150A	0.00326437
VAMP5	0.000548447
COL4A3	0.00291892
IRS1	0.00298045
MN1	0.00787078
MINAR1	0.00583409
P2RY1	0.000663597
GUSB	0.00883987
MYRIP	0.00586316
TMEM192	0.000288864
FAM161A	0.00468238
ZNF282	0.271697
PFKFB3	0.107882
NUDCD2	0.0016642
KCNS3	0.00819842
CHCHD7	0.000192576
KBTBD2	0.00701487
TPPP	0.00625175
KCND3	0.00567184
COL24A1	0.00357579
BPTF	0.0035376
GATM	0.00738367
TLN2	0.000875035
LAMB2	0.00213522
ARNT2	0.00206796
ZNF24	0.488649
AFF1	0.00291892
BANP	0.000644735
HCFC1	0.00140462
WASHC2C	0.000288864
KDM2A	0.0054358
ADCK5	0.000759885
PARP14	0.0043213
PARP15	0.00651509
GLRX	0.000168504
JUP	0.00131163
RBM4B	0.00309659
CCS	0.0117841
CTSF	0.00510103
ZBTB4	0.00214017
MSL2	0.00479279
NR1D2	0.259814
CTDSP2	0.000789167
PHYHD1	0.00012036
ZNF25	0.00361477
KLHL38	0.00185131
SGF29	0.000144432
GNG7	0.00281841
LRRC37A	0.000644735
VSIG10	0.00835175
SHMT1	0.00170687
C19orf18	0.00177909
SIX5	0.000144432
POLE	0.00927316
FAM220A	0.000144432
PARP10	0.0409953
TMEM52	0.00547874
RMI1	0.00533232
MAGED1	0.0030038
WSCD1	0.0139272
ZBTB18	0.27234
LRRC3B	0.00541147
SERTAD2	0.00344204
CITED4	0.00409397
ZNF771	0.000144432
ZADH2	0.000789167
HERC2P3	0.00130833
OAZ2	0.00156244
H2BC4	0.00024072
PRF1	0.00457119
MAP6D1	0.000192576
GPR137C	0.000759885
SLC26A11	0.00102277
DHTKD1	0.00101947
DDX60L	0.000385152
MACIR	0.00368698
RFX7	0.00400414
TNRC18	0.00307601
GLRX5	0.00472828
C11orf54	0.000500303
ARHGEF37	0.00292637
ENSG00000183154.1	0.000264792
ZNF623	0.00307601
FHL3	0.000288864
NPIPA1	0.0101651
PKD1P3	0.00444239
MEX3B	0.00141801
TENT5C	0.00318147
ACSM5	0.00176346
TOB2	0.00145606
UTY	0.0125365
ENSG00000183889.12	0.00434959
CLDN5	0.00100061
C14orf180	0.00083019
BRI3BP	4.81440469885899e-05
LRRC14B	0.00690941
LRRC37B	0.000192576
UBALD2	0.00257347
TEDC1	0.00535864
SP1	0.101174
NTF3	0.00455061
ANKFY1	0.00412523
IFIT1	0.054733
KCNQ5	0.00268664
PCYT2	0.0049132
PTCH1	0.00783676
RGS9BP	0.00977451
SMYD4	0.000337008
HEXIM1	0.00640687
POFUT2	0.00348102
ZNF395	0.000974622
TCEA1	0.00310431
ZFTA	0.00518987
PLA2G4E	0.00465607
DUSP28	0.000216648
NPIPP1	0.000192576
LRRK2	0.00486005
TRRAP	0.00422079
ZNF777	0.00102277
ZNF502	0.00464341
ZNF33B	0.00368698
VKORC1L1	0.00307601
COL27A1	0.00012036
TLE1	0.00438778
NPSR1-AS1	0.00459453
TBC1D9B	0.00336983
RAMP2-AS1	0.000457368
DDI2	0.0018945
IPP	0.000952461
COL4A6	0.00359419
PHF2	0.00407636
SGTB	0.00634731
ADH5	0.000596591
ZNF71	0.00281841
ZNF84	0.000952461
UCKL1	0.0011672
ANKRD35	0.000264792
SH2D1B	0.000926478
NUDT16	0.00246379
CALM1	0.00120162
TOGARAM1	0.000837311
FOXJ3	1.18893
CCDC152	0.000264792
MAP3K3	9.62880939771797e-05
FAM229B	0.00252954
PCMTD2	9.62880939771797e-05
TRAF3IP1	0.00649175
ABHD16A	0.000500303
ZBTB48	0.00372596
LGR4	0.00729879
CTXN3	0.00111576
DPF3	0.00124133
PKD1P4	0.00238511
C1QTNF9B	0.00827459
LRRC30	0.00252954
SLC48A1	0.00369193
LINGO4	0.00108647
QTRT1	0.0011672
HEXA	0.00433891
KLRK1	0.000168504
NUDT19	0.000144432
HAUS3	0.00462283
ENSG00000214708.4	0.000144432
HNRNPUL2	0.00100061
NPIPA7	0.000144432
COL28A1	0.00583409
RSC1A1	0.00280773
TNFRSF25	0
ZC3H11B	0.000837311
TRIM16	9.62880939771797e-05
PPT2	0.000168504
FAM185A	0.00461016
LINC00240	0.00449402
SELENOKP3	0.00024072
ERCC6	0.00127905
ENSG00000226149.6	0.00107803
LINC00310	0.00406369
ENSG00000227544.10	0.000692879
PKD1P2	0.00478289
TLE1P1	0.0133818
ARL17B	0.000904317
ACVR2B-AS1	0.00350931
MBNL1-AS1	0.00487272
ENSG00000230715.3	0.00355818
MAP4K3-DT	0.00373091
LINC01750	9.62880939771797e-05
ENSG00000232682.2	0.000312936
RASA4DP	0.00553038
CASP4LP	0.00530601
ENSG00000235872.2	0.00083019
ARPIN	0.00251886
ENSG00000243302.3	0.00442181
ABHD14A	0.000866593
ENSG00000248514.1	0.00550703
LINC02762	0.00439352
SELENOP	0.00734864
ENSG00000253389.2	0.00388227
ATXN7L3B	0.00251886
FLJ20021	0.00306335
PKD1P5	0.00380312
ENSG00000257379.1	0.00024072
CASC18	0.0095462
SALRNA1	0.00192352
ENSG00000259366.2	4.81440469885899e-05
ENSG00000260404.4	0.00420021
ENSG00000260618.1	0
ENSG00000260735.2	0.000312936
ENSG00000260751.2	0.00424908
ENSG00000261616.1	0.00451737
ENSG00000262580.5	0.000663597
ENSG00000262855.1	0.00597357
RNF213-AS1	0.00326932
ENSG00000263089.1	0.00121534
ENSG00000265690.7	0.00893918
ASB16-AS1	0.0288271
C17orf113	0.00395527
ENSG00000267423.1	0.00362769
ENSG00000268555.2	0.00341375
ENSG00000270039.1	0.000567309
ENSG00000270426.1	0.000596591
GAS2L2	0.00036108
ENSG00000272070.2	0.00264272
KMT2B	0.00622346
ENSG00000272510.1	4.81440469885899e-05
USP27X	0.00496056
ENSG00000275645.1	0.000789167
PIP4K2B	0.00111576
ENSG00000276445.1	0.000144432
HERC2P2	0.00173517
GPIHBP1	0.000644735
ENSG00000277687.1	0.00287994
TBC1D3E	0.00290329
ENSG00000278922.1	0.0125269
ENSG00000279119.1	0.00384903
ENSG00000279518.1	0.00403244
ENSG00000279668.3	0.00647117
ENSG00000280332.1	0.000952461
ENSG00000280339.1	7.22160704828848e-05
ENSG00000280441.3	0.00365869
PAGR1	0.0035376
ENSG00000282024.1	0.00170687
ENSG00000284740.2	0.000168504
ANAPC1P2	0.00216846
ENSG00000286322.2	0.00104875
ENSG00000287104.1	9.62880939771797e-05
ENSG00000287562.1	0.00277449
ENSG00000287978.1	0.00776136
ENSG00000288534.1	0.00209625
ENSG00000288752.1	0.00866219
ENSG00000288777.1	4.81440469885899e-05
ENSG00000289071.1	0.000264792
LAS1L	0.0164002
FOXO1	1.25179
TOPORS	0.108021
ZNF462	0.139002
HOXA11	0.000826891
THSD7A	0.00566908
SPPL2B	0.0260635
ADNP	0.578728
ETV1	0.00012036
ZBTB7A	0.353113
ALDH3B1	0.00525714
NFYA	1.84764
ZBTB16	0.51512
ZBTB20	0.182507
HMGN3	1.96438
CACNA2D2	0.00583982
BAIAP3	0.00719828
ARHGAP35	0.0921985
CRAMP1	0.00331324
MYLIP	0.00442676
FOXO3	2.79408
MASP2	0.00339317
NFIC	8.17364
NISCH	0.00829893
MECP2	1.31386
HFE	0.00471266
MKS1	0.0259348
MBTD1	0.00376692
SEMA3B	0.0035376
NUB1	0.000312936
PURA	0.0972545
POLR3B	4.81440469885899e-05
CHDH	0.000216648
BAZ2A	0.509997
STEEP1	0.00484442
PRDM11	0.00319215
MRE11	0.00111905
CC2D1A	0.889428
GRAMD1B	0.00614135
CCDC28A	0
RNASET2	0.00024072
ZNF592	0.0792704
BTN3A1	0.0110054
ARID4A	0.000385152
RFC1	0.00311994
SPDL1	0.00553038
CTPS2	0.00163466
CC2D2A	0.000698089
H6PD	0.0114434
RAD51	0.00465607
MPHOSPH9	0.00133761
TTC17	0.00148205
PLEKHH1	0.00326437
CBLN4	0.0011672
FAM168A	0.012111
TMCC3	0.00655328
HDAC7	0.013325
ZNF652	0.496247
APPBP2	0.000878334
CDON	0.00102277
PMS1	0.00204738
KIF26A	0.000264792
TRO	0.0111625
IP6K2	0.0202536
KIF2A	0.000960903
FGF22	0.00251392
DGCR2	0.00796139
TESK2	0.00357579
PALS1	0.00338249
NFATC3	0.379385
SCARF1	0.000733902
ANO8	0.000433296
TMEM131	0.00966234
ACACB	0.000144432
NAALAD2	0.000385152
PIK3C3	0.00625254
HOXA9	0.0121266
ZNF784	0.113434
MLLT10	0.00127905
CBFA2T2	0.00163466
EXD2	0.000782046
FAM135A	0.00237443
SOX6	0.946248
ZNF446	0.00236948
MAP3K4	0.00012036
USP40	0.00750475
EPDR1	0.00634237
SEPHS1	0.00654239
CNOT3	0.00886993
DNMT3B	0.000981743
ARHGAP28	0.00241341
P2RX7	0.00156791
SLC23A2	9.62880939771797e-05
SLC8B1	0.00265835
DZANK1	0.00162648
BRAP	2.40720234942949e-05
ORC6	0.00358153
TMEM101	0.00281841
AGO1	0.00758765
HDAC6	0.00121534
CDC23	0.00036108
FMO2	0.000288864
TCF4	0.744674
SEMA4G	0.00393193
ERMP1	0.00633168
TRMT2A	0.0037592
ZDHHC8	0.0133923
CECR2	0.0133456
P2RX6	0.000733902
SPECC1L	0.000663597
PIK3IP1	0.00908261
PATZ1	0.00397585
TPTEP1	0.0024417
RBFOX2	0.00963899
MTMR3	0.0132908
TNRC6B	0.00615896
PVALB	0
VCPKMT	0.00713872
NIN	0.000168504
SIX4	0.000192576
NFKBIA	0.0101083
GMPR2	0.000837311
RABGGTA	0.00101947
PCIF1	0.0035376
NFATC2	0.257401
NFATC1	2.85633
TCFL5	0.00267398
ITIH6	0.00862104
SUPT20H	0.00478784
N4BP1	0.000312936
CTCF	0.0055197
NME3	0.00984001
HAS3	0.00627015
ESRP2	0.00588078
NAGPA	0.000452159
ZNF500	0.00141801
NME4	0.000404014
QPRT	0.00311994
CCP110	0.00477221
AMH	0.00642724
ZNF419	0.000192576
FZR1	0.00376415
TMEM205	0.00378254
ARRDC2	0.00484442
CRTC1	0.00255784
ATP13A1	0.0079889
ZNF85	0.000567309
CFAP69	0.00402749
RASA4	0.00504544
BET1	0.0035376
WDR91	0.0169778
BRAT1	0.00528544
HOXA13	0.257985
NSUN5P2	0.00392698
GLCCI1	0.00293653
TMEM106B	0.00671038
ANKMY2	0.00192352
FKTN	0.00669276
DDX58	0.00278193
FBXL15	0.00684986
EDRF1	4.81440469885899e-05
NEURL1	0
FBXL20	0.000878334
UBTF	0.0618456
CASC3	0.0244688
MTMR4	0.015993
CDK5RAP3	0.00525714
RECQL5	0.00432625
NAGLU	0.000312936
HLF	0.236988
MANBA	0.00494988
TRIM2	0.00522983
STIM2	0.00248562
CTSC	0.00478289
FNBP4	0.00545045
KMT5B	0.00570805
PPP6R3	0.00420516
ACCS	0.00666942
MDK	0.000168504
MLEC	0.000259582
WNT5B	0.00965462
OGFOD2	0.002875
OAS3	0.00267398
OAS2	0.000782046
RFC5	0.000264792
CAND1	0.00455061
ING4	0.00012036
SUDS3	0.000923179
ASF1A	0.00234119
BMP5	0.000457368
ZNF451	0.00693771
GPLD1	0.00388305
ZBTB24	0.000808029
PRPH2	0.0708847
BRD8	0.00559488
MRPS27	0.00326437
DROSHA	0.00181708
TTC33	0.000312936
SCAP	0.00672106
ACVR2B	0.00741196
PIKFYVE	0.00591402
STEAP3	0.00399346
EPB41L5	0.00181708
IFIH1	0.00809515
GGCX	0.00400414
ZNF142	0.212609
PCYOX1	0.0031971
DNAJC16	0.00163466
ASH1L	0.000168504
FAAH	0.0158076
KMT2A	0.00251392
IFT46	0.00424908
MREG	0.00163466
CREB1	0.97921
CASP8AP2	0.00268664
WDR35	0.00107803
TRIM32	0.000952461
FBXW2	0.0023129
BBOF1	0.00715435
IRF2BPL	0.000596591
FLVCR2	0.000926478
IFIT3	0.0401619
ARMH3	0.000952461
KCNIP2	0.00442676
HOXB3	0.00165378
IQSEC3	0.00250125
CCDC77	0.000264792
ZFP30	0.00145606
NR2C1	0.153648
EPHX2	0.000974622
SCPEP1	0.000601801
ECHDC2	0.0180962
ZNF549	0.00838323
RNF2	0.00202403
DEPDC7	0.00138576
PILRB	0.00659226
TMEM39B	0.0105748
ACVR2A	0.000759885
RBBP6	0.00488835
ODF2L	0.00012036
FKBP9	0.00347034
POLM	0.00012036
TRIM24	0.00474886
WDR83	4.81440469885899e-05
EBPL	0.00339812
SPATS2	0.0195835
IKZF4	0.000433296
KBTBD4	0.00268664
METTL8	0.00456624
MXD4	0.00354255
ENKD1	0.000981743
SNX21	0.00946627
VAPB	0.00678833
STAMBP	0.0046072
NAGK	0.00453795
ZNF45	0.00336983
BTN2A3P	0.00351426
BBS2	0.00575692
UPF3B	0.00252235
FAM193A	0.00156244
PLGLB2	0.0115722
CCDC93	0.000144432
RTN2	0.0091032
NAPB	0.000759885
ZNF133	0.00383142
MCM8	0.00156594
ZNF436	0.00124977
CEP250	0.000926478
TUBGCP3	0.0090387
THRA	0.00469504
IFI6	0.000168504
SIX1	0.246332
RHOT1	0.0062751
DYRK2	0.00488835
TAS2R4	0.00801501
PIN1	0.00639895
SIN3B	0.0199319
ZNF835	0.0028467
TUBGCP6	0.015761
TST	0.000789167
APOBEC3F	0.000312936
SMO	0.00566413
IVD	0.000337008
MBD4	0.00403244
SUMF2	0.0218242
KRI1	0.0048933
SLC44A2	0.0111391
EAPP	0.113804
RNASE1	0.00447839
CDH15	0.00644782
CBFA2T3	0.00170852
GADD45G	0.0879587
BST2	0.000168504
POMT1	0.0140365
TXLNGY	0.00792242
IDO1	0.00613067
GALNT15	0.00234119
MCCC2	0.00329266
CLUH	0.00542017
RIDA	0.0269719
REEP2	0.00417687
PCED1A	0.000837311
MUTYH	0.00365869
DSTYK	0.00241341
KMT5C	0.00444515
TRIM45	0.00511271
ECHDC3	0.0117606
APLNR	0.00135977
CARS2	0.000144432
APC	0.00657663
CAPRIN1	0.0061463
AVIL	0.00235682
PAN2	0.0459887
ACVR1B	0.00260176
FBXL8	0.0146063
MRPL44	0.00993952
TGFBRAP1	0.0433256
PLXNC1	0.000692879
APPL2	0.00608179
VEZF1	0.00596546
CDK9	0.00501715
SMC2	9.62880939771797e-05
STX17	2.40720234942949e-05
IL11RA	0.0015972
FOXP4	0.00669276
BPHL	0.00810009
RIPK1	0.000337008
SLCO2B1	0.0014339
SLC37A4	0.00533431
CTDSPL2	0.00433891
IFI44L	0.00111905
IFI44	0.000168504
IFT172	0.00570805
DYNC2LI1	0.000452159
SMARCAL1	0.00199574
IDH1	0.00283107
CIR1	0.00312489
SENP7	0.00294721
HERC6	0.000500303
HERC5	0.000312936
ETFBKMT	0.00264272
TAPBPL	0.000974622
LRIG3	0.00372596
AMDHD1	0.00221239
SLC46A3	0.000782046
SUOX	0.00484442
CSAD	0.000144432
ZNF740	0.0174245
SETD1B	0.0116318
VPS37B	0.00378749
RBM26	0.00024072
CDAN1	0.002875
COMMD4	0.00138576
NEIL1	9.62880939771797e-05
USP3	0.000457368
BBS4	0.00012036
ZNF710	0.0141397
ARMC5	0.00979114
NOL3	0.00699033
C17orf80	0.0138637
SCRN2	0.00694839
TRIM65	0.00746855
CEP131	0.0018796
RETREG3	0.000452159
ERBB2	0.00767035
SIRT3	0.000885455
PEX14	0.00012036
TARS2	0.0041925
MINDY1	0.0011672
POGZ	0.00465607
GOLPH3L	0.00230222
C1orf35	0.0222238
PSEN2	0.000192576
NPHP1	0.00446078
SPOPL	0.00180738
CTDSP1	0.00491664
POMGNT2	0.00304772
SLC25A38	0.000644735
AMT	0.000168504
METTL14	0.00595299
YIPF5	0.00452232
N4BP3	0.00270227
FAM193B	0.00265835
PRIM2	0.000288864
WASH2P	0.00306335
RBAK	0.00554699
SPIN2A	0.00164534
KRBOX4	0.00216846
HAUS6	0.00363811
GTF3C5	0.00344553
CIZ1	0.00709777
DPH7	0.00529038
CAMK2G	0.000264792
LRRC27	0.000168504
PGAP2	0.000952461
TTC12	0.00161606
KAT14	0.00156244
TKFC	0.00294721
TMEM25	0.00114504
DSN1	0.000216648
TMEM218	7.22160704828848e-05
DIXDC1	0.00192352
PLBD2	0.00357085
UPF2	0.0030708
GEMIN6	0.000144432
SLC30A6	0.00114504
RAD17	0.00221239
SREK1IP1	0.00839667
LGI4	0.00368698
ABCA9	0.0162196
ABCA10	0.000144432
BUB3	0.00434959
TSEN2	0.000216648
SLFN13	2.40720234942949e-05
PLCL2	0.040046
PTPRN2	0.00192352
NUP205	0.00344204
RNF20	0.00107091
RASA2	0.00588078
MIDEAS	0.00260176
CFAP70	0.00597357
NODAL	0.00627015
MPV17L	0.00406073
GATAD1	0.00688389
MX1	0.000837311
TMEM268	4.81440469885899e-05
AP3S2	0.000288864
UBXN11	0.00326932
XKR8	0.000500303
CUL4B	0.000974622
PFKFB1	0.00163466
PKD1L1	0.00012036
SLC45A3	0.00913645
USF1	0.383017
NIT1	0.00278193
CCDC17	0.000789167
ZNF362	0.00192352
GAB3	0.00285937
RALGDS	0.000457368
ZBTB7B	0.00922429
VPS11	0.00012036
ZNF577	0.00916474
CCNF	0.000457368
TAF6L	0.00545816
CZIB	0.00424908
NOL9	0.00933746
SLC25A34	0.0119827
TSSK3	0.000168504
NCSTN	0.00404806
ACP6	0
PUS10	0.00104875
CCDC138	0.000216648
SMC6	0.000312936
EN1	0.000856173
SGPP2	0.000741023
RPRD2	0.00733698
PYGO2	0.000789167
STK36	0.00156244
ANKZF1	0.197812
ZNF148	0.489409
NMNAT3	0.00170687
UVSSA	0.0121598
BDH2	0.00144234
ATRIP	0.00145276
INTU	0.00103833
MFSD8	0.00472334
PITX2	0.326282
IL15	0.00830388
ITGA2	0.00226897
PGGT1B	0.00956381
ARSK	0.00574129
PRIMPOL	0.000264792
TENT2	0.0019011
CCDC127	0.00442181
SAP30L	0.000971323
ORC5	0.0113235
GPER1	0.00138576
SLC4A2	0.00819565
CTHRC1	0.00180481
TP53INP1	0.00517721
PDP1	0.00920173
HGSNAT	0.00012036
KIF27	0.00535765
VEGFD	0.00606616
BRWD3	0.00427738
INPPL1	0.00379817
ABRAXAS2	0.00358648
SNAPC4	0.00442181
FRAT1	0.00283602
IFI27L1	0.00024072
PDZRN4	9.62880939771797e-05
PTER	0.00582419
C1QL3	0.00621831
BTRC	0.000264792
HPS6	0.00251392
SENP8	0.00918808
LEO1	0.000789167
MCM7	0.00869049
MARF1	0.0106227
FAM111A	0.00565641
VPS39	0.00260176
TSC22D4	0.000926478
MS4A8	7.22160704828848e-05
MBD6	0.0128175
TBC1D2B	0.00024072
STIM1	0.00343709
ZNF226	0.00336488
ZNF646	0.00324102
CA4	0.00226897
SMG8	0.0028467
KLHL26	0.00936081
TRAPPC2L	0.000741023
ZNF526	0.000216648
ZNF558	0.00631902
ZNF232	0.000741023
BMI1	0.002875
CX3CR1	0.00530601
CCDC110	0.000168504
TRAPPC11	0.00024072
TCTN2	4.81440469885899e-05
INPP5D	0.00358648
EFNA1	0.00170687
SIN3A	0.0113918
DFFB	0.00595794
HEXD	0.00305267
SPNS1	7.22160704828848e-05
NRG4	0.00036108
TMEM266	0.00714091
BRD3	0.00126863
NIPA1	7.22160704828848e-05
ZNF212	0.000981743
FAXDC2	0.0138089
NFRKB	0.00382074
PRDM10	0.00886598
SETMAR	4.81440469885899e-05
GPRC5C	0.00585248
DNAJC18	0.00547874
STAT2	2.48926
IRF2BP1	0.00770577
ATF7	0.00506879
RASA4B	0.00745588
MTSS1	0.00901536
NUDT6	0.00012036
ATP6V0E2	0.00324254
GAA	0.000216648
ZNF561	0.00506879
CLSTN1	0.0347889
CXXC5	0.00418755
ZIK1	0.0027921
ATF7IP	0.00431062
HDAC3	0.00012036
CFAP46	0.00617459
EXOSC10	0.0181684
AQP4	0.0110414
ZNF554	0.00512339
MALT1	0.0264941
RARG	0.00491664
ABLIM3	0.00263005
NDNF	0.00631407
CCDC106	0.00511766
CNP	0.00513329
ZNF791	0.000637614
PHC3	0.00657663
CEP19	0.00206796
RGMB	0.000837311
PIGG	0.0116318
TNK1	0.00012036
GTF2IRD2B	0.000837311
C12orf76	0.0016642
BBS1	0.00361279
ANGEL2	0.00498391
KY	0.00170687
ZNF266	0.0064039
LARP7	0.000741023
FZD4	0.0204127
PRIMA1	0.00459157
ORAI3	0.00192352
IP6K1	0.00365869
ZNF404	0.00288766
ANAPC2	0.00561327
DMRTA1	0.000144432
EID2B	0.000759885
ZNF575	0.00314823
USF3	0.0562745
CCDC121	0.00393193
TCEANC	0.00332096
TMEM80	0.0023129
WDR73	0.00619022
MAN1B1	0.0183412
SAMD9L	0.000168504
ZBTB33	0.000404014
ZNF491	0.000553657
ANXA2R	0.00358648
TMEM94	0.00438283
ZNF619	0.00024072
LRRC75B	0.00489606
ZNF543	0.000692879
P4HTM	0.00473897
CTNNBIP1	0.0337321
ZNF713	0.000216648
HYI	0.00308096
LINC00324	0.0096107
KLHL28	0.00036108
C14orf28	0.00353187
RPRML	0.0178776
TSHZ1	0.00338301
TDRD6	0.00683323
EMC3-AS1	9.62880939771797e-05
MB21D2	9.62880939771797e-05
CUEDC1	0.00349863
D2HGDH	0.0285806
CMTR2	0.000337008
ACBD4	0.00173517
SETD2	0.00792242
ZNF875	0.00381084
PLAG1	0.0841531
P2RY8	0.0125549
FIGN	0.00252954
FBXL6	0.00616964
KBTBD3	0.0668703
PLCXD1	0.00482385
NXPH3	0.00260176
IGIP	0.0143542
PLGLB1	0.00486777
ASB7	0.00177909
MX2	0.000789167
ZNRF3	0.0777902
MRPL54	0.0133816
ZNF530	0.00294721
NOG	0.00012036
SNRNP35	0.00319215
CCR10	0.00111576
EIF4ENIF1	0.000144432
RBM33	0.00226897
RBM43	0.000264792
ZNF445	0.00654042
NOTUM	0.00569539
KLHL33	0.0365929
CDK10	0.000144432
ROR1	0.000789167
SV2B	0.000337008
NR2F2	0.820545
INKA1	0.000168504
CCDC190	0.00859769
POMK	0.000971323
ZNF566	0.00209625
ANKRD46	0.00456624
MRTFB	0.00214017
ZNF555	0.000409224
NUDT17	0.000168504
CYP4X1	0.00676993
NAP1L2	0.000216648
GPATCH8	0.0217306
ARAP1	0.00970526
SIRT7	0.00335915
TLR5	0.00331324
ZKSCAN4	0.00925357
NHEJ1	0.0062468
CLCN1	0.00486777
PRSS45P	0.00948861
COL4A5	0.0150522
PP7080	0.00177909
HYKK	0.000519165
TMEM120B	0.0067727
SHISA6	0.00185131
NHLRC3	0.00910815
TRMT2B	0.00367135
LRRC66	0.00178779
ZNF292	0.00226897
UBE2Q2P1	0.00406073
ZNF33A	0.0102333
SLC35E2B	0.00173517
KIAA0408	0.00104875
MPHOSPH8	0.00342641
ZNF471	0.00273056
ZNF569	0.00576464
ZNF605	0.00427243
SULT1A1	0.0138938
MAN2A2	0.00248562
ERI2	0.000644735
PDXDC2P-NPIPB14P	0.00380312
ZNF512B	0.00678536
ZNF418	0.00141306
ANKRD36B	0.00012036
PDLIM7	0.00449402
ZNF420	0.0024417
ZNF763	0.000264792
ZMYM1	0.000192576
ZSCAN26	0.00202403
TRIM33	0.00101947
ZNF517	0.00299113
ZNF675	0.000409224
TTC30A	0.00036108
RAB40C	0.0013669
PDCD1LG2	0.00402749
HOXC6	0.0052425
INKA2	0.000264792
SPG7	0.00471067
MRPL42	0.00156409
MAN1A2	0.00346539
DDRGK1	0.000337008
HSD17B11	0
ZXDA	4.81440469885899e-05
QRICH1	0.00525714
STYX	0.00304152
ZKSCAN8	0.00414857
HOXC4	0.0557203
ZNF658B	0.000548447
ZNF43	0.00305267
CCDC69	0.00528049
SLC9A6	0.00109689
MT-CYB	0.00202403
LDB1	0.0106188
GPATCH3	0.00012036
CD247	0.0034088
MT-ND4	0.00107091
MT-ATP6	0.000926478
C1orf174	9.62880939771797e-05
KIAA0753	0.00141966
MT-CO3	0.000452159
LCN8	0.00578522
MACO1	0.00896867
RXRB	0.36668
AGER	0.00429301
PJVK	0.000312936
FKBPL	0.0120467
GPANK1	0.00776532
CCHCR1	0.00770854
PRR3	0.00238511
TRIM39	0.00126019
ZNF616	0.0155841
ZNRD1ASP	0.0139104
ZNF204P	0.00117432
TCTN1	0.00455061
FAM71F2	0.00368698
TMEM240	0.00121204
LIN52	0.00417687
CRYZL1	0.000971323
ENSG00000205959.4	0.00234119
HERC2P9	0.00802491
MT-TA	0.0120211
MT-TE	0.00443744
LINC01089	0.00492435
NUP62	0.00101947
COG8	0.00393687
ARHGAP19	0.005141
DNAJC9	0.0045429
ATF6B	0.00442676
FBXO16	0.000264792
TSPAN4	0.00265835
SMCO1	0.0145671
LINC01347	0.00498489
NPIPA8	0.00290329
ARHGEF28	0.00421011
RTL10	0.000837311
SLC35E2A	0.00219676
CYB5RL	0.0105798
MTMR9LP	0.00250125
FANCG	0.00408902
ARIH2OS	0.00242904
TTC4P1	0.00676993
NSUN5P1	0.00583685
CERS1	0.0084406
ZNF469	0.0194788
FAM229A	0.00616964
ENSG00000226026.7	0.00547874
BAIAP2-DT	0.000144432
SGMS1-AS1	0.00121534
WASH8P	0.00170687
NPIPB14P	0.000288864
ENSG00000226849.1	0.000596591
LBX1-AS1	0.00333659
ENSG00000227775.3	0.012351
ENSG00000227946.2	0.000168504
RASA4CP	0.000596591
KCNQ5-AS1	0.000789167
MTCO2P12	0.00521817
PHBP9	0.00342641
CDC20P1	0.00465112
ENSG00000231628.1	0.00358153
LINC01697	0.00573535
KANTR	0.00681662
LYRM9	0.00358153
ENSG00000233251.8	0.000168504
NKAPP1	0.00012036
ZNF37BP	0.0066801
KBTBD13	0.00349863
ZSCAN31	0.000264792
MSC-AS1	0.0031425
RBMS3-AS3	0.00325369
ENSG00000237301.1	0.00048144
LINC01358	0.000144432
C2orf74	0.00371033
ENSG00000238260.2	0.000216648
WBP1	0.006118
AMY2B	0.00890713
LY6G5B	0.00689378
GHRLOS	0.00241341
C1QTNF9	0.0256132
ENSG00000241057.2	0.00354255
ENSG00000241860.7	0.0119539
CRYZL2P	0.00953353
STAG3L5P	0.0114873
AP5Z1	0.000168504
RPL5P30	0.00227768
NAA80	0.00632674
PKD1P1	0.000337008
LIFR-AS1	0.00728316
BDNF-AS	0.000385152
PICART1	0.0107398
MIR210HG	0.0039163
TMED2-DT	0.000457368
MTATP6P1	0.00885253
RBM14-RBM4	0.000452159
ATP5MF-PTCD1	0.000452159
TICAM2-AS1	0.00486777
PKD1P6	0.00623118
ENSG00000251143.1	0.0100772
CRYZL2P-SEC16B	0.00102989
WWP1-AS1	0.000789167
ENSG00000255182.2	0.00420516
ENSG00000255330.9	0.000452159
ENSG00000255468.7	0.00703327
LINC02421	0.00347034
DENND11	0.00764127
ODC1-DT	0.0530368
ENSG00000259244.1	0.00383142
ZNF710-AS1	0.000567309
ENSG00000259495.3	0.00165378
MIR762HG	0.0028467
ENSG00000260197.1	0.00233624
ENSG00000260249.3	0.00924764
FAM157C	0.0071777
ENSG00000260597.1	0.00508442
ZNF865	0.00111905
ENSG00000261253.2	0.00012036
ENSG00000261840.4	0.00200965
RPH3AL-AS1	0.00177909
ENSG00000262766.1	0.000409224
ENSG00000262877.5	0.00700992
ZNF234	0.00414284
ENSG00000263276.1	0.00444515
LINC01894	0.00192352
ENSG00000266086.3	0.0035376
LINC00663	0.00283602
ENSG00000266918.1	0.00291892
ENSG00000267002.4	0.000457368
RNF157-AS1	0.000264792
ENSG00000267287.1	0.000644735
MTCO2P2	0.00441686
ZNF224	0.0035376
ENSG00000268069.2	0.000457368
ENSG00000268205.1	0.00012036
ENSG00000268575.1	0.0150778
ENSG00000269044.2	0.0037592
C10orf95-AS1	0.00393193
ENSG00000269903.1	0.0022846
PKD1P6-NPIPP1	0.000692879
ENSG00000270605.1	0.00437789
ENSG00000271420.1	0.00248562
ENSG00000272335.1	0.00411731
ENSG00000272374.1	0.00309164
ZNF595	0.0181401
ENSG00000272720.1	0.0121832
STAG3L5P-PVRIG2P-PILRB	0.00458959
ENSG00000272983.1	0.000457368
LINC02035	0.00486777
LINC02604	0.00267398
LINC00653	0.00417687
ENSG00000273381.1	0.00280278
ENSG00000273729.1	0.00770082
ENSG00000273906.1	0.0125316
LINC01138	0.00311994
ENSG00000274292.1	0.00412028
TBC1D3L	0.000337008
PPP4R3B	0.0023129
SYNRG	0.000567309
ZNF2	0.00484442
ENSG00000275367.1	0.000837311
TADA2A	0.00313557
GTF2IP1	0.000404014
ENSG00000277400.1	0.00560754
MARCKS	0.00415352
SCARNA2	0
ENSG00000278867.1	0.00945855
HEIH	0.0148435
ENSG00000279059.1	0.00464341
ENSG00000279283.1	0.00560754
ENSG00000279453.1	0.00591897
ENSG00000279633.1	0.0031326
ENSG00000279722.1	0.013564
ENSG00000279744.1	0.000216648
ENSG00000279833.1	0.00100061
ENSG00000280046.1	0.00111905
ENSG00000280120.1	0.00280278
ENSG00000280214.1	0.00982735
ENSG00000280285.1	0.00332096
ENSG00000280401.1	0.00273056
ENSG00000280660.1	0.000789167
LINC01144	0.00260176
GTF2IP12	0.0130751
ENSG00000284057.1	0.000144432
ENSG00000284691.1	0.00403244
ENSG00000284946.1	0.000192576
ENSG00000285103.2	0.0060535
ENSG00000285108.1	0.0208697
ENSG00000285571.1	0.00848947
ENSG00000285628.1	0.00119318
ENSG00000285781.1	0.00334925
ENSG00000286190.2	0.0031971
ENSG00000286883.1	0.000741023
ENSG00000288065.1	0.00627015
ENSG00000288162.1	0.00838104
NR3C1	0.260407
RXRA	2.55134
CIC	2.15052
PDK4	0.425558
SLC25A5	0.000885455
MEOX1	0.00389572
ZGPAT	0.0132619
MBD1	0.0584669
IFRD1	0.365332
NADK	0.000885455
RHOBTB2	0.00117432
SEMA3G	0.00036108
TMSB10	0.000741023
EDC4	0.00035587
MED17	0.00618449
MCF2L2	0.00469999
MXD1	0.00117432
YBX3	0.223717
SBNO2	0.00311994
ZC3H15	0.00355522
ELAVL1	0.00344976
TRMT11	0.00393193
PFKP	0.00371528
MAST4	0.00339317
BCL3	0.00431062
ATP1B3	0.00460443
PTPN3	0.040729
EXOC5	0.00365572
ZXDC	0.0044501
TRIB2	0.00117432
[truncated: 6,838 more rows]

## Sheet: MEF2A ChIP Targets
MEF2A.Target	ENCODE_2015	Akerberg_et_al_2019	any
JDP2	0	1	1
TRDN-AS1	NA	0	0
OTUD1	0	1	1
SEC24B	0	0	0
RHOF	0	0	0
ZNF483	0	0	0
SEMA7A	1	0	1
GEM	0	0	0
CEMIP2	NA	1	1
TRMT44	0	0	0
ASNSD1	0	0	0
TMF1	0	1	1
ADAM10	0	0	0
SPTSSA	0	0	0
VPS45	1	0	1
PPP1R3B	1	0	1
FBXL20	0	0	0
FKBP15	1	0	1
OSER1	0	0	0
HIPK1	0	0	0
CCDC146	0	0	0
NUDT15	0	0	0
TBC1D4	1	0	1
DNAJB4	1	0	1
EPC2	1	0	1
C2orf49	0	0	0
KDM6B	0	0	0
IRF2	1	0	1
ZSWIM1	0	0	0
DNAJB1	0	1	1
RASA4	0	0	0
ZNF701	0	0	0
HELZ2	0	0	0
PIK3R3	0	1	1
GTPBP3	0	0	0
SIRT7	0	0	0
RNF138	0	0	0
CCDC28B	0	0	0
PUM1	0	0	0
STARD8	0	0	0
ASH2L	0	0	0
PLD2	0	0	0
RCAN1	1	1	1
EGLN3	0	0	0
ID2	0	0	0
COA7	0	0	0
ZBTB1	1	0	1
ENSG00000272195.1	NA	0	0
RHOJ	0	0	0
BTBD3	0	1	1
HIF3A	0	0	0
KANSL1L	1	1	1
KCNJ2	0	1	1
ASXL2	0	0	0
ITIH6	0	0	0
ADORA1	0	0	0
UBE4B	1	0	1
ALG5	0	0	0
PROSER1	0	1	1
DNAJC15	0	0	0
EIF2S3	1	0	1
ATAD2B	1	1	1
NFKBIA	1	0	1
PNPLA7	0	0	0
NRDE2	0	0	0
CDC42EP2	0	0	0
ZNFX1	1	1	1
FBRS	0	0	0
E2F8	0	1	1
ARID1A	1	1	1
GBP1	0	0	0
TMEM214	0	1	1
SLC25A30	1	0	1
MAX	0	0	0
SBNO1	0	1	1
HARS2	1	0	1
BICRAL	NA	0	0
ABCC4	0	0	0
CCN1	NA	1	1
LMOD2	0	1	1
CBR1	0	0	0
TBC1D15	1	1	1
ACSS1	0	0	0
PTPN23-DT	NA	0	0
ETV6	1	1	1
ELF1	1	0	1
ENAH	0	0	0
SLC25A28	0	0	0
KANSL1	0	0	0
GNA13	1	1	1
IL10RA	1	0	1
CHMP1B	0	0	0
RANBP2	0	1	1
C1orf198	0	0	0
TMEM97	0	0	0
GATAD2B	1	0	1
C11orf58	0	0	0
DTX4	0	0	0
HERPUD2	0	1	1
CHMP4B	0	1	1
ADAR	0	0	0
RPRML	0	0	0
CHD1-DT	NA	0	0
BAG3	0	1	1
NMRK1	0	0	0
ACSL1	1	1	1
DNASE2	0	0	0
ETV3	0	1	1
PCDHB12	0	0	0
ASB5	1	0	1
NEAT1	1	0	1
EIF4E	1	0	1
PRKD2	0	0	0
DLG5	0	0	0
NPC2	0	0	0
IER5	1	0	1
KLF9	0	1	1
PLEKHO2	0	0	0
PIM1	0	1	1
WDR59	0	0	0
LAMC1	0	0	0
MORC2	0	0	0
AMMECR1	0	0	0
SNPH	0	0	0
USF3	NA	0	0
MTG2	0	0	0
ANKRD1	1	1	1
ETS2	0	1	1
FAM186A	0	0	0
ENSG00000232611.1	NA	0	0
HES1	1	1	1
CSNK1A1	0	1	1
PARD3	0	1	1
MTAP	0	0	0
ZNF426	0	0	0
SF3B1	0	0	0
MACROH2A2	NA	0	0
POFUT1	1	0	1
SUCO	0	0	0
RNF122	0	0	0
HIPK2	0	0	0
TMCC3	0	0	0
ENSG00000226252.1	NA	0	0
ZNF213	0	0	0
BCORL1	0	0	0
GOLGA4	0	0	0
PHC3	0	0	0
ACTN2	0	0	0
MAN2A1	0	1	1
SIK1	0	0	0
NEDD9	1	0	1
TNRC6C	0	1	1
PRPF4B	0	0	0
TP53BP2	0	1	1
MAP3K13	0	0	0
KDM5A	0	0	0
ISG20L2	0	0	0
CEP85L	1	0	1
UCK2	0	0	0
ARPP19	1	0	1
TTC7A	0	0	0
ATP1B1	0	0	0
DUSP5	1	1	1
NUP98	0	1	1
PDE4A	1	0	1
ZNF805	0	0	0
SPHK2	1	0	1
CS	1	0	1
BRD2	0	1	1
MYC	0	1	1
DTNBP1	0	0	0
MED13	0	0	0
SLC36A1	0	0	0
RASA4B	NA	0	0
TFAM	1	0	1
PHF23	0	0	0
PLAU	1	0	1
ABHD2	0	0	0
SMURF1	0	0	0
RAB15	0	0	0
HBP1	0	0	0
GPR75	0	0	0
OSBPL7	0	0	0
ATF6	1	0	1
RASIP1	0	0	0
MCMBP	1	0	1
ZKSCAN2-DT	NA	0	0
MED26	0	0	0
ZBTB7A	0	1	1
GDAP1	0	0	0
MED25	0	0	0
CHRAC1	1	1	1
IL1R1	0	0	0
ENSG00000286379.1	NA	0	0
BMI1	0	0	0
FBXO31	0	0	0
EEA1	1	1	1
CPEB4	1	0	1
RNF152	0	0	0
PLP2	0	0	0
SLC7A6	0	0	0
PRR33	NA	0	0
GDAP2	0	0	0
NR4A1	0	1	1
P4HA1	0	0	0
UPK3BL1	NA	0	0
PPM1F-AS1	NA	0	0
SIAH1	0	0	0
EGR2	1	0	1
ENSG00000280138.1	NA	0	0
ENSG00000279759.1	NA	0	0
SRSF3	1	1	1
CEP76	0	0	0
ZCCHC17	0	0	0
RNFT1	0	0	0
MYLK2	0	0	0
DIDO1	0	0	0
ENSG00000289293.1	NA	0	0
ENSG00000288980.1	NA	0	0
ENSG00000279088.1	NA	0	0
SRSF5	0	0	0
DUSP1	0	0	0
PRRC2B	0	0	0
B3GLCT	NA	0	0
SNW1	0	0	0
PSMC6	0	0	0
ENSG00000287570.1	NA	0	0
ENSG00000251615.3	NA	0	0
HMOX1	0	0	0
ABHD4	0	1	1
AREG	0	0	0
TOM1	0	1	1
WHAMMP3	0	0	0
GABPB1-IT1	NA	0	0
ENSG00000278922.1	NA	0	0
ENSG00000273576.1	NA	0	0
ENSG00000273295.1	NA	0	0
JOSD1	1	1	1
IRS2	0	1	1
SLC19A2	0	0	0
ENSG00000272144.1	NA	0	0
TTLL11	0	0	0
SORT1	0	0	0
ENSG00000280287.1	NA	0	0
SMG1P4	NA	0	0
ENSG00000272078.1	NA	0	0
SNTB1	0	0	0
KCNK6	0	1	1
IZUMO4	1	0	1
AMPD3	0	0	0
CASTOR2	NA	0	0
IKZF5	1	0	1
ENSG00000267934.1	NA	0	0
RAB11FIP3	0	0	0
ENSG00000267724.1	NA	0	0
SLC43A2	0	0	0
DPH1	0	1	1
SNAP23	0	0	0
PDCD7	0	1	1
CCER2	0	0	0
ESF1	0	0	0
ORC5	0	0	0
TIPARP	1	1	1
ENSG00000260793.3	NA	0	0
DIAPH1	1	1	1
ARL5A	1	0	1
CACHD1	0	1	1
SYNE1	0	1	1
NOX4	0	0	0
TSPAN7	0	0	0
CHERP	0	0	0
ERF	0	0	0
ENSG00000260751.2	NA	0	0
AKAP6	0	0	0
RAB10	0	0	0
ENSG00000258987.2	NA	0	0
NFE2L1	0	0	0
NNT-AS1	NA	0	0
SEMA4C	0	1	1
PKP1	0	0	0
UBE2Q2	0	0	0
CXCL2	0	0	0
GATA2	0	0	0
ENSG00000242588.6	NA	0	0
FAM8A1	1	1	1
SYT11	1	0	1
ZSWIM4	0	0	0
REXO1	1	1	1
ENSG00000238273.3	NA	0	0
ZHX2	0	1	1
DDX24	0	1	1
MAP1S	0	0	0
SNX9	0	0	0
OSBPL8	0	1	1
FOSL2	0	1	1
ATXN1	1	0	1
ACIN1	0	0	0
JUN	1	1	1
MPHOSPH10	1	0	1
SNHG7	1	0	1
NCOA5	0	0	0
SEH1L	1	1	1
NCK2	0	1	1
MBNL1-AS1	NA	0	0
TGIF1	0	0	0
ATP2B1	0	1	1
OSBPL3	0	0	0
CDKN1A	0	0	0
PHRF1	0	1	1
ENOX1	0	0	0
CSNK2A2	0	1	1
PUM3	NA	0	0
SELENOS	NA	0	0
SET	0	1	1
TNFRSF1A	0	0	0
RASSF1	0	1	1
ENSG00000225032.5	NA	0	0
GPR179	0	0	0
GAB3	0	0	0
NEDD4	0	1	1
LIMCH1	0	1	1
PDC-AS1	NA	0	0
WIPF3	0	0	0
CEBPD	0	1	1
SOCS7	0	0	0
GPSM2	0	0	0
NCOA1	0	0	0
FABP3	0	1	1
PPP2R5A	0	0	0
SCAF8	0	1	1
SLK	0	1	1
FSD1L	0	0	0
RAB12	0	0	0
TBC1D22B	1	0	1
MIER2	0	0	0
MIR29B2CHG	NA	0	0
SATB2-AS1	NA	0	0
AFG3L1P	0	0	0
RASSF5	0	0	0
FAM184B	0	0	0
CCNI	1	0	1
LCP2	0	0	0
GSPT1	0	0	0
ZXDB	0	0	0
PIAS1	1	0	1
ARHGEF7	0	0	0
ATP6V0A1	1	0	1
ENSG00000215022.8	NA	0	0
UVRAG	0	0	0
JMJD1C	1	0	1
YEATS2	0	0	0
EDC4	1	0	1
PLCL2	1	1	1
ZNF540	0	0	0
ARL16	0	0	0
PPM1A	0	1	1
RND3	0	1	1
PKIA	1	0	1
BCAR1	0	0	0
CALCOCO1	0	0	0
SLC25A29	0	0	0
ZNF254	0	0	0
IFRD1	0	0	0
PXN	0	1	1
MT-TN	NA	0	0
HCP5	NA	0	0
REST	0	0	0
SAMD9	0	0	0
SLC35F1	0	0	0
RANBP9	1	1	1
SIK2	1	1	1
PRECSIT	NA	0	0
PDK4	0	1	1
HDAC9	1	1	1
BTBD8	0	1	1
CYTH3	0	0	0
EIF3J	0	0	0
HSF2	0	0	0
ZFX	1	0	1
TPRG1	0	0	0
PLEKHN1	0	0	0
GCLM	0	0	0
NCOA6	0	0	0
SEC31B	0	0	0
MT1X	0	0	0
CREBBP	0	1	1
C3orf35	NA	0	0
PSMA7	0	0	0
TLK1	0	0	0
POLR2M	1	0	1
E2F6	0	1	1
LAD1	0	0	0
NUP133	0	0	0
TSPYL2	0	0	0
SEMA3F	0	0	0
ZNF441	0	0	0
TLE1	1	0	1
JRKL	0	0	0
ATG2B	0	0	0
ZNF252P	0	0	0
KDM7A	1	0	1
SLC12A2	1	1	1
FRAT2	0	1	1
PHKG2	0	0	0
ELMO2	1	1	1
SLX4	0	0	0
TMEM201	0	0	0
MED14	0	0	0
MAPRE2	0	0	0
OST4	0	1	1
PTCH1	0	0	0
GLDC	0	0	0
MADD	0	0	0
ZNF546	0	0	0
ENTPD5	0	0	0
ULK1	0	0	0
ZBTB6	1	0	1
SEMA4B	1	1	1
GAPVD1	0	0	0
ZBTB40	1	0	1
NFIL3	1	0	1
SOX17	0	0	0
PRR14L	1	0	1
CXCR6	0	0	0
CEP57L1	0	0	0
SIK1B	NA	0	0
CAMTA1	1	1	1
ASXL1	1	1	1
SPNS2	0	0	0
ZNF721	0	0	0
TMEM126B	0	0	0
BLOC1S6	0	0	0
STARD4	0	0	0
USP31	0	1	1
NIPBL	1	0	1
LIMK2	0	0	0
ERCC6L2	1	0	1
ABCC1	0	0	0
TNRC18	0	1	1
LSMEM1	1	0	1
KLHL41	0	1	1
DR1	1	1	1
PLA2G4F	0	0	0
PLD5	0	0	0
PCBP1-AS1	1	0	1
PITX3	0	0	0
LRP1B	0	0	0
SNX18	1	1	1
TAP1	0	0	0
MIB1	0	1	1
JPT2	NA	0	0
ZNF234	0	0	0
WDR26	0	1	1
ERO1A	NA	0	0
TPM1-AS	NA	0	0
TAL1	0	0	0
GARRE1	NA	0	0
MTRNR2L8	0	0	0
APPL2	0	1	1
PPTC7	0	0	0
ENSG00000255148.2	NA	0	0
TAMALIN	NA	0	0
LINC00476	1	0	1
SQSTM1	1	0	1
ATP9B	0	0	0
HDAC2	0	0	0
NSMF	0	0	0
SNHG32	NA	0	0
DACT1	0	0	0
MEG9	NA	0	0
OGDH	0	1	1
PDIK1L	1	1	1
HOGA1	0	0	0
ENSG00000165121.12	NA	0	0
HNRNPK	1	0	1
PKD1P6	NA	0	0
TMEM184A	0	0	0
LRRFIP2	1	0	1
XXYLT1	0	0	0
NR1D2	1	0	1
IFNGR2	0	0	0
SLC16A1-AS1	NA	0	0
ICE1	0	0	0
HMGB2	0	1	1
POP7	0	0	0
PDE7B	0	0	0
OGFOD1	0	0	0
CEL	0	0	0
GADD45G	0	1	1
LINC02693	NA	0	0
YY1AP1	0	0	0
DCAF16	0	0	0
SH3BGR	0	1	1
IPO7	0	0	0
BBS5	0	0	0
RAB24	0	0	0
EAPP	0	0	0
C1QTNF9	0	0	0
CSNK1G1	0	0	0
STX18	1	0	1
TBC1D8	0	0	0
DTYMK	0	0	0
NXF1	1	0	1
ANKS3	0	0	0
GDNF	0	0	0
ABCA5	0	0	0
MAML1	0	0	0
MRNIP	NA	0	0
MXRA7	0	0	0
SP2	1	0	1
ISLR2	0	0	0
UBALD1	0	1	1
CNPY4	0	0	0
NR4A2	1	1	1
LMCD1	0	1	1
SKI	0	0	0
HNRNPU	1	1	1
SPPL3	0	0	0
NRROS	0	0	0
RAB8B	0	0	0
ADAMTS15	0	0	0
CEP295	NA	0	0
HOMER1	1	1	1
KCNE4	0	0	0
TRUB1	0	0	0
DCUN1D3	0	0	0
SAV1	1	1	1
DEPP1	NA	1	1
CRIM1	0	1	1
PDE1C	0	0	0
PPDPFL	NA	0	0
NCKAP1	0	0	0
ARID5B	1	0	1
MBNL1	1	0	1
CCDC50	0	0	0
NEB	0	0	0
ADCY1	0	0	0
DSEL	0	0	0
USP49	0	0	0
CITED2	0	1	1
CCDC51	0	0	0
ARHGEF3	0	0	0
MAPRE3	0	0	0
RELL1	0	0	0
JPH2	0	1	1
OGT	1	0	1
USP28	0	1	1
TOMM5	0	0	0
MAPKAPK2	0	0	0
RNF169	0	0	0
SESN3	0	1	1
PAM	1	0	1
TAF5	0	1	1
NOTCH1	1	0	1
VCL	0	1	1
AMFR	0	0	0
U2AF1L4	0	0	0
ANKRD2	0	1	1
ZNF714	0	0	0
PI4KB	0	0	0
IQCC	0	0	0
THEM4	1	0	1
SH3KBP1	0	0	0
ZNF622	1	1	1
ABRA	0	1	1
MEPCE	1	0	1
ZNF618	0	0	0
ZNF697	0	0	0
LCA5L	0	0	0
PWWP3B	NA	0	0
IL34	0	0	0
CCT5	0	0	0
KAT6B	1	1	1
EIF2AK3	0	0	0
BDP1	0	0	0
C11orf24	0	1	1
NFS1	0	0	0
PDLIM5	0	0	0
PSMA5	0	0	0
FBXL18	0	0	0
CENPC	0	0	0
MPPE1	0	0	0
RNF139	0	1	1
SNIP1	0	1	1
PPM1D	0	0	0
SOCS6	0	0	0
LIMS1	0	1	1
RUSC2	0	0	0
NCAPD3	0	0	0
RHOB	1	1	1
VIPAS39	0	0	0
ZC3H6	1	1	1
ARNT	0	1	1
MCL1	1	1	1
VGLL2	0	0	0
LMOD1	0	0	0
DIPK2B	NA	0	0
MAT2A	0	0	0
DOK3	0	0	0
LIMA1	0	0	0
RANBP10	0	0	0
PRPH2	0	0	0
LCLAT1	0	0	0
C18orf25	0	0	0
HOOK3	0	0	0
SPEN	0	0	0
SLC25A4	1	1	1
PPOX	0	0	0
TBK1	0	0	0
HLX	1	0	1
TRIM8	1	1	1
CKMT2-AS1	NA	0	0
CRTC3	0	0	0
CROCC	N	N	N
FLYWCH1	N	N	N
ISOC1	N	N	N
ALDH3A2	Y	N	N
BCS1L	N	N	N
EXOC1	N	Y	N
COMT	N	N	N
ERMP1	N	N	N
DNAL4	N	N	N
RHBDD3	N	N	N
L3MBTL2	N	N	N
TRMU	Y	N	N
MTG2	Y	N	N
ATP1B4	N	N	N
HOMER2	N	N	N
PLA2G4C	N	N	N
B9D1	N	N	N
ACAD10	N	N	N
SPSB2	N	N	N
ASF1A	Y	N	N
RARS1	N	N	N
FASTKD2	N	N	N
EEF2KMT	N	N	N
KCNJ8	N	N	N
OARD1	N	N	N
INSIG2	N	N	N
MTERF1	N	N	N
MPST	N	N	N
MTRES1	N	N	N
SNRPA1	Y	N	N
RPA1	N	N	N
ZNF414	N	N	N
GIMAP6	N	N	N
KRBA1	Y	N	N
ECHDC3	N	N	N
ITGA7	N	Y	N
DTNB	N	N	N
SUOX	N	N	N
CEP131	Y	N	N
PRDM15	Y	N	N
C1orf162	N	N	N
CCZ1B	N	N	N
CD226	N	N	N
DHX37	N	N	N
PLBD2	N	N	N
PRKCA	Y	N	N
NODAL	Y	N	N
NPTN	N	Y	N
SLC13A3	N	N	N
ZNF66	N	N	N
PDLIM5	N	N	N
ERCC3	Y	N	N
HPS3	N	Y	N
NMNAT3	N	N	N
ADGRF2	N	N	N
GPR146	N	N	N
AVPR1A	N	N	N
AKIP1	Y	N	N
COQ7	N	N	N
SPRYD3	N	N	N
BMP1	N	N	N
ZBTB49	N	N	N
IRF2BP1	Y	N	N
LAMB2	N	N	N
MOB1B	N	N	N
B4GAT1	N	N	N
OR10AB1P	N	N	N
CCDC71	N	N	N
PIDD1	N	N	N
ZNF366	N	N	N
PJA1	N	N	N
FAM104B	N	N	N
B3GALT5	Y	N	N
TXNRD2	Y	Y	N
PRPF39	N	N	N
WASH3P	N	N	N
PLA2G4E	N	N	N
NHLRC3	N	N	N
FAM110D	N	N	N
IPO9	Y	N	N
ARHGEF15	N	N	N
JPT2	N	N	N
CEP43	N	N	N
SCART1	N	N	N
LINP1	N	N	N
AKR1B15	N	N	N
SERPINB9P1	N	N	N
LYRM9	N	N	N
DIRC3-AS1	N	N	N
HNRNPUL2-BSCL2	Y	N	N
FABP5P7	N	N	N
ENSG00000240219.1	N	N	N
RPL13P5	N	N	N
ENSG00000241057.2	N	N	N
PI4KA	Y	N	N
MUC20-OT1	N	N	N
DSTNP2	N	N	N
LINC01301	N	N	N
VIRMA-DT	N	N	N
ZBTB11-AS1	Y	N	N
RNFT1-DT	N	N	N
WDR5B-DT	N	N	N
ENSG00000274220.1	N	N	N
PRAG1	N	N	N
TBC1D3E	N	N	N
ENSG00000280120.1	N	N	N

## Sheet: NFIC ChIP Targets
NFIC.Target	ENCODE_2015	Pinar_2025	any
C12orf73	0	NA	0
ENSG00000286658.1	NA	NA	0
PRSS43P	NA	NA	0
SARNP	1	NA	1
PSMB10	1	NA	1
ENSG00000286861.1	NA	NA	0
ENSG00000287737.2	NA	NA	0
PRR13	1	NA	1
CRYGS	0	NA	0
ENSG00000288597.1	NA	NA	0
ENSG00000288187.1	NA	NA	0
ENSG00000288924.1	NA	NA	0
GIMAP1	0	NA	0
F8A1	0	NA	0
C8orf82	0	NA	0
KANSL1-AS1	NA	NA	0
MRPL23	1	NA	1
ZSWIM7	1	NA	1
ENSG00000268575.1	NA	NA	0
LINC00863	NA	NA	0
TPI1P1	NA	NA	0
ENSG00000271420.1	NA	NA	0
ENSG00000226833.7	NA	NA	0
AAAS	1	NA	1
ENSG00000272335.1	NA	NA	0
SLC35E4	1	NA	1
ZNF595	1	NA	1
TAPBP	0	NA	0
IL2RB	1	NA	1
PTCD1	1	NA	1
RAB3D	0	NA	0
ZNF862	1	NA	1
ENSG00000235859.5	NA	NA	0
GET4	1	NA	1
LINC01138	NA	NA	0
TIA1	1	NA	1
PI4KA	1	NA	1
ATP5PO	NA	NA	0
ACY1	1	NA	1
MRPL20	1	NA	1
UBE2V1	1	NA	1
LRRC77P	NA	NA	0
CIAPIN1	1	NA	1
OIP5-AS1	1	NA	1
ALAS1	1	NA	1
STRAP	1	NA	1
ENSG00000251364.8	NA	NA	0
ENSG00000279453.1	NA	NA	0
ENSG00000279744.1	NA	NA	0
LINC02761	NA	NA	0
BCDIN3D-AS1	NA	NA	0
ENSG00000279833.1	NA	NA	0
C5orf22	0	NA	0
ENSG00000280214.1	NA	NA	0
THTPA	0	NA	0
SMAP2	1	NA	1
MRPL46	1	NA	1
ENSG00000280285.1	NA	NA	0
FIGNL1	1	NA	1
AK6	NA	NA	0
STARD3	1	NA	1
ENSG00000260274.1	NA	NA	0
NUDC	1	NA	1
OVCA2	1	NA	1
KIF16B	1	NA	1
GTF2IP12	NA	NA	0
ENSG00000261303.6	NA	NA	0
SMPX	0	NA	0
MRPL12	1	NA	1
PHF21A	1	NA	1
SNU13	NA	NA	0
ENSG00000285108.1	NA	NA	0
MRPS18A	1	NA	1
ARFRP1	1	NA	1
ST8SIA5-DT	NA	NA	0
PSMA7	1	NA	1
MDC1	1	NA	1
PSMD7	1	NA	1
NCBP2AS2	NA	NA	0
ENSG00000285781.1	NA	NA	0
EIF3J	1	NA	1
ARL3	1	NA	1
AAGAB	1	NA	1
DMAC2	NA	NA	0
CA2	0	NA	0
ENSG00000288162.1	NA	NA	0
SYNPO2L-AS1	NA	NA	0
CIC	1	1	1
CCDC47	1	NA	1
LINC02371	NA	NA	0
INTS3	1	NA	1
CISD3	1	NA	1
MTCH2	1	NA	1
SCRN3	1	NA	1
HSPA9	1	NA	1
COX7A2	1	NA	1
MAPKAPK3	1	NA	1
ZMYM3	1	NA	1
MRPL3	1	NA	1
MRM1	1	NA	1
SNX17	1	NA	1
SEMA3G	0	NA	0
COX7A2L	1	NA	1
CNPPD1	1	NA	1
ENSG00000279207.1	NA	NA	0
SBNO2	1	NA	1
RPF1	1	NA	1
WDR77	1	NA	1
ATP6V0B	1	NA	1
ENSG00000286162.3	NA	NA	0
IPO13	1	NA	1
ZC3H15	1	NA	1
PFKP	0	NA	0
TCP1	1	NA	1
ELP6	1	NA	1
ATG101	1	NA	1
CCDC112	1	NA	1
RAD54L2	0	NA	0
SNRPB2	1	NA	1
MTRR	1	NA	1
DUS4L-BCAP29	NA	NA	0
ATP1B3	1	NA	1
NCLN	1	NA	1
ZXDC	0	NA	0
MRPS26	1	NA	1
CANX	1	NA	1
JMJD7-PLA2G4B	1	NA	1
TOMM40	1	NA	1
THEM6	1	NA	1
COX4I1	1	NA	1
JMJD6	1	NA	1
PSME3	1	NA	1
POMP	1	NA	1
SELENOS	NA	NA	0
PUM3	NA	NA	0
TCEAL4	0	NA	0
ZNF586	0	NA	0
BOLA1	1	NA	1
TBRG4	1	NA	1
KLC4	1	NA	1
NT5DC1	1	NA	1
ICAM1	1	NA	1
NUP50	1	NA	1
SH2D3C	1	NA	1
NECAP1	1	NA	1
DPP9	1	NA	1
HNRNPC	1	NA	1
ZNF787	1	NA	1
PFDN2	1	NA	1
CBARP	NA	NA	0
MRPS5	1	NA	1
APOL1	1	NA	1
CHAC2	1	NA	1
CYP4F12	1	NA	1
NDUFS6	1	NA	1
AGAP4	0	NA	0
PNN	1	NA	1
ALDH1L1	1	NA	1
COMMD10	1	NA	1
RBBP8	1	NA	1
NTMT1	1	NA	1
EIF3M	1	NA	1
MAGT1	0	NA	0
SUV39H2	1	NA	1
LIME1	1	NA	1
NDRG1	1	NA	1
DPH3	1	NA	1
ATP6V0D1	1	NA	1
GPATCH4	1	NA	1
SEC61B	1	NA	1
CASZ1	1	NA	1
PSMD6	1	NA	1
NFIB	0	NA	0
CCNL2	1	NA	1
UNC5B	1	NA	1
METTL13	1	NA	1
MAP3K8	1	NA	1
NDUFB8	1	NA	1
ENSG00000234338.1	NA	NA	0
SAFB	1	NA	1
MFF	0	NA	0
LINC01119	NA	NA	0
UGP2	1	NA	1
JADE2	1	1	1
HAUS5	1	NA	1
FAM86JP	NA	NA	0
SEMA6A-AS1	NA	NA	0
COMMD1	1	NA	1
RBM25	1	NA	1
ALG2	1	NA	1
CYCS	1	NA	1
FLYWCH1	1	NA	1
CORO1C	1	1	1
PPP1R14B	1	NA	1
DCTN2	0	NA	0
ENSG00000260855.1	NA	NA	0
GNG5	1	NA	1
CLTB	1	NA	1
CKAP5	1	NA	1
CSTF3	1	NA	1
AURKAIP1	1	NA	1
ZNF594-DT	NA	NA	0
RNGTT	1	NA	1
CDC26	1	NA	1
ENSG00000177359.21	NA	NA	0
TALDO1	1	NA	1
MRFAP1	1	NA	1
COQ10B	1	NA	1
FRG1HP	NA	NA	0
UPP1	1	NA	1
APOO	1	NA	1
IL1R1	0	NA	0
SEMA4A	1	NA	1
RNA5-8SN1	NA	NA	0
ENSG00000285803.1	NA	NA	0
FAM3C	1	NA	1
STX12	1	NA	1
RPF2	1	NA	1
TGM1	0	NA	0
FITM2	1	NA	1
TAF13	1	NA	1
PFDN6	0	NA	0
MEF2A	1	NA	1
GPR75	0	NA	0
NR4A3	1	NA	1
CPT1B	0	NA	0
HEBP1	0	NA	0
SMNDC1	1	NA	1
DNAJC27-AS1	1	NA	1
HDAC10	0	NA	0
SAMM50	1	NA	1
NCAPH2	1	NA	1
LINC00327	0	NA	0
HSBP1	1	NA	1
ENSG00000235288.3	NA	NA	0
MRI1	1	NA	1
ARHGAP5	1	NA	1
HOXA11-AS	0	NA	0
PARP3	1	NA	1
TMEM250	NA	1	1
CEP192	1	NA	1
PGAM5	1	NA	1
CDADC1	1	NA	1
DTNBP1	1	NA	1
CHKB-CPT1B	1	NA	1
MAILR	NA	NA	0
CROCC	0	NA	0
TAGAP-AS1	NA	NA	0
ROGDI	1	NA	1
AP3M2	1	NA	1
ARPP19	1	NA	1
GABARAPL1	1	NA	1
AGBL1	0	NA	0
ENSG00000281571.2	NA	NA	0
RPS4Y1	1	NA	1
NGDN	1	NA	1
DHX58	1	NA	1
SMARCD2	1	NA	1
ENSG00000283175.1	NA	NA	0
ARPC1B	1	NA	1
ENSG00000288849.1	NA	NA	0
ZNF346	1	NA	1
SMARCD3	0	NA	0
DYRK3	1	NA	1
RIPOR3	NA	NA	0
ZMYM5	1	NA	1
MAPKAPK5	1	NA	1
LOXL2	0	NA	0
NDST1	1	NA	1
SLC38A2	1	NA	1
MACROH2A2	NA	NA	0
PPP4R1L	0	NA	0
XRCC3	1	NA	1
RBBP9	1	NA	1
PNPLA8	1	NA	1
TNRC6A	1	NA	1
POT1	1	NA	1
CHD8	1	NA	1
KIF3A	0	NA	0
RNF144B	1	NA	1
PIM1	1	NA	1
DTWD1	1	NA	1
RGS9	1	NA	1
THBS1	1	NA	1
ATG2A	1	NA	1
TPM4	1	NA	1
TPO	0	NA	0
SERF2	1	NA	1
NAB2	1	NA	1
TLNRD1	NA	NA	0
CDC42EP5	0	NA	0
KCNC4	1	NA	1
ESCO1	1	NA	1
PPM1H	1	NA	1
SH3GL1	1	NA	1
C2CD5	1	NA	1
BCL10	1	NA	1
TERF1	0	NA	0
FAM120B	1	NA	1
ARHGEF11	0	NA	0
CCN1	NA	1	1
ADAM15	1	NA	1
GPR17	0	NA	0
CETN3	1	NA	1
FANCL	1	NA	1
GUK1	1	NA	1
STOM	1	NA	1
PRDM8	1	NA	1
PITPNC1	1	NA	1
PCYOX1L	1	NA	1
STX16	1	NA	1
SMG1	1	NA	1
ANKRD9	1	NA	1
LUC7L2	1	NA	1
CCDC28B	1	NA	1
TRIM66	0	NA	0
SRSF2	1	NA	1
UCK1	1	NA	1
LRRC38	0	NA	0
EIF4A1	1	NA	1
VCAM1	1	NA	1
ATF3	1	1	1
PNP	1	NA	1
PLEKHA7	1	NA	1
TEX2	1	NA	1
PHF8	1	NA	1
RGS14	1	NA	1
CLIC1	0	NA	0
ZC3H12A	1	NA	1
SLN	0	NA	0
AMIGO3	1	NA	1
NOS3	0	NA	0
ZNF483	0	NA	0
GEM	1	NA	1
RHOF	1	1	1
OTUD1	1	NA	1
SAMD12	1	NA	1
AQP3	1	NA	1
ZMYND19	0	NA	0
ENSG00000244998.1	NA	NA	0
CCDC66	1	NA	1
NDST2	1	NA	1
HOXC9	0	NA	0
AMIGO1	1	NA	1
WASH6P	NA	NA	0
PPOX	1	NA	1
SLC27A3	1	NA	1
TUBA1A	1	NA	1
HMCN1	0	NA	0
JAG2	1	NA	1
PRPF39	1	NA	1
ZSCAN30	1	NA	1
GP1BA	1	NA	1
ENSG00000272512.1	NA	NA	0
ZNF74	1	NA	1
PPIP5K2	0	NA	0
MAT2A	1	NA	1
ENSG00000279196.1	NA	NA	0
LINC00265	1	NA	1
POC5	1	NA	1
COMMD5	1	NA	1
TMEM63A	1	NA	1
LINC02210	NA	NA	0
SCAND1	1	NA	1
RSL1D1	1	NA	1
C20orf204	NA	NA	0
DRAM2	1	NA	1
ZNF628	1	NA	1
BCL2L1	1	NA	1
EIF2AK3	1	NA	1
BSG	1	NA	1
CEBPB	1	NA	1
ASPH	1	NA	1
ABRA	0	NA	0
FUT1	0	NA	0
AP1G2	1	NA	1
ENSG00000250575.1	NA	NA	0
FOSL1	1	NA	1
PHYKPL	0	NA	0
ENSG00000256694.1	NA	NA	0
PPP1R32	1	NA	1
SPHK1	1	NA	1
TTTY14	0	NA	0
DLGAP1-AS1	NA	NA	0
HFM1	0	NA	0
C2orf69	0	NA	0
GPR155	1	NA	1
NAP1L5	0	NA	0
ENSG00000226281.5	NA	NA	0
5_8S_rRNA	NA	NA	0
PPP1R27	1	NA	1
LINC01359	NA	NA	0
CHST15	1	NA	1
USP49	1	NA	1
RNA5-8SN3	NA	NA	0
RBM12B	1	NA	1
RNA5-8SN5	NA	NA	0
AP3M1	1	NA	1
CCAR1	1	NA	1
GBX1	0	NA	0
RNA5-8SN4	NA	NA	0
PIP5K1C	0	NA	0
RNA5-8SN2	NA	NA	0
DEPP1	NA	NA	0
ENSG00000284391.1	NA	NA	0
ENSG00000237094.12	NA	NA	0
CEP295	NA	NA	0
SRSF10	1	NA	1
CEP57	1	NA	1
AMACR	1	NA	1
TSC22D2	1	NA	1
EGFL8	0	NA	0
STXBP4	1	NA	1
SNCB	0	NA	0
TMEM68	1	NA	1
BATF2	1	NA	1
COX20	1	NA	1
BZW1	1	NA	1
GPX3	1	NA	1
TRIM56	1	NA	1
KIAA0100	1	NA	1
EIF3I	1	NA	1
SELENOH	NA	NA	0
PDE7B	0	NA	0
ENSG00000272316.1	NA	NA	0
KRT31	0	NA	0
POP7	1	1	1
GTF2IP13	NA	NA	0
PLEKHG2	1	NA	1
NUTM2B-AS1	NA	NA	0
NMNAT1	1	NA	1
NKAP	1	NA	1
ZDHHC24	1	NA	1
SEC23IP	1	NA	1
SNHG15	1	NA	1
HCG18	1	NA	1
JAK2	1	NA	1
HOGA1	1	NA	1
GK5	1	NA	1
SUMO1	1	NA	1
C1orf127	0	NA	0
ENSG00000283236.1	NA	NA	0
ITGA2-AS1	NA	NA	0
PAAF1	1	NA	1
FAM238C	NA	NA	0
PYROXD2	1	NA	1
ENSG00000255148.2	NA	NA	0
PSMB5	1	NA	1
ENSG00000259948.2	NA	NA	0
ATP6V1D	1	NA	1
ENSG00000288884.1	NA	NA	0
DCTD	1	NA	1
TPM1-AS	NA	NA	0
DVL2	1	NA	1
MAP1LC3A	0	NA	0
RARA-AS1	NA	NA	0
ADCK2	1	NA	1
RORA	0	NA	0
ISCA1	1	NA	1
MIR23AHG	NA	NA	0
FGF9	1	NA	1
WDR97	NA	NA	0
SCYL2	1	NA	1
FLT1	0	NA	0
CHCHD3	1	NA	1
ENSG00000272631.1	NA	NA	0
RAB11A	1	1	1
ENSG00000273599.1	NA	NA	0
CHAMP1	1	NA	1
FCSK	NA	NA	0
SPNS2	1	NA	1
SEC13	1	NA	1
PI4KAP1	0	NA	0
TYW5	1	NA	1
GRWD1	1	NA	1
RBM12B-AS1	1	NA	1
STX1A	1	NA	1
PDAP1	1	NA	1
CDNF	1	NA	1
ENSG00000284024.4	NA	NA	0
MMADHC	1	NA	1
EDF1	1	NA	1
FEZ2	1	NA	1
IL20RB	0	NA	0
UNKL	1	NA	1
RHOG	1	NA	1
LRRC59	1	NA	1
SIVA1	1	NA	1
SLX4	1	NA	1
GSPT2	1	NA	1
WASH3P	1	NA	1
ZNF263	1	NA	1
LCNL1	0	NA	0
ZNF252P	1	NA	1
FOXK1	1	NA	1
SMAP1	1	NA	1
MCM2	1	NA	1
SUB1	1	NA	1
ENSG00000264490.3	NA	NA	0
SRSF8	1	NA	1
KIF22	1	NA	1
HMGB3	0	NA	0
FDFT1	1	NA	1
PGM1	1	NA	1
AGAP9	0	NA	0
MPV17	1	NA	1
ZNF425	1	NA	1
WWC3	0	NA	0
NDUFS7	1	NA	1
SYNJ2BP	1	NA	1
EPAS1	1	NA	1
SLC4A11	0	NA	0
ANKRD24	1	NA	1
FLT3LG	1	NA	1
LINC01341	NA	NA	0
FABP3	1	NA	1
ENSG00000228327.4	NA	NA	0
GUSBP11	1	NA	1
CIRBP	1	NA	1
CCRL2	0	NA	0
PICK1	1	NA	1
PDC-AS1	NA	NA	0
CBX7	1	NA	1
CHST3	1	NA	1
ATP5F1E	NA	NA	0
ZNF879	0	NA	0
AFF4	1	NA	1
CDKL1	1	NA	1
ZNF736	0	NA	0
ENSG00000238035.8	NA	NA	0
AMOT	0	NA	0
SUV39H1	0	NA	0
SEC14L5	1	NA	1
CYB5B	1	NA	1
RAD51-AS1	NA	NA	0
TUBB4A	0	NA	0
FAM13A-AS1	0	NA	0
TMEM245	1	NA	1
DIAPH1	1	NA	1
PDHA1	1	NA	1
PRSS46P	NA	NA	0
RAI2	0	NA	0
RNF128	1	NA	1
XBP1	1	NA	1
LPIN1	1	NA	1
SUN2	1	NA	1
TFEB	1	NA	1
IAH1	1	NA	1
ALKBH1	1	NA	1
CLK4	1	NA	1
ENSG00000277758.6	NA	NA	0
BACE1-AS	0	NA	0
PCCB	1	NA	1
NPHP3	1	NA	1
TFDP2	0	NA	0
AMPD1	0	NA	0
FUCA2	1	NA	1
AGMAT	1	NA	1
NUMBL	1	NA	1
SRSF11	1	NA	1
HCCS	0	NA	0
ACOT2	1	NA	1
ZFAND5	1	NA	1
GGCT	1	NA	1
ZC3H3	1	NA	1
DDX11	1	NA	1
RNF10	1	NA	1
TOMM34	1	NA	1
NSUN2	1	NA	1
ARHGAP6	0	NA	0
KLF3	1	NA	1
CLPTM1L	1	NA	1
MRTO4	1	NA	1
MCUR1	1	NA	1
MON2	1	NA	1
ENSA	1	NA	1
DYNC2I1	NA	NA	0
METTL22	1	NA	1
RAB35	1	NA	1
ISOC1	1	NA	1
MASP1	1	NA	1
ARF1	1	NA	1
HSD17B10	0	NA	0
NFKB2	1	NA	1
SLC25A3	1	NA	1
HSP90AA1	1	NA	1
SRPRB	0	NA	0
SDF4	1	NA	1
CHRNA10	0	NA	0
MUL1	1	NA	1
MRPS30	1	NA	1
CDKN1C	1	NA	1
CTTN	1	NA	1
FH	1	NA	1
OSGEP	1	NA	1
RPA1	1	NA	1
MYO9B	1	NA	1
DESI1	1	NA	1
HES1	1	1	1
TRMU	1	NA	1
DOK5	0	NA	0
ABHD12	1	NA	1
CEBPZ	1	NA	1
HM13	1	NA	1
CMC2	1	NA	1
STX4	1	NA	1
TSNAX	1	NA	1
C19orf44	0	NA	0
PCDH8	0	NA	0
PRUNE2	1	NA	1
CAMSAP2	1	NA	1
CDK5RAP2	1	NA	1
ZPR1	1	NA	1
RAB5C	1	NA	1
DTX4	1	NA	1
HSPA8	1	NA	1
PITPNM1	1	NA	1
SMARCA5	1	NA	1
GPN3	1	NA	1
ATP5F1B	NA	NA	0
MTRF1L	1	NA	1
ATP6V0E1	1	NA	1
MARK1	1	NA	1
IGFBP2	0	NA	0
ATP5PB	NA	NA	0
SATB2	0	1	1
ZDHHC5	1	NA	1
UCHL3	1	NA	1
TMEM214	1	NA	1
TCTN3	1	NA	1
CUTC	1	NA	1
ESYT3	1	NA	1
ENY2	1	NA	1
COPA	1	NA	1
ADAMTSL4	0	NA	0
GTF3A	1	NA	1
NDUFAF4	1	NA	1
ANXA11	1	NA	1
ATAD3B	1	NA	1
RAB9B	0	NA	0
TIMM8A	1	NA	1
NYAP2	0	NA	0
KTN1	1	NA	1
PKMYT1	1	NA	1
HIVEP3	0	NA	0
FAM50B	1	NA	1
MMUT	NA	NA	0
UBA1	1	NA	1
ASB10	0	NA	0
EXOSC2	0	NA	0
CKMT2	1	NA	1
RLIM	1	NA	1
DPH2	1	NA	1
THUMPD3	1	NA	1
EIF4EBP2	1	NA	1
LAMTOR5	1	NA	1
NARS1	NA	NA	0
LRPAP1	1	NA	1
PSMB7	1	NA	1
SMPD4BP	NA	NA	0
GRHPR	1	NA	1
NUBPL	1	NA	1
APTX	1	NA	1
TTLL7	0	NA	0
FDX1	1	NA	1
ABI2	1	NA	1
ABCA6	0	NA	0
PIP4P1	NA	NA	0
SRP14	1	NA	1
FBH1	NA	NA	0
SNRPF	1	NA	1
KIFC3	1	NA	1
MIEN1	1	NA	1
TMEM237	1	NA	1
SLC14A1	0	NA	0
NUDT13	1	NA	1
AKT1	0	NA	0
PRDM15	1	NA	1
ARHGAP36	0	NA	0
DCDC2	1	NA	1
MRPS28	1	NA	1
VLDLR	1	NA	1
C16orf86	0	NA	0
PRDX2	1	NA	1
AOPEP	NA	NA	0
THAP12	NA	NA	0
SLC25A4	1	NA	1
ZYG11B	0	NA	0
ADGRF4	NA	NA	0
SPSB3	1	NA	1
C18orf25	0	NA	0
DDAH1	1	NA	1
CEP112	1	NA	1
ZNF507	1	NA	1
PXYLP1	0	NA	0
SLC16A1	1	NA	1
NPTN	1	NA	1
EIF5B	1	NA	1
NEK10	1	NA	1
MIX23	NA	NA	0
LIMS1	1	NA	1
KIAA1143	1	NA	1
SHKBP1	1	NA	1
DCXR	1	NA	1
KALRN	0	NA	0
SLC25A44	1	NA	1
STX8	1	NA	1
SELENON	NA	NA	0
AFG3L2	1	NA	1
CHCHD4	1	NA	1
STT3B	1	NA	1
FRMD3	1	NA	1
RPTOR	1	NA	1
IL31RA	0	NA	0
ZNF614	1	NA	1
COG5	1	NA	1
CTSB	1	NA	1
RPL36AL	1	NA	1
FUNDC2	1	NA	1
RET	0	NA	0
C16orf91	0	NA	0
RAPSN	0	NA	0
LMO1	0	NA	0
ABTB2	1	NA	1
PPP2R2D	0	NA	0
SCN3B	0	NA	0
TOMM5	1	NA	1
APBB1	0	NA	0
WSB2	0	NA	0
SRRM3	1	NA	1
GLUD1	1	NA	1
TMEM43	1	NA	1
THOP1	1	NA	1
ZNF366	1	NA	1
TUFM	1	NA	1
FAM83B	1	NA	1
ESRRA	1	NA	1
UQCRH	1	NA	1
FKRP	0	NA	0
ATP5MK	NA	NA	0
SPTBN2	1	NA	1
NRROS	1	NA	1
YIF1A	1	NA	1
DRAP1	1	NA	1
MRPS22	1	NA	1
FAM210A	1	NA	1
B3GALT6	1	NA	1
MAMDC4	1	NA	1
CMC4	1	NA	1
ZBTB42	1	NA	1
ABCA5	1	NA	1
COX5A	1	NA	1
KCND3	0	NA	0
TRAK1	1	NA	1
SLC25A18	0	NA	0
MAFA	1	NA	1
MYADML2	0	NA	0
NOC4L	1	NA	1
ADAMTSL5	0	NA	0
CHP1	1	NA	1
FSD2	1	NA	1
RRP7A	1	NA	1
C15orf61	0	NA	0
WDR45	1	NA	1
ENTPD7	0	NA	0
NOC2L	1	NA	1
EIF1AY	0	NA	0
LRRC37A	NA	NA	0
IARS1	NA	NA	0
DENND4B	1	NA	1
GDI1	0	NA	0
ZNF394	1	NA	1
LCAT	1	NA	1
POLE	1	1	1
SLC35B4	1	NA	1
SRA1	1	1	1
SLC35F6	1	NA	1
NDUFS3	1	NA	1
ENTPD4	1	NA	1
WSCD1	0	NA	0
SMTNL1	0	NA	0
ZBED1	0	NA	0
CITED4	1	NA	1
PHB2	1	1	1
MARCHF5	NA	NA	0
NUTM2A-AS1	NA	NA	0
PRF1	0	NA	0
UCN	1	NA	1
ANKRD28	1	NA	1
GLRX5	1	NA	1
ITIH4-AS1	NA	NA	0
AQP1	0	NA	0
ZNF623	1	NA	1
ARPC4	1	NA	1
RPLP0P2	0	NA	0
MGC16275	0	NA	0
DSTNP2	0	NA	0
ENSG00000248538.9	NA	NA	0
TMEM158	0	NA	0
ENSG00000252690.3	NA	NA	0
TEDC1	NA	NA	0
ENSG00000257252.6	NA	NA	0
DANCR	1	NA	1
BOP1	1	NA	1
ERVK13-1	0	NA	0
USP54	1	NA	1
LINC02185	NA	NA	0
BOLA2-SMG1P6	NA	NA	0
NNMT	1	NA	1
NFE2L1-DT	NA	NA	0
RRAD	1	NA	1
RGS9BP	1	NA	1
OST4	1	NA	1
TIMM23	1	NA	1
ENSG00000272789.1	NA	NA	0
CYFIP1	1	NA	1
ENSG00000272918.1	NA	NA	0
PLIN4	0	NA	0
ORAI1	1	NA	1
NATD1	0	NA	0
TGFB2-AS1	NA	NA	0
ENSG00000284747.1	NA	NA	0
ENSG00000288832.1	NA	NA	0
ENSG00000286067.1	NA	NA	0
SEMA3F	0	NA	0
CDKN2AIP	1	NA	1
ZBED5	1	NA	1
SP3	1	NA	1
RBM5	1	NA	1
FLNC-AS1	NA	NA	0
COL4A6	1	NA	1
MEF2C-AS1	NA	NA	0
FBXL3	1	NA	1
NPIPB12	NA	NA	0
CREBBP	0	NA	0
NUDT16	1	NA	1
MAP3K2	0	NA	0
ARHGAP44	0	NA	0
GTF2IRD1	1	NA	1
HNRNPA3	1	NA	1
AASS	0	NA	0
EMSY-DT	NA	NA	0
CYTH3	1	NA	1
FAM229B	1	NA	1
ANOS1	NA	NA	0
LDAF1	NA	NA	0
MATR3	1	NA	1
COPRS	1	NA	1
C1QTNF9B	0	NA	0
PIAS1	1	NA	1
SLC48A1	0	NA	0
COPS9	NA	NA	0
MIR133A1HG	NA	NA	0
ARID1B	1	NA	1
ENSG00000272447.1	NA	NA	0
ENSG00000272384.1	NA	NA	0
CDK17	1	NA	1
KMT2C	1	NA	1
VCPIP1	1	NA	1
SRP72	1	NA	1
BICRA	NA	NA	0
CTSA	1	NA	1
ENSG00000277196.4	NA	NA	0
VPS35	1	NA	1
DHRS11	1	NA	1
TGFBR3	0	1	1
ENSG00000279164.1	NA	NA	0
OSBPL3	1	NA	1
UBE2D1	0	NA	0
GRAMD4	0	NA	0
NT5C2	1	NA	1
AMPH	1	NA	1
TOP2B	1	NA	1
ADCY2	0	NA	0
MCCC1	1	NA	1
ENSG00000287059.1	NA	NA	0
PPP2R5C	0	NA	0
ITCH	1	NA	1
SELENOP	NA	NA	0
SAR1A	1	NA	1
PHLPP1	1	NA	1
ULK2	1	NA	1
WBP11	1	NA	1
C1orf112	0	NA	0
ARHGAP33	0	NA	0
RPUSD1	1	NA	1
NOS2	0	NA	0
ADAM22	1	NA	1
DNAJC11	1	NA	1
CELSR3	1	NA	1
MAVS	1	NA	1
CYB561	1	NA	1
NCAPD2	1	NA	1
C17orf113	NA	NA	0
HEATR5B	1	NA	1
LARS2	1	NA	1
SNAP23	1	NA	1
IFFO1	1	NA	1
POLA2	1	NA	1
IKZF5	1	NA	1
RFFL	1	NA	1
ABCC2	1	NA	1
ZDHHC6	1	NA	1
UBR2	1	NA	1
WASHC2A	NA	NA	0
ABL1	1	1	1
RANBP3	1	NA	1
IZUMO4	1	NA	1
SH3YL1	1	NA	1
ASTE1	1	NA	1
SF3A1	1	NA	1
TUBG2	1	NA	1
TFIP11	1	NA	1
XK	0	NA	0
OFD1	1	NA	1
DDX17	1	NA	1
LTBP1	0	NA	0
HMOX1	1	NA	1
TOM1	1	NA	1
SNW1	1	NA	1
MSMO1	1	NA	1
BRD1	0	NA	0
TARBP1	1	NA	1
DICER1	1	NA	1
TRAF1	1	NA	1
DHRS7	1	NA	1
ZNF112	1	NA	1
DIDO1	1	NA	1
TM7SF3	1	NA	1
MED29	1	NA	1
RFXANK	1	NA	1
LITAF	1	NA	1
NTHL1	1	NA	1
ENSG00000287978.1	NA	NA	0
GOLGA5	1	NA	1
SMARCA1	1	NA	1
ATXN3	1	NA	1
ATP1B4	0	NA	0
STOML1	1	NA	1
SLC7A6	1	NA	1
LAS1L	1	NA	1
SEL1L	1	NA	1
FBXO31	1	NA	1
FRMPD1	0	NA	0
SIDT1	1	NA	1
MRPS34	1	NA	1
GSDMB	0	NA	0
BCS1L	1	NA	1
MED26	1	NA	1
HTT	1	NA	1
NFYA	1	NA	1
ALDH3B1	1	NA	1
ANKRD27	1	NA	1
FAM76B	1	NA	1
BBC3	1	NA	1
PMS2P1	1	NA	1
HPN	1	NA	1
PALS2	NA	NA	0
ITSN2	1	NA	1
SLC35C2	1	NA	1
HBP1	1	NA	1
WASL	1	NA	1
MASP2	1	NA	1
H2AZ2	NA	NA	0
RBL1	1	NA	1
UBE2R2	1	NA	1
EIF4H	1	1	1
SEMA5B	0	NA	0
PDLIM1	1	1	1
CAD	1	NA	1
MKS1	1	NA	1
PILRA	0	NA	0
MED13	1	NA	1
ALG6	1	NA	1
ATXN7L3	1	NA	1
EPB41L1	0	NA	0
EDEM2	1	NA	1
COQ9	1	NA	1
C3orf18	0	NA	0
HIPK3	1	NA	1
PRDM11	0	NA	0
ZNF302	1	NA	1
USP48	1	NA	1
CC2D1A	1	NA	1
NUP98	1	NA	1
CEP85L	1	NA	1
ALDH2	1	NA	1
TBC1D2	1	NA	1
FBXL19	1	NA	1
ERBIN	NA	NA	0
SPDL1	1	NA	1
GGT1	1	NA	1
PRPF4B	1	NA	1
PPIL2	1	NA	1
MFNG	1	NA	1
CEP72	0	NA	0
PPM1F	0	NA	0
CERT1	NA	NA	0
RAD51	1	NA	1
DEPDC5	1	NA	1
GHR	0	NA	0
GGA1	1	NA	1
TTC17	1	NA	1
TCERG1	1	NA	1
CHKB	1	NA	1
L3MBTL2	1	NA	1
XRN1	1	NA	1
SYNGR1	0	NA	0
PLEKHH1	1	NA	1
CBLB	1	NA	1
STK4	1	NA	1
HDAC7	1	NA	1
NDRG3	1	NA	1
CLIP4	1	NA	1
NCL	1	NA	1
FHL2	0	NA	0
PORCN	0	NA	0
SF3B1	1	NA	1
KIF3B	1	NA	1
NUP93	1	NA	1
BIRC6	1	NA	1
ZNF629	1	NA	1
SRSF4	1	NA	1
DHODH	1	NA	1
FGF22	0	NA	0
CENPT	1	NA	1
CTH	1	NA	1
RNF19B	1	NA	1
ZNF821	1	NA	1
TSC2	1	NA	1
MTR	1	NA	1
PALS1	NA	NA	0
DMXL2	1	NA	1
KIAA0040	1	NA	1
IGDCC4	1	1	1
DNAJC17	1	NA	1
RNF103	1	NA	1
KLF9	1	NA	1
ZNF784	1	NA	1
GDA	0	NA	0
HOXA9	0	1	1
NPC2	1	NA	1
HSDL2	1	NA	1
ECH1	1	NA	1
STX10	1	NA	1
ALDH6A1	1	NA	1
AVPI1	1	1	1
FAM32A	1	NA	1
SOX6	0	NA	0
RBM12	1	NA	1
MTERF2	1	NA	1
ILVBL	1	NA	1
AKAP1	1	NA	1
YJU2	NA	NA	0
TNFRSF8	1	NA	1
ZNF211	1	NA	1
DNMT3B	1	NA	1
CAPS	1	NA	1
ETFB	1	NA	1
COIL	1	NA	1
HOXA6	1	NA	1
ZC3H7A	1	NA	1
NT5C3A	1	NA	1
TBC1D13	1	NA	1
BICC1	0	NA	0
SMU1	1	NA	1
NLN	1	NA	1
IFT81	1	NA	1
AGO1	0	NA	0
GBF1	1	NA	1
FAM210B	1	NA	1
FAM124B	0	NA	0
RAPGEFL1	1	NA	1
KAT2A	1	NA	1
TCF4	0	NA	0
AHNAK	1	NA	1
ERMP1	1	NA	1
ZDHHC8	0	NA	0
ENSG00000260805.2	NA	NA	0
DNAJC4	1	NA	1
SC5D	1	NA	1
FOXRED1	1	NA	1
MAX	1	NA	1
DCPS	1	NA	1
RBFOX2	1	NA	1
PRPF40B	1	NA	1
TPTEP1	1	NA	1
NAA40	1	NA	1
DOCK4	1	NA	1
MVK	1	NA	1
TRIM28	1	NA	1
ENSG00000267385.1	NA	NA	0
PNPLA7	1	1	1
NFKBIA	1	1	1
ZC3H4	1	NA	1
GUCA1B	1	NA	1
SEMA5A	0	NA	0
SESN2	1	NA	1
CUL9	1	NA	1
SLC6A6	1	NA	1
ACAP2	1	NA	1
PRKAA1	1	NA	1
PEX5L	1	NA	1
HEMK1	1	NA	1
NME3	1	NA	1
CTCF	1	NA	1
INO80D	1	NA	1
FAHD2A	1	NA	1
KHDC4	NA	NA	0
LMAN2L	1	NA	1
BTG1	1	NA	1
ELMOD3	1	NA	1
TTC31	1	NA	1
SLC25A12	1	NA	1
ARNTL	0	NA	0
WRAP73	1	NA	1
TCEANC2	1	NA	1
SCAMP3	1	NA	1
PUM1	1	NA	1
ENSG00000278330.1	NA	NA	0
WDR36	1	NA	1
ARRDC2	1	NA	1
PDGFRA	0	NA	0
GON4L	1	NA	1
ATP13A1	1	NA	1
PIK3R3	1	1	1
RC3H1	0	NA	0
RPA2	1	NA	1
DYNC1LI2	1	1	1
MAN1C1	1	NA	1
EPC2	1	NA	1
RCN2	1	NA	1
WDR91	0	NA	0
TXNDC12	1	NA	1
TBC1D4	1	NA	1
PWP1	1	NA	1
HOXA13	0	NA	0
ENSG00000286367.1	NA	NA	0
TMEM106B	1	NA	1
NUDT15	1	NA	1
TM6SF1	1	NA	1
FKTN	1	NA	1
ALDH8A1	0	NA	0
SENP5	1	NA	1
CPSF3	1	NA	1
GLE1	1	NA	1
ANP32B	1	NA	1
CREBZF	1	NA	1
DNMT3A	1	NA	1
TMEM63B	1	NA	1
UNC13C	0	NA	0
MTMR4	1	NA	1
CASC3	1	NA	1
NDUFAB1	1	NA	1
CDK5RAP3	1	NA	1
RNF170	1	NA	1
TNFSF10	1	NA	1
SLC44A5	0	NA	0
ASNSD1	1	NA	1
PLCE1	1	NA	1
FAM214B	0	NA	0
SLC40A1	0	NA	0
COX10	1	NA	1
CHRNA1	0	NA	0
STIM2	1	NA	1
RPAP2	1	NA	1
CNOT6L	1	NA	1
UQCRC1	1	NA	1
NUP54	1	NA	1
ACCS	1	NA	1
G0S2	1	NA	1
SMUG1	0	NA	0
GUCD1	1	NA	1
BTN2A2	0	NA	0
ZNF576	1	NA	1
PPP5C	1	NA	1
B4GALNT3	0	NA	0
MRS2	1	NA	1
OGFOD2	1	NA	1
RNF185	1	NA	1
SIRT5	1	NA	1
ABCC10	1	NA	1
FGD4	0	NA	0
OAS3	1	NA	1
NUDCD3	1	NA	1
UNC5CL	1	NA	1
OARD1	1	NA	1
PTGR2	1	NA	1
NDUFS1	1	NA	1
CUL4A	1	NA	1
AARS2	1	NA	1
BRD9	1	NA	1
KIF25	0	NA	0
SSR1	1	NA	1
IGF1R	0	NA	0
SLC25A35	1	NA	1
ANK1	0	NA	0
BMP4	1	NA	1
FAM136A	1	NA	1
INSIG2	1	NA	1
MYLK3	0	NA	0
BAK1	1	NA	1
ARMC7	1	1	1
RANBP10	1	NA	1
MRPS27	1	NA	1
OPA3	1	NA	1
ZCCHC14	1	NA	1
BRD8	1	NA	1
AGA	1	NA	1
GPR108	1	NA	1
UNC45B	0	NA	0
MKKS	1	NA	1
ALX4	0	NA	0
IRF3	1	NA	1
TOR1AIP1	1	NA	1
OPN3	0	NA	0
STEAP3	1	NA	1
TMEM175	1	NA	1
DBP	1	NA	1
HPF1	NA	NA	0
TNFRSF19	1	NA	1
MSH4	1	NA	1
GGCX	1	NA	1
RHOB	1	NA	1
MPC1	1	NA	1
DNAJC16	1	NA	1
LSM8	NA	NA	0
GATB	1	NA	1
PCYOX1	1	NA	1
ISOC2	1	NA	1
FAAH	1	NA	1
LRRC17	1	NA	1
MRPS35	1	NA	1
PRKRIP1	1	NA	1
HERC2	0	NA	0
NFYC	1	NA	1
HES6	1	NA	1
SUGP2	1	NA	1
CENPC	1	NA	1
PUS7L	1	NA	1
NXPE3	1	NA	1
MREG	1	NA	1
SOX15	0	NA	0
NAF1	1	NA	1
MAU2	1	NA	1
CASP8AP2	1	NA	1
QRICH2	0	NA	0
MARCHF6	NA	NA	0
RTN4IP1	1	NA	1
PDGFC	1	NA	1
ERLEC1	1	NA	1
MTRES1	NA	NA	0
RPS6KA2	0	NA	0
TRPM4	1	NA	1
HRC	0	NA	0
CDKAL1	1	NA	1
KCNIP2	0	NA	0
SPEG	0	NA	0
CYP2E1	0	NA	0
NIPSNAP2	NA	NA	0
TFRC	1	NA	1
CEP85	1	NA	1
PAK4	1	NA	1
ACADVL	1	NA	1
MED18	1	NA	1
MEPCE	1	NA	1
NONO	1	NA	1
AP1M1	1	NA	1
DERL2	1	NA	1
CCDC62	1	NA	1
TSG101	1	NA	1
RGN	1	NA	1
ECHDC2	1	NA	1
PPP2R3A	1	NA	1
PKDREJ	0	NA	0
GSDMC	1	NA	1
TTC38	1	NA	1
RNF2	0	NA	0
ZNF341	1	NA	1
POLN	0	NA	0
PILRB	1	NA	1
PPP1R12B	1	NA	1
ZCCHC9	1	NA	1
INPP5E	1	NA	1
TIMM21	1	NA	1
GSE1	1	1	1
CELF1	1	NA	1
ZSCAN5A	0	NA	0
TAF5	1	NA	1
PIAS3	1	NA	1
PAK1	1	NA	1
DUSP13	0	NA	0
ENAM	1	NA	1
DCAF15	0	NA	0
CPSF7	1	NA	1
TOE1	1	NA	1
TUT7	NA	NA	0
JPH2	0	NA	0
MRPL22	1	NA	1
FHIP2A	NA	NA	0
MAPRE3	0	NA	0
SPATS2	1	NA	1
ANK3	0	NA	0
ZNF414	1	NA	1
MTIF2	1	NA	1
KBTBD4	1	NA	1
C1QTNF6	1	NA	1
SLC2A11	1	NA	1
EMC7	1	NA	1
METTL8	1	NA	1
CCDC50	1	NA	1
CWF19L2	1	NA	1
ENKD1	1	NA	1
NADK2	1	1	1
DAGLA	1	NA	1
MBNL1	1	NA	1
VAPB	0	NA	0
AGO4	0	NA	0
MRPS33	1	NA	1
DNAJC14	1	NA	1
PCBP4	1	NA	1
ADAM19	1	NA	1
TBX15	0	NA	0
BBS2	1	NA	1
OS9	1	NA	1
SPAG7	1	NA	1
TFCP2	1	NA	1
FAM193A	0	NA	0
ART3	1	NA	1
FCHO2	1	NA	1
NDUFB7	1	NA	1
SLC9A5	0	NA	0
PLGLB2	0	NA	0
TMEM164	0	NA	0
DDT	0	NA	0
RNASEL	1	NA	1
TIMM13	1	NA	1
RTN2	0	NA	0
MICALL1	0	NA	0
GAREM2	NA	NA	0
MFSD9	1	NA	1
SLC30A2	0	NA	0
ZNF436	1	NA	1
VILL	0	NA	0
CCDC115	1	NA	1
ZDHHC4	1	NA	1
TUBGCP3	1	NA	1
PHF5A	1	NA	1
GARNL3	0	NA	0
MRNIP	NA	NA	0
PSMA6	1	NA	1
GOLGA1	1	NA	1
LSS	0	NA	0
RABEPK	1	NA	1
ACOX1	1	NA	1
UQCC1	1	NA	1
HINT2	1	NA	1
MAML1	1	NA	1
PSME2	1	NA	1
TMEM8B	0	NA	0
IDH3B	1	NA	1
RNF121	1	NA	1
PLCD3	1	NA	1
NDUFAF5	1	NA	1
SIN3B	0	NA	0
NXF1	1	NA	1
PAK6	0	NA	0
TST	1	NA	1
SNTA1	0	NA	0
DCUN1D5	1	NA	1
SNED1	0	NA	0
APOBEC3F	1	NA	1
H3-3A	NA	NA	0
CNST	1	NA	1
DNA2	1	NA	1
SGCB	0	NA	0
MRPS31	1	NA	1
PARP16	1	NA	1
CLN5	1	NA	1
INHBB	0	NA	0
SLC44A2	1	NA	1
TMEM19	1	NA	1
HCFC1R1	1	NA	1
GIT2	1	NA	1
DCAF16	1	NA	1
GADD45G	1	1	1
MLYCD	1	NA	1
HMOX2	1	NA	1
PPM1K	1	1	1
RUSF1	NA	NA	0
PPM1L	1	NA	1
SCAMP2	1	NA	1
SLBP	1	NA	1
TCF25	1	NA	1
DTX3L	1	NA	1
DNAJA3	1	NA	1
HMGB2	1	NA	1
DECR1	1	NA	1
G6PC3	1	NA	1
ABLIM2	0	NA	0
GALNT15	0	NA	0
FAH	1	NA	1
ZNF287	0	NA	0
DOP1B	NA	NA	0
RIDA	NA	NA	0
CLUH	1	NA	1
RNF165	0	NA	0
NBPF3	1	NA	1
KIAA0319L	1	NA	1
SGTA	1	NA	1
C1orf162	0	NA	0
ZNF704	1	NA	1
PLEKHJ1	1	NA	1
PRKACB	1	NA	1
PIGM	1	NA	1
VRK3	1	NA	1
ENSG00000165121.12	NA	NA	0
TFPT	1	NA	1
CREB3L4	1	NA	1
HNRNPK	1	NA	1
MRPL4	1	NA	1
ECHDC3	0	NA	0
SUGP1	1	NA	1
APC	1	NA	1
WNK2	1	NA	1
ETAA1	1	NA	1
OGDH	1	NA	1
SYT2	0	NA	0
NRF1	1	NA	1
PAN2	1	NA	1
MEIS1	1	NA	1
ARHGAP42	1	NA	1
YKT6	1	NA	1
MRPL44	1	NA	1
TMEM177	1	NA	1
ZFYVE1	1	NA	1
FBXL8	1	NA	1
PPFIBP2	1	NA	1
PLGRKT	1	NA	1
STK11IP	1	NA	1
ATP9B	1	NA	1
TAMM41	1	NA	1
GARRE1	NA	NA	0
GMPPA	1	NA	1
MTMR10	1	NA	1
PPIF	1	NA	1
CDK9	1	NA	1
RAB8A	1	1	1
GIN1	1	NA	1
ASPA	1	NA	1
CYP4V2	1	NA	1
NFKBID	1	NA	1
BPHL	1	NA	1
C1QBP	1	NA	1
KLHL3	1	NA	1
SLC25A11	1	NA	1
WDR81	1	NA	1
MMS22L	1	NA	1
RILP	1	NA	1
TRIM41	1	NA	1
SYNGR2	1	NA	1
RBPJ	1	NA	1
SLC12A9	1	NA	1
MRPL27	1	NA	1
SLC37A4	1	NA	1
TRAPPC14	NA	NA	0
GRPEL1	1	NA	1
ZNF182	1	NA	1
HDAC8	1	NA	1
PLPBP	NA	NA	0
LRP1B	0	NA	0
PLA2G4F	1	NA	1
SIAE	0	NA	0
ERLIN2	1	NA	1
SHC3	1	NA	1
CEP78	1	NA	1
MED22	1	NA	1
USP38	1	NA	1
CHPT1	1	NA	1
GPR107	1	NA	1
GOLT1B	1	NA	1
LAMTOR1	1	NA	1
AMDHD1	1	NA	1
TPI1	1	NA	1
NPTX1	0	NA	0
HDDC2	1	NA	1
CABLES2	1	NA	1
TMEM126B	1	NA	1
CAMTA1	1	NA	1
MRPL18	1	NA	1
ASXL1	1	NA	1
LTO1	NA	NA	0
ZNF131	1	NA	1
VPS37B	1	NA	1
TAOK2	1	NA	1
CXCR6	0	NA	0
SETD1B	1	NA	1
MRPL49	1	NA	1
HECTD4	1	NA	1
DLAT	1	NA	1
TADA2B	0	NA	0
RBM26	1	NA	1
CD226	1	NA	1
TIMMDC1	1	NA	1
VPS26B	1	NA	1
C4orf33	0	NA	0
ATP2A2	1	NA	1
NPRL2	1	NA	1
OBI1	NA	NA	0
ARMC5	1	NA	1
UBP1	1	1	1
ZNF710	1	NA	1
SMCR8	1	NA	1
GDPD1	1	NA	1
ANKLE2	1	NA	1
NOL3	1	NA	1
GTF2E1	1	NA	1
ULK1	1	NA	1
DISP1	1	NA	1
ZBTB34	0	NA	0
TBL1XR1	1	NA	1
CHODL	0	NA	0
ZBTB38	0	NA	0
WDR6	1	NA	1
SLC1A4	1	NA	1
ERBB2	1	NA	1
KCTD18	1	NA	1
MFN2	1	NA	1
KIAA2013	1	NA	1
GPR61	0	NA	0
C11orf71	0	NA	0
TYSND1	1	NA	1
MIIP	1	NA	1
RWDD2B	1	NA	1
PDE6D	1	NA	1
PHKG2	1	NA	1
SDHB	1	NA	1
DHRS1	1	NA	1
METTL14	1	NA	1
C16orf72	0	NA	0
N4BP3	1	NA	1
SLC13A3	0	NA	0
YIPF5	1	NA	1
JRKL	1	NA	1
ZFAND2B	1	NA	1
GJC1	0	NA	0
MITD1	1	NA	1
TSPYL2	0	NA	0
ALG8	1	NA	1
NDUFA8	0	NA	0
CCAR2	1	NA	1
ARL17A	1	NA	1
LAD1	1	NA	1
BICD2	1	NA	1
DLST	1	NA	1
RUSC1	1	NA	1
LRCH3	1	NA	1
WDR55	1	NA	1
MITF	0	NA	0
LYPLA1	1	NA	1
PTH1R	0	NA	0
MT1X	1	NA	1
SEC22A	1	NA	1
ZFPL1	1	NA	1
PYROXD1	1	NA	1
FLYWCH2	1	NA	1
CHM	1	NA	1
GTDC1	1	NA	1
LZIC	1	NA	1
ZSWIM5	0	NA	0
CISD1	1	NA	1
FAAP20	NA	NA	0
MTF1	1	NA	1
SCNN1D	1	NA	1
EXTL2	1	NA	1
GBP4	1	NA	1
BPNT1	1	NA	1
PEPD	1	NA	1
SLC35F1	0	NA	0
RAD17	1	NA	1
PIGT	1	NA	1
PPP1R21	1	NA	1
SLC25A29	1	NA	1
ABCA9	0	NA	0
PCBP2	1	NA	1
LGI4	1	NA	1
SCNM1	1	NA	1
RNF25	1	NA	1
TMTC4	1	NA	1
SLC15A2	1	NA	1
DDX42	1	NA	1
TMX4	1	NA	1
TASOR	NA	NA	0
HELZ	1	NA	1
YEATS2	1	NA	1
ZXDB	0	NA	0
NECAB3	1	NA	1
RNF20	1	NA	1
ZNF589	1	NA	1
ITPA	1	NA	1
NUP205	1	NA	1
EXO5	1	NA	1
HMGN2	1	NA	1
TMEM53	1	NA	1
ARFIP1	1	NA	1
ALPK2	0	NA	0
RALY	1	NA	1
PPCS	1	NA	1
TMEM184C	1	NA	1
AAMP	1	NA	1
MIR29B2CHG	NA	NA	0
MPV17L	0	NA	0
SLC13A4	0	NA	0
RAB12	1	NA	1
RPP25L	1	NA	1
MX1	0	NA	0
MRPS12	1	NA	1
MYORG	NA	NA	0
DGCR8	1	NA	1
HAT1	1	1	1
CRYL1	0	NA	0
SCAF8	1	NA	1
ZSWIM8	1	NA	1
ARHGEF40	1	NA	1
ENSG00000214942.6	NA	NA	0
ZFYVE19	1	NA	1
CEBPD	1	NA	1
TK2	1	NA	1
XPO7	0	NA	0
ZNF844	1	NA	1
ECSIT	1	NA	1
KATNAL2	0	NA	0
PIP4K2C	1	NA	1
QRSL1	1	NA	1
ENGASE	0	1	1
DUS2	1	NA	1
ATG4D	1	NA	1
ZNF23	1	NA	1
TEPSIN	NA	NA	0
NOL9	1	NA	1
ZNF528	0	NA	0
ZNF668	1	NA	1
SNHG20	1	NA	1
ATP6V1E1	1	NA	1
ZNF444	1	NA	1
LINC01505	NA	NA	0
ATCAY	0	NA	0
PPP1R3E	1	NA	1
RCOR2	1	1	1
ENSG00000235070.3	NA	NA	0
TUBG1	1	NA	1
CCDC138	1	NA	1
ABCA3	1	NA	1
PUS10	1	NA	1
NR1H2	1	NA	1
ENSG00000238273.3	NA	NA	0
POLR2G	1	NA	1
PCDHGC5	0	NA	0
COG7	1	NA	1
THAP11	1	NA	1
STK36	1	NA	1
MTCL1	0	NA	0
ENSG00000242588.6	NA	NA	0
IMMT	1	NA	1
PYGO2	1	NA	1
CDC40	1	NA	1
COQ3	1	NA	1
LRATD2	NA	NA	0
TMEM223	1	NA	1
UVSSA	1	NA	1
ANKRD49	1	NA	1
GRSF1	1	NA	1
ENSG00000258168.6	NA	NA	0
SPRY3	0	NA	0
CD2BP2	1	NA	1
DIO3OS	0	NA	0
INTU	1	NA	1
CPLX1	0	NA	0
NORAD	NA	NA	0
IL15	1	NA	1
SCN9A	1	NA	1
ENSG00000264151.6	NA	NA	0
PGGT1B	1	NA	1
LUZP1	1	NA	1
GIMAP6	1	NA	1
INO80E	1	NA	1
LRRC37A7P	NA	NA	0
CNTROB	1	NA	1
FRMPD4	0	NA	0
ILF3-DT	NA	NA	0
MRPS36	1	NA	1
GLB1	1	NA	1
PWWP2A	1	NA	1
ORC5	1	NA	1
ENSG00000267364.3	NA	NA	0
PPHLN1	1	NA	1
RALGAPB	1	NA	1
FHOD3	0	NA	0
NAIF1	1	NA	1
ENSG00000272106.1	NA	NA	0
TIMM17A	1	NA	1
RFK	1	NA	1
SHCBP1	1	NA	1
FAM241B	NA	NA	0
MTO1	1	NA	1
ENC1	1	NA	1
PAXIP1-DT	NA	NA	0
PLRG1	1	NA	1
VEGFD	NA	NA	0
RHNO1	1	NA	1
MLLT6	1	NA	1
P2RY6	0	NA	0
CFAP53	NA	NA	0
GGNBP2	1	NA	1
PRADC1	1	NA	1
BRWD3	1	NA	1
NTPCR	0	NA	0
ZFAND4	1	NA	1
KLHL30-AS1	NA	NA	0
ABRAXAS2	NA	NA	0
AGAP5	0	NA	0
ENSG00000280287.1	NA	NA	0
CAB39	1	NA	1
FUT10	1	NA	1
CORO1B	1	NA	1
N4BP2L2-IT2	0	NA	0
MUS81	1	1	1
GABPB1-IT1	NA	NA	0
ENSG00000285336.1	NA	NA	0
SENP8	0	NA	0
MAP3K11	1	NA	1
ENSG00000287809.1	NA	NA	0
ADAMTS7	1	NA	1
ENSG00000287570.1	NA	NA	0
THAP2	1	NA	1
PRRC2B	0	NA	0
FAM111A	1	NA	1
TACO1	1	NA	1
MARF1	NA	NA	0
SCAI	1	NA	1
ENSG00000289293.1	NA	NA	0
RALGPS1	1	NA	1
MBD6	1	NA	1
KCTD13	1	NA	1
ATR	1	NA	1
DMAC1	NA	NA	0
ZIC4	0	NA	0
LAMB1	1	NA	1
ERC1	1	NA	1
SPSB4	0	NA	0
MRPL15	1	NA	1
CCDC14	1	NA	1
CCT4	1	NA	1
TRAPPC2L	1	1	1
SLC35E3	1	NA	1
NDUFAF1	1	NA	1
KLHL26	1	NA	1
B3GNTL1	1	NA	1
RTTN	1	NA	1
OR10AB1P	NA	NA	0
ATAD1	1	NA	1
ARHGAP24	1	NA	1
RUFY1	1	NA	1
CDK5R1	1	NA	1
ETNK1	1	NA	1
MTX3	1	NA	1
TRAPPC11	1	NA	1
PIDD1	1	NA	1
ZNF518A	1	NA	1
NDUFA9	1	NA	1
SIN3A	1	1	1
FAM222A	1	NA	1
ZBTB41	1	NA	1
GLTP	0	NA	0
DMAP1	1	NA	1
LCORL	1	NA	1
MYG1	NA	NA	0
IMP3	1	NA	1
STON2	0	NA	0
GOLGA8Q	NA	NA	0
EIF4EBP1	1	NA	1
ALS2CL	1	NA	1
FAXDC2	0	NA	0
SLC25A20	1	NA	1
FAM174C	NA	NA	0
MAN2C1	1	NA	1
DHFR2	NA	NA	0
RHOT2	1	NA	1
STAT2	1	NA	1
GVQW3	NA	NA	0
PCTP	1	NA	1
FUCA1	1	NA	1
EVI5L	1	NA	1
DNHD1	0	NA	0
IRF2BP1	1	NA	1
ARID3B	1	1	1
MTSS1	1	NA	1
MRPL24	1	NA	1
METTL25B	NA	NA	0
ZNF594	1	NA	1
GABPB2	1	NA	1
SLC25A42	1	NA	1
SGSH	1	NA	1
ZNF678	1	NA	1
ABHD1	1	NA	1
PRKAG1	1	NA	1
PDIA6	1	NA	1
SLC2A4	1	NA	1
GRIP2	0	NA	0
EXOSC10	1	NA	1
EXOC7	1	NA	1
MALT1	1	NA	1
LIMD1	1	NA	1
CNOT10	1	NA	1
PAQR7	1	NA	1
TMEM108	0	NA	0
C12orf60	0	NA	0
ATG3	1	NA	1
ABAT	1	NA	1
SF3A3	1	NA	1
CISD2	1	NA	1
CEP19	1	NA	1
BMP8A	0	NA	0
ZNF703	1	1	1
C22orf46	NA	NA	0
PGP	1	1	1
TMEM255B	0	NA	0
TXNRD2	1	NA	1
ZBTB37	1	NA	1
PTGES2	1	NA	1
MUC6	0	NA	0
PARD3	0	NA	0
ZSWIM9	NA	NA	0
ZNF266	1	NA	1
FAM174B	0	NA	0
HIKESHI	NA	NA	0
ZBTB3	1	NA	1
L3MBTL1	0	NA	0
LSM14B	1	NA	1
SETD4	1	NA	1
FAM186A	1	NA	1
EID2B	1	NA	1
BCL9L	1	NA	1
ATP5F1A	NA	NA	0
CCDC121	1	NA	1
LYRM7	1	NA	1
GGPS1	1	NA	1
RNF220	1	NA	1
SPOCK1	0	NA	0
FOXD3	0	NA	0
CYRIB	NA	NA	0
VMAC	1	NA	1
MAN1B1	1	NA	1
NHLRC1	1	NA	1
PRKCA	0	NA	0
KLHL17	1	NA	1
NEIL2	1	NA	1
ATP5MC3	NA	NA	0
BLOC1S5	1	NA	1
OBSCN	0	NA	0
SBK1	0	NA	0
NDOR1	1	NA	1
ATP5PF	NA	NA	0
OXA1L	1	NA	1
MSANTD1	0	NA	0
FAM78B	1	NA	1
LINC00324	1	NA	1
ZKSCAN3	1	NA	1
KCTD21	1	NA	1
AIFM1	0	NA	0
RASSF10	1	NA	1
KLHL28	1	NA	1
FAM53B	1	NA	1
EXOG	1	NA	1
ZNF766	1	NA	1
LCOR	1	NA	1
C12orf43	0	NA	0
FAM217B	0	NA	0
CGB7	0	NA	0
ZNF493	1	NA	1
EPHB4	1	NA	1
TOMM40L	1	NA	1
COPG2	0	NA	0
ZNF775	1	NA	1
SNF8	1	NA	1
PLAG1	1	NA	1
AJAP1	0	NA	0
ATP5MC1	NA	NA	0
ZNF875	NA	NA	0
BORCS6	NA	NA	0
CBR1	1	NA	1
FIGN	1	NA	1
TRPV1	0	NA	0
ZFP62	1	NA	1
ZNF431	0	NA	0
ABCB8	1	NA	1
PCNX3	NA	NA	0
FLAD1	1	NA	1
GSTK1	1	NA	1
ASB7	1	NA	1
PMF1	1	NA	1
FBXL22	1	NA	1
MRPL54	1	NA	1
ZNF81	0	NA	0
HOXA4	1	NA	1
SNRNP25	1	NA	1
GOLGA6L9	0	NA	0
CCR10	1	NA	1
ZNF251	1	NA	1
PAQR4	1	NA	1
RPS6KA4	1	NA	1
SZT2	1	NA	1
ZNF445	1	NA	1
CNGA1	0	NA	0
ZNF808	0	NA	0
NAXE	NA	NA	0
C6orf89	0	NA	0
BOLA3	1	NA	1
SERPINI1	1	NA	1
MSRB1	1	NA	1
ROR1	1	NA	1
MT-ND6	NA	NA	0
SUCLG1	1	NA	1
MT-ND5	NA	NA	0
ITPRIPL1	1	NA	1
ZNF566	1	NA	1
C6orf163	NA	NA	0
APEH	1	NA	1
CCDC160	0	NA	0
NDUFAF2	1	NA	1
UQCC3	1	NA	1
ODAD4	NA	NA	0
TRIQK	1	NA	1
GPATCH8	1	NA	1
KDM1B	1	NA	1
FBXO48	1	NA	1
TLR5	1	NA	1
ATP5F1C	NA	NA	0
TECPR1	1	NA	1
CCDC85C	0	NA	0
ATP6AP1L	0	NA	0
PLPP6	NA	NA	0
CIAO2A	NA	NA	0
COL4A5	1	NA	1
TMEM120B	1	NA	1
C21orf62-AS1	NA	NA	0
PHB	1	NA	1
NHLRC3	1	NA	1
ENSG00000206549.13	NA	NA	0
CFAP44	0	NA	0
URM1	1	NA	1
GOLGA2	1	NA	1
ATP5MG	NA	NA	0
UBE2Q2P1	1	NA	1
ASIC3	1	NA	1
ENDOG	1	NA	1
ZNF611	0	NA	0
GTF2H4	0	NA	0
ZNF33A	1	NA	1
ZNF337-AS1	NA	NA	0
SCART1	NA	NA	0
YIF1B	0	NA	0
NUDT8	1	NA	1
TTC3P1	0	NA	0
NDUFV1	1	NA	1
NUTM2D	0	NA	0
NKIRAS2	1	NA	1
SULT1A1	0	NA	0
MIR99AHG	0	NA	0
VPS37C	1	NA	1
PEX26	1	NA	1
LINC01356	NA	NA	0
SERINC2	0	NA	0
NBPF1	1	NA	1
PDXDC2P-NPIPB14P	NA	NA	0
LINC00339	1	NA	1
TCAF1P1	NA	NA	0
UQCRFS1	0	NA	0
LINP1	NA	NA	0
SF3B5	1	NA	1
PUSL1	1	NA	1
LINC01422	NA	NA	0
EDRF1-DT	NA	NA	0
RTCA-AS1	NA	NA	0
GON7	NA	NA	0
NDUFA3	1	NA	1
ENSG00000224848.3	NA	NA	0
NUDT9	1	NA	1
MTM1	0	NA	0
JPX	1	1	1
GRTP1-AS1	NA	NA	0
TRIM8	1	NA	1
JAGN1	1	NA	1
PDCD1LG2	1	NA	1
ENSG00000228366.1	NA	NA	0
ETFDH	1	NA	1
KIF9-AS1	NA	NA	0
MAN1A2	1	NA	1
ORMDL3	1	NA	1
[truncated: 174 more rows]

## Sheet: MEF2A_EE
collection	database	set_id	set	set_short	set_size	set_size_DB	size_ratio	set_size_in_input	input_size	background_size	p_value	adj_p_value
C5	GOBP	03667	GOBP_NEGATIVE_REGULATION_OF_RNA_BIOSYNTHETIC_PROCESS	GOBP_NEGATIVE_REGULATION_OF_RNA_BIOSYNTHETIC_PROCESS	1055	1339	0.788	33	107	14967	1.605e-13	3.09284e-10
C5	GOBP	03736	GOBP_NEGATIVE_REGULATION_OF_TRANSCRIPTION_BY_RNA_POLYMERASE_II	GOBP_NEGATIVE_REGULATION_OF_TRANSCRIPTION_BY_RNA_POLYMERASE_II	769	980	0.785	28	107	14967	4.63735e-13	4.46809e-10
C5	GOBP	03552	GOBP_NEGATIVE_REGULATION_OF_NUCLEOBASE_CONTAINING_COMPOUND_METABOLIC_PROCESS	GOBP_NEGATIVE_REGULATION_OF_NUCLEOBASE_CONTAINING...(03552)	1237	1575	0.785	33	107	14967	1.29032e-11	8.28814e-09
C5	GOCC	08091	GOCC_CHROMOSOME	GOCC_CHROMOSOME	1423	1956	0.728	35	107	14967	2.4819e-11	1.19566e-08
C5	GOMF	10623	GOMF_TRANSCRIPTION_REGULATOR_ACTIVITY	GOMF_TRANSCRIPTION_REGULATOR_ACTIVITY	1491	1956	0.762	32	107	14967	7.14844e-09	2.75501e-06
CELLMARKER	CELLMARKER	16211	CELLMARKER_Homeostatic Chondrocyte Articular Cartilage Human	Homeostatic Chondrocyte Articular Cartilage	70	70	1	8	107	14967	3.42453e-08	3.39029e-06
CELLMARKER	CELLMARKER	16419	CELLMARKER_Mitotic Arrest Phase Fetal Germ Cell Fetal Gonad Human	Mitotic Arrest Phase Fetal Germ Cell Fetal Gonad	770	956	0.805	21	107	14967	9.87729e-08	4.88926e-06
C5	GOBP	01816	GOBP_FAT_CELL_DIFFERENTIATION	GOBP_FAT_CELL_DIFFERENTIATION	192	249	0.771	11	107	14967	1.23368e-07	3.96218e-05
C5	GOCC	08572	GOCC_NUCLEAR_PROTEIN_CONTAINING_COMPLEX	GOCC_NUCLEAR_PROTEIN_CONTAINING_COMPLEX	1109	1257	0.882	25	107	14967	1.94217e-07	5.3465e-05
C5	GOMF	09285	GOMF_CHROMATIN_BINDING	GOMF_CHROMATIN_BINDING	482	596	0.809	16	107	14967	3.04804e-07	7.34196e-05
C5	GOBP	05375	GOBP_PROTEIN_LOCALIZATION_TO_NUCLEUS	GOBP_PROTEIN_LOCALIZATION_TO_NUCLEUS	284	310	0.916	12	107	14967	8.61115e-07	0.000184374
C5	GOBP	05016	GOBP_POSITIVE_REGULATION_OF_RNA_METABOLIC_PROCESS	GOBP_POSITIVE_REGULATION_OF_RNA_METABOLIC_PROCESS	1485	1898	0.782	28	107	14967	1.19091e-06	0.000229489
C5	GOBP	05098	GOBP_POSITIVE_REGULATION_OF_TRANSCRIPTION_BY_RNA_POLYMERASE_II	GOBP_POSITIVE_REGULATION_OF_TRANSCRIPTION_BY_RNA_POLYMERASE_II	980	1241	0.79	22	107	14967	1.31247e-06	0.000229921
C5	GOCC	08896	GOCC_TRANSCRIPTION_REGULATOR_COMPLEX	GOCC_TRANSCRIPTION_REGULATOR_COMPLEX	419	513	0.817	14	107	14967	1.6612e-06	0.000266761
C5	GOMF	09401	GOMF_DNA_BINDING_TRANSCRIPTION_REPRESSOR_ACTIVITY	GOMF_DNA_BINDING_TRANSCRIPTION_REPRESSOR_ACTIVITY	257	334	0.769	11	107	14967	2.23619e-06	0.000331473
C5	GOBP	01172	GOBP_CHROMATIN_REMODELING	GOBP_CHROMATIN_REMODELING	514	638	0.806	15	107	14967	3.6551e-06	0.000503098
C5	GOBP	07060	GOBP_RESPONSE_TO_PEPTIDE	GOBP_RESPONSE_TO_PEPTIDE	392	521	0.752	13	107	14967	4.36569e-06	0.000560846
C2	WP	14756	WP_VEGFA_VEGFR2_SIGNALING	WP_VEGFA_VEGFR2_SIGNALING	407	431	0.944	13	107	14967	6.55816e-06	0.00200804
C5	GOBP	07046	GOBP_RESPONSE_TO_NITROGEN_COMPOUND	GOBP_RESPONSE_TO_NITROGEN_COMPOUND	844	1137	0.742	19	107	14967	7.50474e-06	0.000888362
C5	GOBP	00968	GOBP_CELLULAR_RESPONSE_TO_PEPTIDE_HORMONE_STIMULUS	GOBP_CELLULAR_RESPONSE_TO_PEPTIDE_HORMONE_STIMULUS	239	312	0.766	10	107	14967	8.09521e-06	0.000888362
C5	GOMF	09400	GOMF_DNA_BINDING_TRANSCRIPTION_FACTOR_BINDING	GOMF_DNA_BINDING_TRANSCRIPTION_FACTOR_BINDING	416	477	0.872	13	107	14967	8.29814e-06	0.000888362
C2	WP	14302	WP_HEMATOPOIETIC_STEM_CELL_GENE_REGULATION_BY_GABP_ALPHA_BETA_COMPLEX	WP_HEMATOPOIETIC_STEM_CELL_GENE_REGULATION_BY_GABP...(14302)	19	21	0.905	4	107	14967	8.81053e-06	0.00200804
C5	GOMF	10442	GOMF_RNA_POLYMERASE_II_SPECIFIC_DNA_BINDING_TRANSCRIPTION_FACTOR_BINDING	GOMF_RNA_POLYMERASE_II_SPECIFIC_DNA_BINDING...(10442)	297	344	0.863	11	107	14967	8.92274e-06	0.000904953
C5	GOBP	03954	GOBP_NUCLEAR_TRANSPORT	GOBP_NUCLEAR_TRANSPORT	300	330	0.909	11	107	14967	9.80878e-06	0.000945076
C2	PID	11669	PID_PS1_PATHWAY	PID_PS1_PATHWAY	41	46	0.891	5	107	14967	1.03794e-05	0.00200804
C2	PID	11558	PID_CMYB_PATHWAY	PID_CMYB_PATHWAY	70	84	0.833	6	107	14967	1.04874e-05	0.00200804
C2	REACTOME	13520	REACTOME_SIGNALING_BY_NOTCH1	REACTOME_SIGNALING_BY_NOTCH1	72	74	0.973	6	107	14967	1.23533e-05	0.00200804
C5	GOMF	09399	GOMF_DNA_BINDING_TRANSCRIPTION_FACTOR_ACTIVITY	GOMF_DNA_BINDING_TRANSCRIPTION_FACTOR_ACTIVITY	1041	1454	0.716	21	107	14967	1.25497e-05	0.00115158
C5	GOBP	06978	GOBP_RESPONSE_TO_HORMONE	GOBP_RESPONSE_TO_HORMONE	646	873	0.74	16	107	14967	1.34579e-05	0.00117879
C2	WP	14401	WP_LNCRNA_IN_CANONICAL_WNT_SIGNALING_AND_COLORECTAL_CANCER	WP_LNCRNA_IN_CANONICAL_WNT_SIGNALING_AND...(14401)	74	97	0.763	6	107	14967	1.44789e-05	0.00200804
C5	GOBP	03737	GOBP_NEGATIVE_REGULATION_OF_TRANSCRIPTION_FROM_RNA_POLYMERASE_II_PROMOTER_IN_RESPONSE_TO_STRESS	GOBP_NEGATIVE_REGULATION_OF_TRANSCRIPTION_FROM_RNA...(03737)	8	8	1	3	107	14967	1.93824e-05	0.00161517
C2	REACTOME	12490	REACTOME_DISEASES_OF_SIGNAL_TRANSDUCTION_BY_GROWTH_FACTOR_RECEPTORS_AND_SECOND_MESSENGERS	REACTOME_DISEASES_OF_SIGNAL_TRANSDUCTION_BY_GROWTH...(12490)	386	432	0.894	12	107	14967	1.992e-05	0.00200804
C5	GOBP	07061	GOBP_RESPONSE_TO_PEPTIDE_HORMONE	GOBP_RESPONSE_TO_PEPTIDE_HORMONE	324	432	0.75	11	107	14967	2.01163e-05	0.00161517
C2	REACTOME	13046	REACTOME_NOTCH1_INTRACELLULAR_DOMAIN_REGULATES_TRANSCRIPTION	REACTOME_NOTCH1_INTRACELLULAR_DOMAIN_REGULATES_TRANSCRIPTION	47	48	0.979	5	107	14967	2.05346e-05	0.00200804
C2	WP	14551	WP_OVERLAP_BETWEEN_SIGNAL_TRANSDUCTION_PATHWAYS_CONTRIBUTING_TO_LMNA_LAMINOPATHIES	WP_OVERLAP_BETWEEN_SIGNAL_TRANSDUCTION_PATHWAYS...(14551)	47	57	0.825	5	107	14967	2.05346e-05	0.00200804
C2	PID	11538	PID_ATF2_PATHWAY	PID_ATF2_PATHWAY	48	59	0.814	5	107	14967	2.27928e-05	0.00200804
C5	GOCC	08765	GOCC_RNA_POLYMERASE_II_TRANSCRIPTION_REGULATOR_COMPLEX	GOCC_RNA_POLYMERASE_II_TRANSCRIPTION_REGULATOR_COMPLEX	215	254	0.846	9	107	14967	2.33748e-05	0.00173077
C5	GOBP	00922	GOBP_CELLULAR_RESPONSE_TO_HORMONE_STIMULUS	GOBP_CELLULAR_RESPONSE_TO_HORMONE_STIMULUS	459	612	0.75	13	107	14967	2.35271e-05	0.00173077
C5	GOMF	10621	GOMF_TRANSCRIPTION_FACTOR_BINDING	GOMF_TRANSCRIPTION_FACTOR_BINDING	530	599	0.885	14	107	14967	2.42505e-05	0.00173077
C5	GOBP	06991	GOBP_RESPONSE_TO_INSULIN	GOBP_RESPONSE_TO_INSULIN	218	271	0.804	9	107	14967	2.60762e-05	0.0017946
C5	GOMF	09398	GOMF_DNA_BINDING_TRANSCRIPTION_ACTIVATOR_ACTIVITY	GOMF_DNA_BINDING_TRANSCRIPTION_ACTIVATOR_ACTIVITY	336	473	0.71	11	107	14967	2.81248e-05	0.00186098
C5	GOCC	08898	GOCC_TRANSFERASE_COMPLEX	GOCC_TRANSFERASE_COMPLEX	766	861	0.89	17	107	14967	2.89722e-05	0.00186098
C5	GOBP	00930	GOBP_CELLULAR_RESPONSE_TO_INSULIN_STIMULUS	GOBP_CELLULAR_RESPONSE_TO_INSULIN_STIMULUS	172	208	0.827	8	107	14967	3.20462e-05	0.00199204
C5	GOBP	03659	GOBP_NEGATIVE_REGULATION_OF_RESPONSE_TO_STIMULUS	GOBP_NEGATIVE_REGULATION_OF_RESPONSE_TO_STIMULUS	1291	1755	0.736	23	107	14967	3.3381e-05	0.00201016
C2	PID	11530	PID_AP1_PATHWAY	PID_AP1_PATHWAY	54	70	0.771	5	107	14967	4.06891e-05	0.00325882
C5	GOBP	05295	GOBP_PROTEIN_DNA_COMPLEX_ORGANIZATION	GOBP_PROTEIN_DNA_COMPLEX_ORGANIZATION	710	879	0.808	16	107	14967	4.25658e-05	0.00248558
C5	GOBP	00967	GOBP_CELLULAR_RESPONSE_TO_PEPTIDE	GOBP_CELLULAR_RESPONSE_TO_PEPTIDE	291	379	0.768	10	107	14967	4.41017e-05	0.00249953
C2	WP	14350	WP_INFLUENCE_OF_LAMINOPATHIES_ON_WNT_SIGNALING	WP_INFLUENCE_OF_LAMINOPATHIES_ON_WNT_SIGNALING	29	37	0.784	4	107	14967	5.10977e-05	0.00333293
C2	PID	11675	PID_RB_1PATHWAY	PID_RB_1PATHWAY	57	65	0.877	5	107	14967	5.29637e-05	0.00333293
C2	REACTOME	13522	REACTOME_SIGNALING_BY_NOTCH1_PEST_DOMAIN_MUTANTS_IN_CANCER	REACTOME_SIGNALING_BY_NOTCH1_PEST_DOMAIN_MUTANTS_IN_CANCER	57	58	0.983	5	107	14967	5.29637e-05	0.00333293
C5	GOMF	09286	GOMF_CHROMATIN_DNA_BINDING	GOMF_CHROMATIN_DNA_BINDING	93	120	0.775	6	107	14967	5.33877e-05	0.00293937
C5	GOBP	05783	GOBP_REGULATION_OF_CELL_DIFFERENTIATION	GOBP_REGULATION_OF_CELL_DIFFERENTIATION	1152	1628	0.708	21	107	14967	5.64081e-05	0.0029756
C5	GOMF	09291	GOMF_CIS_REGULATORY_REGION_SEQUENCE_SPECIFIC_DNA_BINDING	GOMF_CIS_REGULATORY_REGION_SEQUENCE_SPECIFIC_DNA_BINDING	893	1215	0.735	18	107	14967	5.82248e-05	0.0029756
C5	GOMF	10463	GOMF_SEQUENCE_SPECIFIC_DNA_BINDING	GOMF_SEQUENCE_SPECIFIC_DNA_BINDING	1246	1670	0.746	22	107	14967	5.86781e-05	0.0029756
C5	GOBP	06751	GOBP_REGULATION_OF_TRANSCRIPTION_FROM_RNA_POLYMERASE_II_PROMOTER_IN_RESPONSE_TO_STRESS	GOBP_REGULATION_OF_TRANSCRIPTION_FROM_RNA...(06751)	31	33	0.939	4	107	14967	6.69535e-05	0.00330819
C2	REACTOME	12327	REACTOME_CELLULAR_RESPONSE_TO_HEAT_STRESS	REACTOME_CELLULAR_RESPONSE_TO_HEAT_STRESS	98	101	0.97	6	107	14967	7.16299e-05	0.00386464
C2	PID	11564	PID_E2F_PATHWAY	PID_E2F_PATHWAY	61	73	0.836	5	107	14967	7.35668e-05	0.00386464
C2	BIOCARTA	00204	BIOCARTA_PCAF_PATHWAY	BIOCARTA_PCAF_PATHWAY	12	13	0.923	3	107	14967	7.4573e-05	0.00386464
C5	GOCC	08561	GOCC_NUCLEAR_INCLUSION_BODY	GOCC_NUCLEAR_INCLUSION_BODY	12	12	1	3	107	14967	7.4573e-05	0.00359255
C5	GOCC	08378	GOCC_INCLUSION_BODY	GOCC_INCLUSION_BODY	62	71	0.873	5	107	14967	7.95683e-05	0.00373971
C2	PID	11595	PID_HDAC_CLASSI_PATHWAY	PID_HDAC_CLASSI_PATHWAY	63	66	0.955	5	107	14967	8.59397e-05	0.00420627
C5	GOBP	02229	GOBP_IMPORT_INTO_NUCLEUS	GOBP_IMPORT_INTO_NUCLEUS	150	166	0.904	7	107	14967	9.96712e-05	0.00446779
C5	GOBP	01650	GOBP_ENZYME_LINKED_RECEPTOR_PROTEIN_SIGNALING_PATHWAY	GOBP_ENZYME_LINKED_RECEPTOR_PROTEIN_SIGNALING_PATHWAY	763	1022	0.747	16	107	14967	9.96964e-05	0.00446779
C5	GOBP	05376	GOBP_PROTEIN_LOCALIZATION_TO_ORGANELLE	GOBP_PROTEIN_LOCALIZATION_TO_ORGANELLE	850	956	0.889	17	107	14967	0.000105496	0.00462023
C2	WP	14494	WP_NCRNAS_INVOLVED_IN_WNT_SIGNALING_IN_HEPATOCELLULAR_CARCINOMA	WP_NCRNAS_INVOLVED_IN_WNT_SIGNALING_IN...(14494)	66	88	0.75	5	107	14967	0.00010743	0.00498135
CELLMARKER	CELLMARKER	15945	CELLMARKER_Cytotoxic CD4+ T Cell Liver Human	Cytotoxic CD4+ T Cell Liver	67	85	0.788	5	107	14967	0.000115439	0.00380947
C5	GOBP	00534	GOBP_APOPTOTIC_PROCESS	GOBP_APOPTOTIC_PROCESS	1498	1965	0.762	24	107	14967	0.00011837	0.00506888
C2	BIOCARTA	00050	BIOCARTA_CDMAC_PATHWAY	BIOCARTA_CDMAC_PATHWAY	14	16	0.875	3	107	14967	0.000122105	0.00537873
C5	GOBP	02618	GOBP_MAINTENANCE_OF_CELL_NUMBER	GOBP_MAINTENANCE_OF_CELL_NUMBER	155	187	0.829	7	107	14967	0.000122353	0.00512551
C5	GOBP	05905	GOBP_REGULATION_OF_DNA_TEMPLATED_TRANSCRIPTION_IN_RESPONSE_TO_STRESS	GOBP_REGULATION_OF_DNA_TEMPLATED_TRANSCRIPTION_IN...(05905)	37	39	0.949	4	107	14967	0.000135979	0.00557515
C5	GOCC	08766	GOCC_RNA_POLYMERASE_II_TRANSCRIPTION_REPRESSOR_COMPLEX	GOCC_RNA_POLYMERASE_II_TRANSCRIPTION_REPRESSOR_COMPLEX	15	15	1	3	107	14967	0.000151838	0.00609568
C2	REACTOME	13586	REACTOME_SUMOYLATION	REACTOME_SUMOYLATION	163	189	0.862	7	107	14967	0.000167235	0.00701591
C5	GOMF	10310	GOMF_PROTEIN_CONTAINING_COMPLEX_BINDING	GOMF_PROTEIN_CONTAINING_COMPLEX_BINDING	1439	1762	0.817	23	107	14967	0.000175526	0.00690283
C5	GOBP	03115	GOBP_NEGATIVE_REGULATION_OF_ANOIKIS	GOBP_NEGATIVE_REGULATION_OF_ANOIKIS	16	18	0.889	3	107	14967	0.000185907	0.00702438
C5	GOBP	05757	GOBP_REGULATION_OF_CELLULAR_RESPONSE_TO_HEAT	GOBP_REGULATION_OF_CELLULAR_RESPONSE_TO_HEAT	16	16	1	3	107	14967	0.000185907	0.00702438
C2	WP	14046	WP_APOPTOSIS	WP_APOPTOSIS	76	88	0.864	5	107	14967	0.000209874	0.00840451
CELLMARKER	CELLMARKER	16121	CELLMARKER_Exhausted CD8+ T Cell Liver Human	Exhausted CD8+ T Cell Liver	226	261	0.866	8	107	14967	0.00021577	0.00534031
C5	GOBP	03024	GOBP_MUSCLE_TISSUE_DEVELOPMENT	GOBP_MUSCLE_TISSUE_DEVELOPMENT	353	434	0.813	10	107	14967	0.000216745	0.00803207
C2	PID	11618	PID_IL6_7_PATHWAY	PID_IL6_7_PATHWAY	43	47	0.915	4	107	14967	0.000245859	0.00891915
C2	REACTOME	13286	REACTOME_REGULATION_OF_HSF1_MEDIATED_HEAT_SHOCK_RESPONSE	REACTOME_REGULATION_OF_HSF1_MEDIATED_HEAT_SHOCK_RESPONSE	79	82	0.963	5	107	14967	0.000251723	0.00891915
C2	WP	14704	WP_TGF_BETA_SIGNALING_PATHWAY	WP_TGF_BETA_SIGNALING_PATHWAY	124	132	0.939	6	107	14967	0.00026161	0.00891915
C2	WP	14444	WP_MFAP5_EFFECT_ON_PERMEABILITY_AND_MOTILITY_OF_ENDOTHELIAL_CELLS_VIA_CYTOSKELETON_REARRANGEMENT	WP_MFAP5_EFFECT_ON_PERMEABILITY_AND_MOTILITY_OF...(14444)	18	18	1	3	107	14967	0.000268088	0.00891915
C2	WP	14081	WP_BREAST_CANCER_PATHWAY	WP_BREAST_CANCER_PATHWAY	126	154	0.818	6	107	14967	0.000285239	0.00891915
C2	BIOCARTA	00218	BIOCARTA_PPARA_PATHWAY	BIOCARTA_PPARA_PATHWAY	45	52	0.865	4	107	14967	0.000293593	0.00891915
C2	PID	11621	PID_ILK_PATHWAY	PID_ILK_PATHWAY	45	45	1	4	107	14967	0.000293593	0.00891915
C5	GOBP	06944	GOBP_RESPONSE_TO_ENDOGENOUS_STIMULUS	GOBP_RESPONSE_TO_ENDOGENOUS_STIMULUS	1299	1777	0.731	21	107	14967	0.00030411	0.011057
C5	GOBP	07667	GOBP_TRANSMEMBRANE_RECEPTOR_PROTEIN_SERINE_THREONINE_KINASE_SIGNALING_PATHWAY	GOBP_TRANSMEMBRANE_RECEPTOR_PROTEIN_SERINE...(07667)	302	415	0.728	9	107	14967	0.000312836	0.0111294
C5	GOBP	07658	GOBP_TRANSFORMING_GROWTH_FACTOR_BETA_RECEPTOR_SIGNALING_PATHWAY	GOBP_TRANSFORMING_GROWTH_FACTOR_BETA_RECEPTOR...(07658)	181	233	0.777	7	107	14967	0.000317652	0.0111294
C2	REACTOME	13593	REACTOME_SUMOYLATION_OF_RNA_BINDING_PROTEINS	REACTOME_SUMOYLATION_OF_RNA_BINDING_PROTEINS	47	47	1	4	107	14967	0.000347635	0.0099724
C2	REACTOME	13519	REACTOME_SIGNALING_BY_NOTCH	REACTOME_SIGNALING_BY_NOTCH	184	246	0.748	7	107	14967	0.000350902	0.0099724
C2	REACTOME	12416	REACTOME_CYTOKINE_SIGNALING_IN_IMMUNE_SYSTEM	REACTOME_CYTOKINE_SIGNALING_IN_IMMUNE_SYSTEM	604	792	0.763	13	107	14967	0.000368266	0.0101388
C5	GOMF	10616	GOMF_TRANSCRIPTION_COREGULATOR_ACTIVITY	GOMF_TRANSCRIPTION_COREGULATOR_ACTIVITY	451	507	0.89	11	107	14967	0.000378217	0.0130147
C5	GOBP	04360	GOBP_POSITIVE_REGULATION_OF_AUTOPHAGY	GOBP_POSITIVE_REGULATION_OF_AUTOPHAGY	135	150	0.9	6	107	14967	0.000413104	0.0139658
CELLMARKER	CELLMARKER	16427	CELLMARKER_Monocyte Fetal Kidney Human	Monocyte Fetal Kidney	696	796	0.874	14	107	14967	0.000428917	0.00823811
C2	BIOCARTA	00292	BIOCARTA_WNT_PATHWAY	BIOCARTA_WNT_PATHWAY	21	24	0.875	3	107	14967	0.000430193	0.0114848
C5	GOBP	05627	GOBP_REGULATION_OF_ANOIKIS	GOBP_REGULATION_OF_ANOIKIS	21	24	0.875	3	107	14967	0.000430193	0.0142928
C5	GOBP	07092	GOBP_RESPONSE_TO_TEMPERATURE_STIMULUS	GOBP_RESPONSE_TO_TEMPERATURE_STIMULUS	138	172	0.802	6	107	14967	0.000464431	0.0151688
C5	GOCC	08043	GOCC_CATALYTIC_COMPLEX	GOCC_CATALYTIC_COMPLEX	1542	1730	0.891	23	107	14967	0.000478206	0.0153584
C2	WP	14335	WP_IL_24_SIGNALING_PATHWAY	WP_IL_24_SIGNALING_PATHWAY	194	237	0.819	7	107	14967	0.000482417	0.0125003
C2	KEGG_MEDICUS	10778	KEGG_MEDICUS_PATHOGEN_EBV_EBNA2_TO_RBP_JK_MEDIATED_TRANSCRIPTION	KEGG_MEDICUS_PATHOGEN_EBV_EBNA2_TO_RBP_JK_MEDIATED_TRANSCRIPTION	5	7	0.714	2	107	14967	0.00049928	0.0125676
CELLMARKER	CELLMARKER	16244	CELLMARKER_Intestinal Stem Cell Colon Epithelium Human	Intestinal Stem Cell Colon Epithelium	5	5	1	2	107	14967	0.00049928	0.00823811
C5	GOBP	02117	GOBP_HEMOPOIESIS	GOBP_HEMOPOIESIS	708	950	0.745	14	107	14967	0.000508583	0.0160662
C5	GOBP	00987	GOBP_CELLULAR_RESPONSE_TO_STRESS	GOBP_CELLULAR_RESPONSE_TO_STRESS	1655	1966	0.842	24	107	14967	0.000529954	0.0164532
C2	WP	14770	WP_WNT_SIGNALING	WP_WNT_SIGNALING	93	113	0.823	5	107	14967	0.000536368	0.0131261
C5	GOMF	10317	GOMF_PROTEIN_DOMAIN_SPECIFIC_BINDING	GOMF_PROTEIN_DOMAIN_SPECIFIC_BINDING	548	648	0.846	12	107	14967	0.00053791	0.0164532
C5	GOBP	07388	GOBP_SOMATIC_STEM_CELL_POPULATION_MAINTENANCE	GOBP_SOMATIC_STEM_CELL_POPULATION_MAINTENANCE	53	69	0.768	4	107	14967	0.000552271	0.0166285
C5	GOBP	06497	GOBP_REGULATION_OF_PROGRAMMED_CELL_DEATH	GOBP_REGULATION_OF_PROGRAMMED_CELL_DEATH	1176	1563	0.752	19	107	14967	0.00062026	0.0183883
C2	BIOCARTA	00288	BIOCARTA_VIP_PATHWAY	BIOCARTA_VIP_PATHWAY	24	26	0.923	3	107	14967	0.000644543	0.0153471
C2	WP	14003	WP_3Q29_COPY_NUMBER_VARIATION_SYNDROME	WP_3Q29_COPY_NUMBER_VARIATION_SYNDROME	56	64	0.875	4	107	14967	0.000681435	0.0157985
C5	GOBP	02091	GOBP_HEAD_DEVELOPMENT	GOBP_HEAD_DEVELOPMENT	564	772	0.731	12	107	14967	0.000693372	0.0202444
C2	WP	14570	WP_PATHWAYS_AFFECTED_IN_ADENOID_CYSTIC_CARCINOMA	WP_PATHWAYS_AFFECTED_IN_ADENOID_CYSTIC_CARCINOMA	57	65	0.877	4	107	14967	0.000728867	0.0164649
C2	PID	11583	PID_FAK_PATHWAY	PID_FAK_PATHWAY	58	59	0.983	4	107	14967	0.000778588	0.0171484
C5	GOBP	01791	GOBP_FACE_MORPHOGENESIS	GOBP_FACE_MORPHOGENESIS	26	31	0.839	3	107	14967	0.000819416	0.0235394
C5	GOBP	00919	GOBP_CELLULAR_RESPONSE_TO_HEAT	GOBP_CELLULAR_RESPONSE_TO_HEAT	59	67	0.881	4	107	14967	0.000830659	0.0235394
C2	WP	14261	WP_GASTRIN_SIGNALING_PATHWAY	WP_GASTRIN_SIGNALING_PATHWAY	103	115	0.896	5	107	14967	0.00085396	0.0183497
C5	GOBP	03937	GOBP_NUCLEAR_EXPORT	GOBP_NUCLEAR_EXPORT	155	168	0.923	6	107	14967	0.000856155	0.0239103
C5	GOBP	05118	GOBP_POSITIVE_REGULATION_OF_TRANSPORT	GOBP_POSITIVE_REGULATION_OF_TRANSPORT	664	894	0.743	13	107	14967	0.000893976	0.0246099
C2	PID	11551	PID_CD40_PATHWAY	PID_CD40_PATHWAY	27	31	0.871	3	107	14967	0.000917072	0.0187893
C2	PID	11646	PID_NEPHRIN_NEPH1_PATHWAY	PID_NEPHRIN_NEPH1_PATHWAY	27	31	0.871	3	107	14967	0.000917072	0.0187893
C5	GOBP	00962	GOBP_CELLULAR_RESPONSE_TO_OXYGEN_CONTAINING_COMPOUND	GOBP_CELLULAR_RESPONSE_TO_OXYGEN_CONTAINING_COMPOUND	934	1299	0.719	16	107	14967	0.000948442	0.0257415
C5	GOBP	01818	GOBP_FAT_PAD_DEVELOPMENT	GOBP_FAT_PAD_DEVELOPMENT	7	8	0.875	2	107	14967	0.00103872	0.0274194
C5	GOBP	07305	GOBP_SIGNAL_COMPLEX_ASSEMBLY	GOBP_SIGNAL_COMPLEX_ASSEMBLY	7	8	0.875	2	107	14967	0.00103872	0.0274194
C2	PID	11590	PID_FRA_PATHWAY	PID_FRA_PATHWAY	29	37	0.784	3	107	14967	0.00113381	0.022702
C5	GOBP	06317	GOBP_REGULATION_OF_MULTICELLULAR_ORGANISMAL_DEVELOPMENT	GOBP_REGULATION_OF_MULTICELLULAR_ORGANISMAL_DEVELOPMENT	1045	1484	0.704	17	107	14967	0.00115001	0.0299468
CELLMARKER	CELLMARKER	15998	CELLMARKER_Effector CD8+ Memory T (Tem) Cell Peripheral Blood Human	Effector CD8+ Memory T (Tem) Cell Peripheral Blood	65	77	0.844	4	107	14967	0.00119583	0.0169124
C2	PID	11544	PID_AVB3_OPN_PATHWAY	PID_AVB3_OPN_PATHWAY	30	31	0.968	3	107	14967	0.00125327	0.0240029
C2	REACTOME	13282	REACTOME_REGULATION_OF_GLUCOKINASE_BY_GLUCOKINASE_REGULATORY_PROTEIN	REACTOME_REGULATION_OF_GLUCOKINASE_BY_GLUCOKINASE...(13282)	30	32	0.938	3	107	14967	0.00125327	0.0240029
C5	GOBP	02092	GOBP_HEAD_MORPHOGENESIS	GOBP_HEAD_MORPHOGENESIS	30	37	0.811	3	107	14967	0.00125327	0.0322008
C2	WP	14595	WP_PLEURAL_MESOTHELIOMA	WP_PLEURAL_MESOTHELIOMA	368	438	0.84	9	107	14967	0.00128368	0.0240622
C5	GOBP	05883	GOBP_REGULATION_OF_DNA_BINDING	GOBP_REGULATION_OF_DNA_BINDING	67	85	0.788	4	107	14967	0.0013391	0.0336353
C5	GOBP	06894	GOBP_RESPONSE_TO_ABIOTIC_STIMULUS	GOBP_RESPONSE_TO_ABIOTIC_STIMULUS	873	1133	0.771	15	107	14967	0.00134401	0.0336353
C2	BIOCARTA	00250	BIOCARTA_SET_PATHWAY	BIOCARTA_SET_PATHWAY	8	10	0.8	2	107	14967	0.0013785	0.0243223
C2	REACTOME	13297	REACTOME_REGULATION_OF_NFE2L2_GENE_EXPRESSION	REACTOME_REGULATION_OF_NFE2L2_GENE_EXPRESSION	8	8	1	2	107	14967	0.0013785	0.0243223
C2	WP	14352	WP_INITIATION_OF_TRANSCRIPTION_AND_TRANSLATION_ELONGATION_AT_THE_HIV_1_LTR	WP_INITIATION_OF_TRANSCRIPTION_AND_TRANSLATION...(14352)	31	32	0.969	3	107	14967	0.00138038	0.0243223
C5	GOBP	00486	GOBP_ANOIKIS	GOBP_ANOIKIS	31	34	0.912	3	107	14967	0.00138038	0.0341025
C5	GOBP	07099	GOBP_RESPONSE_TO_TRANSFORMING_GROWTH_FACTOR_BETA	GOBP_RESPONSE_TO_TRANSFORMING_GROWTH_FACTOR_BETA	234	297	0.788	7	107	14967	0.0014475	0.0350287
C5	GOBP	02126	GOBP_HEPATICOBILIARY_SYSTEM_DEVELOPMENT	GOBP_HEPATICOBILIARY_SYSTEM_DEVELOPMENT	116	145	0.8	5	107	14967	0.00145423	0.0350287
C5	GOBP	06771	GOBP_REGULATION_OF_TRANSPORT	GOBP_REGULATION_OF_TRANSPORT	1265	1783	0.709	19	107	14967	0.00148189	0.0352543
C2	REACTOME	12576	REACTOME_EXPORT_OF_VIRAL_RIBONUCLEOPROTEINS_FROM_NUCLEUS	REACTOME_EXPORT_OF_VIRAL_RIBONUCLEOPROTEINS_FROM_NUCLEUS	33	33	1	3	107	14967	0.00165822	0.0279648
C2	PID	11658	PID_P53_DOWNSTREAM_PATHWAY	PID_P53_DOWNSTREAM_PATHWAY	120	137	0.876	5	107	14967	0.00168953	0.0279648
C2	PID	11690	PID_SMAD2_3NUCLEAR_PATHWAY	PID_SMAD2_3NUCLEAR_PATHWAY	72	82	0.878	4	107	14967	0.00174902	0.0279648
C2	WP	14606	WP_PROLACTIN_SIGNALING_PATHWAY	WP_PROLACTIN_SIGNALING_PATHWAY	72	74	0.973	4	107	14967	0.00174902	0.0279648
C2	KEGG_MEDICUS	10853	KEGG_MEDICUS_PATHOGEN_SHIGELLA_IPAB_C_D_TO_ITGA_B_TALIN_VINCULIN_SIGNALING_PATHWAY	KEGG_MEDICUS_PATHOGEN_SHIGELLA_IPAB_C_D_TO_ITGA_B...(10853)	9	9	1	2	107	14967	0.00176409	0.0279648
C5	GOBP	00393	GOBP_AGGREPHAGY	GOBP_AGGREPHAGY	9	10	0.9	2	107	14967	0.00176409	0.0409567
C5	GOCC	08571	GOCC_NUCLEAR_PORE_OUTER_RING	GOCC_NUCLEAR_PORE_OUTER_RING	9	9	1	2	107	14967	0.00176409	0.0409567
C5	GOBP	05734	GOBP_REGULATION_OF_CATABOLIC_PROCESS	GOBP_REGULATION_OF_CATABOLIC_PROCESS	899	1090	0.825	15	107	14967	0.00179493	0.041018
C2	REACTOME	13072	REACTOME_NUCLEAR_IMPORT_OF_REV_PROTEIN	REACTOME_NUCLEAR_IMPORT_OF_REV_PROTEIN	34	34	1	3	107	14967	0.0018093	0.0279648
C2	REACTOME	13073	REACTOME_NUCLEAR_PORE_COMPLEX_NPC_DISASSEMBLY	REACTOME_NUCLEAR_PORE_COMPLEX_NPC_DISASSEMBLY	34	36	0.944	3	107	14967	0.0018093	0.0279648
C5	GOBP	06903	GOBP_RESPONSE_TO_AMINE	GOBP_RESPONSE_TO_AMINE	34	47	0.723	3	107	14967	0.0018093	0.041018
C5	GOMF	10314	GOMF_PROTEIN_DIMERIZATION_ACTIVITY	GOMF_PROTEIN_DIMERIZATION_ACTIVITY	813	1096	0.742	14	107	14967	0.00192166	0.0430585
C2	PID	11653	PID_P38_ALPHA_BETA_DOWNSTREAM_PATHWAY	PID_P38_ALPHA_BETA_DOWNSTREAM_PATHWAY	35	38	0.921	3	107	14967	0.00196871	0.0293971
C2	REACTOME	13594	REACTOME_SUMOYLATION_OF_SUMOYLATION_PROTEINS	REACTOME_SUMOYLATION_OF_SUMOYLATION_PROTEINS	35	35	1	3	107	14967	0.00196871	0.0293971
C5	GOBP	05659	GOBP_REGULATION_OF_AUTOPHAGY	GOBP_REGULATION_OF_AUTOPHAGY	320	358	0.894	8	107	14967	0.00208589	0.0462013
C2	REACTOME	13758	REACTOME_TRANSPORT_OF_THE_SLBP_DEPENDANT_MATURE_MRNA	REACTOME_TRANSPORT_OF_THE_SLBP_DEPENDANT_MATURE_MRNA	36	36	1	3	107	14967	0.00213659	0.0312964
C5	GOMF	10194	GOMF_PHOSPHATIDYLINOSITOL_3_4_5_TRISPHOSPHATE_BINDING	GOMF_PHOSPHATIDYLINOSITOL_3_4_5_TRISPHOSPHATE_BINDING	36	39	0.923	3	107	14967	0.00213659	0.0467866
C2	WP	14305	WP_HEPATITIS_B_INFECTION	WP_HEPATITIS_B_INFECTION	127	151	0.841	5	107	14967	0.00216695	0.0312964
C5	GOBP	06199	GOBP_REGULATION_OF_LYMPHOID_PROGENITOR_CELL_DIFFERENTIATION	GOBP_REGULATION_OF_LYMPHOID_PROGENITOR_CELL...(06199)	10	12	0.833	2	107	14967	0.00219484	0.047522
C5	GOMF	10752	GOMF_ZINC_ION_BINDING	GOMF_ZINC_ION_BINDING	647	828	0.781	12	107	14967	0.00223449	0.047843
C5	GOCC	08397	GOCC_INTRACELLULAR_PROTEIN_CONTAINING_COMPLEX	GOCC_INTRACELLULAR_PROTEIN_CONTAINING_COMPLEX	829	914	0.907	14	107	14967	0.00230054	0.0487158
C2	REACTOME	12793	REACTOME_INTERACTIONS_OF_REV_WITH_HOST_CELLULAR_PROTEINS	REACTOME_INTERACTIONS_OF_REV_WITH_HOST_CELLULAR_PROTEINS	37	37	1	3	107	14967	0.00231312	0.032347
C2	REACTOME	12794	REACTOME_INTERACTIONS_OF_VPR_WITH_HOST_CELLULAR_PROTEINS	REACTOME_INTERACTIONS_OF_VPR_WITH_HOST_CELLULAR_PROTEINS	37	37	1	3	107	14967	0.00231312	0.032347
C2	WP	14047	WP_APOPTOSIS_MODULATION_AND_SIGNALING	WP_APOPTOSIS_MODULATION_AND_SIGNALING	79	92	0.859	4	107	14967	0.00245877	0.0338465
C5	GOCC	08362	GOCC_HISTONE_DEACETYLASE_COMPLEX	GOCC_HISTONE_DEACETYLASE_COMPLEX	79	82	0.963	4	107	14967	0.00245877	0.0510012
C5	GOBP	06601	GOBP_REGULATION_OF_RESPONSE_TO_STRESS	GOBP_REGULATION_OF_RESPONSE_TO_STRESS	1122	1503	0.747	17	107	14967	0.00246139	0.0510012
C5	GOBP	02278	GOBP_INTEGRATED_STRESS_RESPONSE_SIGNALING	GOBP_INTEGRATED_STRESS_RESPONSE_SIGNALING	38	42	0.905	3	107	14967	0.00249843	0.0512178
C5	GOCC	08899	GOCC_TRANSFERASE_COMPLEX_TRANSFERRING_PHOSPHORUS_CONTAINING_GROUPS	GOCC_TRANSFERASE_COMPLEX_TRANSFERRING_PHOSPHORUS...(08899)	259	306	0.846	7	107	14967	0.00257101	0.0516703
C5	GOBP	05203	GOBP_POST_EMBRYONIC_DEVELOPMENT	GOBP_POST_EMBRYONIC_DEVELOPMENT	80	94	0.851	4	107	14967	0.00257413	0.0516703
C2	BIOCARTA	00232	BIOCARTA_RANBP2_PATHWAY	BIOCARTA_RANBP2_PATHWAY	11	11	1	2	107	14967	0.00267009	0.0354129
C5	GOCC	08222	GOCC_EARLY_PHAGOSOME	GOCC_EARLY_PHAGOSOME	11	13	0.846	2	107	14967	0.00267009	0.0519723
C5	GOCC	08554	GOCC_NSL_COMPLEX	GOCC_NSL_COMPLEX	11	11	1	2	107	14967	0.00267009	0.0519723
C5	GOMF	09216	GOMF_CAMP_RESPONSE_ELEMENT_BINDING	GOMF_CAMP_RESPONSE_ELEMENT_BINDING	11	12	0.917	2	107	14967	0.00267009	0.0519723
C2	REACTOME	13597	REACTOME_SUMOYLATION_OF_UBIQUITINYLATION_PROTEINS	REACTOME_SUMOYLATION_OF_UBIQUITINYLATION_PROTEINS	39	39	1	3	107	14967	0.00269268	0.0354129
C2	WP	14773	WP_WNT_SIGNALING_PATHWAY_AND_PLURIPOTENCY	WP_WNT_SIGNALING_PATHWAY_AND_PLURIPOTENCY	81	101	0.802	4	107	14967	0.00269315	0.0354129
C5	GOBP	01735	GOBP_ESTABLISHMENT_OF_PROTEIN_LOCALIZATION_TO_ORGANELLE	GOBP_ESTABLISHMENT_OF_PROTEIN_LOCALIZATION_TO_ORGANELLE	412	457	0.902	9	107	14967	0.0027676	0.0529419
C5	GOBP	07668	GOBP_TRANSMEMBRANE_RECEPTOR_PROTEIN_TYROSINE_KINASE_SIGNALING_PATHWAY	GOBP_TRANSMEMBRANE_RECEPTOR_PROTEIN_TYROSINE...(07668)	493	638	0.773	10	107	14967	0.00277485	0.0529419
C2	WP	14202	WP_ERBB_SIGNALING_PATHWAY	WP_ERBB_SIGNALING_PATHWAY	82	90	0.911	4	107	14967	0.0028159	0.0364481
C2	PID	11598	PID_HES_HEY_PATHWAY	PID_HES_HEY_PATHWAY	40	48	0.833	3	107	14967	0.00289599	0.0364481
C2	REACTOME	13065	REACTOME_NS1_MEDIATED_EFFECTS_ON_HOST_PATHWAYS	REACTOME_NS1_MEDIATED_EFFECTS_ON_HOST_PATHWAYS	40	41	0.976	3	107	14967	0.00289599	0.0364481
C5	GOBP	07715	GOBP_TUBE_DEVELOPMENT	GOBP_TUBE_DEVELOPMENT	851	1169	0.728	14	107	14967	0.00292106	0.0551851
C5	GOBP	04139	GOBP_PEPTIDYL_AMINO_ACID_MODIFICATION	GOBP_PEPTIDYL_AMINO_ACID_MODIFICATION	761	944	0.806	13	107	14967	0.0030028	0.0561785
CELLMARKER	CELLMARKER	16411	CELLMARKER_Microglial Cell Embryonic Prefrontal Cortex Human	Microglial Cell Embryonic Prefrontal Cortex	418	476	0.878	9	107	14967	0.00304686	0.0377049
C5	GOBP	00667	GOBP_BODY_MORPHOGENESIS	GOBP_BODY_MORPHOGENESIS	41	49	0.837	3	107	14967	0.00310852	0.0571002
C2	REACTOME	13033	REACTOME_NF_KB_IS_ACTIVATED_AND_SIGNALS_SURVIVAL	REACTOME_NF_KB_IS_ACTIVATED_AND_SIGNALS_SURVIVAL	12	13	0.923	2	107	14967	0.00318919	0.0390233
C2	REACTOME	13281	REACTOME_REGULATION_OF_GENE_EXPRESSION_IN_LATE_STAGE_BRANCHING_MORPHOGENESIS_PANCREATIC_BUD_PRECURSOR_CELLS	REACTOME_REGULATION_OF_GENE_EXPRESSION_IN_LATE...(13281)	12	16	0.75	2	107	14967	0.00318919	0.0390233
C5	GOBP	04831	GOBP_POSITIVE_REGULATION_OF_MYELINATION	GOBP_POSITIVE_REGULATION_OF_MYELINATION	12	17	0.706	2	107	14967	0.00318919	0.0571002
C5	GOCC	08570	GOCC_NUCLEAR_PORE_NUCLEAR_BASKET	GOCC_NUCLEAR_PORE_NUCLEAR_BASKET	12	12	1	2	107	14967	0.00318919	0.0571002
C5	GOMF	09652	GOMF_HISTONE_H3K9_DEMETHYLASE_ACTIVITY	GOMF_HISTONE_H3K9_DEMETHYLASE_ACTIVITY	12	14	0.857	2	107	14967	0.00318919	0.0571002
C5	GOBP	04150	GOBP_PEPTIDYL_LYSINE_MODIFICATION	GOBP_PEPTIDYL_LYSINE_MODIFICATION	201	219	0.918	6	107	14967	0.00320022	0.0571002
C2	REACTOME	13590	REACTOME_SUMOYLATION_OF_DNA_REPLICATION_PROTEINS	REACTOME_SUMOYLATION_OF_DNA_REPLICATION_PROTEINS	42	46	0.913	3	107	14967	0.00333039	0.0401928
C5	GOCC	08564	GOCC_NUCLEAR_MEMBRANE	GOCC_NUCLEAR_MEMBRANE	274	311	0.881	7	107	14967	0.00351165	0.0620821
C2	REACTOME	13751	REACTOME_TRANSPORT_OF_MATURE_MRNAS_DERIVED_FROM_INTRONLESS_TRANSCRIPTS	REACTOME_TRANSPORT_OF_MATURE_MRNAS_DERIVED_FROM...(13751)	43	43	1	3	107	14967	0.00356173	0.0413135
C2	BIOCARTA	00001	BIOCARTA_41BB_PATHWAY	BIOCARTA_41BB_PATHWAY	13	18	0.722	2	107	14967	0.00375151	0.0413135
C2	REACTOME	13226	REACTOME_PTK6_REGULATES_RHO_GTPASES_RAS_GTPASE_AND_MAP_KINASES	REACTOME_PTK6_REGULATES_RHO_GTPASES_RAS_GTPASE_AND_MAP_KINASES	13	14	0.929	2	107	14967	0.00375151	0.0413135
C2	REACTOME	13326	REACTOME_REPRESSION_OF_WNT_TARGET_GENES	REACTOME_REPRESSION_OF_WNT_TARGET_GENES	13	14	0.929	2	107	14967	0.00375151	0.0413135
C2	WP	14504	WP_NEUROINFLAMMATION	WP_NEUROINFLAMMATION	13	13	1	2	107	14967	0.00375151	0.0413135
C2	WP	14621	WP_QUERCETIN_AND_NF_KB_AP_1_INDUCED_APOPTOSIS	WP_QUERCETIN_AND_NF_KB_AP_1_INDUCED_APOPTOSIS	13	16	0.812	2	107	14967	0.00375151	0.0413135
C2	WP	14721	WP_TRANSCRIPTIONAL_CASCADE_REGULATING_ADIPOGENESIS	WP_TRANSCRIPTIONAL_CASCADE_REGULATING_ADIPOGENESIS	13	13	1	2	107	14967	0.00375151	0.0413135
C5	GOMF	10564	GOMF_SUMO_LIGASE_ACTIVITY	GOMF_SUMO_LIGASE_ACTIVITY	13	14	0.929	2	107	14967	0.00375151	0.0648472
C5	GOCC	08558	GOCC_NUCLEAR_ENVELOPE	GOCC_NUCLEAR_ENVELOPE	432	494	0.874	9	107	14967	0.00378552	0.0648472
C5	GOBP	00954	GOBP_CELLULAR_RESPONSE_TO_NITROGEN_COMPOUND	GOBP_CELLULAR_RESPONSE_TO_NITROGEN_COMPOUND	515	695	0.741	10	107	14967	0.00378587	0.0648472
C2	REACTOME	13796	REACTOME_VIRAL_MESSENGER_RNA_SYNTHESIS	REACTOME_VIRAL_MESSENGER_RNA_SYNTHESIS	44	44	1	3	107	14967	0.00380266	0.0413598
C5	GOBP	01790	GOBP_FACE_DEVELOPMENT	GOBP_FACE_DEVELOPMENT	44	52	0.846	3	107	14967	0.00380266	0.0648472
C5	GOBP	06974	GOBP_RESPONSE_TO_HEAT	GOBP_RESPONSE_TO_HEAT	90	104	0.865	4	107	14967	0.00393863	0.0662322
C5	GOMF	10214	GOMF_PHOSPHATIDYLINOSITOL_PHOSPHATE_BINDING	GOMF_PHOSPHATIDYLINOSITOL_PHOSPHATE_BINDING	146	179	0.816	5	107	14967	0.00395262	0.0662322
C5	GOBP	07718	GOBP_TUBE_MORPHOGENESIS	GOBP_TUBE_MORPHOGENESIS	695	953	0.729	12	107	14967	0.00399542	0.0663723
C2	REACTOME	13525	REACTOME_SIGNALING_BY_NOTCH3	REACTOME_SIGNALING_BY_NOTCH3	45	49	0.918	3	107	14967	0.00405331	0.0435484
C5	GOBP	06768	GOBP_REGULATION_OF_TRANSMEMBRANE_RECEPTOR_PROTEIN_SERINE_THREONINE_KINASE_SIGNALING_PATHWAY	GOBP_REGULATION_OF_TRANSMEMBRANE_RECEPTOR_PROTEIN...(06768)	213	299	0.712	6	107	14967	0.00424996	0.0699972
C2	WP	14163	WP_DNA_DAMAGE_RESPONSE_ONLY_ATM_DEPENDENT	WP_DNA_DAMAGE_RESPONSE_ONLY_ATM_DEPENDENT	92	110	0.836	4	107	14967	0.00426045	0.0443285
CELLMARKER	CELLMARKER	16695	CELLMARKER_Regulatory T (Treg) Cell Liver Human	Regulatory T (Treg) Cell Liver	360	411	0.876	8	107	14967	0.00427903	0.0438354
C2	REACTOME	12351	REACTOME_CHROMATIN_MODIFYING_ENZYMES	REACTOME_CHROMATIN_MODIFYING_ENZYMES	214	272	0.787	6	107	14967	0.00434768	0.0443285
C2	BIOCARTA	00241	BIOCARTA_RELA_PATHWAY	BIOCARTA_RELA_PATHWAY	14	15	0.933	2	107	14967	0.00435641	0.0443285
C2	REACTOME	13423	REACTOME_RUNX3_REGULATES_NOTCH_SIGNALING	REACTOME_RUNX3_REGULATES_NOTCH_SIGNALING	14	14	1	2	107	14967	0.00435641	0.0443285
C5	GOBP	02226	GOBP_IMMUNOLOGICAL_SYNAPSE_FORMATION	GOBP_IMMUNOLOGICAL_SYNAPSE_FORMATION	14	16	0.875	2	107	14967	0.00435641	0.0705445
C5	GOBP	04116	GOBP_PARASYMPATHETIC_NERVOUS_SYSTEM_DEVELOPMENT	GOBP_PARASYMPATHETIC_NERVOUS_SYSTEM_DEVELOPMENT	14	18	0.778	2	107	14967	0.00435641	0.0705445
C2	REACTOME	13723	REACTOME_TRANSCRIPTIONAL_REGULATION_BY_RUNX3	REACTOME_TRANSCRIPTIONAL_REGULATION_BY_RUNX3	93	96	0.969	4	107	14967	0.00442782	0.0443285
C2	WP	14121	WP_CKAP4_SIGNALING_PATHWAY_MAP	WP_CKAP4_SIGNALING_PATHWAY_MAP	93	111	0.838	4	107	14967	0.00442782	0.0443285
C5	GOCC	07945	GOCC_ACETYLTRANSFERASE_COMPLEX	GOCC_ACETYLTRANSFERASE_COMPLEX	93	105	0.886	4	107	14967	0.00442782	0.0711034
CELLMARKER	CELLMARKER	16118	CELLMARKER_Exhausted CD4+ T Cell Liver Human	Exhausted CD4+ T Cell Liver	93	116	0.802	4	107	14967	0.00442782	0.0438354
C5	GOBP	05233	GOBP_PROCESS_UTILIZING_AUTOPHAGIC_MECHANISM	GOBP_PROCESS_UTILIZING_AUTOPHAGIC_MECHANISM	529	585	0.904	10	107	14967	0.00456874	0.0719959
C5	GOBP	05753	GOBP_REGULATION_OF_CELLULAR_LOCALIZATION	GOBP_REGULATION_OF_CELLULAR_LOCALIZATION	800	981	0.815	13	107	14967	0.0045843	0.0719959
C5	GOBP	05782	GOBP_REGULATION_OF_CELL_DEVELOPMENT	GOBP_REGULATION_OF_CELL_DEVELOPMENT	617	845	0.73	11	107	14967	0.00459548	0.0719959
C5	GOBP	07053	GOBP_RESPONSE_TO_OXYGEN_CONTAINING_COMPOUND	GOBP_RESPONSE_TO_OXYGEN_CONTAINING_COMPOUND	1299	1813	0.716	18	107	14967	0.00474707	0.0737709
C5	GOBP	07329	GOBP_SKELETAL_MUSCLE_ORGAN_DEVELOPMENT	GOBP_SKELETAL_MUSCLE_ORGAN_DEVELOPMENT	153	178	0.86	5	107	14967	0.00481899	0.0742895
C2	WP	14624	WP_RANKL_RANK_SIGNALING_PATHWAY	WP_RANKL_RANK_SIGNALING_PATHWAY	48	50	0.96	3	107	14967	0.00486468	0.0473965
C5	GOBP	03679	GOBP_NEGATIVE_REGULATION_OF_SIGNALING	GOBP_NEGATIVE_REGULATION_OF_SIGNALING	1099	1464	0.751	16	107	14967	0.00490081	0.0749513
C2	REACTOME	12325	REACTOME_CELLULAR_RESPONSES_TO_STIMULI	REACTOME_CELLULAR_RESPONSES_TO_STIMULI	715	826	0.866	12	107	14967	0.00500106	0.0473965
C2	KEGG_MEDICUS	10770	KEGG_MEDICUS_ENV_FACTOR_NNK_NNN_TO_RAS_ERK_SIGNALING_PATHWAY	KEGG_MEDICUS_ENV_FACTOR_NNK_NNN_TO_RAS_ERK...(10770)	15	19	0.789	2	107	14967	0.00500327	0.0473965
C2	REACTOME	13112	REACTOME_P75NTR_SIGNALS_VIA_NF_KB	REACTOME_P75NTR_SIGNALS_VIA_NF_KB	15	16	0.938	2	107	14967	0.00500327	0.0473965
C2	WP	14417	WP_MAPK_PATHWAY_IN_CONGENITAL_THYROID_CANCER	WP_MAPK_PATHWAY_IN_CONGENITAL_THYROID_CANCER	15	16	0.938	2	107	14967	0.00500327	0.0473965
C5	GOBP	03945	GOBP_NUCLEAR_PORE_ORGANIZATION	GOBP_NUCLEAR_PORE_ORGANIZATION	15	15	1	2	107	14967	0.00500327	0.0759157
C5	GOBP	00907	GOBP_CELLULAR_RESPONSE_TO_EXTERNAL_STIMULUS	GOBP_CELLULAR_RESPONSE_TO_EXTERNAL_STIMULUS	295	345	0.855	7	107	14967	0.0052444	0.0789528
CELLMARKER	CELLMARKER	16447	CELLMARKER_Mucosal-associated Invariant T Cell Liver Human	Mucosal-associated Invariant T Cell Liver	50	68	0.735	3	107	14967	0.00545618	0.0491056
C5	GOBP	03020	GOBP_MUSCLE_ORGAN_DEVELOPMENT	GOBP_MUSCLE_ORGAN_DEVELOPMENT	299	354	0.845	7	107	14967	0.00563673	0.0842014
C2	PID	11650	PID_NFKAPPAB_ATYPICAL_PATHWAY	PID_NFKAPPAB_ATYPICAL_PATHWAY	16	17	0.941	2	107	14967	0.00569146	0.0524466
C5	GOBP	04162	GOBP_PEPTIDYL_THREONINE_DEPHOSPHORYLATION	GOBP_PEPTIDYL_THREONINE_DEPHOSPHORYLATION	16	18	0.889	2	107	14967	0.00569146	0.084365
C2	REACTOME	13067	REACTOME_NUCLEAR_ENVELOPE_BREAKDOWN	REACTOME_NUCLEAR_ENVELOPE_BREAKDOWN	51	53	0.962	3	107	14967	0.00576741	0.0524466
C2	WP	14334	WP_IL_1_SIGNALING_PATHWAY	WP_IL_1_SIGNALING_PATHWAY	51	54	0.944	3	107	14967	0.00576741	0.0524466
C2	REACTOME	12800	REACTOME_INTERFERON_SIGNALING	REACTOME_INTERFERON_SIGNALING	227	274	0.828	6	107	14967	0.00577449	0.0524466
C5	GOCC	08143	GOCC_CONTRACTILE_FIBER	GOCC_CONTRACTILE_FIBER	227	245	0.927	6	107	14967	0.00577449	0.0849422
C5	GOBP	01690	GOBP_ERAD_PATHWAY	GOBP_ERAD_PATHWAY	101	110	0.918	4	107	14967	0.00592887	0.0859017
C5	GOMF	10617	GOMF_TRANSCRIPTION_COREGULATOR_BINDING	GOMF_TRANSCRIPTION_COREGULATOR_BINDING	101	112	0.902	4	107	14967	0.00592887	0.0859017
C2	REACTOME	13478	REACTOME_SIGNALING_BY_ALK_IN_CANCER	REACTOME_SIGNALING_BY_ALK_IN_CANCER	52	55	0.945	3	107	14967	0.00608909	0.0546176
C5	GOBP	04706	GOBP_POSITIVE_REGULATION_OF_INTRINSIC_APOPTOTIC_SIGNALING_PATHWAY	GOBP_POSITIVE_REGULATION_OF_INTRINSIC_APOPTOTIC...(04706)	52	64	0.812	3	107	14967	0.00608909	0.0865303
C2	REACTOME	13432	REACTOME_SARS_COV_2_ACTIVATES_MODULATES_INNATE_AND_ADAPTIVE_IMMUNE_RESPONSES	REACTOME_SARS_COV_2_ACTIVATES_MODULATES_INNATE_AND...(13432)	102	126	0.81	4	107	14967	0.00613751	0.0546176
C5	GOMF	09633	GOMF_HISTONE_DEACETYLASE_BINDING	GOMF_HISTONE_DEACETYLASE_BINDING	102	127	0.803	4	107	14967	0.00613751	0.0865303
C5	GOMF	10635	GOMF_TRANSITION_METAL_ION_BINDING	GOMF_TRANSITION_METAL_ION_BINDING	829	1101	0.753	13	107	14967	0.00615167	0.0865303
C5	GOBP	06945	GOBP_RESPONSE_TO_ENDOPLASMIC_RETICULUM_STRESS	GOBP_RESPONSE_TO_ENDOPLASMIC_RETICULUM_STRESS	232	265	0.875	6	107	14967	0.00640539	0.0865303
C5	GOMF	10208	GOMF_PHOSPHATIDYLINOSITOL_BINDING	GOMF_PHOSPHATIDYLINOSITOL_BINDING	232	276	0.841	6	107	14967	0.00640539	0.0865303
C2	BIOCARTA	00038	BIOCARTA_CARDIACEGF_PATHWAY	BIOCARTA_CARDIACEGF_PATHWAY	17	18	0.944	2	107	14967	0.00642038	0.0554544
C2	BIOCARTA	00099	BIOCARTA_ETS_PATHWAY	BIOCARTA_ETS_PATHWAY	17	17	1	2	107	14967	0.00642038	0.0554544
C2	REACTOME	13702	REACTOME_TP53_REGULATES_TRANSCRIPTION_OF_GENES_INVOLVED_IN_CYTOCHROME_C_RELEASE	REACTOME_TP53_REGULATES_TRANSCRIPTION_OF_GENES...(13702)	17	20	0.85	2	107	14967	0.00642038	0.0554544
C5	GOBP	03439	GOBP_NEGATIVE_REGULATION_OF_LIPID_STORAGE	GOBP_NEGATIVE_REGULATION_OF_LIPID_STORAGE	17	22	0.773	2	107	14967	0.00642038	0.0865303
C5	GOBP	04950	GOBP_POSITIVE_REGULATION_OF_PROTEIN_EXPORT_FROM_NUCLEUS	GOBP_POSITIVE_REGULATION_OF_PROTEIN_EXPORT_FROM_NUCLEUS	17	19	0.895	2	107	14967	0.00642038	0.0865303
C5	GOMF	10207	GOMF_PHOSPHATIDYLINOSITOL_5_PHOSPHATE_BINDING	GOMF_PHOSPHATIDYLINOSITOL_5_PHOSPHATE_BINDING	17	20	0.85	2	107	14967	0.00642038	0.0865303
CELLMARKER	CELLMARKER	16620	CELLMARKER_Pericyte Epithelium Human	Pericyte Epithelium	17	21	0.81	2	107	14967	0.00642038	0.0529681
C5	GOBP	06111	GOBP_REGULATION_OF_INSULIN_RECEPTOR_SIGNALING_PATHWAY	GOBP_REGULATION_OF_INSULIN_RECEPTOR_SIGNALING_PATHWAY	53	70	0.757	3	107	14967	0.0064213	0.0865303
C5	GOMF	10260	GOMF_POLYUBIQUITIN_MODIFICATION_DEPENDENT_PROTEIN_BINDING	GOMF_POLYUBIQUITIN_MODIFICATION_DEPENDENT_PROTEIN_BINDING	53	57	0.93	3	107	14967	0.0064213	0.0865303
C2	WP	14422	WP_MEASLES_VIRUS_INFECTION	WP_MEASLES_VIRUS_INFECTION	104	136	0.765	4	107	14967	0.00656934	0.0561902
C5	GOBP	02275	GOBP_INSULIN_RECEPTOR_SIGNALING_PATHWAY	GOBP_INSULIN_RECEPTOR_SIGNALING_PATHWAY	104	127	0.819	4	107	14967	0.00656934	0.0879106
C2	PID	11659	PID_P53_REGULATION_PATHWAY	PID_P53_REGULATION_PATHWAY	54	59	0.915	3	107	14967	0.00676413	0.0567542
C2	REACTOME	13564	REACTOME_SNRNP_ASSEMBLY	REACTOME_SNRNP_ASSEMBLY	54	54	1	3	107	14967	0.00676413	0.0567542
C5	GOBP	04957	GOBP_POSITIVE_REGULATION_OF_PROTEIN_LOCALIZATION	GOBP_POSITIVE_REGULATION_OF_PROTEIN_LOCALIZATION	390	475	0.821	8	107	14967	0.0068569	0.0911259
C2	PID	11574	PID_ERA_GENOMIC_PATHWAY	PID_ERA_GENOMIC_PATHWAY	55	64	0.859	3	107	14967	0.00711766	0.058647
C5	GOBP	05716	GOBP_REGULATION_OF_CARBOHYDRATE_CATABOLIC_PROCESS	GOBP_REGULATION_OF_CARBOHYDRATE_CATABOLIC_PROCESS	55	63	0.873	3	107	14967	0.00711766	0.0936081
C2	BIOCARTA	00022	BIOCARTA_ATM_PATHWAY	BIOCARTA_ATM_PATHWAY	18	20	0.9	2	107	14967	0.00718942	0.058647
C2	WP	14629	WP_REGULATION_OF_APOPTOSIS_BY_PARATHYROID_HORMONE_RELATED_PROTEIN	WP_REGULATION_OF_APOPTOSIS_BY_PARATHYROID_HORMONE...(14629)	18	23	0.783	2	107	14967	0.00718942	0.058647
C5	GOBP	05294	GOBP_PROTEIN_DNA_COMPLEX_DISASSEMBLY	GOBP_PROTEIN_DNA_COMPLEX_DISASSEMBLY	18	21	0.857	2	107	14967	0.00718942	0.0936081
C5	GOBP	06638	GOBP_REGULATION_OF_SKELETAL_MUSCLE_CELL_DIFFERENTIATION	GOBP_REGULATION_OF_SKELETAL_MUSCLE_CELL...(06638)	18	20	0.9	2	107	14967	0.00718942	0.0936081
C5	GOBP	04408	GOBP_POSITIVE_REGULATION_OF_CATABOLIC_PROCESS	GOBP_POSITIVE_REGULATION_OF_CATABOLIC_PROCESS	478	604	0.791	9	107	14967	0.00724285	0.093671
C2	REACTOME	13651	REACTOME_TCF_DEPENDENT_SIGNALING_IN_RESPONSE_TO_WNT	REACTOME_TCF_DEPENDENT_SIGNALING_IN_RESPONSE_TO_WNT	169	233	0.725	5	107	14967	0.0072921	0.0589389
C5	GOBP	02171	GOBP_HOMEOSTATIC_PROCESS	GOBP_HOMEOSTATIC_PROCESS	1250	1734	0.721	17	107	14967	0.00730787	0.0938818
C5	GOBP	00908	GOBP_CELLULAR_RESPONSE_TO_EXTRACELLULAR_STIMULUS	GOBP_CELLULAR_RESPONSE_TO_EXTRACELLULAR_STIMULUS	239	280	0.854	6	107	14967	0.00737116	0.0940677
C5	GOBP	05298	GOBP_PROTEIN_EXPORT_FROM_NUCLEUS	GOBP_PROTEIN_EXPORT_FROM_NUCLEUS	56	61	0.918	3	107	14967	0.00748197	0.0948537
C5	GOMF	09924	GOMF_MODIFICATION_DEPENDENT_PROTEIN_BINDING	GOMF_MODIFICATION_DEPENDENT_PROTEIN_BINDING	171	184	0.929	5	107	14967	0.0076535	0.0963941
C5	GOBP	05759	GOBP_REGULATION_OF_CELLULAR_RESPONSE_TO_INSULIN_STIMULUS	GOBP_REGULATION_OF_CELLULAR_RESPONSE_TO_INSULIN_STIMULUS	57	72	0.792	3	107	14967	0.00785714	0.0983164
C5	GOBP	06972	GOBP_RESPONSE_TO_GROWTH_FACTOR	GOBP_RESPONSE_TO_GROWTH_FACTOR	574	764	0.751	10	107	14967	0.00798148	0.0987954
C2	REACTOME	13052	REACTOME_NOTCH4_INTRACELLULAR_DOMAIN_REGULATES_TRANSCRIPTION	REACTOME_NOTCH4_INTRACELLULAR_DOMAIN_REGULATES_TRANSCRIPTION	19	20	0.95	2	107	14967	0.00799797	0.0640565
C5	GOBP	02559	GOBP_LYMPHOID_PROGENITOR_CELL_DIFFERENTIATION	GOBP_LYMPHOID_PROGENITOR_CELL_DIFFERENTIATION	19	24	0.792	2	107	14967	0.00799797	0.0987954
C5	GOMF	10618	GOMF_TRANSCRIPTION_COREPRESSOR_ACTIVITY	GOMF_TRANSCRIPTION_COREPRESSOR_ACTIVITY	174	194	0.897	5	107	14967	0.00821875	0.100876
C2	PID	11637	PID_LYSOPHOSPHOLIPID_PATHWAY	PID_LYSOPHOSPHOLIPID_PATHWAY	58	65	0.892	3	107	14967	0.00824325	0.0654261
C5	GOBP	04674	GOBP_POSITIVE_REGULATION_OF_IMMUNE_SYSTEM_PROCESS	GOBP_POSITIVE_REGULATION_OF_IMMUNE_SYSTEM_PROCESS	765	1081	0.708	12	107	14967	0.00841802	0.102668
C2	PID	11600	PID_HIF1_TFPATHWAY	PID_HIF1_TFPATHWAY	59	66	0.894	3	107	14967	0.00864035	0.0673642
C2	REACTOME	13772	REACTOME_TRNA_PROCESSING_IN_THE_NUCLEUS	REACTOME_TRNA_PROCESSING_IN_THE_NUCLEUS	59	59	1	3	107	14967	0.00864035	0.0673642
C5	GOBP	03022	GOBP_MUSCLE_STRUCTURE_DEVELOPMENT	GOBP_MUSCLE_STRUCTURE_DEVELOPMENT	582	699	0.833	10	107	14967	0.00875391	0.105217
C5	GOMF	10319	GOMF_PROTEIN_FOLDING_CHAPERONE_BINDING	GOMF_PROTEIN_FOLDING_CHAPERONE_BINDING	113	133	0.85	4	107	14967	0.00876177	0.105217
C2	BIOCARTA	00195	BIOCARTA_NTHI_PATHWAY	BIOCARTA_NTHI_PATHWAY	20	23	0.87	2	107	14967	0.00884545	0.0677638
C2	WP	14769	WP_WNT_BETA_CATENIN_SIGNALING_PATHWAY_IN_LEUKEMIA	WP_WNT_BETA_CATENIN_SIGNALING_PATHWAY_IN_LEUKEMIA	20	26	0.769	2	107	14967	0.00884545	0.0677638
C5	GOBP	04779	GOBP_POSITIVE_REGULATION_OF_MESENCHYMAL_CELL_PROLIFERATION	GOBP_POSITIVE_REGULATION_OF_MESENCHYMAL_CELL_PROLIFERATION	20	25	0.8	2	107	14967	0.00884545	0.105217
C5	GOBP	07361	GOBP_SMOOTH_MUSCLE_TISSUE_DEVELOPMENT	GOBP_SMOOTH_MUSCLE_TISSUE_DEVELOPMENT	20	27	0.741	2	107	14967	0.00884545	0.105217
CELLMARKER	CELLMARKER	16072	CELLMARKER_Eosinophil Stomach Human	Eosinophil Stomach	20	28	0.714	2	107	14967	0.00884545	0.0673615
C2	PID	11548	PID_BETA_CATENIN_NUC_PATHWAY	PID_BETA_CATENIN_NUC_PATHWAY	60	80	0.75	3	107	14967	0.00904852	0.0681346
C2	REACTOME	13587	REACTOME_SUMOYLATION_OF_CHROMATIN_ORGANIZATION_PROTEINS	REACTOME_SUMOYLATION_OF_CHROMATIN_ORGANIZATION_PROTEINS	60	71	0.845	3	107	14967	0.00904852	0.0681346
C5	GOBP	03000	GOBP_MULTICELLULAR_ORGANISM_GROWTH	GOBP_MULTICELLULAR_ORGANISM_GROWTH	115	147	0.782	4	107	14967	0.00930646	0.109351
C5	GOBP	04553	GOBP_POSITIVE_REGULATION_OF_ENDOCYTOSIS	GOBP_POSITIVE_REGULATION_OF_ENDOCYTOSIS	115	156	0.737	4	107	14967	0.00930646	0.109351
C5	GOBP	05756	GOBP_REGULATION_OF_CELLULAR_RESPONSE_TO_GROWTH_FACTOR_STIMULUS	GOBP_REGULATION_OF_CELLULAR_RESPONSE_TO_GROWTH...(05756)	253	358	0.707	6	107	14967	0.0096124	0.112261
C2	REACTOME	13050	REACTOME_NOTCH3_INTRACELLULAR_DOMAIN_REGULATES_TRANSCRIPTION	REACTOME_NOTCH3_INTRACELLULAR_DOMAIN_REGULATES_TRANSCRIPTION	21	25	0.84	2	107	14967	0.00973126	0.0726546
C5	GOBP	02234	GOBP_INCLUSION_BODY_ASSEMBLY	GOBP_INCLUSION_BODY_ASSEMBLY	21	24	0.875	2	107	14967	0.00973126	0.112965
C2	PID	11702	PID_TELOMERASE_PATHWAY	PID_TELOMERASE_PATHWAY	62	67	0.925	3	107	14967	0.0098983	0.0732807
C5	GOBP	07325	GOBP_SKELETAL_MUSCLE_CELL_DIFFERENTIATION	GOBP_SKELETAL_MUSCLE_CELL_DIFFERENTIATION	62	73	0.849	3	107	14967	0.0098983	0.114216
C5	GOBP	02348	GOBP_INTRACELLULAR_PROTEIN_TRANSPORT	GOBP_INTRACELLULAR_PROTEIN_TRANSPORT	784	877	0.894	12	107	14967	0.0101174	0.115731
C5	GOBP	00750	GOBP_CANONICAL_NF_KAPPAB_SIGNAL_TRANSDUCTION	GOBP_CANONICAL_NF_KAPPAB_SIGNAL_TRANSDUCTION	256	300	0.853	6	107	14967	0.0101497	0.115731
C2	REACTOME	12850	REACTOME_KEAP1_NFE2L2_PATHWAY	REACTOME_KEAP1_NFE2L2_PATHWAY	118	125	0.944	4	107	14967	0.0101642	0.0746219
C5	GOBP	02596	GOBP_MACROMOLECULE_CATABOLIC_PROCESS	GOBP_MACROMOLECULE_CATABOLIC_PROCESS	1190	1419	0.839	16	107	14967	0.0102685	0.116397
C2	WP	14622	WP_RAC1_PAK1_P38_MMP2_PATHWAY	WP_RAC1_PAK1_P38_MMP2_PATHWAY	63	68	0.926	3	107	14967	0.01034	0.0752857
C5	GOBP	03599	GOBP_NEGATIVE_REGULATION_OF_PROGRAMMED_CELL_DEATH	GOBP_NEGATIVE_REGULATION_OF_PROGRAMMED_CELL_DEATH	692	938	0.738	11	107	14967	0.0105189	0.118538
C2	PID	11614	PID_IL2_STAT5_PATHWAY	PID_IL2_STAT5_PATHWAY	22	30	0.733	2	107	14967	0.0106548	0.0763164
C2	WP	14315	WP_HIPPO_YAP_SIGNALING	WP_HIPPO_YAP_SIGNALING	22	22	1	2	107	14967	0.0106548	0.0763164
C5	GOMF	09630	GOMF_HISTONE_ACETYLTRANSFERASE_BINDING	GOMF_HISTONE_ACETYLTRANSFERASE_BINDING	22	24	0.917	2	107	14967	0.0106548	0.118681
C5	GOMF	10028	GOMF_NUCLEAR_LOCALIZATION_SEQUENCE_BINDING	GOMF_NUCLEAR_LOCALIZATION_SEQUENCE_BINDING	22	25	0.88	2	107	14967	0.0106548	0.118681
C5	GOBP	01068	GOBP_CELL_MORPHOGENESIS_INVOLVED_IN_NEURON_DIFFERENTIATION	GOBP_CELL_MORPHOGENESIS_INVOLVED_IN_NEURON...(01068)	422	575	0.734	8	107	14967	0.0107557	0.118847
C5	GOBP	06671	GOBP_REGULATION_OF_STEM_CELL_POPULATION_MAINTENANCE	GOBP_REGULATION_OF_STEM_CELL_POPULATION_MAINTENANCE	64	74	0.865	3	107	14967	0.0107931	0.118847
C2	REACTOME	12693	REACTOME_GLYCOLYSIS	REACTOME_GLYCOLYSIS	65	74	0.878	3	107	14967	0.0112575	0.0793425
C2	WP	14116	WP_CHROMOSOMAL_AND_MICROSATELLITE_INSTABILITY_IN_COLORECTAL_CANCER	WP_CHROMOSOMAL_AND_MICROSATELLITE_INSTABILITY_IN...(14116)	65	73	0.89	3	107	14967	0.0112575	0.0793425
C5	GOMF	10395	GOMF_RECEPTOR_TYROSINE_KINASE_BINDING	GOMF_RECEPTOR_TYROSINE_KINASE_BINDING	65	81	0.802	3	107	14967	0.0112575	0.123256
C5	GOMF	10030	GOMF_NUCLEAR_RECEPTOR_BINDING	GOMF_NUCLEAR_RECEPTOR_BINDING	122	137	0.891	4	107	14967	0.0113853	0.123645
C2	BIOCARTA	00118	BIOCARTA_GLEEVEC_PATHWAY	BIOCARTA_GLEEVEC_PATHWAY	23	23	1	2	107	14967	0.0116156	0.0799367
C2	BIOCARTA	00262	BIOCARTA_STRESS_PATHWAY	BIOCARTA_STRESS_PATHWAY	23	24	0.958	2	107	14967	0.0116156	0.0799367
C2	BIOCARTA	00280	BIOCARTA_TOLL_PATHWAY	BIOCARTA_TOLL_PATHWAY	23	25	0.92	2	107	14967	0.0116156	0.0799367
C5	GOMF	10452	GOMF_R_SMAD_BINDING	GOMF_R_SMAD_BINDING	23	25	0.92	2	107	14967	0.0116156	0.123645
C5	GOMF	10566	GOMF_SUMO_TRANSFERASE_ACTIVITY	GOMF_SUMO_TRANSFERASE_ACTIVITY	23	26	0.885	2	107	14967	0.0116156	0.123645
C2	PID	11663	PID_PDGFRB_PATHWAY	PID_PDGFRB_PATHWAY	123	129	0.953	4	107	14967	0.0117047	0.0799367
C5	GOBP	04001	GOBP_NUCLEUS_ORGANIZATION	GOBP_NUCLEUS_ORGANIZATION	123	147	0.837	4	107	14967	0.0117047	0.123645
C5	GOBP	05764	GOBP_REGULATION_OF_CELLULAR_RESPONSE_TO_TRANSFORMING_GROWTH_FACTOR_BETA_STIMULUS	GOBP_REGULATION_OF_CELLULAR_RESPONSE_TO...(05764)	123	164	0.75	4	107	14967	0.0117047	0.123645
C5	GOBP	02249	GOBP_INNATE_IMMUNE_RESPONSE_ACTIVATING_CELL_SURFACE_RECEPTOR_SIGNALING_PATHWAY	GOBP_INNATE_IMMUNE_RESPONSE_ACTIVATING_CELL...(02249)	66	93	0.71	3	107	14967	0.0117332	0.123645
C5	GOBP	00540	GOBP_APOPTOTIC_SIGNALING_PATHWAY	GOBP_APOPTOTIC_SIGNALING_PATHWAY	517	622	0.831	9	107	14967	0.0117421	0.123645
C2	WP	14108	WP_CHEMOKINE_SIGNALING_PATHWAY	WP_CHEMOKINE_SIGNALING_PATHWAY	124	165	0.752	4	107	14967	0.0120298	0.081525
C5	GOCC	08716	GOCC_PROTEIN_KINASE_COMPLEX	GOCC_PROTEIN_KINASE_COMPLEX	124	148	0.838	4	107	14967	0.0120298	0.125986
C2	PID	11712	PID_VEGFR1_2_PATHWAY	PID_VEGFR1_2_PATHWAY	67	69	0.971	3	107	14967	0.0122205	0.0821849
C5	GOCC	08897	GOCC_TRANSCRIPTION_REPRESSOR_COMPLEX	GOCC_TRANSCRIPTION_REPRESSOR_COMPLEX	67	77	0.87	3	107	14967	0.0122205	0.127291
C2	BIOCARTA	00139	BIOCARTA_IL1R_PATHWAY	BIOCARTA_IL1R_PATHWAY	24	31	0.774	2	107	14967	0.012613	0.0828615
C2	WP	14105	WP_CELL_MIGRATION_AND_INVASION_THROUGH_P75NTR	WP_CELL_MIGRATION_AND_INVASION_THROUGH_P75NTR	24	30	0.8	2	107	14967	0.012613	0.0828615
C2	WP	14292	WP_GROWTH_FACTORS_AND_HORMONES_IN_BETA_CELL_PROLIFERATION	WP_GROWTH_FACTORS_AND_HORMONES_IN_BETA_CELL_PROLIFERATION	24	26	0.923	2	107	14967	0.012613	0.0828615
C5	GOMF	10023	GOMF_NUCLEAR_ANDROGEN_RECEPTOR_BINDING	GOMF_NUCLEAR_ANDROGEN_RECEPTOR_BINDING	24	26	0.923	2	107	14967	0.012613	0.130673
C2	WP	14080	WP_BRAIN_DERIVED_NEUROTROPHIC_FACTOR_BDNF_SIGNALING_PATHWAY	WP_BRAIN_DERIVED_NEUROTROPHIC_FACTOR_BDNF...(14080)	126	137	0.92	4	107	14967	0.0126973	0.0828615
C5	GOBP	02831	GOBP_MIDBRAIN_DEVELOPMENT	GOBP_MIDBRAIN_DEVELOPMENT	68	91	0.747	3	107	14967	0.0127192	0.131069
C5	GOBP	06539	GOBP_REGULATION_OF_PROTEIN_LOCALIZATION_TO_NUCLEUS	GOBP_REGULATION_OF_PROTEIN_LOCALIZATION_TO_NUCLEUS	127	143	0.888	4	107	14967	0.0130397	0.133657
C5	GOBP	04933	GOBP_POSITIVE_REGULATION_OF_PROGRAMMED_CELL_DEATH	GOBP_POSITIVE_REGULATION_OF_PROGRAMMED_CELL_DEATH	438	563	0.778	8	107	14967	0.013232	0.134628
C5	GOBP	00706	GOBP_B_CELL_ACTIVATION	GOBP_B_CELL_ACTIVATION	196	278	0.705	5	107	14967	0.0132742	0.134628
C5	GOBP	04673	GOBP_POSITIVE_REGULATION_OF_IMMUNE_RESPONSE	GOBP_POSITIVE_REGULATION_OF_IMMUNE_RESPONSE	529	751	0.704	9	107	14967	0.0134782	0.135197
C5	GOBP	01032	GOBP_CELL_CYCLE	GOBP_CELL_CYCLE	1444	1841	0.784	18	107	14967	0.0136195	0.135197
C2	REACTOME	12256	REACTOME_ATTENUATION_PHASE	REACTOME_ATTENUATION_PHASE	25	28	0.893	2	107	14967	0.0136464	0.0884004
C5	GOBP	04010	GOBP_N_TERMINAL_PROTEIN_AMINO_ACID_MODIFICATION	GOBP_N_TERMINAL_PROTEIN_AMINO_ACID_MODIFICATION	25	28	0.893	2	107	14967	0.0136464	0.135197
C5	GOMF	09767	GOMF_K63_LINKED_POLYUBIQUITIN_MODIFICATION_DEPENDENT_PROTEIN_BINDING	GOMF_K63_LINKED_POLYUBIQUITIN_MODIFICATION...(09767)	25	26	0.962	2	107	14967	0.0136464	0.135197
C5	GOBP	02458	GOBP_LEUKOCYTE_DIFFERENTIATION	GOBP_LEUKOCYTE_DIFFERENTIATION	441	620	0.711	8	107	14967	0.0137394	0.135197
C2	REACTOME	13559	REACTOME_SLC_TRANSPORTER_DISORDERS	REACTOME_SLC_TRANSPORTER_DISORDERS	70	99	0.707	3	107	14967	0.0137512	0.0884293
C5	GOBP	04756	GOBP_POSITIVE_REGULATION_OF_MACROAUTOPHAGY	GOBP_POSITIVE_REGULATION_OF_MACROAUTOPHAGY	70	75	0.933	3	107	14967	0.0137512	0.135197
C5	GOBP	05387	GOBP_PROTEIN_MATURATION	GOBP_PROTEIN_MATURATION	442	550	0.804	8	107	14967	0.0139116	0.13608
C2	REACTOME	13508	REACTOME_SIGNALING_BY_INTERLEUKINS	REACTOME_SIGNALING_BY_INTERLEUKINS	357	474	0.753	7	107	14967	0.0141227	0.0901599
C5	GOMF	09159	GOMF_BETA_CATENIN_BINDING	GOMF_BETA_CATENIN_BINDING	71	86	0.826	3	107	14967	0.0142846	0.138324
C5	GOMF	10493	GOMF_SMAD_BINDING	GOMF_SMAD_BINDING	71	79	0.899	3	107	14967	0.0142846	0.138324
C2	WP	14662	WP_SIGNAL_TRANSDUCTION_THROUGH_IL1R	WP_SIGNAL_TRANSDUCTION_THROUGH_IL1R	26	33	0.788	2	107	14967	0.0147153	0.0932674
C2	REACTOME	12847	REACTOME_ISG15_ANTIVIRAL_MECHANISM	REACTOME_ISG15_ANTIVIRAL_MECHANISM	72	75	0.96	3	107	14967	0.0148296	0.0933207
C2	REACTOME	12335	REACTOME_CELL_CYCLE_MITOTIC	REACTOME_CELL_CYCLE_MITOTIC	448	560	0.8	8	107	14967	0.0149786	0.0935898
CELLMARKER	CELLMARKER	16188	CELLMARKER_Gonadal Endothelial Cell Fetal Gonad Human	Gonadal Endothelial Cell Fetal Gonad	448	466	0.961	8	107	14967	0.0149786	0.10592
C5	GOBP	07105	GOBP_RESPONSE_TO_UV	GOBP_RESPONSE_TO_UV	133	153	0.869	4	107	14967	0.0152184	0.14663
C2	WP	14717	WP_TOLL_LIKE_RECEPTOR_SIGNALING_PATHWAY	WP_TOLL_LIKE_RECEPTOR_SIGNALING_PATHWAY	73	103	0.709	3	107	14967	0.0153863	0.0954601
C5	GOBP	03829	GOBP_NEURAL_TUBE_DEVELOPMENT	GOBP_NEURAL_TUBE_DEVELOPMENT	134	162	0.827	4	107	14967	0.0156025	0.149429
C2	REACTOME	13179	REACTOME_POSTMITOTIC_NUCLEAR_PORE_COMPLEX_NPC_REFORMATION	REACTOME_POSTMITOTIC_NUCLEAR_PORE_COMPLEX_NPC_REFORMATION	27	27	1	2	107	14967	0.0158192	0.0974592
C5	GOBP	06241	GOBP_REGULATION_OF_MESENCHYMAL_CELL_PROLIFERATION	GOBP_REGULATION_OF_MESENCHYMAL_CELL_PROLIFERATION	27	32	0.844	2	107	14967	0.0158192	0.149429
C5	GOMF	10013	GOMF_NF_KAPPAB_BINDING	GOMF_NF_KAPPAB_BINDING	27	29	0.931	2	107	14967	0.0158192	0.149429
C5	GOMF	10206	GOMF_PHOSPHATIDYLINOSITOL_4_PHOSPHATE_BINDING	GOMF_PHOSPHATIDYLINOSITOL_4_PHOSPHATE_BINDING	27	29	0.931	2	107	14967	0.0158192	0.149429
C2	REACTOME	13588	REACTOME_SUMOYLATION_OF_DNA_DAMAGE_RESPONSE_AND_REPAIR_PROTEINS	REACTOME_SUMOYLATION_OF_DNA_DAMAGE_RESPONSE_AND...(13588)	74	77	0.961	3	107	14967	0.0159547	0.0976116
C2	REACTOME	12221	REACTOME_ANTIVIRAL_MECHANISM_BY_IFN_STIMULATED_GENES	REACTOME_ANTIVIRAL_MECHANISM_BY_IFN_STIMULATED_GENES	136	152	0.895	4	107	14967	0.0163889	0.0995765
C2	PID	11639	PID_MET_PATHWAY	PID_MET_PATHWAY	75	79	0.949	3	107	14967	0.0165348	0.0995965
C5	GOBP	02364	GOBP_INTRINSIC_APOPTOTIC_SIGNALING_PATHWAY_BY_P53_CLASS_MEDIATOR	GOBP_INTRINSIC_APOPTOTIC_SIGNALING_PATHWAY_BY_P53...(02364)	75	84	0.893	3	107	14967	0.0165348	0.154136
C5	GOBP	02349	GOBP_INTRACELLULAR_RECEPTOR_SIGNALING_PATHWAY	GOBP_INTRACELLULAR_RECEPTOR_SIGNALING_PATHWAY	286	357	0.801	6	107	14967	0.0167512	0.154136
C5	GOBP	04045	GOBP_ORGANELLE_DISASSEMBLY	GOBP_ORGANELLE_DISASSEMBLY	137	146	0.938	4	107	14967	0.0167912	0.154136
C2	REACTOME	13439	REACTOME_SARS_COV_INFECTIONS	REACTOME_SARS_COV_INFECTIONS	370	471	0.786	7	107	14967	0.0168707	0.0995965
C5	GOBP	01566	GOBP_EMBRYONIC_MORPHOGENESIS	GOBP_EMBRYONIC_MORPHOGENESIS	458	616	0.744	8	107	14967	0.0168879	0.154136
C2	KEGG_MEDICUS	11059	KEGG_MEDICUS_REFERENCE_ITGA_B_TALIN_VINCULIN_SIGNALING_PATHWAY	KEGG_MEDICUS_REFERENCE_ITGA_B_TALIN_VINCULIN...(11059)	28	30	0.933	2	107	14967	0.0169574	0.0995965
C2	PID	11606	PID_IGF1_PATHWAY	PID_IGF1_PATHWAY	28	29	0.966	2	107	14967	0.0169574	0.0995965
C2	REACTOME	13053	REACTOME_NOTCH_HLH_TRANSCRIPTION_PATHWAY	REACTOME_NOTCH_HLH_TRANSCRIPTION_PATHWAY	28	28	1	2	107	14967	0.0169574	0.0995965
C5	GOBP	01717	GOBP_ESTABLISHMENT_OF_EPITHELIAL_CELL_POLARITY	GOBP_ESTABLISHMENT_OF_EPITHELIAL_CELL_POLARITY	28	36	0.778	2	107	14967	0.0169574	0.154136
C5	GOBP	02822	GOBP_MICROTUBULE_ORGANIZING_CENTER_LOCALIZATION	GOBP_MICROTUBULE_ORGANIZING_CENTER_LOCALIZATION	28	32	0.875	2	107	14967	0.0169574	0.154136
C5	GOBP	03273	GOBP_NEGATIVE_REGULATION_OF_DNA_BINDING	GOBP_NEGATIVE_REGULATION_OF_DNA_BINDING	28	35	0.8	2	107	14967	0.0169574	0.154136
C5	GOBP	05925	GOBP_REGULATION_OF_ENDOPLASMIC_RETICULUM_UNFOLDED_PROTEIN_RESPONSE	GOBP_REGULATION_OF_ENDOPLASMIC_RETICULUM_UNFOLDED...(05925)	28	30	0.933	2	107	14967	0.0169574	0.154136
C2	WP	14138	WP_CORTICOTROPIN_RELEASING_HORMONE_SIGNALING_PATHWAY	WP_CORTICOTROPIN_RELEASING_HORMONE_SIGNALING_PATHWAY	76	93	0.817	3	107	14967	0.0171266	0.0999238
C5	GOBP	01421	GOBP_DEVELOPMENT_OF_PRIMARY_FEMALE_SEXUAL_CHARACTERISTICS	GOBP_DEVELOPMENT_OF_PRIMARY_FEMALE_SEXUAL...(01421)	76	105	0.724	3	107	14967	0.0171266	0.154943
C5	GOBP	04047	GOBP_ORGANELLE_FUSION	GOBP_ORGANELLE_FUSION	139	160	0.869	4	107	14967	0.0176144	0.158612
C5	GOMF	10234	GOMF_PHOSPHOLIPID_BINDING	GOMF_PHOSPHOLIPID_BINDING	375	486	0.772	7	107	14967	0.0180223	0.16153
C2	PID	11609	PID_IL1_PATHWAY	PID_IL1_PATHWAY	29	34	0.853	2	107	14967	0.0181295	0.103715
C2	REACTOME	12958	REACTOME_MITOPHAGY	REACTOME_MITOPHAGY	29	29	1	2	107	14967	0.0181295	0.103715
C2	WP	14768	WP_WHITE_FAT_CELL_DIFFERENTIATION	WP_WHITE_FAT_CELL_DIFFERENTIATION	29	32	0.906	2	107	14967	0.0181295	0.103715
C5	GOMF	10313	GOMF_PROTEIN_DEMETHYLASE_ACTIVITY	GOMF_PROTEIN_DEMETHYLASE_ACTIVITY	29	31	0.935	2	107	14967	0.0181295	0.161739
C2	REACTOME	12333	REACTOME_CELL_CYCLE	REACTOME_CELL_CYCLE	557	692	0.805	9	107	14967	0.0182662	0.103823
C5	GOBP	05916	GOBP_REGULATION_OF_EMBRYONIC_DEVELOPMENT	GOBP_REGULATION_OF_EMBRYONIC_DEVELOPMENT	78	93	0.839	3	107	14967	0.0183454	0.162509
C5	GOBP	00340	GOBP_ACTIVATION_OF_INNATE_IMMUNE_RESPONSE	GOBP_ACTIVATION_OF_INNATE_IMMUNE_RESPONSE	213	280	0.761	5	107	14967	0.0183846	0.162509
C5	GOBP	04418	GOBP_POSITIVE_REGULATION_OF_CELLULAR_CATABOLIC_PROCESS	GOBP_POSITIVE_REGULATION_OF_CELLULAR_CATABOLIC_PROCESS	293	398	0.736	6	107	14967	0.0186384	0.164001
C5	GOBP	06388	GOBP_REGULATION_OF_NOTCH_SIGNALING_PATHWAY	GOBP_REGULATION_OF_NOTCH_SIGNALING_PATHWAY	79	98	0.806	3	107	14967	0.0189725	0.166182
C5	GOBP	06558	GOBP_REGULATION_OF_PROTEOLYSIS_INVOLVED_IN_PROTEIN_CATABOLIC_PROCESS	GOBP_REGULATION_OF_PROTEOLYSIS_INVOLVED_IN_PROTEIN...(06558)	215	236	0.911	5	107	14967	0.0190602	0.166195
C2	KEGG_MEDICUS	11113	KEGG_MEDICUS_REFERENCE_NUCLEAR_EXPORT_OF_MRNA	KEGG_MEDICUS_REFERENCE_NUCLEAR_EXPORT_OF_MRNA	30	30	1	2	107	14967	0.019335	0.106463
C2	REACTOME	13125	REACTOME_PERK_REGULATES_GENE_EXPRESSION	REACTOME_PERK_REGULATES_GENE_EXPRESSION	30	32	0.938	2	107	14967	0.019335	0.106463
C2	REACTOME	13524	REACTOME_SIGNALING_BY_NOTCH2	REACTOME_SIGNALING_BY_NOTCH2	30	33	0.909	2	107	14967	0.019335	0.106463
C2	WP	14321	WP_HOST_PATHOGEN_INTERACTION_OF_HUMAN_CORONAVIRUSES_INTERFERON_INDUCTION	WP_HOST_PATHOGEN_INTERACTION_OF_HUMAN...(14321)	30	33	0.909	2	107	14967	0.019335	0.106463
C2	WP	14456	WP_MIRNA_REGULATION_OF_PROSTATE_CANCER_SIGNALING_PATHWAYS	WP_MIRNA_REGULATION_OF_PROSTATE_CANCER_SIGNALING_PATHWAYS	30	31	0.968	2	107	14967	0.019335	0.106463
C5	GOBP	02617	GOBP_MAINTENANCE_OF_BLOOD_BRAIN_BARRIER	GOBP_MAINTENANCE_OF_BLOOD_BRAIN_BARRIER	30	38	0.789	2	107	14967	0.019335	0.166647
C5	GOCC	08662	GOCC_PODOSOME	GOCC_PODOSOME	30	31	0.968	2	107	14967	0.019335	0.166647
C5	GOBP	00484	GOBP_ANIMAL_ORGAN_MORPHOGENESIS	GOBP_ANIMAL_ORGAN_MORPHOGENESIS	757	1042	0.726	11	107	14967	0.0193715	0.166647
C5	GOMF	09185	GOMF_CADHERIN_BINDING	GOMF_CADHERIN_BINDING	296	335	0.884	6	107	14967	0.0194902	0.166922
C5	GOBP	02181	GOBP_HORMONE_MEDIATED_SIGNALING_PATHWAY	GOBP_HORMONE_MEDIATED_SIGNALING_PATHWAY	144	193	0.746	4	107	14967	0.0197814	0.167924
C5	GOBP	03931	GOBP_NOTCH_SIGNALING_PATHWAY	GOBP_NOTCH_SIGNALING_PATHWAY	144	181	0.796	4	107	14967	0.0197814	0.167924
C5	GOMF	10700	GOMF_UBIQUITIN_LIKE_PROTEIN_LIGASE_BINDING	GOMF_UBIQUITIN_LIKE_PROTEIN_LIGASE_BINDING	298	327	0.911	6	107	14967	0.0200726	0.169421
C2	BIOCARTA	00166	BIOCARTA_MAPK_PATHWAY	BIOCARTA_MAPK_PATHWAY	81	81	1	3	107	14967	0.0202622	0.109515
C2	REACTOME	13731	REACTOME_TRANSCRIPTIONAL_REGULATION_OF_WHITE_ADIPOCYTE_DIFFERENTIATION	REACTOME_TRANSCRIPTIONAL_REGULATION_OF_WHITE...(13731)	81	84	0.964	3	107	14967	0.0202622	0.109515
C2	REACTOME	13752	REACTOME_TRANSPORT_OF_MATURE_TRANSCRIPT_TO_CYTOPLASM	REACTOME_TRANSPORT_OF_MATURE_TRANSCRIPT_TO_CYTOPLASM	81	84	0.964	3	107	14967	0.0202622	0.109515
C5	GOBP	03742	GOBP_NEGATIVE_REGULATION_OF_TRANSFORMING_GROWTH_FACTOR_BETA_RECEPTOR_SIGNALING_PATHWAY	GOBP_NEGATIVE_REGULATION_OF_TRANSFORMING_GROWTH...(03742)	81	111	0.73	3	107	14967	0.0202622	0.169421
C5	GOBP	02548	GOBP_LYMPHOCYTE_ACTIVATION	GOBP_LYMPHOCYTE_ACTIVATION	568	796	0.714	9	107	14967	0.0204522	0.169421
C5	GOBP	02536	GOBP_LUNG_EPITHELIUM_DEVELOPMENT	GOBP_LUNG_EPITHELIUM_DEVELOPMENT	31	44	0.705	2	107	14967	0.0205732	0.169421
C5	GOBP	03547	GOBP_NEGATIVE_REGULATION_OF_NOTCH_SIGNALING_PATHWAY	GOBP_NEGATIVE_REGULATION_OF_NOTCH_SIGNALING_PATHWAY	31	39	0.795	2	107	14967	0.0205732	0.169421
C5	GOBP	06128	GOBP_REGULATION_OF_INTRINSIC_APOPTOTIC_SIGNALING_PATHWAY_BY_P53_CLASS_MEDIATOR	GOBP_REGULATION_OF_INTRINSIC_APOPTOTIC_SIGNALING...(06128)	31	35	0.886	2	107	14967	0.0205732	0.169421
C5	GOCC	07955	GOCC_AGGRESOME	GOCC_AGGRESOME	31	35	0.886	2	107	14967	0.0205732	0.169421
C2	REACTOME	12459	REACTOME_DEGRADATION_OF_BETA_CATENIN_BY_THE_DESTRUCTION_COMPLEX	REACTOME_DEGRADATION_OF_BETA_CATENIN_BY_THE...(12459)	82	85	0.965	3	107	14967	0.0209247	0.111725
C2	REACTOME	12681	REACTOME_GLUCOSE_METABOLISM	REACTOME_GLUCOSE_METABOLISM	82	94	0.872	3	107	14967	0.0209247	0.111725
C5	GOBP	00994	GOBP_CELLULAR_RESPONSE_TO_UNFOLDED_PROTEIN	GOBP_CELLULAR_RESPONSE_TO_UNFOLDED_PROTEIN	82	89	0.921	3	107	14967	0.0209247	0.170134
C5	GOBP	00995	GOBP_CELLULAR_RESPONSE_TO_UV	GOBP_CELLULAR_RESPONSE_TO_UV	82	91	0.901	3	107	14967	0.0209247	0.170134
C5	GOBP	04966	GOBP_POSITIVE_REGULATION_OF_PROTEIN_LOCALIZATION_TO_NUCLEUS	GOBP_POSITIVE_REGULATION_OF_PROTEIN_LOCALIZATION_TO_NUCLEUS	82	93	0.882	3	107	14967	0.0209247	0.170134
C5	GOBP	00976	GOBP_CELLULAR_RESPONSE_TO_RADIATION	GOBP_CELLULAR_RESPONSE_TO_RADIATION	147	182	0.808	4	107	14967	0.0211573	0.170586
C5	GOBP	07097	GOBP_RESPONSE_TO_TOPOLOGICALLY_INCORRECT_PROTEIN	GOBP_RESPONSE_TO_TOPOLOGICALLY_INCORRECT_PROTEIN	147	158	0.93	4	107	14967	0.0211573	0.170586
C5	GOBP	05272	GOBP_PROTEIN_CATABOLIC_PROCESS	GOBP_PROTEIN_CATABOLIC_PROCESS	870	982	0.886	12	107	14967	0.0213771	0.17164
C2	REACTOME	12888	REACTOME_MAPK6_MAPK4_SIGNALING	REACTOME_MAPK6_MAPK4_SIGNALING	83	93	0.892	3	107	14967	0.021599	0.11455
C2	REACTOME	13384	REACTOME_RNA_POLYMERASE_II_TRANSCRIPTION	REACTOME_RNA_POLYMERASE_II_TRANSCRIPTION	1189	1391	0.855	15	107	14967	0.0218066	0.11455
C2	PID	11594	PID_HDAC_CLASSII_PATHWAY	PID_HDAC_CLASSII_PATHWAY	32	34	0.941	2	107	14967	0.0218437	0.11455
C5	GOBP	05006	GOBP_POSITIVE_REGULATION_OF_RESPONSE_TO_ENDOPLASMIC_RETICULUM_STRESS	GOBP_POSITIVE_REGULATION_OF_RESPONSE_TO...(05006)	32	36	0.889	2	107	14967	0.0218437	0.173222
C5	GOBP	06518	GOBP_REGULATION_OF_PROTEIN_EXPORT_FROM_NUCLEUS	GOBP_REGULATION_OF_PROTEIN_EXPORT_FROM_NUCLEUS	32	34	0.941	2	107	14967	0.0218437	0.173222
C5	GOMF	10309	GOMF_PROTEIN_CARRIER_CHAPERONE	GOMF_PROTEIN_CARRIER_CHAPERONE	32	34	0.941	2	107	14967	0.0218437	0.173222
C5	GOMF	10699	GOMF_UBIQUITIN_LIKE_PROTEIN_LIGASE_ACTIVITY	GOMF_UBIQUITIN_LIKE_PROTEIN_LIGASE_ACTIVITY	305	368	0.829	6	107	14967	0.0222044	0.17536
C2	WP	14715	WP_TNF_ALPHA_SIGNALING_PATHWAY	WP_TNF_ALPHA_SIGNALING_PATHWAY	84	89	0.944	3	107	14967	0.0222852	0.116173
C5	GOBP	05673	GOBP_REGULATION_OF_BINDING	GOBP_REGULATION_OF_BINDING	224	262	0.855	5	107	14967	0.022303	0.17542
C5	GOBP	05920	GOBP_REGULATION_OF_ENDOCYTOSIS	GOBP_REGULATION_OF_ENDOCYTOSIS	225	294	0.765	5	107	14967	0.0226841	0.177692
C2	WP	14083	WP_B_CELL_RECEPTOR_SIGNALING_PATHWAY	WP_B_CELL_RECEPTOR_SIGNALING_PATHWAY	85	92	0.924	3	107	14967	0.0229831	0.118556
C2	BIOCARTA	00150	BIOCARTA_INTEGRIN_PATHWAY	BIOCARTA_INTEGRIN_PATHWAY	33	34	0.971	2	107	14967	0.023146	0.118556
C2	WP	14529	WP_NUCLEAR_RECEPTORS	WP_NUCLEAR_RECEPTORS	33	38	0.868	2	107	14967	0.023146	0.118556
CELLMARKER	CELLMARKER	16730	CELLMARKER_Sertoli Cell Fetal Gonad Human	Sertoli Cell Fetal Gonad	395	449	0.88	7	107	14967	0.023186	0.138091
C5	GOBP	06098	GOBP_REGULATION_OF_IMMUNE_SYSTEM_PROCESS	GOBP_REGULATION_OF_IMMUNE_SYSTEM_PROCESS	1091	1553	0.703	14	107	14967	0.0232613	0.181476
C2	REACTOME	12964	REACTOME_MITOTIC_SPINDLE_CHECKPOINT	REACTOME_MITOTIC_SPINDLE_CHECKPOINT	86	111	0.775	3	107	14967	0.0236929	0.120656
C5	GOBP	03595	GOBP_NEGATIVE_REGULATION_OF_POST_TRANSLATIONAL_PROTEIN_MODIFICATION	GOBP_NEGATIVE_REGULATION_OF_POST_TRANSLATIONAL...(03595)	86	97	0.887	3	107	14967	0.0236929	0.183359
C5	GOBP	05715	GOBP_REGULATION_OF_CARBOHYDRATE_BIOSYNTHETIC_PROCESS	GOBP_REGULATION_OF_CARBOHYDRATE_BIOSYNTHETIC_PROCESS	86	105	0.819	3	107	14967	0.0236929	0.183359
C5	GOBP	01008	GOBP_CELL_ACTIVATION	GOBP_CELL_ACTIVATION	782	1109	0.705	11	107	14967	0.0239537	0.183549
C5	GOBP	05447	GOBP_PROTEOLYSIS_INVOLVED_IN_PROTEIN_CATABOLIC_PROCESS	GOBP_PROTEOLYSIS_INVOLVED_IN_PROTEIN_CATABOLIC_PROCESS	682	751	0.908	10	107	14967	0.0240135	0.183549
C5	GOBP	06953	GOBP_RESPONSE_TO_EXTRACELLULAR_STIMULUS	GOBP_RESPONSE_TO_EXTRACELLULAR_STIMULUS	398	524	0.76	7	107	14967	0.0240405	0.183549
C5	GOCC	08751	GOCC_RIBONUCLEOPROTEIN_GRANULE	GOCC_RIBONUCLEOPROTEIN_GRANULE	229	270	0.848	5	107	14967	0.0242507	0.183549
C5	GOBP	01834	GOBP_FEMALE_SEX_DIFFERENTIATION	GOBP_FEMALE_SEX_DIFFERENTIATION	87	120	0.725	3	107	14967	0.0244146	0.183549
C5	GOCC	08735	GOCC_P_BODY	GOCC_P_BODY	87	99	0.879	3	107	14967	0.0244146	0.183549
C2	WP	14307	WP_HEPATOCYTE_GROWTH_FACTOR_RECEPTOR_SIGNALING	WP_HEPATOCYTE_GROWTH_FACTOR_RECEPTOR_SIGNALING	34	34	1	2	107	14967	0.0244796	0.123945
C5	GOBP	06326	GOBP_REGULATION_OF_MYELINATION	GOBP_REGULATION_OF_MYELINATION	34	45	0.756	2	107	14967	0.0244796	0.183549
C5	GOBP	06930	GOBP_RESPONSE_TO_COLD	GOBP_RESPONSE_TO_COLD	34	44	0.773	2	107	14967	0.0244796	0.183549
CELLMARKER	CELLMARKER	16019	CELLMARKER_Embryonic Stem Cell Undefined Human	Embryonic Stem Cell Undefined	34	48	0.708	2	107	14967	0.0244796	0.138091
C5	GOBP	00851	GOBP_CELLULAR_COMPONENT_MORPHOGENESIS	GOBP_CELLULAR_COMPONENT_MORPHOGENESIS	587	789	0.744	9	107	14967	0.0246661	0.184119
C2	WP	14665	WP_SMALL_CELL_LUNG_CANCER	WP_SMALL_CELL_LUNG_CANCER	88	96	0.917	3	107	14967	0.025148	0.126602
C5	GOBP	03830	GOBP_NEURAL_TUBE_FORMATION	GOBP_NEURAL_TUBE_FORMATION	88	104	0.846	3	107	14967	0.025148	0.184119
C5	GOCC	08568	GOCC_NUCLEAR_PORE	GOCC_NUCLEAR_PORE	88	97	0.907	3	107	14967	0.025148	0.184119
C5	GOBP	00339	GOBP_ACTIVATION_OF_IMMUNE_RESPONSE	GOBP_ACTIVATION_OF_IMMUNE_RESPONSE	402	547	0.735	7	107	14967	0.0252134	0.184119
C5	GOBP	01415	GOBP_DEVELOPMENTAL_GROWTH	GOBP_DEVELOPMENTAL_GROWTH	494	660	0.748	8	107	14967	0.0252272	0.184119
C5	GOBP	06127	GOBP_REGULATION_OF_INTRINSIC_APOPTOTIC_SIGNALING_PATHWAY	GOBP_REGULATION_OF_INTRINSIC_APOPTOTIC_SIGNALING_PATHWAY	156	190	0.821	4	107	14967	0.025632	0.184119
C5	GOBP	01729	GOBP_ESTABLISHMENT_OF_PROTEIN_LOCALIZATION	GOBP_ESTABLISHMENT_OF_PROTEIN_LOCALIZATION	1435	1696	0.846	17	107	14967	0.0257176	0.184119
C2	PID	11577	PID_ERBB1_RECEPTOR_PROXIMAL_PATHWAY	PID_ERBB1_RECEPTOR_PROXIMAL_PATHWAY	35	35	1	2	107	14967	0.0258439	0.127198
C2	REACTOME	12754	REACTOME_HSF1_DEPENDENT_TRANSACTIVATION	REACTOME_HSF1_DEPENDENT_TRANSACTIVATION	35	38	0.921	2	107	14967	0.0258439	0.127198
C2	WP	14057	WP_ATM_SIGNALING_PATHWAY	WP_ATM_SIGNALING_PATHWAY	35	40	0.875	2	107	14967	0.0258439	0.127198
C2	WP	14500	WP_NEURAL_CREST_CELL_MIGRATION_DURING_DEVELOPMENT	WP_NEURAL_CREST_CELL_MIGRATION_DURING_DEVELOPMENT	35	40	0.875	2	107	14967	0.0258439	0.127198
C5	GOBP	01449	GOBP_DIGESTIVE_TRACT_MORPHOGENESIS	GOBP_DIGESTIVE_TRACT_MORPHOGENESIS	35	49	0.714	2	107	14967	0.0258439	0.184119
C5	GOBP	06060	GOBP_REGULATION_OF_HEMATOPOIETIC_PROGENITOR_CELL_DIFFERENTIATION	GOBP_REGULATION_OF_HEMATOPOIETIC_PROGENITOR_CELL...(06060)	35	40	0.875	2	107	14967	0.0258439	0.184119
C5	GOBP	07238	GOBP_SCHWANN_CELL_DIFFERENTIATION	GOBP_SCHWANN_CELL_DIFFERENTIATION	35	39	0.897	2	107	14967	0.0258439	0.184119
C5	GOCC	08377	GOCC_IMMUNOLOGICAL_SYNAPSE	GOCC_IMMUNOLOGICAL_SYNAPSE	35	45	0.778	2	107	14967	0.0258439	0.184119
CELLMARKER	CELLMARKER	16696	CELLMARKER_Regulatory T (Treg) Cell Peripheral Blood Human	Regulatory T (Treg) Cell Peripheral Blood	35	49	0.714	2	107	14967	0.0258439	0.138091
C5	GOBP	05880	GOBP_REGULATION_OF_DEVELOPMENTAL_GROWTH	GOBP_REGULATION_OF_DEVELOPMENTAL_GROWTH	233	328	0.71	5	107	14967	0.0258857	0.184119
C5	GOBP	07018	GOBP_RESPONSE_TO_LIGHT_STIMULUS	GOBP_RESPONSE_TO_LIGHT_STIMULUS	233	319	0.73	5	107	14967	0.0258857	0.184119
C5	GOBP	06315	GOBP_REGULATION_OF_MRNA_SPLICING_VIA_SPLICEOSOME	GOBP_REGULATION_OF_MRNA_SPLICING_VIA_SPLICEOSOME	89	106	0.84	3	107	14967	0.0258933	0.184119
C5	GOBP	05717	GOBP_REGULATION_OF_CARBOHYDRATE_METABOLIC_PROCESS	GOBP_REGULATION_OF_CARBOHYDRATE_METABOLIC_PROCESS	157	188	0.835	4	107	14967	0.0261617	0.185344
C2	REACTOME	12567	REACTOME_ESR_MEDIATED_SIGNALING	REACTOME_ESR_MEDIATED_SIGNALING	158	220	0.718	4	107	14967	0.026698	0.130575
C2	WP	14075	WP_BLADDER_CANCER	WP_BLADDER_CANCER	36	40	0.9	2	107	14967	0.0272384	0.130575
C5	GOBP	02751	GOBP_MESENCHYMAL_CELL_PROLIFERATION	GOBP_MESENCHYMAL_CELL_PROLIFERATION	36	44	0.818	2	107	14967	0.0272384	0.190867
C5	GOBP	02887	GOBP_MITOPHAGY	GOBP_MITOPHAGY	36	39	0.923	2	107	14967	0.0272384	0.190867
C5	GOCC	08352	GOCC_H4_HISTONE_ACETYLTRANSFERASE_COMPLEX	GOCC_H4_HISTONE_ACETYLTRANSFERASE_COMPLEX	36	45	0.8	2	107	14967	0.0272384	0.190867
C2	REACTOME	12981	REACTOME_MUSCLE_CONTRACTION	REACTOME_MUSCLE_CONTRACTION	159	203	0.783	4	107	14967	0.0272408	0.130575
C2	REACTOME	13070	REACTOME_NUCLEAR_EVENTS_MEDIATED_BY_NFE2L2	REACTOME_NUCLEAR_EVENTS_MEDIATED_BY_NFE2L2	91	96	0.948	3	107	14967	0.0274192	0.130575
C2	REACTOME	13332	REACTOME_RESOLUTION_OF_SISTER_CHROMATID_COHESION	REACTOME_RESOLUTION_OF_SISTER_CHROMATID_COHESION	91	126	0.722	3	107	14967	0.0274192	0.130575
C2	REACTOME	13542	REACTOME_SIGNALING_BY_TGF_BETA_RECEPTOR_COMPLEX	REACTOME_SIGNALING_BY_TGF_BETA_RECEPTOR_COMPLEX	91	94	0.968	3	107	14967	0.0274192	0.130575
C5	GOBP	00599	GOBP_AUTOPHAGY_OF_MITOCHONDRION	GOBP_AUTOPHAGY_OF_MITOCHONDRION	91	98	0.929	3	107	14967	0.0274192	0.191437
C5	GOBP	00472	GOBP_ANATOMICAL_STRUCTURE_FORMATION_INVOLVED_IN_MORPHOGENESIS	GOBP_ANATOMICAL_STRUCTURE_FORMATION_INVOLVED_IN_MORPHOGENESIS	904	1259	0.718	12	107	14967	0.0277739	0.193214
C2	WP	14039	WP_ANDROGEN_RECEPTOR_NETWORK_IN_PROSTATE_CANCER	WP_ANDROGEN_RECEPTOR_NETWORK_IN_PROSTATE_CANCER	92	109	0.844	3	107	14967	0.0281998	0.13357
C5	GOBP	06824	GOBP_REGULATION_OF_VESICLE_MEDIATED_TRANSPORT	GOBP_REGULATION_OF_VESICLE_MEDIATED_TRANSPORT	412	533	0.773	7	107	14967	0.0283168	0.19517
C2	WP	14716	WP_TNF_RELATED_WEAK_INDUCER_OF_APOPTOSIS_TWEAK_SIGNALING_PATHWAY	WP_TNF_RELATED_WEAK_INDUCER_OF_APOPTOSIS_TWEAK...(14716)	37	38	0.974	2	107	14967	0.0286627	0.135037
C5	GOBP	00957	GOBP_CELLULAR_RESPONSE_TO_NUTRIENT	GOBP_CELLULAR_RESPONSE_TO_NUTRIENT	37	48	0.771	2	107	14967	0.0286627	0.19517
C5	GOBP	06080	GOBP_REGULATION_OF_HISTONE_MODIFICATION	GOBP_REGULATION_OF_HISTONE_MODIFICATION	37	40	0.925	2	107	14967	0.0286627	0.19517
C5	GOBP	07597	GOBP_THYMUS_DEVELOPMENT	GOBP_THYMUS_DEVELOPMENT	37	49	0.755	2	107	14967	0.0286627	0.19517
C5	GOBP	07848	GOBP_VENTRICULAR_SEPTUM_MORPHOGENESIS	GOBP_VENTRICULAR_SEPTUM_MORPHOGENESIS	37	43	0.86	2	107	14967	0.0286627	0.19517
C5	GOMF	09376	GOMF_DEMETHYLASE_ACTIVITY	GOMF_DEMETHYLASE_ACTIVITY	37	41	0.902	2	107	14967	0.0286627	0.19517
C5	GOBP	02995	GOBP_MULTICELLULAR_ORGANISMAL_LEVEL_HOMEOSTASIS	GOBP_MULTICELLULAR_ORGANISMAL_LEVEL_HOMEOSTASIS	604	815	0.741	9	107	14967	0.0289344	0.195343
C5	GOBP	07253	GOBP_SELECTIVE_AUTOPHAGY	GOBP_SELECTIVE_AUTOPHAGY	93	97	0.959	3	107	14967	0.0289922	0.195343
C5	GOBP	07882	GOBP_VIRAL_GENE_EXPRESSION	GOBP_VIRAL_GENE_EXPRESSION	93	101	0.921	3	107	14967	0.0289922	0.195343
C2	REACTOME	12986	REACTOME_M_PHASE	REACTOME_M_PHASE	326	416	0.784	6	107	14967	0.0295059	0.13827
C5	GOBP	06413	GOBP_REGULATION_OF_OSSIFICATION	GOBP_REGULATION_OF_OSSIFICATION	94	120	0.783	3	107	14967	0.0297964	0.200061
C2	PID	11679	PID_RET_PATHWAY	PID_RET_PATHWAY	38	39	0.974	2	107	14967	0.0301163	0.139645
C2	WP	14501	WP_NEURAL_CREST_CELL_MIGRATION_IN_CANCER	WP_NEURAL_CREST_CELL_MIGRATION_IN_CANCER	38	43	0.884	2	107	14967	0.0301163	0.139645
C5	GOBP	01194	GOBP_CIRCULATORY_SYSTEM_DEVELOPMENT	GOBP_CIRCULATORY_SYSTEM_DEVELOPMENT	916	1224	0.748	12	107	14967	0.0303367	0.20212
C5	GOBP	00942	GOBP_CELLULAR_RESPONSE_TO_LIGHT_STIMULUS	GOBP_CELLULAR_RESPONSE_TO_LIGHT_STIMULUS	95	124	0.766	3	107	14967	0.0306122	0.20212
C5	GOBP	07627	GOBP_TORC1_SIGNALING	GOBP_TORC1_SIGNALING	95	98	0.969	3	107	14967	0.0306122	0.20212
C2	REACTOME	12962	REACTOME_MITOTIC_PROMETAPHASE	REACTOME_MITOTIC_PROMETAPHASE	165	203	0.813	4	107	14967	0.0306368	0.141058
C5	GOBP	06803	GOBP_REGULATION_OF_UBIQUITIN_DEPENDENT_PROTEIN_CATABOLIC_PROCESS	GOBP_REGULATION_OF_UBIQUITIN_DEPENDENT_PROTEIN...(06803)	165	180	0.917	4	107	14967	0.0306368	0.20212
C5	GOBP	05640	GOBP_REGULATION_OF_APOPTOTIC_SIGNALING_PATHWAY	GOBP_REGULATION_OF_APOPTOTIC_SIGNALING_PATHWAY	329	398	0.827	6	107	14967	0.0306639	0.20212
C2	REACTOME	13547	REACTOME_SIGNALING_BY_WNT	REACTOME_SIGNALING_BY_WNT	244	330	0.739	5	107	14967	0.0307413	0.141058
C5	GOBP	02216	GOBP_IMMUNE_RESPONSE_REGULATING_CELL_SURFACE_RECEPTOR_SIGNALING_PATHWAY	GOBP_IMMUNE_RESPONSE_REGULATING_CELL_SURFACE...(02216)	244	348	0.701	5	107	14967	0.0307413	0.20212
C2	REACTOME	12773	REACTOME_INFECTIOUS_DISEASE	REACTOME_INFECTIOUS_DISEASE	814	1019	0.799	11	107	14967	0.0309239	0.14116
C5	GOCC	08859	GOCC_SUPRAMOLECULAR_COMPLEX	GOCC_SUPRAMOLECULAR_COMPLEX	1026	1408	0.729	13	107	14967	0.0311008	0.20212
C5	GOBP	07074	GOBP_RESPONSE_TO_RADIATION	GOBP_RESPONSE_TO_RADIATION	331	429	0.772	6	107	14967	0.0314523	0.20212
C2	REACTOME	13563	REACTOME_SMOOTH_MUSCLE_CONTRACTION	REACTOME_SMOOTH_MUSCLE_CONTRACTION	39	43	0.907	2	107	14967	0.0315987	0.142033
C2	REACTOME	13699	REACTOME_TP53_REGULATES_TRANSCRIPTION_OF_CELL_DEATH_GENES	REACTOME_TP53_REGULATES_TRANSCRIPTION_OF_CELL_DEATH_GENES	39	44	0.886	2	107	14967	0.0315987	0.142033
C2	WP	14519	WP_NOTCH_SIGNALING	WP_NOTCH_SIGNALING	39	44	0.886	2	107	14967	0.0315987	0.142033
C5	GOBP	03162	GOBP_NEGATIVE_REGULATION_OF_CANONICAL_NF_KAPPAB_SIGNAL_TRANSDUCTION	GOBP_NEGATIVE_REGULATION_OF_CANONICAL_NF_KAPPAB...(03162)	39	53	0.736	2	107	14967	0.0315987	0.20212
C5	GOBP	03839	GOBP_NEUROGENESIS	GOBP_NEUROGENESIS	1249	1715	0.728	15	107	14967	0.0320656	0.20212
C5	GOBP	04077	GOBP_OSSIFICATION	GOBP_OSSIFICATION	335	443	0.756	6	107	14967	0.0330687	0.20212
C2	BIOCARTA	00267	BIOCARTA_TCR_PATHWAY	BIOCARTA_TCR_PATHWAY	40	44	0.909	2	107	14967	0.0331093	0.145087
C2	WP	14573	WP_PDGF_PATHWAY	WP_PDGF_PATHWAY	40	40	1	2	107	14967	0.0331093	0.145087
C5	GOMF	10614	GOMF_TRANSCRIPTION_COACTIVATOR_ACTIVITY	GOMF_TRANSCRIPTION_COACTIVATOR_ACTIVITY	251	280	0.896	5	107	14967	0.0341113	0.20212
C2	REACTOME	13726	REACTOME_TRANSCRIPTIONAL_REGULATION_BY_TP53	REACTOME_TRANSCRIPTIONAL_REGULATION_BY_TP53	338	363	0.931	6	107	14967	0.0343159	0.145087
C2	BIOCARTA	00184	BIOCARTA_NFAT_PATHWAY	BIOCARTA_NFAT_PATHWAY	41	51	0.804	2	107	14967	0.0346478	0.145087
C2	PID	11697	PID_TCPTP_PATHWAY	PID_TCPTP_PATHWAY	41	42	0.976	2	107	14967	0.0346478	0.145087
C2	WP	14642	WP_ROLE_OF_HYPOXIA_ANGIOGENESIS_AND_FGF_PATHWAY_IN_OA_CHONDROCYTE_HYPERTROPHY	WP_ROLE_OF_HYPOXIA_ANGIOGENESIS_AND_FGF_PATHWAY_IN...(14642)	41	50	0.82	2	107	14967	0.0346478	0.145087
C5	GOBP	04607	GOBP_POSITIVE_REGULATION_OF_FIBROBLAST_PROLIFERATION	GOBP_POSITIVE_REGULATION_OF_FIBROBLAST_PROLIFERATION	41	53	0.774	2	107	14967	0.0346478	0.20212
C5	GOCC	08783	GOCC_SARCOPLASMIC_RETICULUM_MEMBRANE	GOCC_SARCOPLASMIC_RETICULUM_MEMBRANE	41	44	0.932	2	107	14967	0.0346478	0.20212
C5	GOMF	10202	GOMF_PHOSPHATIDYLINOSITOL_3_PHOSPHATE_BINDING	GOMF_PHOSPHATIDYLINOSITOL_3_PHOSPHATE_BINDING	41	45	0.911	2	107	14967	0.0346478	0.20212
C5	GOBP	06396	GOBP_REGULATION_OF_NUCLEOCYTOPLASMIC_TRANSPORT	GOBP_REGULATION_OF_NUCLEOCYTOPLASMIC_TRANSPORT	100	109	0.917	3	107	14967	0.034867	0.20212
C5	GOBP	07076	GOBP_RESPONSE_TO_REACTIVE_OXYGEN_SPECIES	GOBP_RESPONSE_TO_REACTIVE_OXYGEN_SPECIES	172	205	0.839	4	107	14967	0.0349018	0.20212
C2	BIOCARTA	00235	BIOCARTA_RAN_PATHWAY	BIOCARTA_RAN_PATHWAY	5	5	1	1	107	14967	0.0352425	0.145087
C2	KEGG_MEDICUS	10812	KEGG_MEDICUS_PATHOGEN_HIV_VPR_TAT_TO_TNF_JNK_SIGNALING_PATHWAY	KEGG_MEDICUS_PATHOGEN_HIV_VPR_TAT_TO_TNF_JNK...(10812)	5	5	1	1	107	14967	0.0352425	0.145087
C2	KEGG_MEDICUS	10839	KEGG_MEDICUS_PATHOGEN_SALMONELLA_AVRA_TO_BETA_CATENIN_SIGNALING_PATHWAY	KEGG_MEDICUS_PATHOGEN_SALMONELLA_AVRA_TO_BETA...(10839)	5	6	0.833	1	107	14967	0.0352425	0.145087
C2	KEGG_MEDICUS	11050	KEGG_MEDICUS_REFERENCE_INACTIVATION_OF_CONDENSIN_I	KEGG_MEDICUS_REFERENCE_INACTIVATION_OF_CONDENSIN_I	5	6	0.833	1	107	14967	0.0352425	0.145087
C2	KEGG_MEDICUS	11151	KEGG_MEDICUS_REFERENCE_REGULATION_OF_FIBRINOLYTIC_SYSTEM_PAI	KEGG_MEDICUS_REFERENCE_REGULATION_OF_FIBRINOLYTIC_SYSTEM_PAI	5	6	0.833	1	107	14967	0.0352425	0.145087
C2	KEGG_MEDICUS	11371	KEGG_MEDICUS_VARIANT_TMPRSS2_ERG_FUSION_TO_TRANSCRIPTIONAL_ACTIVATION	KEGG_MEDICUS_VARIANT_TMPRSS2_ERG_FUSION_TO...(11371)	5	7	0.714	1	107	14967	0.0352425	0.145087
C2	REACTOME	12879	REACTOME_LRR_FLII_INTERACTING_PROTEIN_1_LRRFIP1_ACTIVATES_TYPE_I_IFN_PRODUCTION	REACTOME_LRR_FLII_INTERACTING_PROTEIN_1_LRRFIP1...(12879)	5	5	1	1	107	14967	0.0352425	0.145087
C2	REACTOME	13028	REACTOME_NFE2L2_REGULATING_ER_STRESS_ASSOCIATED_GENES	REACTOME_NFE2L2_REGULATING_ER_STRESS_ASSOCIATED_GENES	5	5	1	1	107	14967	0.0352425	0.145087
C2	REACTOME	13029	REACTOME_NFE2L2_REGULATING_INFLAMMATION_ASSOCIATED_GENES	REACTOME_NFE2L2_REGULATING_INFLAMMATION_ASSOCIATED_GENES	5	5	1	1	107	14967	0.0352425	0.145087
C2	REACTOME	13410	REACTOME_RUNX1_REGULATES_TRANSCRIPTION_OF_GENES_INVOLVED_IN_BCR_SIGNALING	REACTOME_RUNX1_REGULATES_TRANSCRIPTION_OF_GENES...(13410)	5	6	0.833	1	107	14967	0.0352425	0.145087
C2	REACTOME	13513	REACTOME_SIGNALING_BY_MEMBRANE_TETHERED_FUSIONS_OF_PDGFRA_OR_PDGFRB	REACTOME_SIGNALING_BY_MEMBRANE_TETHERED_FUSIONS_OF...(13513)	5	5	1	1	107	14967	0.0352425	0.145087
C2	WP	14449	WP_MICRORNA_NETWORK_ASSOCIATED_WITH_CHRONIC_LYMPHOCYTIC_LEUKEMIA	WP_MICRORNA_NETWORK_ASSOCIATED_WITH_CHRONIC...(14449)	5	7	0.714	1	107	14967	0.0352425	0.145087
C5	GOBP	00394	GOBP_AGGRESOME_ASSEMBLY	GOBP_AGGRESOME_ASSEMBLY	5	6	0.833	1	107	14967	0.0352425	0.20212
C5	GOBP	00557	GOBP_ASCENDING_AORTA_DEVELOPMENT	GOBP_ASCENDING_AORTA_DEVELOPMENT	5	5	1	1	107	14967	0.0352425	0.20212
C5	GOBP	01185	GOBP_CILIUM_DISASSEMBLY	GOBP_CILIUM_DISASSEMBLY	5	6	0.833	1	107	14967	0.0352425	0.20212
C5	GOBP	01229	GOBP_COMMON_BILE_DUCT_DEVELOPMENT	GOBP_COMMON_BILE_DUCT_DEVELOPMENT	5	5	1	1	107	14967	0.0352425	0.20212
C5	GOBP	01870	GOBP_FOREBRAIN_RADIAL_GLIAL_CELL_DIFFERENTIATION	GOBP_FOREBRAIN_RADIAL_GLIAL_CELL_DIFFERENTIATION	5	7	0.714	1	107	14967	0.0352425	0.20212
C5	GOBP	01928	GOBP_GENERAL_ADAPTATION_SYNDROME	GOBP_GENERAL_ADAPTATION_SYNDROME	5	6	0.833	1	107	14967	0.0352425	0.20212
C5	GOBP	02245	GOBP_INHIBITION_OF_NEUROEPITHELIAL_CELL_DIFFERENTIATION	GOBP_INHIBITION_OF_NEUROEPITHELIAL_CELL...(02245)	5	5	1	1	107	14967	0.0352425	0.20212
C5	GOBP	03285	GOBP_NEGATIVE_REGULATION_OF_DOPAMINE_SECRETION	GOBP_NEGATIVE_REGULATION_OF_DOPAMINE_SECRETION	5	5	1	1	107	14967	0.0352425	0.20212
C5	GOBP	03290	GOBP_NEGATIVE_REGULATION_OF_ENDOPLASMIC_RETICULUM_STRESS_INDUCED_EIF2_ALPHA_PHOSPHORYLATION	GOBP_NEGATIVE_REGULATION_OF_ENDOPLASMIC_RETICULUM...(03290)	5	5	1	1	107	14967	0.0352425	0.20212
C5	GOBP	03675	GOBP_NEGATIVE_REGULATION_OF_SEQUESTERING_OF_TRIGLYCERIDE	GOBP_NEGATIVE_REGULATION_OF_SEQUESTERING_OF_TRIGLYCERIDE	5	6	0.833	1	107	14967	0.0352425	0.20212
C5	GOBP	04011	GOBP_N_TERMINAL_PROTEIN_LIPIDATION	GOBP_N_TERMINAL_PROTEIN_LIPIDATION	5	6	0.833	1	107	14967	0.0352425	0.20212
C5	GOBP	04599	GOBP_POSITIVE_REGULATION_OF_FC_RECEPTOR_MEDIATED_STIMULATORY_SIGNALING_PATHWAY	GOBP_POSITIVE_REGULATION_OF_FC_RECEPTOR_MEDIATED...(04599)	5	5	1	1	107	14967	0.0352425	0.20212
C5	GOBP	05113	GOBP_POSITIVE_REGULATION_OF_TRANSLATION_IN_RESPONSE_TO_ENDOPLASMIC_RETICULUM_STRESS	GOBP_POSITIVE_REGULATION_OF_TRANSLATION_IN...(05113)	5	5	1	1	107	14967	0.0352425	0.20212
C5	GOBP	05432	GOBP_PROTEIN_TARGETING_TO_VACUOLE_INVOLVED_IN_AUTOPHAGY	GOBP_PROTEIN_TARGETING_TO_VACUOLE_INVOLVED_IN_AUTOPHAGY	5	6	0.833	1	107	14967	0.0352425	0.20212
C5	GOBP	05926	GOBP_REGULATION_OF_ENDOSOME_ORGANIZATION	GOBP_REGULATION_OF_ENDOSOME_ORGANIZATION	5	5	1	1	107	14967	0.0352425	0.20212
C5	GOBP	05980	GOBP_REGULATION_OF_FC_GAMMA_RECEPTOR_SIGNALING_PATHWAY_INVOLVED_IN_PHAGOCYTOSIS	GOBP_REGULATION_OF_FC_GAMMA_RECEPTOR_SIGNALING...(05980)	5	5	1	1	107	14967	0.0352425	0.20212
C5	GOBP	06031	GOBP_REGULATION_OF_GLYCOGEN_CATABOLIC_PROCESS	GOBP_REGULATION_OF_GLYCOGEN_CATABOLIC_PROCESS	5	7	0.714	1	107	14967	0.0352425	0.20212
C5	GOBP	06876	GOBP_REPLICATION_BORN_DOUBLE_STRAND_BREAK_REPAIR_VIA_SISTER_CHROMATID_EXCHANGE	GOBP_REPLICATION_BORN_DOUBLE_STRAND_BREAK_REPAIR...(06876)	5	7	0.714	1	107	14967	0.0352425	0.20212
C5	GOBP	07357	GOBP_SMOOTH_MUSCLE_CELL_MATRIX_ADHESION	GOBP_SMOOTH_MUSCLE_CELL_MATRIX_ADHESION	5	6	0.833	1	107	14967	0.0352425	0.20212
C5	GOCC	07966	GOCC_ANNULATE_LAMELLAE	GOCC_ANNULATE_LAMELLAE	5	5	1	1	107	14967	0.0352425	0.20212
C5	GOCC	08264	GOCC_EUKARYOTIC_TRANSLATION_INITIATION_FACTOR_2_COMPLEX	GOCC_EUKARYOTIC_TRANSLATION_INITIATION_FACTOR_2_COMPLEX	5	5	1	1	107	14967	0.0352425	0.20212
C5	GOCC	08315	GOCC_GATOR2_COMPLEX	GOCC_GATOR2_COMPLEX	5	5	1	1	107	14967	0.0352425	0.20212
C5	GOCC	08611	GOCC_PAR_POLARITY_COMPLEX	GOCC_PAR_POLARITY_COMPLEX	5	6	0.833	1	107	14967	0.0352425	0.20212
C5	GOCC	08796	GOCC_SERINE_PROTEASE_INHIBITOR_COMPLEX	GOCC_SERINE_PROTEASE_INHIBITOR_COMPLEX	5	6	0.833	1	107	14967	0.0352425	0.20212
C5	GOCC	08889	GOCC_TRANSCRIPTION_FACTOR_AP_1_COMPLEX	GOCC_TRANSCRIPTION_FACTOR_AP_1_COMPLEX	5	5	1	1	107	14967	0.0352425	0.20212
C5	GOMF	09165	GOMF_BH3_DOMAIN_BINDING	GOMF_BH3_DOMAIN_BINDING	5	6	0.833	1	107	14967	0.0352425	0.20212
C5	GOMF	09211	GOMF_CALMODULIN_DEPENDENT_PROTEIN_PHOSPHATASE_ACTIVITY	GOMF_CALMODULIN_DEPENDENT_PROTEIN_PHOSPHATASE_ACTIVITY	5	5	1	1	107	14967	0.0352425	0.20212
C5	GOMF	09356	GOMF_CYTOSKELETON_NUCLEAR_MEMBRANE_ANCHOR_ACTIVITY	GOMF_CYTOSKELETON_NUCLEAR_MEMBRANE_ANCHOR_ACTIVITY	5	5	1	1	107	14967	0.0352425	0.20212
C5	GOMF	09639	GOMF_HISTONE_H3K27ME2_H3K27ME3_DEMETHYLASE_ACTIVITY	GOMF_HISTONE_H3K27ME2_H3K27ME3_DEMETHYLASE_ACTIVITY	5	5	1	1	107	14967	0.0352425	0.20212
C5	GOMF	09651	GOMF_HISTONE_H3K9ME_H3K9ME2_DEMETHYLASE_ACTIVITY	GOMF_HISTONE_H3K9ME_H3K9ME2_DEMETHYLASE_ACTIVITY	5	5	1	1	107	14967	0.0352425	0.20212
C5	GOMF	09665	GOMF_HISTONE_H4_DEMETHYLASE_ACTIVITY	GOMF_HISTONE_H4_DEMETHYLASE_ACTIVITY	5	5	1	1	107	14967	0.0352425	0.20212
C5	GOMF	09951	GOMF_MRF_BINDING	GOMF_MRF_BINDING	5	5	1	1	107	14967	0.0352425	0.20212
CELLMARKER	CELLMARKER	16208	CELLMARKER_Hepatic Stellate Cell Liver Human	Hepatic Stellate Cell Liver	5	6	0.833	1	107	14967	0.0352425	0.138091
CELLMARKER	CELLMARKER	16687	CELLMARKER_Radial Glial Cell Brain Human	Radial Glial Cell Brain	5	7	0.714	1	107	14967	0.0352425	0.138091
C5	GOBP	06862	GOBP_RENAL_SYSTEM_DEVELOPMENT	GOBP_RENAL_SYSTEM_DEVELOPMENT	254	325	0.782	5	107	14967	0.0356233	0.20286
C5	GOBP	00848	GOBP_CELLULAR_COMPONENT_DISASSEMBLY	GOBP_CELLULAR_COMPONENT_DISASSEMBLY	433	502	0.863	7	107	14967	0.0356594	0.20286
C5	GOBP	03338	GOBP_NEGATIVE_REGULATION_OF_GENE_EXPRESSION_EPIGENETIC	GOBP_NEGATIVE_REGULATION_OF_GENE_EXPRESSION_EPIGENETIC	101	120	0.842	3	107	14967	0.0357529	0.20286
C2	PID	11556	PID_CERAMIDE_PATHWAY	PID_CERAMIDE_PATHWAY	42	44	0.955	2	107	14967	0.0362137	0.147024
C2	PID	11680	PID_RHOA_PATHWAY	PID_RHOA_PATHWAY	42	45	0.933	2	107	14967	0.0362137	0.147024
C2	REACTOME	12635	REACTOME_FORMATION_OF_WDR5_CONTAINING_HISTONE_MODIFYING_COMPLEXES	REACTOME_FORMATION_OF_WDR5_CONTAINING_HISTONE...(12635)	42	42	1	2	107	14967	0.0362137	0.147024
C5	GOBP	00478	GOBP_ANDROGEN_RECEPTOR_SIGNALING_PATHWAY	GOBP_ANDROGEN_RECEPTOR_SIGNALING_PATHWAY	42	50	0.84	2	107	14967	0.0362137	0.20286
C5	GOBP	06173	GOBP_REGULATION_OF_LIPID_STORAGE	GOBP_REGULATION_OF_LIPID_STORAGE	42	54	0.778	2	107	14967	0.0362137	0.20286
C5	GOBP	07616	GOBP_TOLL_LIKE_RECEPTOR_4_SIGNALING_PATHWAY	GOBP_TOLL_LIKE_RECEPTOR_4_SIGNALING_PATHWAY	42	57	0.737	2	107	14967	0.0362137	0.20286
C5	GOMF	10248	GOMF_PHOSPHOTYROSINE_RESIDUE_BINDING	GOMF_PHOSPHOTYROSINE_RESIDUE_BINDING	42	47	0.894	2	107	14967	0.0362137	0.20286
C5	GOMF	10484	GOMF_SIGNAL_SEQUENCE_BINDING	GOMF_SIGNAL_SEQUENCE_BINDING	42	47	0.894	2	107	14967	0.0362137	0.20286
C5	GOBP	00991	GOBP_CELLULAR_RESPONSE_TO_TOPOLOGICALLY_INCORRECT_PROTEIN	GOBP_CELLULAR_RESPONSE_TO_TOPOLOGICALLY_INCORRECT_PROTEIN	102	109	0.936	3	107	14967	0.0366503	0.204711
C5	GOMF	09773	GOMF_KINASE_BINDING	GOMF_KINASE_BINDING	632	785	0.805	9	107	14967	0.0370603	0.206402
C2	REACTOME	13546	REACTOME_SIGNALING_BY_VEGF	REACTOME_SIGNALING_BY_VEGF	103	106	0.972	3	107	14967	0.0375593	0.150713
C5	GOBP	04050	GOBP_ORGANELLE_MEMBRANE_FUSION	GOBP_ORGANELLE_MEMBRANE_FUSION	103	121	0.851	3	107	14967	0.0375593	0.208579
C2	BIOCARTA	00154	BIOCARTA_KERATINOCYTE_PATHWAY	BIOCARTA_KERATINOCYTE_PATHWAY	43	46	0.935	2	107	14967	0.0378065	0.150713
C2	PID	11578	PID_ERBB2_ERBB3_PATHWAY	PID_ERBB2_ERBB3_PATHWAY	43	44	0.977	2	107	14967	0.0378065	0.150713
C2	REACTOME	13074	REACTOME_NUCLEAR_RECEPTOR_TRANSCRIPTION_PATHWAY	REACTOME_NUCLEAR_RECEPTOR_TRANSCRIPTION_PATHWAY	43	53	0.811	2	107	14967	0.0378065	0.150713
C5	GOMF	10029	GOMF_NUCLEAR_RECEPTOR_ACTIVITY	GOMF_NUCLEAR_RECEPTOR_ACTIVITY	43	52	0.827	2	107	14967	0.0378065	0.209298
C2	REACTOME	13433	REACTOME_SARS_COV_2_HOST_INTERACTIONS	REACTOME_SARS_COV_2_HOST_INTERACTIONS	177	204	0.868	4	107	14967	0.0381494	0.150716
C2	WP	14241	WP_FOCAL_ADHESION	WP_FOCAL_ADHESION	177	199	0.889	4	107	14967	0.0381494	0.150716
C5	GOBP	01090	GOBP_CENTRAL_NERVOUS_SYSTEM_DEVELOPMENT	GOBP_CENTRAL_NERVOUS_SYSTEM_DEVELOPMENT	740	1029	0.719	10	107	14967	0.0388673	0.209298
CELLMARKER	CELLMARKER	15774	CELLMARKER_B Cell Kidney Human	B Cell Kidney	538	667	0.807	8	107	14967	0.0389043	0.138091
C5	GOBP	05208	GOBP_POST_TRANSLATIONAL_PROTEIN_MODIFICATION	GOBP_POST_TRANSLATIONAL_PROTEIN_MODIFICATION	952	1095	0.869	12	107	14967	0.0390552	0.209298
C2	REACTOME	13434	REACTOME_SARS_COV_2_INFECTION	REACTOME_SARS_COV_2_INFECTION	261	299	0.873	5	107	14967	0.039311	0.152342
C2	PID	11528	PID_ANGIOPOIETIN_RECEPTOR_PATHWAY	PID_ANGIOPOIETIN_RECEPTOR_PATHWAY	44	49	0.898	2	107	14967	0.0394257	0.152342
C2	WP	14214	WP_EXERCISE_INDUCED_CIRCADIAN_REGULATION	WP_EXERCISE_INDUCED_CIRCADIAN_REGULATION	44	48	0.917	2	107	14967	0.0394257	0.152342
C2	WP	14582	WP_PHOTODYNAMIC_THERAPY_INDUCED_AP_1_SURVIVAL_SIGNALING	WP_PHOTODYNAMIC_THERAPY_INDUCED_AP_1_SURVIVAL_SIGNALING	44	51	0.863	2	107	14967	0.0394257	0.152342
C2	WP	14743	WP_T_CELL_ANTIGEN_RECEPTOR_TCR_PATHWAY_DURING_STAPHYLOCOCCUS_AUREUS_INFECTION	WP_T_CELL_ANTIGEN_RECEPTOR_TCR_PATHWAY_DURING...(14743)	44	62	0.71	2	107	14967	0.0394257	0.152342
C5	GOBP	01706	GOBP_ER_NUCLEUS_SIGNALING_PATHWAY	GOBP_ER_NUCLEUS_SIGNALING_PATHWAY	44	46	0.957	2	107	14967	0.0394257	0.209298
C5	GOBP	04892	GOBP_POSITIVE_REGULATION_OF_OSSIFICATION	GOBP_POSITIVE_REGULATION_OF_OSSIFICATION	44	53	0.83	2	107	14967	0.0394257	0.209298
C5	GOBP	04995	GOBP_POSITIVE_REGULATION_OF_RECEPTOR_MEDIATED_ENDOCYTOSIS	GOBP_POSITIVE_REGULATION_OF_RECEPTOR_MEDIATED_ENDOCYTOSIS	44	54	0.815	2	107	14967	0.0394257	0.209298
C5	GOBP	06021	GOBP_REGULATION_OF_GLUCONEOGENESIS	GOBP_REGULATION_OF_GLUCONEOGENESIS	44	53	0.83	2	107	14967	0.0394257	0.209298
C5	GOMF	10332	GOMF_PROTEIN_KINASE_C_BINDING	GOMF_PROTEIN_KINASE_C_BINDING	44	51	0.863	2	107	14967	0.0394257	0.209298
CELLMARKER	CELLMARKER	16720	CELLMARKER_Retinoid Acid Signaling-Responsive Fetal Germ Cell Fetal Gonad Human	Retinoid Acid Signaling-Responsive Fetal Germ Cell Fetal Gonad	179	218	0.821	4	107	14967	0.0394956	0.138091
C5	GOBP	07339	GOBP_SKELETAL_SYSTEM_MORPHOGENESIS	GOBP_SKELETAL_SYSTEM_MORPHOGENESIS	180	229	0.786	4	107	14967	0.0401788	0.209298
C5	GOBP	05978	GOBP_REGULATION_OF_FAT_CELL_DIFFERENTIATION	GOBP_REGULATION_OF_FAT_CELL_DIFFERENTIATION	106	146	0.726	3	107	14967	0.0403552	0.209298
C5	GOBP	01685	GOBP_EPITHELIAL_TUBE_MORPHOGENESIS	GOBP_EPITHELIAL_TUBE_MORPHOGENESIS	263	334	0.787	5	107	14967	0.040406	0.209298
C5	GOBP	06124	GOBP_REGULATION_OF_INTRACELLULAR_SIGNAL_TRANSDUCTION	GOBP_REGULATION_OF_INTRACELLULAR_SIGNAL_TRANSDUCTION	1402	1795	0.781	16	107	14967	0.0406269	0.209298
C5	GOBP	05004	GOBP_POSITIVE_REGULATION_OF_RESPONSE_TO_BIOTIC_STIMULUS	GOBP_POSITIVE_REGULATION_OF_RESPONSE_TO_BIOTIC_STIMULUS	264	373	0.708	5	107	14967	0.0409605	0.209298
C2	PID	11587	PID_FGF_PATHWAY	PID_FGF_PATHWAY	45	55	0.818	2	107	14967	0.0410709	0.154961
C2	WP	14194	WP_ENDOPLASMIC_RETICULUM_STRESS_RESPONSE_IN_CORONAVIRUS_INFECTION	WP_ENDOPLASMIC_RETICULUM_STRESS_RESPONSE_IN...(14194)	45	46	0.978	2	107	14967	0.0410709	0.154961
C2	WP	14701	WP_TGF_BETA_RECEPTOR_SIGNALING	WP_TGF_BETA_RECEPTOR_SIGNALING	45	55	0.818	2	107	14967	0.0410709	0.154961
C5	GOBP	03732	GOBP_NEGATIVE_REGULATION_OF_TORC1_SIGNALING	GOBP_NEGATIVE_REGULATION_OF_TORC1_SIGNALING	45	46	0.978	2	107	14967	0.0410709	0.209298
C5	GOBP	04791	GOBP_POSITIVE_REGULATION_OF_MIRNA_TRANSCRIPTION	GOBP_POSITIVE_REGULATION_OF_MIRNA_TRANSCRIPTION	45	52	0.865	2	107	14967	0.0410709	0.209298
C5	GOBP	06022	GOBP_REGULATION_OF_GLUCOSE_IMPORT	GOBP_REGULATION_OF_GLUCOSE_IMPORT	45	60	0.75	2	107	14967	0.0410709	0.209298
C5	GOBP	06318	GOBP_REGULATION_OF_MULTICELLULAR_ORGANISM_GROWTH	GOBP_REGULATION_OF_MULTICELLULAR_ORGANISM_GROWTH	45	63	0.714	2	107	14967	0.0410709	0.209298
C5	GOBP	07889	GOBP_VIRAL_TRANSCRIPTION	GOBP_VIRAL_TRANSCRIPTION	45	51	0.882	2	107	14967	0.0410709	0.209298
C5	GOMF	09133	GOMF_ATPASE_REGULATOR_ACTIVITY	GOMF_ATPASE_REGULATOR_ACTIVITY	45	49	0.918	2	107	14967	0.0410709	0.209298
C5	GOMF	10619	GOMF_TRANSCRIPTION_COREPRESSOR_BINDING	GOMF_TRANSCRIPTION_COREPRESSOR_BINDING	45	47	0.957	2	107	14967	0.0410709	0.209298
C5	GOBP	01930	GOBP_GENERATION_OF_NEURONS	GOBP_GENERATION_OF_NEURONS	1069	1485	0.72	13	107	14967	0.0412322	0.209298
C2	REACTOME	13362	REACTOME_RHO_GTPASES_ACTIVATE_FORMINS	REACTOME_RHO_GTPASES_ACTIVATE_FORMINS	107	140	0.764	3	107	14967	0.04131	0.154961
C2	BIOCARTA	00207	BIOCARTA_PELP1_PATHWAY	BIOCARTA_PELP1_PATHWAY	6	6	1	1	107	14967	0.0421419	0.154961
C2	KEGG_MEDICUS	10804	KEGG_MEDICUS_PATHOGEN_HCV_CORE_TO_RXRA_LXRA_MEDIATED_TRANSCRIPTION	KEGG_MEDICUS_PATHOGEN_HCV_CORE_TO_RXRA_LXRA...(10804)	6	6	1	1	107	14967	0.0421419	0.154961
C2	KEGG_MEDICUS	10834	KEGG_MEDICUS_PATHOGEN_KSHV_VFLIP_TO_NFKB_SIGNALING_PATHWAY	KEGG_MEDICUS_PATHOGEN_KSHV_VFLIP_TO_NFKB_SIGNALING_PATHWAY	6	6	1	1	107	14967	0.0421419	0.154961
C2	KEGG_MEDICUS	11150	KEGG_MEDICUS_REFERENCE_REGULATION_OF_FIBRINOLYTIC_SYSTEM_C1INH	KEGG_MEDICUS_REFERENCE_REGULATION_OF_FIBRINOLYTIC_SYSTEM_C1INH	6	6	1	1	107	14967	0.0421419	0.154961
C2	KEGG_MEDICUS	11246	KEGG_MEDICUS_VARIANT_CDH1_REDUCED_EXPRESSION_TO_BETA_CATENIN_SIGNALING_PATHWAY	KEGG_MEDICUS_VARIANT_CDH1_REDUCED_EXPRESSION_TO...(11246)	6	8	0.75	1	107	14967	0.0421419	0.154961
C2	KEGG_MEDICUS	11267	KEGG_MEDICUS_VARIANT_LOSS_OF_RASSF1_TO_RAS_RASSF1_SIGNALING_PATHWAY	KEGG_MEDICUS_VARIANT_LOSS_OF_RASSF1_TO_RAS_RASSF1...(11267)	6	6	1	1	107	14967	0.0421419	0.154961
C2	REACTOME	13413	REACTOME_RUNX1_REGULATES_TRANSCRIPTION_OF_GENES_INVOLVED_IN_DIFFERENTIATION_OF_MYELOID_CELLS	REACTOME_RUNX1_REGULATES_TRANSCRIPTION_OF_GENES...(13413)	6	7	0.857	1	107	14967	0.0421419	0.154961
C5	GOBP	01521	GOBP_DOUBLE_STRAND_BREAK_REPAIR_VIA_CLASSICAL_NONHOMOLOGOUS_END_JOINING	GOBP_DOUBLE_STRAND_BREAK_REPAIR_VIA_CLASSICAL...(01521)	6	6	1	1	107	14967	0.0421419	0.209298
C5	GOBP	02062	GOBP_GRANZYME_MEDIATED_PROGRAMMED_CELL_DEATH_SIGNALING_PATHWAY	GOBP_GRANZYME_MEDIATED_PROGRAMMED_CELL_DEATH...(02062)	6	8	0.75	1	107	14967	0.0421419	0.209298
C5	GOBP	02401	GOBP_KERATINOCYTE_APOPTOTIC_PROCESS	GOBP_KERATINOCYTE_APOPTOTIC_PROCESS	6	7	0.857	1	107	14967	0.0421419	0.209298
C5	GOBP	03482	GOBP_NEGATIVE_REGULATION_OF_MICROGLIAL_CELL_ACTIVATION	GOBP_NEGATIVE_REGULATION_OF_MICROGLIAL_CELL_ACTIVATION	6	8	0.75	1	107	14967	0.0421419	0.209298
C5	GOBP	03498	GOBP_NEGATIVE_REGULATION_OF_MONOCYTE_DIFFERENTIATION	GOBP_NEGATIVE_REGULATION_OF_MONOCYTE...(03498)	6	8	0.75	1	107	14967	0.0421419	0.209298
C5	GOBP	03536	GOBP_NEGATIVE_REGULATION_OF_NEUROTRANSMITTER_SECRETION	GOBP_NEGATIVE_REGULATION_OF_NEUROTRANSMITTER_SECRETION	6	6	1	1	107	14967	0.0421419	0.209298
C5	GOBP	03574	GOBP_NEGATIVE_REGULATION_OF_PEPTIDYL_LYSINE_ACETYLATION	GOBP_NEGATIVE_REGULATION_OF_PEPTIDYL_LYSINE_ACETYLATION	6	6	1	1	107	14967	0.0421419	0.209298
C5	GOBP	03578	GOBP_NEGATIVE_REGULATION_OF_PERK_MEDIATED_UNFOLDED_PROTEIN_RESPONSE	GOBP_NEGATIVE_REGULATION_OF_PERK_MEDIATED_UNFOLDED...(03578)	6	6	1	1	107	14967	0.0421419	0.209298
C5	GOBP	04182	GOBP_PEXOPHAGY	GOBP_PEXOPHAGY	6	6	1	1	107	14967	0.0421419	0.209298
C5	GOBP	04359	GOBP_POSITIVE_REGULATION_OF_AUTOPHAGOSOME_MATURATION	GOBP_POSITIVE_REGULATION_OF_AUTOPHAGOSOME_MATURATION	6	7	0.857	1	107	14967	0.0421419	0.209298
C5	GOBP	04650	GOBP_POSITIVE_REGULATION_OF_HEMATOPOIETIC_PROGENITOR_CELL_DIFFERENTIATION	GOBP_POSITIVE_REGULATION_OF_HEMATOPOIETIC...(04650)	6	6	1	1	107	14967	0.0421419	0.209298
C5	GOBP	04843	GOBP_POSITIVE_REGULATION_OF_NATURAL_KILLER_CELL_DIFFERENTIATION	GOBP_POSITIVE_REGULATION_OF_NATURAL_KILLER_CELL...(04843)	6	8	0.75	1	107	14967	0.0421419	0.209298
C5	GOBP	05096	GOBP_POSITIVE_REGULATION_OF_TRANSCRIPTION_BY_GLUCOSE	GOBP_POSITIVE_REGULATION_OF_TRANSCRIPTION_BY_GLUCOSE	6	7	0.857	1	107	14967	0.0421419	0.209298
C5	GOBP	05305	GOBP_PROTEIN_HISTIDYL_MODIFICATION_TO_DIPHTHAMIDE	GOBP_PROTEIN_HISTIDYL_MODIFICATION_TO_DIPHTHAMIDE	6	6	1	1	107	14967	0.0421419	0.209298
C5	GOBP	05337	GOBP_PROTEIN_LOCALIZATION_TO_ADHERENS_JUNCTION	GOBP_PROTEIN_LOCALIZATION_TO_ADHERENS_JUNCTION	6	6	1	1	107	14967	0.0421419	0.209298
C5	GOBP	06666	GOBP_REGULATION_OF_SPONTANEOUS_SYNAPTIC_TRANSMISSION	GOBP_REGULATION_OF_SPONTANEOUS_SYNAPTIC_TRANSMISSION	6	6	1	1	107	14967	0.0421419	0.209298
C5	GOCC	08196	GOCC_DENDRITIC_SPINE_HEAD	GOCC_DENDRITIC_SPINE_HEAD	6	7	0.857	1	107	14967	0.0421419	0.209298
C5	GOCC	08646	GOCC_PINOSOME	GOCC_PINOSOME	6	7	0.857	1	107	14967	0.0421419	0.209298
C5	GOMF	09289	GOMF_CHROMO_SHADOW_DOMAIN_BINDING	GOMF_CHROMO_SHADOW_DOMAIN_BINDING	6	6	1	1	107	14967	0.0421419	0.209298
C5	GOMF	09977	GOMF_NADPLUS_PROTEIN_CYSTEINE_ADP_RIBOSYLTRANSFERASE_ACTIVITY	GOMF_NADPLUS_PROTEIN_CYSTEINE_ADP...(09977)	6	6	1	1	107	14967	0.0421419	0.209298
CELLMARKER	CELLMARKER	16680	CELLMARKER_Progenitor Cell Ventricular Zone Human	Progenitor Cell Ventricular Zone	6	8	0.75	1	107	14967	0.0421419	0.138091
C2	PID	11537	PID_AR_TF_PATHWAY	PID_AR_TF_PATHWAY	46	53	0.868	2	107	14967	0.0427417	0.154961
C2	PID	11589	PID_FOXO_PATHWAY	PID_FOXO_PATHWAY	46	49	0.939	2	107	14967	0.0427417	0.154961
C2	PID	11597	PID_HEDGEHOG_GLI_PATHWAY	PID_HEDGEHOG_GLI_PATHWAY	46	48	0.958	2	107	14967	0.0427417	0.154961
C2	REACTOME	13534	REACTOME_SIGNALING_BY_PTK6	REACTOME_SIGNALING_BY_PTK6	46	54	0.852	2	107	14967	0.0427417	0.154961
C5	GOBP	05289	GOBP_PROTEIN_DESTABILIZATION	GOBP_PROTEIN_DESTABILIZATION	46	49	0.939	2	107	14967	0.0427417	0.211188
C5	GOBP	07320	GOBP_SISTER_CHROMATID_COHESION	GOBP_SISTER_CHROMATID_COHESION	46	59	0.78	2	107	14967	0.0427417	0.211188
C5	GOBP	00871	GOBP_CELLULAR_RESPONSE_TO_ABIOTIC_STIMULUS	GOBP_CELLULAR_RESPONSE_TO_ABIOTIC_STIMULUS	268	336	0.798	5	107	14967	0.0432245	0.211678
C5	GOBP	02363	GOBP_INTRINSIC_APOPTOTIC_SIGNALING_PATHWAY	GOBP_INTRINSIC_APOPTOTIC_SIGNALING_PATHWAY	268	319	0.84	5	107	14967	0.0432245	0.211678
C5	GOBP	02107	GOBP_HEMATOPOIETIC_PROGENITOR_CELL_DIFFERENTIATION	GOBP_HEMATOPOIETIC_PROGENITOR_CELL_DIFFERENTIATION	109	133	0.82	3	107	14967	0.0432538	0.211678
C2	REACTOME	13795	REACTOME_VIRAL_INFECTION_PATHWAYS	REACTOME_VIRAL_INFECTION_PATHWAYS	651	825	0.789	9	107	14967	0.0433963	0.156689
C5	GOBP	01684	GOBP_EPITHELIAL_TUBE_FORMATION	GOBP_EPITHELIAL_TUBE_FORMATION	110	137	0.803	3	107	14967	0.0442427	0.211678
C2	REACTOME	12889	REACTOME_MAPK_FAMILY_SIGNALING_CASCADES	REACTOME_MAPK_FAMILY_SIGNALING_CASCADES	270	327	0.826	5	107	14967	0.0443843	0.159602
C5	GOBP	06034	GOBP_REGULATION_OF_GLYCOLYTIC_PROCESS	GOBP_REGULATION_OF_GLYCOLYTIC_PROCESS	47	52	0.904	2	107	14967	0.0444376	0.211678
CELLMARKER	CELLMARKER	16201	CELLMARKER_Hematopoietic Stem Cell Bone Marrow Human	Hematopoietic Stem Cell Bone Marrow	47	62	0.758	2	107	14967	0.0444376	0.138091
C5	GOBP	04823	GOBP_POSITIVE_REGULATION_OF_MULTICELLULAR_ORGANISMAL_PROCESS	GOBP_POSITIVE_REGULATION_OF_MULTICELLULAR...(04823)	1193	1684	0.708	14	107	14967	0.0446672	0.211678
C2	REACTOME	13770	REACTOME_TRNA_PROCESSING	REACTOME_TRNA_PROCESSING	111	111	1	3	107	14967	0.0452428	0.162028
C5	GOBP	06314	GOBP_REGULATION_OF_MRNA_PROCESSING	GOBP_REGULATION_OF_MRNA_PROCESSING	111	128	0.867	3	107	14967	0.0452428	0.211678
C5	GOBP	01662	GOBP_EPIGENETIC_REGULATION_OF_GENE_EXPRESSION	GOBP_EPIGENETIC_REGULATION_OF_GENE_EXPRESSION	188	229	0.821	4	107	14967	0.045887	0.211678
C5	GOCC	08555	GOCC_NUCLEAR_BODY	GOCC_NUCLEAR_BODY	762	859	0.887	10	107	14967	0.0458886	0.211678
C2	PID	11648	PID_NFAT_3PATHWAY	PID_NFAT_3PATHWAY	48	53	0.906	2	107	14967	0.0461582	0.164637
C5	GOBP	03775	GOBP_NEGATIVE_REGULATION_OF_UBIQUITIN_DEPENDENT_PROTEIN_CATABOLIC_PROCESS	GOBP_NEGATIVE_REGULATION_OF_UBIQUITIN_DEPENDENT...(03775)	48	53	0.906	2	107	14967	0.0461582	0.211678
C5	GOBP	02164	GOBP_HISTONE_MODIFICATION	GOBP_HISTONE_MODIFICATION	112	120	0.933	3	107	14967	0.0462541	0.211678
C5	GOBP	06097	GOBP_REGULATION_OF_IMMUNE_RESPONSE	GOBP_REGULATION_OF_IMMUNE_RESPONSE	659	935	0.705	9	107	14967	0.0462712	0.211678
C5	GOBP	03626	GOBP_NEGATIVE_REGULATION_OF_PROTEIN_MODIFICATION_PROCESS	GOBP_NEGATIVE_REGULATION_OF_PROTEIN_MODIFICATION_PROCESS	364	437	0.833	6	107	14967	0.0464109	0.211678
C5	GOBP	02353	GOBP_INTRACELLULAR_TRANSPORT	GOBP_INTRACELLULAR_TRANSPORT	1428	1602	0.891	16	107	14967	0.0467617	0.211678
C5	GOBP	05026	GOBP_POSITIVE_REGULATION_OF_SIGNALING	GOBP_POSITIVE_REGULATION_OF_SIGNALING	1314	1795	0.732	15	107	14967	0.0468133	0.211678
C5	GOMF	09670	GOMF_HISTONE_MODIFYING_ACTIVITY	GOMF_HISTONE_MODIFYING_ACTIVITY	190	207	0.918	4	107	14967	0.0473814	0.211678
C5	GOBP	00418	GOBP_AMEBOIDAL_TYPE_CELL_MIGRATION	GOBP_AMEBOIDAL_TYPE_CELL_MIGRATION	366	500	0.732	6	107	14967	0.0474385	0.211678
C5	GOBP	05275	GOBP_PROTEIN_CONTAINING_COMPLEX_ASSEMBLY	GOBP_PROTEIN_CONTAINING_COMPLEX_ASSEMBLY	1317	1662	0.792	15	107	14967	0.0475943	0.211678
C2	WP	14702	WP_TGF_BETA_RECEPTOR_SIGNALING_IN_SKELETAL_DYSPLASIAS	WP_TGF_BETA_RECEPTOR_SIGNALING_IN_SKELETAL_DYSPLASIAS	49	59	0.831	2	107	14967	0.047903	0.165373
C5	GOBP	02218	GOBP_IMMUNE_RESPONSE_REGULATING_SIGNALING_PATHWAY	GOBP_IMMUNE_RESPONSE_REGULATING_SIGNALING_PATHWAY	367	504	0.728	6	107	14967	0.0479576	0.211678
C5	GOBP	05299	GOBP_PROTEIN_FOLDING	GOBP_PROTEIN_FOLDING	191	223	0.857	4	107	14967	0.0481387	0.211678
C5	GOBP	05763	GOBP_REGULATION_OF_CELLULAR_RESPONSE_TO_STRESS	GOBP_REGULATION_OF_CELLULAR_RESPONSE_TO_STRESS	562	658	0.854	8	107	14967	0.0481483	0.211678
C2	BIOCARTA	00211	BIOCARTA_PKC_PATHWAY	BIOCARTA_PKC_PATHWAY	7	7	1	1	107	14967	0.0489924	0.165373
C2	BIOCARTA	00271	BIOCARTA_TERT_PATHWAY	BIOCARTA_TERT_PATHWAY	7	8	0.875	1	107	14967	0.0489924	0.165373
C2	BIOCARTA	00283	BIOCARTA_TSP1_PATHWAY	BIOCARTA_TSP1_PATHWAY	7	7	1	1	107	14967	0.0489924	0.165373
C2	KEGG_MEDICUS	10798	KEGG_MEDICUS_PATHOGEN_HCMV_US27_TO_CXCR4_GNB_G_PLCB_PKC_SIGNALING_PATHWAY	KEGG_MEDICUS_PATHOGEN_HCMV_US27_TO_CXCR4_GNB_G...(10798)	7	8	0.875	1	107	14967	0.0489924	0.165373
C2	KEGG_MEDICUS	10835	KEGG_MEDICUS_PATHOGEN_KSHV_VFLIP_TO_TNF_NFKB_SIGNALING_PATHWAY	KEGG_MEDICUS_PATHOGEN_KSHV_VFLIP_TO_TNF_NFKB...(10835)	7	7	1	1	107	14967	0.0489924	0.165373
C2	KEGG_MEDICUS	10857	KEGG_MEDICUS_PATHOGEN_SHIGELLA_OSPG_TO_TNF_NFKB_SIGNALING_PATHWAY	KEGG_MEDICUS_PATHOGEN_SHIGELLA_OSPG_TO_TNF_NFKB...(10857)	7	7	1	1	107	14967	0.0489924	0.165373
C2	KEGG_MEDICUS	11187	KEGG_MEDICUS_REFERENCE_TLR3_IRF3_SIGNALING_PATHWAY	KEGG_MEDICUS_REFERENCE_TLR3_IRF3_SIGNALING_PATHWAY	7	9	0.778	1	107	14967	0.0489924	0.165373
C2	REACTOME	12281	REACTOME_BINDING_OF_TCF_LEF_CTNNB1_TO_TARGET_GENE_PROMOTERS	REACTOME_BINDING_OF_TCF_LEF_CTNNB1_TO_TARGET_GENE_PROMOTERS	7	8	0.875	1	107	14967	0.0489924	0.165373
C2	REACTOME	12764	REACTOME_IKBA_VARIANT_LEADS_TO_EDA_ID	REACTOME_IKBA_VARIANT_LEADS_TO_EDA_ID	7	7	1	1	107	14967	0.0489924	0.165373
C2	REACTOME	13030	REACTOME_NFE2L2_REGULATING_MDR_ASSOCIATED_ENZYMES	REACTOME_NFE2L2_REGULATING_MDR_ASSOCIATED_ENZYMES	7	8	0.875	1	107	14967	0.0489924	0.165373
C2	REACTOME	13425	REACTOME_RUNX3_REGULATES_WNT_SIGNALING	REACTOME_RUNX3_REGULATES_WNT_SIGNALING	7	8	0.875	1	107	14967	0.0489924	0.165373
C2	WP	14249	WP_FTO_OBESITY_VARIANT_MECHANISM	WP_FTO_OBESITY_VARIANT_MECHANISM	7	8	0.875	1	107	14967	0.0489924	0.165373
C2	WP	14448	WP_MICRORNA_FOR_TARGETING_CANCER_GROWTH_AND_VASCULARIZATION_IN_GLIOBLASTOMA	WP_MICRORNA_FOR_TARGETING_CANCER_GROWTH_AND...(14448)	7	8	0.875	1	107	14967	0.0489924	0.165373
C5	GOBP	00381	GOBP_ADIPONECTIN_ACTIVATED_SIGNALING_PATHWAY	GOBP_ADIPONECTIN_ACTIVATED_SIGNALING_PATHWAY	7	7	1	1	107	14967	0.0489924	0.211678
C5	GOBP	00727	GOBP_CALCIUM_ION_EXPORT_ACROSS_PLASMA_MEMBRANE	GOBP_CALCIUM_ION_EXPORT_ACROSS_PLASMA_MEMBRANE	7	10	0.7	1	107	14967	0.0489924	0.211678
C5	GOBP	00770	GOBP_CARBON_CATABOLITE_REGULATION_OF_TRANSCRIPTION	GOBP_CARBON_CATABOLITE_REGULATION_OF_TRANSCRIPTION	7	8	0.875	1	107	14967	0.0489924	0.211678
C5	GOBP	01076	GOBP_CELL_PROLIFERATION_INVOLVED_IN_METANEPHROS_DEVELOPMENT	GOBP_CELL_PROLIFERATION_INVOLVED_IN_METANEPHROS_DEVELOPMENT	7	10	0.7	1	107	14967	0.0489924	0.211678
C5	GOBP	01308	GOBP_CYTOPLASMIC_SEQUESTERING_OF_NF_KAPPAB	GOBP_CYTOPLASMIC_SEQUESTERING_OF_NF_KAPPAB	7	8	0.875	1	107	14967	0.0489924	0.211678
C5	GOBP	01723	GOBP_ESTABLISHMENT_OF_MITOTIC_SISTER_CHROMATID_COHESION	GOBP_ESTABLISHMENT_OF_MITOTIC_SISTER_CHROMATID_COHESION	7	7	1	1	107	14967	0.0489924	0.211678
C5	GOBP	01730	GOBP_ESTABLISHMENT_OF_PROTEIN_LOCALIZATION_TO_CHROMATIN	GOBP_ESTABLISHMENT_OF_PROTEIN_LOCALIZATION_TO_CHROMATIN	7	9	0.778	1	107	14967	0.0489924	0.211678
C5	GOBP	01793	GOBP_FACIAL_NERVE_STRUCTURAL_ORGANIZATION	GOBP_FACIAL_NERVE_STRUCTURAL_ORGANIZATION	7	8	0.875	1	107	14967	0.0489924	0.211678
C5	GOBP	02540	GOBP_LUNG_SACCULE_DEVELOPMENT	GOBP_LUNG_SACCULE_DEVELOPMENT	7	10	0.7	1	107	14967	0.0489924	0.211678
C5	GOBP	03160	GOBP_NEGATIVE_REGULATION_OF_CAMP_DEPENDENT_PROTEIN_KINASE_ACTIVITY	GOBP_NEGATIVE_REGULATION_OF_CAMP_DEPENDENT_PROTEIN...(03160)	7	9	0.778	1	107	14967	0.0489924	0.211678
C5	GOBP	03590	GOBP_NEGATIVE_REGULATION_OF_PLASMINOGEN_ACTIVATION	GOBP_NEGATIVE_REGULATION_OF_PLASMINOGEN_ACTIVATION	7	8	0.875	1	107	14967	0.0489924	0.211678
C5	GOBP	03949	GOBP_NUCLEAR_TRANSCRIBED_MRNA_CATABOLIC_PROCESS_DEADENYLATION_INDEPENDENT_DECAY	GOBP_NUCLEAR_TRANSCRIBED_MRNA_CATABOLIC_PROCESS...(03949)	7	7	1	1	107	14967	0.0489924	0.211678
C5	GOBP	03990	GOBP_NUCLEOTIDE_BINDING_OLIGOMERIZATION_DOMAIN_CONTAINING_1_SIGNALING_PATHWAY	GOBP_NUCLEOTIDE_BINDING_OLIGOMERIZATION_DOMAIN...(03990)	7	8	0.875	1	107	14967	0.0489924	0.211678
C5	GOBP	04146	GOBP_PEPTIDYL_LYSINE_DEACETYLATION	GOBP_PEPTIDYL_LYSINE_DEACETYLATION	7	7	1	1	107	14967	0.0489924	0.211678
C5	GOBP	04456	GOBP_POSITIVE_REGULATION_OF_CELL_PROLIFERATION_INVOLVED_IN_KIDNEY_DEVELOPMENT	GOBP_POSITIVE_REGULATION_OF_CELL_PROLIFERATION...(04456)	7	9	0.778	1	107	14967	0.0489924	0.211678
C5	GOBP	04707	GOBP_POSITIVE_REGULATION_OF_INTRINSIC_APOPTOTIC_SIGNALING_PATHWAY_BY_P53_CLASS_MEDIATOR	GOBP_POSITIVE_REGULATION_OF_INTRINSIC_APOPTOTIC...(04707)	7	8	0.875	1	107	14967	0.0489924	0.211678
C5	GOBP	04718	GOBP_POSITIVE_REGULATION_OF_KIDNEY_DEVELOPMENT	GOBP_POSITIVE_REGULATION_OF_KIDNEY_DEVELOPMENT	7	10	0.7	1	107	14967	0.0489924	0.211678
C5	GOBP	04920	GOBP_POSITIVE_REGULATION_OF_PINOCYTOSIS	GOBP_POSITIVE_REGULATION_OF_PINOCYTOSIS	7	7	1	1	107	14967	0.0489924	0.211678
C5	GOBP	05114	GOBP_POSITIVE_REGULATION_OF_TRANSLATION_IN_RESPONSE_TO_STRESS	GOBP_POSITIVE_REGULATION_OF_TRANSLATION_IN...(05114)	7	7	1	1	107	14967	0.0489924	0.211678
C5	GOBP	05377	GOBP_PROTEIN_LOCALIZATION_TO_PERINUCLEAR_REGION_OF_CYTOPLASM	GOBP_PROTEIN_LOCALIZATION_TO_PERINUCLEAR_REGION_OF_CYTOPLASM	7	9	0.778	1	107	14967	0.0489924	0.211678
C5	GOBP	06560	GOBP_REGULATION_OF_PRO_B_CELL_DIFFERENTIATION	GOBP_REGULATION_OF_PRO_B_CELL_DIFFERENTIATION	7	8	0.875	1	107	14967	0.0489924	0.211678
C5	GOBP	06811	GOBP_REGULATION_OF_VASCULAR_ASSOCIATED_SMOOTH_MUSCLE_CONTRACTION	GOBP_REGULATION_OF_VASCULAR_ASSOCIATED_SMOOTH...(06811)	7	10	0.7	1	107	14967	0.0489924	0.211678
C5	GOBP	06970	GOBP_RESPONSE_TO_GRANULOCYTE_MACROPHAGE_COLONY_STIMULATING_FACTOR	GOBP_RESPONSE_TO_GRANULOCYTE_MACROPHAGE_COLONY...(06970)	7	9	0.778	1	107	14967	0.0489924	0.211678
C5	GOBP	07642	GOBP_TRANSCRIPTION_DEPENDENT_TETHERING_OF_RNA_POLYMERASE_II_GENE_DNA_AT_NUCLEAR_PERIPHERY	GOBP_TRANSCRIPTION_DEPENDENT_TETHERING_OF_RNA...(07642)	7	7	1	1	107	14967	0.0489924	0.211678
C5	GOBP	07651	GOBP_TRANSEPITHELIAL_CHLORIDE_TRANSPORT	GOBP_TRANSEPITHELIAL_CHLORIDE_TRANSPORT	7	9	0.778	1	107	14967	0.0489924	0.211678
C5	GOCC	08289	GOCC_FASCIA_ADHERENS	GOCC_FASCIA_ADHERENS	7	8	0.875	1	107	14967	0.0489924	0.211678
C5	GOCC	08324	GOCC_GLYCOGEN_GRANULE	GOCC_GLYCOGEN_GRANULE	7	7	1	1	107	14967	0.0489924	0.211678
C5	GOCC	08405	GOCC_JUNCTIONAL_SARCOPLASMIC_RETICULUM_MEMBRANE	GOCC_JUNCTIONAL_SARCOPLASMIC_RETICULUM_MEMBRANE	7	9	0.778	1	107	14967	0.0489924	0.211678
C5	GOCC	08702	GOCC_PROTEASE_INHIBITOR_COMPLEX	GOCC_PROTEASE_INHIBITOR_COMPLEX	7	8	0.875	1	107	14967	0.0489924	0.211678
C5	GOMF	09064	GOMF_ALPHA_CATENIN_BINDING	GOMF_ALPHA_CATENIN_BINDING	7	10	0.7	1	107	14967	0.0489924	0.211678
C5	GOMF	09072	GOMF_AMIDINE_LYASE_ACTIVITY	GOMF_AMIDINE_LYASE_ACTIVITY	7	7	1	1	107	14967	0.0489924	0.211678
C5	GOMF	09198	GOMF_CALCIUM_DEPENDENT_PROTEIN_SERINE_THREONINE_PHOSPHATASE_ACTIVITY	GOMF_CALCIUM_DEPENDENT_PROTEIN_SERINE_THREONINE...(09198)	7	7	1	1	107	14967	0.0489924	0.211678
C5	GOMF	09368	GOMF_DEAD_H_BOX_RNA_HELICASE_BINDING	GOMF_DEAD_H_BOX_RNA_HELICASE_BINDING	7	8	0.875	1	107	14967	0.0489924	0.211678
C5	GOMF	09785	GOMF_LEUCINE_BINDING	GOMF_LEUCINE_BINDING	7	7	1	1	107	14967	0.0489924	0.211678
C5	GOMF	10382	GOMF_P_TYPE_CALCIUM_TRANSPORTER_ACTIVITY	GOMF_P_TYPE_CALCIUM_TRANSPORTER_ACTIVITY	7	9	0.778	1	107	14967	0.0489924	0.211678
CELLMARKER	CELLMARKER	15909	CELLMARKER_Central Memory CD4+ T Cell Liver Human	Central Memory CD4+ T Cell Liver	7	8	0.875	1	107	14967	0.0489924	0.138091
CELLMARKER	CELLMARKER	15910	CELLMARKER_Central Memory CD4+ T Cell Spleen Human	Central Memory CD4+ T Cell Spleen	7	8	0.875	1	107	14967	0.0489924	0.138091
CELLMARKER	CELLMARKER	16060	CELLMARKER_Endothelial Cell Vein Human	Endothelial Cell Vein	7	7	1	1	107	14967	0.0489924	0.138091
CELLMARKER	CELLMARKER	16460	CELLMARKER_Myeloid Cell Colon Human	Myeloid Cell Colon	7	10	0.7	1	107	14967	0.0489924	0.138091
CELLMARKER	CELLMARKER	16499	CELLMARKER_Naive CD4 T Cell Blood Human	Naive CD4 T Cell Blood	7	8	0.875	1	107	14967	0.0489924	0.138091
CELLMARKER	CELLMARKER	16500	CELLMARKER_Naive CD4 T Cell Liver Human	Naive CD4 T Cell Liver	7	8	0.875	1	107	14967	0.0489924	0.138091
CELLMARKER	CELLMARKER	16501	CELLMARKER_Naive CD4 T Cell Spleen Human	Naive CD4 T Cell Spleen	7	8	0.875	1	107	14967	0.0489924	0.138091
C2	REACTOME	12331	REACTOME_CELL_CELL_COMMUNICATION	REACTOME_CELL_CELL_COMMUNICATION	115	155	0.742	3	107	14967	0.049355	0.165961
C5	GOBP	02989	GOBP_MRNA_TRANSPORT	GOBP_MRNA_TRANSPORT	115	126	0.913	3	107	14967	0.049355	0.212768
C2	WP	14520	WP_NOTCH_SIGNALING_PATHWAY	WP_NOTCH_SIGNALING_PATHWAY	50	54	0.926	2	107	14967	0.0496716	0.166303
C5	GOBP	02771	GOBP_MESONEPHRIC_TUBULE_MORPHOGENESIS	GOBP_MESONEPHRIC_TUBULE_MORPHOGENESIS	50	68	0.735	2	107	14967	0.0496716	0.213179
C5	GOMF	09294	GOMF_CLATHRIN_BINDING	GOMF_CLATHRIN_BINDING	50	70	0.714	2	107	14967	0.0496716	0.213179
C2	REACTOME	13201	REACTOME_PROCESSING_OF_CAPPED_INTRON_CONTAINING_PRE_MRNA	REACTOME_PROCESSING_OF_CAPPED_INTRON_CONTAINING_PRE_MRNA	279	283	0.986	5	107	14967	0.0498344	0.166303
C5	GOBP	07055	GOBP_RESPONSE_TO_OXYGEN_LEVELS	GOBP_RESPONSE_TO_OXYGEN_LEVELS	279	343	0.813	5	107	14967	0.0498344	0.213402
C2	REACTOME	13541	REACTOME_SIGNALING_BY_TGFB_FAMILY_MEMBERS	REACTOME_SIGNALING_BY_TGFB_FAMILY_MEMBERS	116	124	0.935	3	107	14967	0.0504108	0.167592
C5	GOBP	02141	GOBP_HINDBRAIN_DEVELOPMENT	GOBP_HINDBRAIN_DEVELOPMENT	116	157	0.739	3	107	14967	0.0504108	0.214915
C5	GOCC	08827	GOCC_SPECIFIC_GRANULE	GOCC_SPECIFIC_GRANULE	116	160	0.725	3	107	14967	0.0504108	0.214915
C2	PID	11612	PID_IL2_1PATHWAY	PID_IL2_1PATHWAY	51	55	0.927	2	107	14967	0.0514636	0.169811
C2	REACTOME	13717	REACTOME_TRANSCRIPTIONAL_ACTIVITY_OF_SMAD2_SMAD3_SMAD4_HETEROTRIMER	REACTOME_TRANSCRIPTIONAL_ACTIVITY_OF_SMAD2_SMAD3...(13717)	51	51	1	2	107	14967	0.0514636	0.169811
C5	GOBP	01844	GOBP_FIBROBLAST_MIGRATION	GOBP_FIBROBLAST_MIGRATION	51	54	0.944	2	107	14967	0.0514636	0.217479
C5	GOBP	05093	GOBP_POSITIVE_REGULATION_OF_TORC1_SIGNALING	GOBP_POSITIVE_REGULATION_OF_TORC1_SIGNALING	51	52	0.981	2	107	14967	0.0514636	0.217479
C5	GOBP	06521	GOBP_REGULATION_OF_PROTEIN_IMPORT_INTO_NUCLEUS	GOBP_REGULATION_OF_PROTEIN_IMPORT_INTO_NUCLEUS	51	58	0.879	2	107	14967	0.0514636	0.217479
C5	GOBP	07310	GOBP_SIGNAL_TRANSDUCTION_IN_ABSENCE_OF_LIGAND	GOBP_SIGNAL_TRANSDUCTION_IN_ABSENCE_OF_LIGAND	51	67	0.761	2	107	14967	0.0514636	0.217479
CELLMARKER	CELLMARKER	16448	CELLMARKER_Multilymphoid Progenitor Cell Umbilical Cord Blood Human	Multilymphoid Progenitor Cell Umbilical Cord Blood	470	537	0.875	7	107	14967	0.0514779	0.138091
C5	GOBP	04809	GOBP_POSITIVE_REGULATION_OF_MOLECULAR_FUNCTION	GOBP_POSITIVE_REGULATION_OF_MOLECULAR_FUNCTION	996	1282	0.777	12	107	14967	0.0519651	0.218085
C5	GOBP	02966	GOBP_MORPHOGENESIS_OF_EMBRYONIC_EPITHELIUM	GOBP_MORPHOGENESIS_OF_EMBRYONIC_EPITHELIUM	118	152	0.776	3	107	14967	0.0525554	0.218085
C5	GOBP	06004	GOBP_REGULATION_OF_GENERATION_OF_PRECURSOR_METABOLITES_AND_ENERGY	GOBP_REGULATION_OF_GENERATION_OF_PRECURSOR...(06004)	118	139	0.849	3	107	14967	0.0525554	0.218085
C5	GOBP	07208	GOBP_RNA_SPLICING_VIA_TRANSESTERIFICATION_REACTIONS	GOBP_RNA_SPLICING_VIA_TRANSESTERIFICATION_REACTIONS	284	333	0.853	5	107	14967	0.053026	0.218085
C2	REACTOME	13262	REACTOME_REGULATED_NECROSIS	REACTOME_REGULATED_NECROSIS	52	59	0.881	2	107	14967	0.0532786	0.171271
C5	GOBP	00382	GOBP_ADIPOSE_TISSUE_DEVELOPMENT	GOBP_ADIPOSE_TISSUE_DEVELOPMENT	52	58	0.897	2	107	14967	0.0532786	0.218085
C5	GOBP	01086	GOBP_CELL_SURFACE_PATTERN_RECOGNITION_RECEPTOR_SIGNALING_PATHWAY	GOBP_CELL_SURFACE_PATTERN_RECOGNITION_RECEPTOR...(01086)	52	72	0.722	2	107	14967	0.0532786	0.218085
C5	GOBP	04281	GOBP_PLATELET_DERIVED_GROWTH_FACTOR_RECEPTOR_SIGNALING_PATHWAY	GOBP_PLATELET_DERIVED_GROWTH_FACTOR_RECEPTOR...(04281)	52	58	0.897	2	107	14967	0.0532786	0.218085
C5	GOBP	06542	GOBP_REGULATION_OF_PROTEIN_MATURATION	GOBP_REGULATION_OF_PROTEIN_MATURATION	52	71	0.732	2	107	14967	0.0532786	0.218085
C2	REACTOME	12326	REACTOME_CELLULAR_RESPONSE_TO_CHEMICAL_STRESS	REACTOME_CELLULAR_RESPONSE_TO_CHEMICAL_STRESS	198	214	0.925	4	107	14967	0.0536277	0.171271
C5	GOBP	04726	GOBP_POSITIVE_REGULATION_OF_LEUKOCYTE_CELL_CELL_ADHESION	GOBP_POSITIVE_REGULATION_OF_LEUKOCYTE_CELL_CELL_ADHESION	198	275	0.72	4	107	14967	0.0536277	0.218085
CELLMARKER	CELLMARKER	16642	CELLMARKER_Plasmacytoid Dendritic Cell Blood Human	Plasmacytoid Dendritic Cell Blood	285	338	0.843	5	107	14967	0.0536784	0.138091
C5	GOBP	06591	GOBP_REGULATION_OF_RESPONSE_TO_BIOTIC_STIMULUS	GOBP_REGULATION_OF_RESPONSE_TO_BIOTIC_STIMULUS	378	515	0.734	6	107	14967	0.0539016	0.218085
C5	GOBP	07716	GOBP_TUBE_FORMATION	GOBP_TUBE_FORMATION	120	151	0.795	3	107	14967	0.0547435	0.218085
C5	GOBP	05748	GOBP_REGULATION_OF_CELLULAR_CATABOLIC_PROCESS	GOBP_REGULATION_OF_CELLULAR_CATABOLIC_PROCESS	578	726	0.796	8	107	14967	0.0550517	0.218085
C5	GOBP	02318	GOBP_INTERNAL_PROTEIN_AMINO_ACID_ACETYLATION	GOBP_INTERNAL_PROTEIN_AMINO_ACID_ACETYLATION	53	58	0.914	2	107	14967	0.0551161	0.218085
C5	GOBP	06904	GOBP_RESPONSE_TO_AMINO_ACID_STARVATION	GOBP_RESPONSE_TO_AMINO_ACID_STARVATION	53	54	0.981	2	107	14967	0.0551161	0.218085
C5	GOMF	09540	GOMF_GENERAL_TRANSCRIPTION_INITIATION_FACTOR_BINDING	GOMF_GENERAL_TRANSCRIPTION_INITIATION_FACTOR_BINDING	53	54	0.981	2	107	14967	0.0551161	0.218085
C2	BIOCARTA	00219	BIOCARTA_PPARG_PATHWAY	BIOCARTA_PPARG_PATHWAY	8	8	1	1	107	14967	0.0557944	0.171271
C2	KEGG_MEDICUS	10761	KEGG_MEDICUS_ENV_FACTOR_METALS_TO_JNK_SIGNALING_PATHWAY	KEGG_MEDICUS_ENV_FACTOR_METALS_TO_JNK_SIGNALING_PATHWAY	8	8	1	1	107	14967	0.0557944	0.171271
C2	KEGG_MEDICUS	10829	KEGG_MEDICUS_PATHOGEN_KSHV_K15_TO_TNF_NFKB_SIGNALING_PATHWAY	KEGG_MEDICUS_PATHOGEN_KSHV_K15_TO_TNF_NFKB...(10829)	8	8	1	1	107	14967	0.0557944	0.171271
C2	KEGG_MEDICUS	11036	KEGG_MEDICUS_REFERENCE_ICOSLG_ICOS_PI3K_SIGNALING_PATHWAY	KEGG_MEDICUS_REFERENCE_ICOSLG_ICOS_PI3K_SIGNALING_PATHWAY	8	9	0.889	1	107	14967	0.0557944	0.171271
C2	KEGG_MEDICUS	11108	KEGG_MEDICUS_REFERENCE_NOTCH_LIGAND_UBIQUITYLATION	KEGG_MEDICUS_REFERENCE_NOTCH_LIGAND_UBIQUITYLATION	8	9	0.889	1	107	14967	0.0557944	0.171271
C2	KEGG_MEDICUS	11131	KEGG_MEDICUS_REFERENCE_PDL_PD1_SHP_PI3K_SIGNALING_PATHWAY	KEGG_MEDICUS_REFERENCE_PDL_PD1_SHP_PI3K_SIGNALING_PATHWAY	8	9	0.889	1	107	14967	0.0557944	0.171271
C2	REACTOME	12380	REACTOME_CONDENSATION_OF_PROMETAPHASE_CHROMOSOMES	REACTOME_CONDENSATION_OF_PROMETAPHASE_CHROMOSOMES	8	11	0.727	1	107	14967	0.0557944	0.171271
C2	REACTOME	12758	REACTOME_HUR_ELAVL1_BINDS_AND_STABILIZES_MRNA	REACTOME_HUR_ELAVL1_BINDS_AND_STABILIZES_MRNA	8	8	1	1	107	14967	0.0557944	0.171271
C2	REACTOME	13026	REACTOME_NFE2L2_REGULATES_PENTOSE_PHOSPHATE_PATHWAY_GENES	REACTOME_NFE2L2_REGULATES_PENTOSE_PHOSPHATE_PATHWAY_GENES	8	8	1	1	107	14967	0.0557944	0.171271
C2	REACTOME	13258	REACTOME_RECYCLING_OF_EIF2_GDP	REACTOME_RECYCLING_OF_EIF2_GDP	8	8	1	1	107	14967	0.0557944	0.171271
C2	REACTOME	13273	REACTOME_REGULATION_OF_CYTOSKELETAL_REMODELING_AND_CELL_SPREADING_BY_IPP_COMPLEX_COMPONENTS	REACTOME_REGULATION_OF_CYTOSKELETAL_REMODELING_AND...(13273)	8	8	1	1	107	14967	0.0557944	0.171271
C2	REACTOME	13616	REACTOME_SYNTHESIS_OF_DIPHTHAMIDE_EEF2	REACTOME_SYNTHESIS_OF_DIPHTHAMIDE_EEF2	8	8	1	1	107	14967	0.0557944	0.171271
C2	REACTOME	13813	REACTOME_WNT_MEDIATED_ACTIVATION_OF_DVL	REACTOME_WNT_MEDIATED_ACTIVATION_OF_DVL	8	8	1	1	107	14967	0.0557944	0.171271
C2	WP	14092	WP_CANONICAL_NF_KB_PATHWAY	WP_CANONICAL_NF_KB_PATHWAY	8	8	1	1	107	14967	0.0557944	0.171271
C2	WP	14354	WP_INSULIN_SIGNALING_IN_ADIPOCYTES_DIABETIC_CONDITION	WP_INSULIN_SIGNALING_IN_ADIPOCYTES_DIABETIC_CONDITION	8	8	1	1	107	14967	0.0557944	0.171271
C2	WP	14355	WP_INSULIN_SIGNALING_IN_ADIPOCYTES_NORMAL_CONDITION	WP_INSULIN_SIGNALING_IN_ADIPOCYTES_NORMAL_CONDITION	8	8	1	1	107	14967	0.0557944	0.171271
C2	WP	14365	WP_INTERLEUKIN_1_INDUCED_ACTIVATION_OF_NF_KB	WP_INTERLEUKIN_1_INDUCED_ACTIVATION_OF_NF_KB	8	10	0.8	1	107	14967	0.0557944	0.171271
C2	WP	14510	WP_NIPBL_ROLE_IN_DNA_DAMAGE_CORNELIA_DE_LANGE_SYNDROME	WP_NIPBL_ROLE_IN_DNA_DAMAGE_CORNELIA_DE_LANGE_SYNDROME	8	8	1	1	107	14967	0.0557944	0.171271
C5	GOBP	00595	GOBP_AUTOPHAGOSOME_LYSOSOME_FUSION	GOBP_AUTOPHAGOSOME_LYSOSOME_FUSION	8	9	0.889	1	107	14967	0.0557944	0.218085
C5	GOBP	01281	GOBP_CRANIAL_NERVE_STRUCTURAL_ORGANIZATION	GOBP_CRANIAL_NERVE_STRUCTURAL_ORGANIZATION	8	10	0.8	1	107	14967	0.0557944	0.218085
C5	GOBP	01579	GOBP_EMBRYONIC_VISCEROCRANIUM_MORPHOGENESIS	GOBP_EMBRYONIC_VISCEROCRANIUM_MORPHOGENESIS	8	10	0.8	1	107	14967	0.0557944	0.218085
C5	GOBP	01713	GOBP_ESTABLISHMENT_OF_CENTROSOME_LOCALIZATION	GOBP_ESTABLISHMENT_OF_CENTROSOME_LOCALIZATION	8	10	0.8	1	107	14967	0.0557944	0.218085
C5	GOBP	03537	GOBP_NEGATIVE_REGULATION_OF_NEUROTRANSMITTER_TRANSPORT	GOBP_NEGATIVE_REGULATION_OF_NEUROTRANSMITTER_TRANSPORT	8	9	0.889	1	107	14967	0.0557944	0.218085
C5	GOBP	03911	GOBP_NK_T_CELL_DIFFERENTIATION	GOBP_NK_T_CELL_DIFFERENTIATION	8	11	0.727	1	107	14967	0.0557944	0.218085
C5	GOBP	04144	GOBP_PEPTIDYL_HISTIDINE_MODIFICATION	GOBP_PEPTIDYL_HISTIDINE_MODIFICATION	8	8	1	1	107	14967	0.0557944	0.218085
C5	GOBP	04221	GOBP_PHOSPHATIDYLSERINE_ACYL_CHAIN_REMODELING	GOBP_PHOSPHATIDYLSERINE_ACYL_CHAIN_REMODELING	8	9	0.889	1	107	14967	0.0557944	0.218085
C5	GOBP	04554	GOBP_POSITIVE_REGULATION_OF_ENDOPLASMIC_RETICULUM_STRESS_INDUCED_INTRINSIC_APOPTOTIC_SIGNALING_PATHWAY	GOBP_POSITIVE_REGULATION_OF_ENDOPLASMIC_RETICULUM...(04554)	8	10	0.8	1	107	14967	0.0557944	0.218085
C5	GOBP	04584	GOBP_POSITIVE_REGULATION_OF_EXECUTION_PHASE_OF_APOPTOSIS	GOBP_POSITIVE_REGULATION_OF_EXECUTION_PHASE_OF_APOPTOSIS	8	8	1	1	107	14967	0.0557944	0.218085
C5	GOBP	05020	GOBP_POSITIVE_REGULATION_OF_RYANODINE_SENSITIVE_CALCIUM_RELEASE_CHANNEL_ACTIVITY	GOBP_POSITIVE_REGULATION_OF_RYANODINE_SENSITIVE...(05020)	8	8	1	1	107	14967	0.0557944	0.218085
C5	GOBP	06765	GOBP_REGULATION_OF_TRANSLATION_INITIATION_IN_RESPONSE_TO_ENDOPLASMIC_RETICULUM_STRESS	GOBP_REGULATION_OF_TRANSLATION_INITIATION_IN...(06765)	8	8	1	1	107	14967	0.0557944	0.218085
C5	GOCC	08013	GOCC_BCL_2_FAMILY_PROTEIN_COMPLEX	GOCC_BCL_2_FAMILY_PROTEIN_COMPLEX	8	10	0.8	1	107	14967	0.0557944	0.218085
C5	GOCC	08203	GOCC_DERLIN_1_RETROTRANSLOCATION_COMPLEX	GOCC_DERLIN_1_RETROTRANSLOCATION_COMPLEX	8	8	1	1	107	14967	0.0557944	0.218085
C5	GOCC	08427	GOCC_LEWY_BODY	GOCC_LEWY_BODY	8	8	1	1	107	14967	0.0557944	0.218085
C5	GOCC	08614	GOCC_PEPTIDASE_INHIBITOR_COMPLEX	GOCC_PEPTIDASE_INHIBITOR_COMPLEX	8	11	0.727	1	107	14967	0.0557944	0.218085
C5	GOCC	08643	GOCC_PHOTORECEPTOR_RIBBON_SYNAPSE	GOCC_PHOTORECEPTOR_RIBBON_SYNAPSE	8	10	0.8	1	107	14967	0.0557944	0.218085
C5	GOCC	08793	GOCC_SEH1_ASSOCIATED_COMPLEX	GOCC_SEH1_ASSOCIATED_COMPLEX	8	8	1	1	107	14967	0.0557944	0.218085
C5	GOMF	09167	GOMF_BH_DOMAIN_BINDING	GOMF_BH_DOMAIN_BINDING	8	9	0.889	1	107	14967	0.0557944	0.218085
C5	GOMF	09295	GOMF_CLATHRIN_HEAVY_CHAIN_BINDING	GOMF_CLATHRIN_HEAVY_CHAIN_BINDING	8	10	0.8	1	107	14967	0.0557944	0.218085
C5	GOMF	09567	GOMF_GLYCOGEN_BINDING	GOMF_GLYCOGEN_BINDING	8	8	1	1	107	14967	0.0557944	0.218085
C5	GOMF	10265	GOMF_POLY_G_BINDING	GOMF_POLY_G_BINDING	8	8	1	1	107	14967	0.0557944	0.218085
CELLMARKER	CELLMARKER	15908	CELLMARKER_Central Memory CD4+ T Cell Blood Human	Central Memory CD4+ T Cell Blood	8	10	0.8	1	107	14967	0.0557944	0.138091
CELLMARKER	CELLMARKER	15911	CELLMARKER_Central Memory CD8+ T Cell Blood Human	Central Memory CD8+ T Cell Blood	8	11	0.727	1	107	14967	0.0557944	0.138091
CELLMARKER	CELLMARKER	15912	CELLMARKER_Central Memory CD8+ T Cell Liver Human	Central Memory CD8+ T Cell Liver	8	9	0.889	1	107	14967	0.0557944	0.138091
CELLMARKER	CELLMARKER	15913	CELLMARKER_Central Memory CD8+ T Cell Spleen Human	Central Memory CD8+ T Cell Spleen	8	9	0.889	1	107	14967	0.0557944	0.138091
CELLMARKER	CELLMARKER	16057	CELLMARKER_Endothelial Cell Testis Human	Endothelial Cell Testis	8	8	1	1	107	14967	0.0557944	0.138091
CELLMARKER	CELLMARKER	16312	CELLMARKER_Macrophage Decidua Human	Macrophage Decidua	8	10	0.8	1	107	14967	0.0557944	0.138091
CELLMARKER	CELLMARKER	16506	CELLMARKER_Naive CD8 T Cell Spleen Human	Naive CD8 T Cell Spleen	8	9	0.889	1	107	14967	0.0557944	0.138091
CELLMARKER	CELLMARKER	16510	CELLMARKER_Naive CD8+ T Cell Liver Human	Naive CD8+ T Cell Liver	8	9	0.889	1	107	14967	0.0557944	0.138091
C5	GOBP	06123	GOBP_REGULATION_OF_INTRACELLULAR_PROTEIN_TRANSPORT	GOBP_REGULATION_OF_INTRACELLULAR_PROTEIN_TRANSPORT	201	225	0.893	4	107	14967	0.0560804	0.218317
C5	GOCC	08093	GOCC_CHROMOSOME_CENTROMERIC_REGION	GOCC_CHROMOSOME_CENTROMERIC_REGION	201	258	0.779	4	107	14967	0.0560804	0.218317
C2	WP	14628	WP_REGULATION_OF_ACTIN_CYTOSKELETON	WP_REGULATION_OF_ACTIN_CYTOSKELETON	122	150	0.813	3	107	14967	0.0569749	0.173089
C2	PID	11652	PID_NOTCH_PATHWAY	PID_NOTCH_PATHWAY	54	59	0.915	2	107	14967	0.0569758	0.173089
C2	WP	14441	WP_MET_IN_TYPE_1_PAPILLARY_RENAL_CELL_CARCINOMA	WP_MET_IN_TYPE_1_PAPILLARY_RENAL_CELL_CARCINOMA	54	59	0.915	2	107	14967	0.0569758	0.173089
C5	GOBP	01563	GOBP_EMBRYONIC_HEART_TUBE_MORPHOGENESIS	GOBP_EMBRYONIC_HEART_TUBE_MORPHOGENESIS	54	71	0.761	2	107	14967	0.0569758	0.220467
C5	GOBP	04881	GOBP_POSITIVE_REGULATION_OF_NUCLEOCYTOPLASMIC_TRANSPORT	GOBP_POSITIVE_REGULATION_OF_NUCLEOCYTOPLASMIC_TRANSPORT	54	62	0.871	2	107	14967	0.0569758	0.220467
C5	GOMF	10344	GOMF_PROTEIN_PHOSPHORYLATED_AMINO_ACID_BINDING	GOMF_PROTEIN_PHOSPHORYLATED_AMINO_ACID_BINDING	54	59	0.915	2	107	14967	0.0569758	0.220467
C5	GOBP	06557	GOBP_REGULATION_OF_PROTEOLYSIS	GOBP_REGULATION_OF_PROTEOLYSIS	482	619	0.779	7	107	14967	0.0574325	0.221789
C5	GOBP	05261	GOBP_PROTEASOMAL_PROTEIN_CATABOLIC_PROCESS	GOBP_PROTEASOMAL_PROTEIN_CATABOLIC_PROCESS	483	530	0.911	7	107	14967	0.0579474	0.223329
C2	WP	14541	WP_ONCOSTATIN_M_SIGNALING_PATHWAY	WP_ONCOSTATIN_M_SIGNALING_PATHWAY	55	56	0.982	2	107	14967	0.0588573	0.17819
C5	GOBP	00523	GOBP_AORTA_DEVELOPMENT	GOBP_AORTA_DEVELOPMENT	55	65	0.846	2	107	14967	0.0588573	0.225932
C5	GOBP	04789	GOBP_POSITIVE_REGULATION_OF_MIRNA_METABOLIC_PROCESS	GOBP_POSITIVE_REGULATION_OF_MIRNA_METABOLIC_PROCESS	55	63	0.873	2	107	14967	0.0588573	0.225932
C2	REACTOME	12752	REACTOME_HOST_INTERACTIONS_OF_HIV_FACTORS	REACTOME_HOST_INTERACTIONS_OF_HIV_FACTORS	124	131	0.947	3	107	14967	0.059249	0.178762
C5	GOBP	04351	GOBP_POSITIVE_REGULATION_OF_APOPTOTIC_SIGNALING_PATHWAY	GOBP_POSITIVE_REGULATION_OF_APOPTOTIC_SIGNALING_PATHWAY	124	145	0.855	3	107	14967	0.059249	0.226984
C5	GOBP	06181	GOBP_REGULATION_OF_LOCOMOTION	GOBP_REGULATION_OF_LOCOMOTION	801	1142	0.701	10	107	14967	0.0603726	0.227846
C5	GOMF	10324	GOMF_PROTEIN_HOMODIMERIZATION_ACTIVITY	GOMF_PROTEIN_HOMODIMERIZATION_ACTIVITY	590	716	0.824	8	107	14967	0.060628	0.227846
C5	GOBP	05280	GOBP_PROTEIN_DEACETYLATION	GOBP_PROTEIN_DEACETYLATION	56	58	0.966	2	107	14967	0.06076	0.227846
C5	GOBP	06126	GOBP_REGULATION_OF_INTRACELLULAR_TRANSPORT	GOBP_REGULATION_OF_INTRACELLULAR_TRANSPORT	296	335	0.884	5	107	14967	0.061164	0.227846
C5	GOBP	05446	GOBP_PROTEOLYSIS	GOBP_PROTEOLYSIS	1250	1653	0.756	14	107	14967	0.0614302	0.227846
C5	GOBP	01569	GOBP_EMBRYONIC_ORGAN_MORPHOGENESIS	GOBP_EMBRYONIC_ORGAN_MORPHOGENESIS	208	295	0.705	4	107	14967	0.0620357	0.227846
C2	BIOCARTA	00090	BIOCARTA_EPONFKB_PATHWAY	BIOCARTA_EPONFKB_PATHWAY	9	11	0.818	1	107	14967	0.0625482	0.1793
C2	BIOCARTA	00126	BIOCARTA_HES_PATHWAY	BIOCARTA_HES_PATHWAY	9	12	0.75	1	107	14967	0.0625482	0.1793
C2	BIOCARTA	00221	BIOCARTA_PRION_PATHWAY	BIOCARTA_PRION_PATHWAY	9	12	0.75	1	107	14967	0.0625482	0.1793
C2	KEGG_MEDICUS	10845	KEGG_MEDICUS_PATHOGEN_SALMONELLA_SOPE_E2_TO_NOD_NFKB_SIGNALING_PATHWAY	KEGG_MEDICUS_PATHOGEN_SALMONELLA_SOPE_E2_TO_NOD...(10845)	9	9	1	1	107	14967	0.0625482	0.1793
C2	KEGG_MEDICUS	10939	KEGG_MEDICUS_REFERENCE_COHESIN_LOADING	KEGG_MEDICUS_REFERENCE_COHESIN_LOADING	9	9	1	1	107	14967	0.0625482	0.1793
C2	KEGG_MEDICUS	11105	KEGG_MEDICUS_REFERENCE_NOD_NFKB_SIGNALING_PATHWAY	KEGG_MEDICUS_REFERENCE_NOD_NFKB_SIGNALING_PATHWAY	9	9	1	1	107	14967	0.0625482	0.1793
C2	KEGG_MEDICUS	11174	KEGG_MEDICUS_REFERENCE_TBK1_MEDIATED_AUTOPHAGOSOME_FORMATION	KEGG_MEDICUS_REFERENCE_TBK1_MEDIATED_AUTOPHAGOSOME_FORMATION	9	10	0.9	1	107	14967	0.0625482	0.1793
C2	KEGG_MEDICUS	11338	KEGG_MEDICUS_VARIANT_MUTATION_INACTIVATED_AXIN_TO_WNT_SIGNALING_PATHWAY	KEGG_MEDICUS_VARIANT_MUTATION_INACTIVATED_AXIN_TO...(11338)	9	10	0.9	1	107	14967	0.0625482	0.1793
C2	REACTOME	12169	REACTOME_ACTIVATION_OF_PUMA_AND_TRANSLOCATION_TO_MITOCHONDRIA	REACTOME_ACTIVATION_OF_PUMA_AND_TRANSLOCATION_TO_MITOCHONDRIA	9	9	1	1	107	14967	0.0625482	0.1793
C2	REACTOME	13048	REACTOME_NOTCH2_INTRACELLULAR_DOMAIN_REGULATES_TRANSCRIPTION	REACTOME_NOTCH2_INTRACELLULAR_DOMAIN_REGULATES_TRANSCRIPTION	9	12	0.75	1	107	14967	0.0625482	0.1793
C2	REACTOME	13277	REACTOME_REGULATION_OF_GENE_EXPRESSION_BY_HYPOXIA_INDUCIBLE_FACTOR	REACTOME_REGULATION_OF_GENE_EXPRESSION_BY_HYPOXIA...(13277)	9	11	0.818	1	107	14967	0.0625482	0.1793
C2	REACTOME	13424	REACTOME_RUNX3_REGULATES_P14_ARF	REACTOME_RUNX3_REGULATES_P14_ARF	9	10	0.9	1	107	14967	0.0625482	0.1793
C2	WP	14411	WP_MAMMARY_GLAND_DEVELOPMENT_PATHWAY_INVOLUTION_STAGE_4_OF_4	WP_MAMMARY_GLAND_DEVELOPMENT_PATHWAY_INVOLUTION_STAGE_4_OF_4	9	10	0.9	1	107	14967	0.0625482	0.1793
C2	WP	14690	WP_SUPRESSION_OF_HMGB1_MEDIATED_INFLAMMATION_BY_THBD	WP_SUPRESSION_OF_HMGB1_MEDIATED_INFLAMMATION_BY_THBD	9	9	1	1	107	14967	0.0625482	0.1793
C5	GOBP	00572	GOBP_ATF6_MEDIATED_UNFOLDED_PROTEIN_RESPONSE	GOBP_ATF6_MEDIATED_UNFOLDED_PROTEIN_RESPONSE	9	9	1	1	107	14967	0.0625482	0.227846
C5	GOBP	01644	GOBP_ENTERIC_NERVOUS_SYSTEM_DEVELOPMENT	GOBP_ENTERIC_NERVOUS_SYSTEM_DEVELOPMENT	9	12	0.75	1	107	14967	0.0625482	0.227846
C5	GOBP	01792	GOBP_FACIAL_NERVE_MORPHOGENESIS	GOBP_FACIAL_NERVE_MORPHOGENESIS	9	10	0.9	1	107	14967	0.0625482	0.227846
C5	GOBP	01881	GOBP_FORMATION_OF_TRANSLATION_PREINITIATION_COMPLEX	GOBP_FORMATION_OF_TRANSLATION_PREINITIATION_COMPLEX	9	10	0.9	1	107	14967	0.0625482	0.227846
C5	GOBP	03313	GOBP_NEGATIVE_REGULATION_OF_EXCITATORY_POSTSYNAPTIC_POTENTIAL	GOBP_NEGATIVE_REGULATION_OF_EXCITATORY...(03313)	9	11	0.818	1	107	14967	0.0625482	0.227846
C5	GOBP	03604	GOBP_NEGATIVE_REGULATION_OF_PROTEIN_ACETYLATION	GOBP_NEGATIVE_REGULATION_OF_PROTEIN_ACETYLATION	9	11	0.818	1	107	14967	0.0625482	0.227846
C5	GOBP	03899	GOBP_NEUTROPHIL_DIFFERENTIATION	GOBP_NEUTROPHIL_DIFFERENTIATION	9	11	0.818	1	107	14967	0.0625482	0.227846
C5	GOBP	04190	GOBP_PHARYNGEAL_ARCH_ARTERY_MORPHOGENESIS	GOBP_PHARYNGEAL_ARCH_ARTERY_MORPHOGENESIS	9	10	0.9	1	107	14967	0.0625482	0.227846
C5	GOBP	05881	GOBP_REGULATION_OF_DEVELOPMENT_HETEROCHRONIC	GOBP_REGULATION_OF_DEVELOPMENT_HETEROCHRONIC	9	12	0.75	1	107	14967	0.0625482	0.227846
C5	GOBP	06364	GOBP_REGULATION_OF_NEUROTRANSMITTER_RECEPTOR_LOCALIZATION_TO_POSTSYNAPTIC_SPECIALIZATION_MEMBRANE	GOBP_REGULATION_OF_NEUROTRANSMITTER_RECEPTOR...(06364)	9	11	0.818	1	107	14967	0.0625482	0.227846
C5	GOBP	06443	GOBP_REGULATION_OF_PHOSPHATIDYLINOSITOL_3_KINASE_ACTIVITY	GOBP_REGULATION_OF_PHOSPHATIDYLINOSITOL_3_KINASE_ACTIVITY	9	9	1	1	107	14967	0.0625482	0.227846
C5	GOBP	06745	GOBP_REGULATION_OF_TRANSCRIPTION_BY_GLUCOSE	GOBP_REGULATION_OF_TRANSCRIPTION_BY_GLUCOSE	9	10	0.9	1	107	14967	0.0625482	0.227846
C5	GOCC	08257	GOCC_ER_UBIQUITIN_LIGASE_COMPLEX	GOCC_ER_UBIQUITIN_LIGASE_COMPLEX	9	9	1	1	107	14967	0.0625482	0.227846
C5	GOCC	08634	GOCC_PHOSPHATIDYLINOSITOL_3_KINASE_COMPLEX_CLASS_I	GOCC_PHOSPHATIDYLINOSITOL_3_KINASE_COMPLEX_CLASS_I	9	9	1	1	107	14967	0.0625482	0.227846
C5	GOCC	08883	GOCC_TORC2_COMPLEX	GOCC_TORC2_COMPLEX	9	9	1	1	107	14967	0.0625482	0.227846
C5	GOMF	08960	GOMF_1_PHOSPHATIDYLINOSITOL_3_KINASE_ACTIVITY	GOMF_1_PHOSPHATIDYLINOSITOL_3_KINASE_ACTIVITY	9	10	0.9	1	107	14967	0.0625482	0.227846
C5	GOMF	09214	GOMF_CAMP_DEPENDENT_PROTEIN_KINASE_INHIBITOR_ACTIVITY	GOMF_CAMP_DEPENDENT_PROTEIN_KINASE_INHIBITOR_ACTIVITY	9	10	0.9	1	107	14967	0.0625482	0.227846
C5	GOMF	09370	GOMF_DEATH_DOMAIN_BINDING	GOMF_DEATH_DOMAIN_BINDING	9	11	0.818	1	107	14967	0.0625482	0.227846
C5	GOMF	09438	GOMF_DYSTROGLYCAN_BINDING	GOMF_DYSTROGLYCAN_BINDING	9	11	0.818	1	107	14967	0.0625482	0.227846
C5	GOMF	10365	GOMF_PROTEIN_TYROSINE_THREONINE_PHOSPHATASE_ACTIVITY	GOMF_PROTEIN_TYROSINE_THREONINE_PHOSPHATASE_ACTIVITY	9	10	0.9	1	107	14967	0.0625482	0.227846
C2	PID	11546	PID_BCR_5PATHWAY	PID_BCR_5PATHWAY	57	63	0.905	2	107	14967	0.0626838	0.1793
C2	PID	11586	PID_FCER1_PATHWAY	PID_FCER1_PATHWAY	57	60	0.95	2	107	14967	0.0626838	0.1793
C5	GOBP	03808	GOBP_NEPHRON_MORPHOGENESIS	GOBP_NEPHRON_MORPHOGENESIS	57	81	0.704	2	107	14967	0.0626838	0.227909
C5	GOBP	04066	GOBP_ORGANONITROGEN_COMPOUND_CATABOLIC_PROCESS	GOBP_ORGANONITROGEN_COMPOUND_CATABOLIC_PROCESS	1143	1338	0.854	13	107	14967	0.0638262	0.230677
C5	GOBP	00978	GOBP_CELLULAR_RESPONSE_TO_REACTIVE_OXYGEN_SPECIES	GOBP_CELLULAR_RESPONSE_TO_REACTIVE_OXYGEN_SPECIES	128	154	0.831	3	107	14967	0.063924	0.230677
C5	GOBP	01499	GOBP_DNA_TEMPLATED_TRANSCRIPTION_INITIATION	GOBP_DNA_TEMPLATED_TRANSCRIPTION_INITIATION	128	154	0.831	3	107	14967	0.063924	0.230677
C5	GOBP	04071	GOBP_ORGAN_GROWTH	GOBP_ORGAN_GROWTH	128	177	0.723	3	107	14967	0.063924	0.230677
C2	WP	14174	WP_DYRK1A_INVOLVEMENT_REGARDING_CELL_PROLIFERATION_IN_BRAIN_DEVELOPMENT	WP_DYRK1A_INVOLVEMENT_REGARDING_CELL_PROLIFERATION...(14174)	58	62	0.935	2	107	14967	0.0646281	0.183222
C5	GOBP	00806	GOBP_CARDIAC_SEPTUM_MORPHOGENESIS	GOBP_CARDIAC_SEPTUM_MORPHOGENESIS	58	72	0.806	2	107	14967	0.0646281	0.232348
C5	GOBP	01977	GOBP_GLUCOSE_IMPORT	GOBP_GLUCOSE_IMPORT	58	77	0.753	2	107	14967	0.0646281	0.232348
C5	GOBP	05267	GOBP_PROTEIN_ACYLATION	GOBP_PROTEIN_ACYLATION	129	147	0.878	3	107	14967	0.0651188	0.232902
C5	GOBP	07830	GOBP_VASCULATURE_DEVELOPMENT	GOBP_VASCULATURE_DEVELOPMENT	600	832	0.721	8	107	14967	0.0655396	0.232902
C5	GOBP	02963	GOBP_MORPHOGENESIS_OF_AN_EPITHELIUM	GOBP_MORPHOGENESIS_OF_AN_EPITHELIUM	398	519	0.767	6	107	14967	0.0658156	0.232902
C5	GOBP	01046	GOBP_CELL_DIVISION	GOBP_CELL_DIVISION	498	639	0.779	7	107	14967	0.0660162	0.232902
C5	GOBP	02093	GOBP_HEART_DEVELOPMENT	GOBP_HEART_DEVELOPMENT	498	618	0.806	7	107	14967	0.0660162	0.232902
C5	GOBP	05406	GOBP_PROTEIN_PHOSPHORYLATION	GOBP_PROTEIN_PHOSPHORYLATION	1037	1330	0.78	12	107	14967	0.066398	0.232902
C2	PID	11643	PID_MYC_REPRESS_PATHWAY	PID_MYC_REPRESS_PATHWAY	59	63	0.937	2	107	14967	0.0665926	0.183222
C2	PID	11677	PID_REG_GR_PATHWAY	PID_REG_GR_PATHWAY	59	82	0.72	2	107	14967	0.0665926	0.183222
C2	REACTOME	13303	REACTOME_REGULATION_OF_PTEN_GENE_TRANSCRIPTION	REACTOME_REGULATION_OF_PTEN_GENE_TRANSCRIPTION	59	61	0.967	2	107	14967	0.0665926	0.183222
C2	REACTOME	13480	REACTOME_SIGNALING_BY_BRAF_AND_RAF1_FUSIONS	REACTOME_SIGNALING_BY_BRAF_AND_RAF1_FUSIONS	59	65	0.908	2	107	14967	0.0665926	0.183222
C2	WP	14193	WP_ENDOMETRIAL_CANCER	WP_ENDOMETRIAL_CANCER	59	63	0.937	2	107	14967	0.0665926	0.183222
C2	WP	14587	WP_PHYSICO_CHEMICAL_FEATURES_AND_TOXICITY_ASSOCIATED_PATHWAYS	WP_PHYSICO_CHEMICAL_FEATURES_AND_TOXICITY...(14587)	59	66	0.894	2	107	14967	0.0665926	0.183222
C5	GOBP	05425	GOBP_PROTEIN_SUMOYLATION	GOBP_PROTEIN_SUMOYLATION	59	68	0.868	2	107	14967	0.0665926	0.232902
C5	GOBP	06024	GOBP_REGULATION_OF_GLUCOSE_TRANSMEMBRANE_TRANSPORT	GOBP_REGULATION_OF_GLUCOSE_TRANSMEMBRANE_TRANSPORT	59	78	0.756	2	107	14967	0.0665926	0.232902
C5	GOBP	02097	GOBP_HEART_MORPHOGENESIS	GOBP_HEART_MORPHOGENESIS	214	265	0.808	4	107	14967	0.0673969	0.232902
C5	GOBP	01071	GOBP_CELL_PART_MORPHOGENESIS	GOBP_CELL_PART_MORPHOGENESIS	501	680	0.737	7	107	14967	0.0677082	0.232902
C5	GOBP	06064	GOBP_REGULATION_OF_HEMOPOIESIS	GOBP_REGULATION_OF_HEMOPOIESIS	305	420	0.726	5	107	14967	0.06771	0.232902
C5	GOBP	07745	GOBP_T_CELL_DIFFERENTIATION	GOBP_T_CELL_DIFFERENTIATION	215	307	0.7	4	107	14967	0.0683132	0.232902
C2	REACTOME	12419	REACTOME_CYTOSOLIC_SENSORS_OF_PATHOGEN_ASSOCIATED_DNA	REACTOME_CYTOSOLIC_SENSORS_OF_PATHOGEN_ASSOCIATED_DNA	60	64	0.938	2	107	14967	0.0685768	0.183222
C5	GOBP	07847	GOBP_VENTRICULAR_SEPTUM_DEVELOPMENT	GOBP_VENTRICULAR_SEPTUM_DEVELOPMENT	60	74	0.811	2	107	14967	0.0685768	0.232902
C5	GOCC	08363	GOCC_HISTONE_METHYLTRANSFERASE_COMPLEX	GOCC_HISTONE_METHYLTRANSFERASE_COMPLEX	60	63	0.952	2	107	14967	0.0685768	0.232902
C5	GOBP	00758	GOBP_CARBOHYDRATE_CATABOLIC_PROCESS	GOBP_CARBOHYDRATE_CATABOLIC_PROCESS	132	163	0.81	3	107	14967	0.0687648	0.232902
C5	GOCC	08567	GOCC_NUCLEAR_PERIPHERY	GOCC_NUCLEAR_PERIPHERY	132	150	0.88	3	107	14967	0.0687648	0.232902
C2	BIOCARTA	00085	BIOCARTA_EIF2_PATHWAY	BIOCARTA_EIF2_PATHWAY	10	10	1	1	107	14967	0.0692542	0.183222
C2	BIOCARTA	00212	BIOCARTA_PLATELETAPP_PATHWAY	BIOCARTA_PLATELETAPP_PATHWAY	10	14	0.714	1	107	14967	0.0692542	0.183222
C2	BIOCARTA	00245	BIOCARTA_RNA_PATHWAY	BIOCARTA_RNA_PATHWAY	10	10	1	1	107	14967	0.0692542	0.183222
C2	KEGG_MEDICUS	11074	KEGG_MEDICUS_REFERENCE_LIGHT_HVEM_NFKB_SIGNALING_PATHWAY	KEGG_MEDICUS_REFERENCE_LIGHT_HVEM_NFKB_SIGNALING_PATHWAY	10	10	1	1	107	14967	0.0692542	0.183222
C2	KEGG_MEDICUS	11189	KEGG_MEDICUS_REFERENCE_TLR3_NFKB_SIGNALING_PATHWAY	KEGG_MEDICUS_REFERENCE_TLR3_NFKB_SIGNALING_PATHWAY	10	10	1	1	107	14967	0.0692542	0.183222
C2	KEGG_MEDICUS	11235	KEGG_MEDICUS_VARIANT_AMPLIFIED_MYC_TO_CELL_CYCLE_G1_S	KEGG_MEDICUS_VARIANT_AMPLIFIED_MYC_TO_CELL_CYCLE_G1_S	10	11	0.909	1	107	14967	0.0692542	0.183222
C2	KEGG_MEDICUS	11263	KEGG_MEDICUS_VARIANT_HRAS_OVEREXPRESSION_TO_ERK_SIGNALING_PATHWAY	KEGG_MEDICUS_VARIANT_HRAS_OVEREXPRESSION_TO_ERK...(11263)	10	10	1	1	107	14967	0.0692542	0.183222
C2	KEGG_MEDICUS	11334	KEGG_MEDICUS_VARIANT_MUTATION_INACTIVATED_APC_TO_WNT_SIGNALING_PATHWAY	KEGG_MEDICUS_VARIANT_MUTATION_INACTIVATED_APC_TO...(11334)	10	12	0.833	1	107	14967	0.0692542	0.183222
C2	REACTOME	12174	REACTOME_ACTIVATION_OF_THE_AP_1_FAMILY_OF_TRANSCRIPTION_FACTORS	REACTOME_ACTIVATION_OF_THE_AP_1_FAMILY_OF...(12174)	10	10	1	1	107	14967	0.0692542	0.183222
C2	REACTOME	12252	REACTOME_ATF6_ATF6_ALPHA_ACTIVATES_CHAPERONE_GENES	REACTOME_ATF6_ATF6_ALPHA_ACTIVATES_CHAPERONE_GENES	10	10	1	1	107	14967	0.0692542	0.183222
C2	REACTOME	12372	REACTOME_COHESIN_LOADING_ONTO_CHROMATIN	REACTOME_COHESIN_LOADING_ONTO_CHROMATIN	10	10	1	1	107	14967	0.0692542	0.183222
C2	REACTOME	12494	REACTOME_DISSOLUTION_OF_FIBRIN_CLOT	REACTOME_DISSOLUTION_OF_FIBRIN_CLOT	10	13	0.769	1	107	14967	0.0692542	0.183222
C2	REACTOME	12856	REACTOME_KILLING_MECHANISMS	REACTOME_KILLING_MECHANISMS	10	12	0.833	1	107	14967	0.0692542	0.183222
C2	REACTOME	13260	REACTOME_REDUCTION_OF_CYTOSOLIC_CA_LEVELS	REACTOME_REDUCTION_OF_CYTOSOLIC_CA_LEVELS	10	12	0.833	1	107	14967	0.0692542	0.183222
C2	REACTOME	13275	REACTOME_REGULATION_OF_FOXO_TRANSCRIPTIONAL_ACTIVITY_BY_ACETYLATION	REACTOME_REGULATION_OF_FOXO_TRANSCRIPTIONAL...(13275)	10	10	1	1	107	14967	0.0692542	0.183222
C2	WP	14087	WP_CANCER_IMMUNOTHERAPY_BY_CTLA4_BLOCKADE	WP_CANCER_IMMUNOTHERAPY_BY_CTLA4_BLOCKADE	10	14	0.714	1	107	14967	0.0692542	0.183222
C2	WP	14207	WP_ESTROGEN_RECEPTOR_PATHWAY	WP_ESTROGEN_RECEPTOR_PATHWAY	10	13	0.769	1	107	14967	0.0692542	0.183222
C5	GOBP	00600	GOBP_AUTOPHAGY_OF_PEROXISOME	GOBP_AUTOPHAGY_OF_PEROXISOME	10	10	1	1	107	14967	0.0692542	0.232902
C5	GOBP	00894	GOBP_CELLULAR_RESPONSE_TO_COLD	GOBP_CELLULAR_RESPONSE_TO_COLD	10	13	0.769	1	107	14967	0.0692542	0.232902
C5	GOBP	00971	GOBP_CELLULAR_RESPONSE_TO_POTASSIUM_ION	GOBP_CELLULAR_RESPONSE_TO_POTASSIUM_ION	10	13	0.769	1	107	14967	0.0692542	0.232902
C5	GOBP	01005	GOBP_CELLULAR_RESPONSE_TO_X_RAY	GOBP_CELLULAR_RESPONSE_TO_X_RAY	10	11	0.909	1	107	14967	0.0692542	0.232902
C5	GOBP	02612	GOBP_MACROPINOCYTOSIS	GOBP_MACROPINOCYTOSIS	10	10	1	1	107	14967	0.0692542	0.232902
C5	GOBP	02814	GOBP_MICROTUBULE_BASED_PROTEIN_TRANSPORT	GOBP_MICROTUBULE_BASED_PROTEIN_TRANSPORT	10	14	0.714	1	107	14967	0.0692542	0.232902
C5	GOBP	03088	GOBP_NEGATIVE_REGULATION_BY_HOST_OF_VIRAL_TRANSCRIPTION	GOBP_NEGATIVE_REGULATION_BY_HOST_OF_VIRAL_TRANSCRIPTION	10	14	0.714	1	107	14967	0.0692542	0.232902
C5	GOBP	03380	GOBP_NEGATIVE_REGULATION_OF_INCLUSION_BODY_ASSEMBLY	GOBP_NEGATIVE_REGULATION_OF_INCLUSION_BODY_ASSEMBLY	10	12	0.833	1	107	14967	0.0692542	0.232902
C5	GOBP	05102	GOBP_POSITIVE_REGULATION_OF_TRANSCRIPTION_FROM_RNA_POLYMERASE_II_PROMOTER_IN_RESPONSE_TO_ENDOPLASMIC_RETICULUM_STRESS	GOBP_POSITIVE_REGULATION_OF_TRANSCRIPTION_FROM_RNA...(05102)	10	11	0.909	1	107	14967	0.0692542	0.232902
C5	GOBP	05457	GOBP_PRO_B_CELL_DIFFERENTIATION	GOBP_PRO_B_CELL_DIFFERENTIATION	10	12	0.833	1	107	14967	0.0692542	0.232902
C5	GOBP	05951	GOBP_REGULATION_OF_ER_TO_GOLGI_VESICLE_MEDIATED_TRANSPORT	GOBP_REGULATION_OF_ER_TO_GOLGI_VESICLE_MEDIATED_TRANSPORT	10	10	1	1	107	14967	0.0692542	0.232902
C5	GOBP	05981	GOBP_REGULATION_OF_FC_RECEPTOR_MEDIATED_STIMULATORY_SIGNALING_PATHWAY	GOBP_REGULATION_OF_FC_RECEPTOR_MEDIATED...(05981)	10	10	1	1	107	14967	0.0692542	0.232902
C5	GOBP	06434	GOBP_REGULATION_OF_PERK_MEDIATED_UNFOLDED_PROTEIN_RESPONSE	GOBP_REGULATION_OF_PERK_MEDIATED_UNFOLDED_PROTEIN_RESPONSE	10	11	0.909	1	107	14967	0.0692542	0.232902
C5	GOBP	06600	GOBP_REGULATION_OF_RESPONSE_TO_REACTIVE_OXYGEN_SPECIES	GOBP_REGULATION_OF_RESPONSE_TO_REACTIVE_OXYGEN_SPECIES	10	14	0.714	1	107	14967	0.0692542	0.232902
C5	GOBP	06761	GOBP_REGULATION_OF_TRANSLATIONAL_INITIATION_BY_EIF2_ALPHA_PHOSPHORYLATION	GOBP_REGULATION_OF_TRANSLATIONAL_INITIATION_BY...(06761)	10	10	1	1	107	14967	0.0692542	0.232902
C5	GOCC	08014	GOCC_BETA_CATENIN_DESTRUCTION_COMPLEX	GOCC_BETA_CATENIN_DESTRUCTION_COMPLEX	10	11	0.909	1	107	14967	0.0692542	0.232902
C5	GOMF	09229	GOMF_CARBON_NITROGEN_LYASE_ACTIVITY	GOMF_CARBON_NITROGEN_LYASE_ACTIVITY	10	13	0.769	1	107	14967	0.0692542	0.232902
C5	GOMF	09632	GOMF_HISTONE_CHAPERONE_ACTIVITY	GOMF_HISTONE_CHAPERONE_ACTIVITY	10	12	0.833	1	107	14967	0.0692542	0.232902
C5	GOMF	09641	GOMF_HISTONE_H3K36_DEMETHYLASE_ACTIVITY	GOMF_HISTONE_H3K36_DEMETHYLASE_ACTIVITY	10	10	1	1	107	14967	0.0692542	0.232902
C5	GOMF	09762	GOMF_JUN_KINASE_BINDING	GOMF_JUN_KINASE_BINDING	10	11	0.909	1	107	14967	0.0692542	0.232902
C5	GOMF	09786	GOMF_LEUCINE_ZIPPER_DOMAIN_BINDING	GOMF_LEUCINE_ZIPPER_DOMAIN_BINDING	10	11	0.909	1	107	14967	0.0692542	0.232902
CELLMARKER	CELLMARKER	16468	CELLMARKER_Myeloid Cell Skin Human	Myeloid Cell Skin	10	14	0.714	1	107	14967	0.0692542	0.163242
CELLMARKER	CELLMARKER	16766	CELLMARKER_Stem Cell Lung Human	Stem Cell Lung	10	12	0.833	1	107	14967	0.0692542	0.163242
C2	REACTOME	13530	REACTOME_SIGNALING_BY_NUCLEAR_RECEPTORS	REACTOME_SIGNALING_BY_NUCLEAR_RECEPTORS	217	296	0.733	4	107	14967	0.0701653	0.184749
C2	WP	14161	WP_DISTURBED_PATHWAYS_IN_DUCHENNE_MUSCULAR_DYSTROPHY	WP_DISTURBED_PATHWAYS_IN_DUCHENNE_MUSCULAR_DYSTROPHY	61	74	0.824	2	107	14967	0.0705805	0.184749
C5	GOBP	03637	GOBP_NEGATIVE_REGULATION_OF_PROTEOLYSIS_INVOLVED_IN_PROTEIN_CATABOLIC_PROCESS	GOBP_NEGATIVE_REGULATION_OF_PROTEOLYSIS_INVOLVED...(03637)	61	68	0.897	2	107	14967	0.0705805	0.235717
C5	GOBP	04173	GOBP_PERIPHERAL_NERVOUS_SYSTEM_DEVELOPMENT	GOBP_PERIPHERAL_NERVOUS_SYSTEM_DEVELOPMENT	61	81	0.753	2	107	14967	0.0705805	0.235717
C5	GOMF	10142	GOMF_P53_BINDING	GOMF_P53_BINDING	61	66	0.924	2	107	14967	0.0705805	0.235717
C5	GOMF	10295	GOMF_PROMOTER_SPECIFIC_CHROMATIN_BINDING	GOMF_PROMOTER_SPECIFIC_CHROMATIN_BINDING	61	66	0.924	2	107	14967	0.0705805	0.235717
C5	GOBP	05884	GOBP_REGULATION_OF_DNA_BINDING_TRANSCRIPTION_FACTOR_ACTIVITY	GOBP_REGULATION_OF_DNA_BINDING_TRANSCRIPTION...(05884)	309	406	0.761	5	107	14967	0.0707404	0.235842
C5	GOBP	06543	GOBP_REGULATION_OF_PROTEIN_MODIFICATION_PROCESS	GOBP_REGULATION_OF_PROTEIN_MODIFICATION_PROCESS	1049	1312	0.8	12	107	14967	0.0710807	0.236227
C2	WP	14030	WP_ALZHEIMER_39_S_DISEASE	WP_ALZHEIMER_39_S_DISEASE	218	261	0.835	4	107	14967	0.071101	0.184749
C2	WP	14031	WP_ALZHEIMER_39_S_DISEASE_AND_MIRNA_EFFECTS	WP_ALZHEIMER_39_S_DISEASE_AND_MIRNA_EFFECTS	218	266	0.82	4	107	14967	0.071101	0.184749
C5	GOBP	00960	GOBP_CELLULAR_RESPONSE_TO_OXIDATIVE_STRESS	GOBP_CELLULAR_RESPONSE_TO_OXIDATIVE_STRESS	218	256	0.852	4	107	14967	0.071101	0.236227
C5	GOBP	07869	GOBP_VESICLE_ORGANIZATION	GOBP_VESICLE_ORGANIZATION	311	366	0.85	5	107	14967	0.0722835	0.239742
C2	REACTOME	13221	REACTOME_PTEN_REGULATION	REACTOME_PTEN_REGULATION	135	139	0.971	3	107	14967	0.072502	0.184749
C2	WP	14668	WP_SMITH_MAGENIS_AND_POTOCKI_LUPSKI_SYNDROME_COPY_NUMBER_VARIATION	WP_SMITH_MAGENIS_AND_POTOCKI_LUPSKI_SYNDROME_COPY...(14668)	135	159	0.849	3	107	14967	0.072502	0.184749
C2	WP	14022	WP_AGE_RAGE_PATHWAY	WP_AGE_RAGE_PATHWAY	62	66	0.939	2	107	14967	0.0726033	0.184749
C2	WP	14426	WP_MELANOMA	WP_MELANOMA	62	68	0.912	2	107	14967	0.0726033	0.184749
C2	WP	14742	WP_T_CELL_ACTIVATION_SARS_COV_2	WP_T_CELL_ACTIVATION_SARS_COV_2	62	88	0.705	2	107	14967	0.0726033	0.184749
C5	GOBP	02424	GOBP_LAMELLIPODIUM_ASSEMBLY	GOBP_LAMELLIPODIUM_ASSEMBLY	62	72	0.861	2	107	14967	0.0726033	0.239977
C5	GOBP	06268	GOBP_REGULATION_OF_MIRNA_TRANSCRIPTION	GOBP_REGULATION_OF_MIRNA_TRANSCRIPTION	62	71	0.873	2	107	14967	0.0726033	0.239977
C5	GOBP	02595	GOBP_MACROAUTOPHAGY	GOBP_MACROAUTOPHAGY	312	335	0.931	5	107	14967	0.073062	0.240994
C5	GOCC	08069	GOCC_CELL_SUBSTRATE_JUNCTION	GOCC_CELL_SUBSTRATE_JUNCTION	410	434	0.945	6	107	14967	0.0736529	0.240994
C5	GOMF	09076	GOMF_AMINOACYLTRANSFERASE_ACTIVITY	GOMF_AMINOACYLTRANSFERASE_ACTIVITY	410	494	0.83	6	107	14967	0.0736529	0.240994
C5	GOBP	02722	GOBP_MEMBRANE_FUSION	GOBP_MEMBRANE_FUSION	136	183	0.743	3	107	14967	0.0737677	0.240994
C5	GOBP	04970	GOBP_POSITIVE_REGULATION_OF_PROTEIN_METABOLIC_PROCESS	GOBP_POSITIVE_REGULATION_OF_PROTEIN_METABOLIC_PROCESS	1056	1307	0.808	12	107	14967	0.0739101	0.240994
C5	GOBP	04092	GOBP_OUTFLOW_TRACT_MORPHOGENESIS	GOBP_OUTFLOW_TRACT_MORPHOGENESIS	63	82	0.768	2	107	14967	0.0746447	0.240994
C5	GOBP	04145	GOBP_PEPTIDYL_LYSINE_ACETYLATION	GOBP_PEPTIDYL_LYSINE_ACETYLATION	63	68	0.926	2	107	14967	0.0746447	0.240994
C5	GOBP	04542	GOBP_POSITIVE_REGULATION_OF_DNA_TEMPLATED_TRANSCRIPTION_INITIATION	GOBP_POSITIVE_REGULATION_OF_DNA_TEMPLATED...(04542)	63	68	0.926	2	107	14967	0.0746447	0.240994
C5	GOMF	10204	GOMF_PHOSPHATIDYLINOSITOL_4_5_BISPHOSPHATE_BINDING	GOMF_PHOSPHATIDYLINOSITOL_4_5_BISPHOSPHATE_BINDING	63	84	0.75	2	107	14967	0.0746447	0.240994
C5	GOMF	09631	GOMF_HISTONE_BINDING	GOMF_HISTONE_BINDING	222	252	0.881	4	107	14967	0.074908	0.240994
C5	GOCC	08544	GOCC_NEURON_SPINE	GOCC_NEURON_SPINE	137	176	0.778	3	107	14967	0.0750433	0.240994
C2	BIOCARTA	00039	BIOCARTA_CARM1_PATHWAY	BIOCARTA_CARM1_PATHWAY	11	12	0.917	1	107	14967	0.0759126	0.184749
C2	BIOCARTA	00051	BIOCARTA_CELL2CELL_PATHWAY	BIOCARTA_CELL2CELL_PATHWAY	11	12	0.917	1	107	14967	0.0759126	0.184749
C2	BIOCARTA	00071	BIOCARTA_D4GDI_PATHWAY	BIOCARTA_D4GDI_PATHWAY	11	12	0.917	1	107	14967	0.0759126	0.184749
C2	BIOCARTA	00076	BIOCARTA_DREAM_PATHWAY	BIOCARTA_DREAM_PATHWAY	11	13	0.846	1	107	14967	0.0759126	0.184749
C2	BIOCARTA	00193	BIOCARTA_NPC_PATHWAY	BIOCARTA_NPC_PATHWAY	11	11	1	1	107	14967	0.0759126	0.184749
C2	KEGG_MEDICUS	10769	KEGG_MEDICUS_ENV_FACTOR_NNK_NNN_TO_PI3K_SIGNALING_PATHWAY_N01350	KEGG_MEDICUS_ENV_FACTOR_NNK_NNN_TO_PI3K_SIGNALING...(10769)	11	12	0.917	1	107	14967	0.0759126	0.184749
C2	KEGG_MEDICUS	10783	KEGG_MEDICUS_PATHOGEN_EBV_LMP1_TO_NFKB_SIGNALING_PATHWAY	KEGG_MEDICUS_PATHOGEN_EBV_LMP1_TO_NFKB_SIGNALING_PATHWAY	11	11	1	1	107	14967	0.0759126	0.184749
C2	KEGG_MEDICUS	10789	KEGG_MEDICUS_PATHOGEN_HBV_HBX_TO_CREB_MEDIATED_TRANSCRIPTION	KEGG_MEDICUS_PATHOGEN_HBV_HBX_TO_CREB_MEDIATED_TRANSCRIPTION	11	13	0.846	1	107	14967	0.0759126	0.184749
C2	KEGG_MEDICUS	10791	KEGG_MEDICUS_PATHOGEN_HBV_LHBS_TO_PKC_ERK_SIGNALING_PATHWAY	KEGG_MEDICUS_PATHOGEN_HBV_LHBS_TO_PKC_ERK...(10791)	11	12	0.917	1	107	14967	0.0759126	0.184749
C2	KEGG_MEDICUS	10816	KEGG_MEDICUS_PATHOGEN_HPV_E6_TO_NOTCH_SIGNALING_PATHWAY_N00380	KEGG_MEDICUS_PATHOGEN_HPV_E6_TO_NOTCH_SIGNALING...(10816)	11	12	0.917	1	107	14967	0.0759126	0.184749
C2	KEGG_MEDICUS	10817	KEGG_MEDICUS_PATHOGEN_HPV_E6_TO_NOTCH_SIGNALING_PATHWAY_N00381	KEGG_MEDICUS_PATHOGEN_HPV_E6_TO_NOTCH_SIGNALING...(10817)	11	12	0.917	1	107	14967	0.0759126	0.184749
C2	KEGG_MEDICUS	10982	KEGG_MEDICUS_REFERENCE_EGF_EGFR_RAS_RASSF1_SIGNALING_PATHWAY	KEGG_MEDICUS_REFERENCE_EGF_EGFR_RAS_RASSF1...(10982)	11	11	1	1	107	14967	0.0759126	0.184749
C2	KEGG_MEDICUS	11111	KEGG_MEDICUS_REFERENCE_NOTCH_SIGNALING_PATHWAY	KEGG_MEDICUS_REFERENCE_NOTCH_SIGNALING_PATHWAY	11	13	0.846	1	107	14967	0.0759126	0.184749
C2	KEGG_MEDICUS	11361	KEGG_MEDICUS_VARIANT_OLIGOMERIC_CONFORMATION_PRPC_TO_ANTEROGRADE_AXONAL_TRANSPORT	KEGG_MEDICUS_VARIANT_OLIGOMERIC_CONFORMATION_PRPC...(11361)	11	13	0.846	1	107	14967	0.0759126	0.184749
C2	PID	11673	PID_RANBP2_PATHWAY	PID_RANBP2_PATHWAY	11	11	1	1	107	14967	0.0759126	0.184749
C2	REACTOME	12965	REACTOME_MITOTIC_TELOPHASE_CYTOKINESIS	REACTOME_MITOTIC_TELOPHASE_CYTOKINESIS	11	13	0.846	1	107	14967	0.0759126	0.184749
C2	REACTOME	13031	REACTOME_NFE2L2_REGULATING_TUMORIGENIC_GENES	REACTOME_NFE2L2_REGULATING_TUMORIGENIC_GENES	11	11	1	1	107	14967	0.0759126	0.184749
C2	REACTOME	13128	REACTOME_PEXOPHAGY	REACTOME_PEXOPHAGY	11	11	1	1	107	14967	0.0759126	0.184749
C2	REACTOME	13251	REACTOME_RECEPTOR_MEDIATED_MITOPHAGY	REACTOME_RECEPTOR_MEDIATED_MITOPHAGY	11	11	1	1	107	14967	0.0759126	0.184749
C2	REACTOME	13591	REACTOME_SUMOYLATION_OF_IMMUNE_RESPONSE_PROTEINS	REACTOME_SUMOYLATION_OF_IMMUNE_RESPONSE_PROTEINS	11	12	0.917	1	107	14967	0.0759126	0.184749
C5	GOBP	01741	GOBP_ESTABLISHMENT_OF_SISTER_CHROMATID_COHESION	GOBP_ESTABLISHMENT_OF_SISTER_CHROMATID_COHESION	11	12	0.917	1	107	14967	0.0759126	0.240994
C5	GOBP	03360	GOBP_NEGATIVE_REGULATION_OF_HEMATOPOIETIC_PROGENITOR_CELL_DIFFERENTIATION	GOBP_NEGATIVE_REGULATION_OF_HEMATOPOIETIC...(03360)	11	14	0.786	1	107	14967	0.0759126	0.240994
C5	GOBP	03460	GOBP_NEGATIVE_REGULATION_OF_MACROPHAGE_DERIVED_FOAM_CELL_DIFFERENTIATION	GOBP_NEGATIVE_REGULATION_OF_MACROPHAGE_DERIVED...(03460)	11	14	0.786	1	107	14967	0.0759126	0.240994
C5	GOBP	03943	GOBP_NUCLEAR_PORE_COMPLEX_ASSEMBLY	GOBP_NUCLEAR_PORE_COMPLEX_ASSEMBLY	11	11	1	1	107	14967	0.0759126	0.240994
C5	GOBP	06046	GOBP_REGULATION_OF_GTP_BINDING	GOBP_REGULATION_OF_GTP_BINDING	11	11	1	1	107	14967	0.0759126	0.240994
C5	GOBP	06231	GOBP_REGULATION_OF_MEMBRANE_INVAGINATION	GOBP_REGULATION_OF_MEMBRANE_INVAGINATION	11	15	0.733	1	107	14967	0.0759126	0.240994
C5	GOBP	06642	GOBP_REGULATION_OF_SKELETAL_MUSCLE_FIBER_DEVELOPMENT	GOBP_REGULATION_OF_SKELETAL_MUSCLE_FIBER_DEVELOPMENT	11	11	1	1	107	14967	0.0759126	0.240994
C5	GOBP	07817	GOBP_VASCULAR_ASSOCIATED_SMOOTH_MUSCLE_CELL_DEVELOPMENT	GOBP_VASCULAR_ASSOCIATED_SMOOTH_MUSCLE_CELL_DEVELOPMENT	11	12	0.917	1	107	14967	0.0759126	0.240994
C5	GOCC	08857	GOCC_SUMO_LIGASE_COMPLEX	GOCC_SUMO_LIGASE_COMPLEX	11	13	0.846	1	107	14967	0.0759126	0.240994
C5	GOCC	08884	GOCC_TOR_COMPLEX	GOCC_TOR_COMPLEX	11	11	1	1	107	14967	0.0759126	0.240994
C5	GOMF	09215	GOMF_CAMP_DEPENDENT_PROTEIN_KINASE_REGULATOR_ACTIVITY	GOMF_CAMP_DEPENDENT_PROTEIN_KINASE_REGULATOR_ACTIVITY	11	12	0.917	1	107	14967	0.0759126	0.240994
C5	GOMF	09869	GOMF_MAP_KINASE_TYROSINE_SERINE_THREONINE_PHOSPHATASE_ACTIVITY	GOMF_MAP_KINASE_TYROSINE_SERINE_THREONINE...(09869)	11	13	0.846	1	107	14967	0.0759126	0.240994
C5	GOMF	10026	GOMF_NUCLEAR_GLUCOCORTICOID_RECEPTOR_BINDING	GOMF_NUCLEAR_GLUCOCORTICOID_RECEPTOR_BINDING	11	12	0.917	1	107	14967	0.0759126	0.240994
C5	GOBP	04653	GOBP_POSITIVE_REGULATION_OF_HEMOPOIESIS	GOBP_POSITIVE_REGULATION_OF_HEMOPOIESIS	138	187	0.738	3	107	14967	0.0763287	0.241917
C2	PID	11543	PID_AVB3_INTEGRIN_PATHWAY	PID_AVB3_INTEGRIN_PATHWAY	64	74	0.865	2	107	14967	0.0767044	0.185141
C2	PID	11660	PID_P73PATHWAY	PID_P73PATHWAY	64	79	0.81	2	107	14967	0.0767044	0.185141
C2	WP	14124	WP_CLOCK_CONTROLLED_AUTOPHAGY_IN_BONE_METABOLISM	WP_CLOCK_CONTROLLED_AUTOPHAGY_IN_BONE_METABOLISM	64	80	0.8	2	107	14967	0.0767044	0.185141
C5	GOBP	01561	GOBP_EMBRYONIC_HEART_TUBE_DEVELOPMENT	GOBP_EMBRYONIC_HEART_TUBE_DEVELOPMENT	64	85	0.753	2	107	14967	0.0767044	0.242311
C5	GOBP	05095	GOBP_POSITIVE_REGULATION_OF_TOR_SIGNALING	GOBP_POSITIVE_REGULATION_OF_TOR_SIGNALING	64	69	0.928	2	107	14967	0.0767044	0.242311
C5	GOBP	04702	GOBP_POSITIVE_REGULATION_OF_INTRACELLULAR_PROTEIN_TRANSPORT	GOBP_POSITIVE_REGULATION_OF_INTRACELLULAR_PROTEIN_TRANSPORT	139	157	0.885	3	107	14967	0.0776239	0.244814
C5	GOBP	01067	GOBP_CELL_MORPHOGENESIS	GOBP_CELL_MORPHOGENESIS	731	964	0.758	9	107	14967	0.077963	0.245481
C5	GOBP	06105	GOBP_REGULATION_OF_INNATE_IMMUNE_RESPONSE	GOBP_REGULATION_OF_INNATE_IMMUNE_RESPONSE	319	428	0.745	5	107	14967	0.0786404	0.246323
C5	GOBP	07920	GOBP_WOUND_HEALING	GOBP_WOUND_HEALING	319	425	0.751	5	107	14967	0.0786404	0.246323
C5	GOCC	08090	GOCC_CHROMOSOMAL_REGION	GOCC_CHROMOSOMAL_REGION	319	399	0.799	5	107	14967	0.0786404	0.246323
C2	REACTOME	12428	REACTOME_DDX58_IFIH1_MEDIATED_INDUCTION_OF_INTERFERON_ALPHA_BETA	REACTOME_DDX58_IFIH1_MEDIATED_INDUCTION_OF...(12428)	65	82	0.793	2	107	14967	0.0787821	0.187752
C2	REACTOME	13068	REACTOME_NUCLEAR_ENVELOPE_NE_REASSEMBLY	REACTOME_NUCLEAR_ENVELOPE_NE_REASSEMBLY	65	76	0.855	2	107	14967	0.0787821	0.187752
C2	WP	14746	WP_T_CELL_RECEPTOR_SIGNALING_PATHWAY	WP_T_CELL_RECEPTOR_SIGNALING_PATHWAY	65	75	0.867	2	107	14967	0.0787821	0.187752
C5	GOMF	10149	GOMF_PDZ_DOMAIN_BINDING	GOMF_PDZ_DOMAIN_BINDING	65	85	0.765	2	107	14967	0.0787821	0.246323
C2	REACTOME	12492	REACTOME_DISORDERS_OF_TRANSMEMBRANE_TRANSPORTERS	REACTOME_DISORDERS_OF_TRANSMEMBRANE_TRANSPORTERS	140	177	0.791	3	107	14967	0.0789288	0.187752
C5	GOBP	03625	GOBP_NEGATIVE_REGULATION_OF_PROTEIN_METABOLIC_PROCESS	GOBP_NEGATIVE_REGULATION_OF_PROTEIN_METABOLIC_PROCESS	733	1009	0.726	9	107	14967	0.0789971	0.246323
C5	GOBP	05392	GOBP_PROTEIN_MODIFICATION_BY_SMALL_PROTEIN_CONJUGATION	GOBP_PROTEIN_MODIFICATION_BY_SMALL_PROTEIN_CONJUGATION	733	835	0.878	9	107	14967	0.0789971	0.246323
C2	WP	14517	WP_NON_SMALL_CELL_LUNG_CANCER	WP_NON_SMALL_CELL_LUNG_CANCER	66	72	0.917	2	107	14967	0.0808774	0.187752
C2	WP	14683	WP_STEROL_REGULATORY_ELEMENT_BINDING_PROTEINS_SREBP_SIGNALING	WP_STEROL_REGULATORY_ELEMENT_BINDING_PROTEINS...(14683)	66	69	0.957	2	107	14967	0.0808774	0.187752
C5	GOBP	03733	GOBP_NEGATIVE_REGULATION_OF_TOR_SIGNALING	GOBP_NEGATIVE_REGULATION_OF_TOR_SIGNALING	66	73	0.904	2	107	14967	0.0808774	0.247315
C5	GOBP	01945	GOBP_GLAND_DEVELOPMENT	GOBP_GLAND_DEVELOPMENT	322	444	0.725	5	107	14967	0.0811	0.247315
C2	BIOCARTA	00233	BIOCARTA_RANKL_PATHWAY	BIOCARTA_RANKL_PATHWAY	12	14	0.857	1	107	14967	0.0825238	0.187752
C2	KEGG_MEDICUS	10764	KEGG_MEDICUS_ENV_FACTOR_METALS_TO_RAS_ERK_SIGNALING_PATHWAY	KEGG_MEDICUS_ENV_FACTOR_METALS_TO_RAS_ERK...(10764)	12	12	1	1	107	14967	0.0825238	0.187752
C2	KEGG_MEDICUS	10818	KEGG_MEDICUS_PATHOGEN_HPV_E6_TO_NOTCH_SIGNALING_PATHWAY_N00382	KEGG_MEDICUS_PATHOGEN_HPV_E6_TO_NOTCH_SIGNALING...(10818)	12	13	0.923	1	107	14967	0.0825238	0.187752
C2	KEGG_MEDICUS	10822	KEGG_MEDICUS_PATHOGEN_HSV_GD_TO_HVEM_NFKB_SIGNALING_PATHWAY	KEGG_MEDICUS_PATHOGEN_HSV_GD_TO_HVEM_NFKB...(10822)	12	12	1	1	107	14967	0.0825238	0.187752
C2	KEGG_MEDICUS	10895	KEGG_MEDICUS_REFERENCE_BCR_BCAP_CD19_PI3K_SIGNALING_PATHWAY	KEGG_MEDICUS_REFERENCE_BCR_BCAP_CD19_PI3K...(10895)	12	15	0.8	1	107	14967	0.0825238	0.187752
C2	KEGG_MEDICUS	10901	KEGG_MEDICUS_REFERENCE_BLOCKING_UBIQUITINATION_OF_H2AK119_BY_CK2	KEGG_MEDICUS_REFERENCE_BLOCKING_UBIQUITINATION_OF...(10901)	12	12	1	1	107	14967	0.0825238	0.187752
C2	KEGG_MEDICUS	11236	KEGG_MEDICUS_VARIANT_AMPLIFIED_MYC_TO_P15_CELL_CYCLE_G1_S	KEGG_MEDICUS_VARIANT_AMPLIFIED_MYC_TO_P15_CELL_CYCLE_G1_S	12	13	0.923	1	107	14967	0.0825238	0.187752
C2	KEGG_MEDICUS	11343	KEGG_MEDICUS_VARIANT_MUTATION_INACTIVATED_P62_TO_PINK_PARKIN_MEDIATED_AUTOPHAGOSOME_FORMATION	KEGG_MEDICUS_VARIANT_MUTATION_INACTIVATED_P62_TO...(11343)	12	13	0.923	1	107	14967	0.0825238	0.187752
C2	REACTOME	12170	REACTOME_ACTIVATION_OF_RAC1	REACTOME_ACTIVATION_OF_RAC1	12	13	0.923	1	107	14967	0.0825238	0.187752
C2	REACTOME	12251	REACTOME_ATF6_ATF6_ALPHA_ACTIVATES_CHAPERONES	REACTOME_ATF6_ATF6_ALPHA_ACTIVATES_CHAPERONES	12	12	1	1	107	14967	0.0825238	0.187752
C2	REACTOME	13110	REACTOME_P75NTR_RECRUITS_SIGNALLING_COMPLEXES	REACTOME_P75NTR_RECRUITS_SIGNALLING_COMPLEXES	12	13	0.923	1	107	14967	0.0825238	0.187752
C2	REACTOME	13700	REACTOME_TP53_REGULATES_TRANSCRIPTION_OF_DEATH_RECEPTORS_AND_LIGANDS	REACTOME_TP53_REGULATES_TRANSCRIPTION_OF_DEATH...(13700)	12	12	1	1	107	14967	0.0825238	0.187752
C2	REACTOME	13705	REACTOME_TP53_REGULATES_TRANSCRIPTION_OF_SEVERAL_ADDITIONAL_CELL_DEATH_GENES_WHOSE_SPECIFIC_ROLES_IN_P53_DEPENDENT_APOPTOSIS_REMAIN_UNCERTAIN	REACTOME_TP53_REGULATES_TRANSCRIPTION_OF_SEVERAL...(13705)	12	14	0.857	1	107	14967	0.0825238	0.187752
C2	REACTOME	13706	REACTOME_TRAF3_DEPENDENT_IRF_ACTIVATION_PATHWAY	REACTOME_TRAF3_DEPENDENT_IRF_ACTIVATION_PATHWAY	12	15	0.8	1	107	14967	0.0825238	0.187752
C2	WP	14415	WP_MAPK_AND_NFKB_SIGNALING_PATHWAYS_INHIBITED_BY_YERSINIA_YOPJ	WP_MAPK_AND_NFKB_SIGNALING_PATHWAYS_INHIBITED_BY_YERSINIA_YOPJ	12	12	1	1	107	14967	0.0825238	0.187752
C2	WP	14548	WP_OSTEOPONTIN_SIGNALING	WP_OSTEOPONTIN_SIGNALING	12	13	0.923	1	107	14967	0.0825238	0.187752
C5	GOBP	00799	GOBP_CARDIAC_NEURAL_CREST_CELL_DIFFERENTIATION_INVOLVED_IN_HEART_DEVELOPMENT	GOBP_CARDIAC_NEURAL_CREST_CELL_DIFFERENTIATION...(00799)	12	16	0.75	1	107	14967	0.0825238	0.247315
C5	GOBP	00940	GOBP_CELLULAR_RESPONSE_TO_LEUCINE	GOBP_CELLULAR_RESPONSE_TO_LEUCINE	12	12	1	1	107	14967	0.0825238	0.247315
C5	GOBP	01066	GOBP_CELL_MIGRATION_IN_HINDBRAIN	GOBP_CELL_MIGRATION_IN_HINDBRAIN	12	17	0.706	1	107	14967	0.0825238	0.247315
C5	GOBP	01314	GOBP_CYTOPLASM_ORGANIZATION	GOBP_CYTOPLASM_ORGANIZATION	12	15	0.8	1	107	14967	0.0825238	0.247315
C5	GOBP	01817	GOBP_FAT_CELL_PROLIFERATION	GOBP_FAT_CELL_PROLIFERATION	12	14	0.857	1	107	14967	0.0825238	0.247315
C5	GOBP	02189	GOBP_HYALURONAN_CATABOLIC_PROCESS	GOBP_HYALURONAN_CATABOLIC_PROCESS	12	16	0.75	1	107	14967	0.0825238	0.247315
C5	GOBP	02636	GOBP_MAINTENANCE_OF_SISTER_CHROMATID_COHESION	GOBP_MAINTENANCE_OF_SISTER_CHROMATID_COHESION	12	13	0.923	1	107	14967	0.0825238	0.247315
C5	GOBP	03114	GOBP_NEGATIVE_REGULATION_OF_ANDROGEN_RECEPTOR_SIGNALING_PATHWAY	GOBP_NEGATIVE_REGULATION_OF_ANDROGEN_RECEPTOR...(03114)	12	15	0.8	1	107	14967	0.0825238	0.247315
C5	GOBP	03324	GOBP_NEGATIVE_REGULATION_OF_FATTY_ACID_OXIDATION	GOBP_NEGATIVE_REGULATION_OF_FATTY_ACID_OXIDATION	12	14	0.857	1	107	14967	0.0825238	0.247315
C5	GOBP	03735	GOBP_NEGATIVE_REGULATION_OF_TRANSCRIPTION_BY_RNA_POLYMERASE_I	GOBP_NEGATIVE_REGULATION_OF_TRANSCRIPTION_BY_RNA_POLYMERASE_I	12	12	1	1	107	14967	0.0825238	0.247315
C5	GOBP	04555	GOBP_POSITIVE_REGULATION_OF_ENDOPLASMIC_RETICULUM_UNFOLDED_PROTEIN_RESPONSE	GOBP_POSITIVE_REGULATION_OF_ENDOPLASMIC_RETICULUM...(04555)	12	13	0.923	1	107	14967	0.0825238	0.247315
C5	GOBP	05284	GOBP_PROTEIN_DEMETHYLATION	GOBP_PROTEIN_DEMETHYLATION	12	12	1	1	107	14967	0.0825238	0.247315
C5	GOBP	06078	GOBP_REGULATION_OF_HISTONE_H3_K4_METHYLATION	GOBP_REGULATION_OF_HISTONE_H3_K4_METHYLATION	12	13	0.923	1	107	14967	0.0825238	0.247315
C5	GOBP	06460	GOBP_REGULATION_OF_PINOCYTOSIS	GOBP_REGULATION_OF_PINOCYTOSIS	12	12	1	1	107	14967	0.0825238	0.247315
C5	GOBP	06510	GOBP_REGULATION_OF_PROTEIN_COMPLEX_STABILITY	GOBP_REGULATION_OF_PROTEIN_COMPLEX_STABILITY	12	14	0.857	1	107	14967	0.0825238	0.247315
C5	GOBP	06766	GOBP_REGULATION_OF_TRANSLATION_IN_RESPONSE_TO_ENDOPLASMIC_RETICULUM_STRESS	GOBP_REGULATION_OF_TRANSLATION_IN_RESPONSE_TO...(06766)	12	12	1	1	107	14967	0.0825238	0.247315
C5	GOCC	07961	GOCC_AMPHISOME	GOCC_AMPHISOME	12	14	0.857	1	107	14967	0.0825238	0.247315
C5	GOCC	07989	GOCC_AUTOLYSOSOME	GOCC_AUTOLYSOSOME	12	12	1	1	107	14967	0.0825238	0.247315
C5	GOCC	08015	GOCC_BETA_CATENIN_TCF_COMPLEX	GOCC_BETA_CATENIN_TCF_COMPLEX	12	13	0.923	1	107	14967	0.0825238	0.247315
C5	GOCC	08747	GOCC_RIBBON_SYNAPSE	GOCC_RIBBON_SYNAPSE	12	15	0.8	1	107	14967	0.0825238	0.247315
C5	GOMF	09624	GOMF_HEXOSAMINIDASE_ACTIVITY	GOMF_HEXOSAMINIDASE_ACTIVITY	12	15	0.8	1	107	14967	0.0825238	0.247315
C5	GOMF	09922	GOMF_MITOGEN_ACTIVATED_PROTEIN_KINASE_KINASE_KINASE_BINDING	GOMF_MITOGEN_ACTIVATED_PROTEIN_KINASE_KINASE...(09922)	12	15	0.8	1	107	14967	0.0825238	0.247315
C5	GOMF	10725	GOMF_VINCULIN_BINDING	GOMF_VINCULIN_BINDING	12	12	1	1	107	14967	0.0825238	0.247315
CELLMARKER	CELLMARKER	16053	CELLMARKER_Endothelial Cell Skin Human	Endothelial Cell Skin	12	13	0.923	1	107	14967	0.0825238	0.185679
CELLMARKER	CELLMARKER	16409	CELLMARKER_Microglial Cell Bone Marrow Human	Microglial Cell Bone Marrow	12	14	0.857	1	107	14967	0.0825238	0.185679
C5	GOBP	04431	GOBP_POSITIVE_REGULATION_OF_CELL_CELL_ADHESION	GOBP_POSITIVE_REGULATION_OF_CELL_CELL_ADHESION	230	322	0.714	4	107	14967	0.0828262	0.247836
C2	REACTOME	12432	REACTOME_DEATH_RECEPTOR_SIGNALING	REACTOME_DEATH_RECEPTOR_SIGNALING	143	154	0.929	3	107	14967	0.0829008	0.187752
C2	REACTOME	12552	REACTOME_EPIGENETIC_REGULATION_OF_GENE_EXPRESSION	REACTOME_EPIGENETIC_REGULATION_OF_GENE_EXPRESSION	143	187	0.765	3	107	14967	0.0829008	0.187752
C5	GOBP	03516	GOBP_NEGATIVE_REGULATION_OF_MYELOID_CELL_DIFFERENTIATION	GOBP_NEGATIVE_REGULATION_OF_MYELOID_CELL...(03516)	67	95	0.705	2	107	14967	0.0829899	0.24794
C2	REACTOME	13183	REACTOME_POST_TRANSLATIONAL_PROTEIN_MODIFICATION	REACTOME_POST_TRANSLATIONAL_PROTEIN_MODIFICATION	1194	1463	0.816	13	107	14967	0.0835373	0.188709
C5	GOBP	06160	GOBP_REGULATION_OF_LEUKOCYTE_DIFFERENTIATION	GOBP_REGULATION_OF_LEUKOCYTE_DIFFERENTIATION	231	323	0.715	4	107	14967	0.0838442	0.250105
C2	REACTOME	12746	REACTOME_HIV_LIFE_CYCLE	REACTOME_HIV_LIFE_CYCLE	144	149	0.966	3	107	14967	0.0842438	0.189818
C5	GOBP	02597	GOBP_MACROMOLECULE_DEACYLATION	GOBP_MACROMOLECULE_DEACYLATION	68	70	0.971	2	107	14967	0.0851193	0.252346
C5	GOBP	06480	GOBP_REGULATION_OF_POSTSYNAPTIC_MEMBRANE_NEUROTRANSMITTER_RECEPTOR_LEVELS	GOBP_REGULATION_OF_POSTSYNAPTIC_MEMBRANE...(06480)	68	88	0.773	2	107	14967	0.0851193	0.252346
C5	GOBP	07446	GOBP_STEM_CELL_DEVELOPMENT	GOBP_STEM_CELL_DEVELOPMENT	68	89	0.764	2	107	14967	0.0851193	0.252346
C5	GOMF	09966	GOMF_MYOSIN_PHOSPHATASE_ACTIVITY	GOMF_MYOSIN_PHOSPHATASE_ACTIVITY	68	82	0.829	2	107	14967	0.0851193	0.252346
C5	GOBP	07567	GOBP_TEMPERATURE_HOMEOSTASIS	GOBP_TEMPERATURE_HOMEOSTASIS	145	183	0.792	3	107	14967	0.0855961	0.25337
C5	GOBP	01739	GOBP_ESTABLISHMENT_OF_RNA_LOCALIZATION	GOBP_ESTABLISHMENT_OF_RNA_LOCALIZATION	146	160	0.912	3	107	14967	0.0869578	0.256439
C5	GOBP	01620	GOBP_ENDOPLASMIC_RETICULUM_UNFOLDED_PROTEIN_RESPONSE	GOBP_ENDOPLASMIC_RETICULUM_UNFOLDED_PROTEIN_RESPONSE	69	75	0.92	2	107	14967	0.0872653	0.256439
C5	GOCC	08781	GOCC_SARCOPLASMIC_RETICULUM	GOCC_SARCOPLASMIC_RETICULUM	69	75	0.92	2	107	14967	0.0872653	0.256439
C2	REACTOME	13315	REACTOME_REGULATION_OF_TP53_ACTIVITY	REACTOME_REGULATION_OF_TP53_ACTIVITY	147	160	0.919	3	107	14967	0.0883286	0.195727
C5	GOCC	08138	GOCC_CONDENSED_CHROMOSOME_CENTROMERIC_REGION	GOCC_CONDENSED_CHROMOSOME_CENTROMERIC_REGION	147	182	0.808	3	107	14967	0.0883286	0.256439
C2	KEGG_MEDICUS	10890	KEGG_MEDICUS_REFERENCE_AUTOPHAGY_VESICLE_NUCLEATION_ELONGATION_MATURATION_SEQUESTOSOME_1_LIKE_RECEPTOR	KEGG_MEDICUS_REFERENCE_AUTOPHAGY_VESICLE...(10890)	13	14	0.929	1	107	14967	0.0890881	0.195727
C2	KEGG_MEDICUS	11191	KEGG_MEDICUS_REFERENCE_TLR5_NFKB_SIGNALING_PATHWAY	KEGG_MEDICUS_REFERENCE_TLR5_NFKB_SIGNALING_PATHWAY	13	17	0.765	1	107	14967	0.0890881	0.195727
C2	KEGG_MEDICUS	11237	KEGG_MEDICUS_VARIANT_AMPLIFIED_MYC_TO_P27_CELL_CYCLE_G1_S	KEGG_MEDICUS_VARIANT_AMPLIFIED_MYC_TO_P27_CELL_CYCLE_G1_S	13	15	0.867	1	107	14967	0.0890881	0.195727
C2	KEGG_MEDICUS	11360	KEGG_MEDICUS_VARIANT_NOTCH_OVEREXPRESSION_TO_NOTCH_SIGNALING_PATHWAY	KEGG_MEDICUS_VARIANT_NOTCH_OVEREXPRESSION_TO_NOTCH...(11360)	13	16	0.812	1	107	14967	0.0890881	0.195727
C2	PID	11699	PID_TCR_JNK_PATHWAY	PID_TCR_JNK_PATHWAY	13	14	0.929	1	107	14967	0.0890881	0.195727
C2	REACTOME	12657	REACTOME_GAB1_SIGNALOSOME	REACTOME_GAB1_SIGNALOSOME	13	17	0.765	1	107	14967	0.0890881	0.195727
C2	REACTOME	13317	REACTOME_REGULATION_OF_TP53_ACTIVITY_THROUGH_ASSOCIATION_WITH_CO_FACTORS	REACTOME_REGULATION_OF_TP53_ACTIVITY_THROUGH...(13317)	13	14	0.929	1	107	14967	0.0890881	0.195727
C2	WP	14413	WP_MAMMARY_GLAND_DEVELOPMENT_PATHWAY_PUBERTY_STAGE_2_OF_4	WP_MAMMARY_GLAND_DEVELOPMENT_PATHWAY_PUBERTY_STAGE_2_OF_4	13	13	1	1	107	14967	0.0890881	0.195727
[truncated: 1,810 more rows]

## Sheet: MEF2A_RE
collection	database	set_id	set	set_short	set_size	set_size_DB	size_ratio	set_size_in_input	input_size	background_size	p_value	adj_p_value
[truncated: 1,862 more rows]

## Sheet: MEF2A_EE_or_RE
collection	database	set_id	set	set_short	set_size	set_size_DB	size_ratio	set_size_in_input	input_size	background_size	p_value	adj_p_value
[truncated: 3,537 more rows]

[truncated: 3 more sheets: NFIC_EE, NFIC_RE, NFIC_EE_or_RE]
