# Supplementary material for: Integrative Multi-omics Analysis of the Human Skeletal Muscle Response to Endurance or Resistance Exercise: Findings from the Molecular Transducers of Physical Activity Consortium (MoTrPAC)
Source: bioRxiv. 2026 Mar 6:2026.03.04.705181. Preprint. [Version 1] doi: 10.64898/2026.03.04.705181 (PMC13001352; doi:10.64898/2026.03.04.705181)
Supplement: Supplement 8 [file media-8.xlsx]

## Sheet: Legend
Table S7: Protein turnover analysis
ZEB1 ORA results
group	Group of ZEB1 targets used for analysis: EE only, RE only, or EE/RE shared
collection	molecular signature collection used for the analysis; Gene sets include C5 (Gene Ontology), C2 (curated pathways/literature), CELLMARKER (cell type markers), and MITOCARTA (mitochondrial genes)
database	molecular signature database; Gene sets from GOBP (biological processes), GOMF (molecular functions), GOCC (cellular components), REACTOME (pathways), CELLMARKER (cell type markers), WP (WikiPathways), MITOCARTA (mitochondrial genes), PID (Pathway Interaction Database), BIOCARTA (biological pathways), and KEGG_MEDICUS (health/disease pathways from KEGG) were included
set_short	gene set being tested and follows the template [database]_[gene set]
set_size	number of features in the corresponding set that were present in user-supplied background list
set_size_DB	number of features in the set being tested
size_ratio	ratio of the set_size column to the set_size_DB column
set_size_in_input	number of features in the corresponding set that were present in the user-supplied input list
input_size	size of the input list
background_size	size of the background list
p_value	two-sided nominal p-value
adj_p_value	adjusted p-value (Benjamini-Hochberg); adjustment was performed within each contrast and collection
FOXO1 Target Validation
GeneSym	gene symbol of predicted FOXO1 targets by SCION+MAGICAL
Santini_et_al_2024	Genes shown to be bound by FOXO1 by ChIP-Seq in Santini et al, 2024
ATAC	Genes shown to be bound by FOXO1 by ATAC-Seq in this study
any	Genes shown to be bound by FOXO1 by either source
Chr8 Peak Correlation
Correlation of genomic regions within the region of interest shown in Figure 7D

## Sheet: FOXO1 ChIP Targets
GeneSym	Santini_et_al_2024	ATAC	any
PAX7	0	0	0
MED17	0	0	0
ADGRF5	0	0	0
DAZAP1	0	0	0
REXO2	0	0	0
SESN1	1	0	1
PLOD1	0	0	0
DOCK9	0	0	0
EZR	1	0	1
ARCN1	0	0	0
ASB2	0	0	0
LIPG	0	1	1
MOSPD1	0	0	0
SCML2	0	0	0
CSK	0	0	0
IKBKB	0	0	0
IL27RA	0	0	0
GTPBP4	0	0	0
ZBTB16	0	0	0
C5orf15	0	0	0
RBP1	0	0	0
ST3GAL5	0	0	0
KIAA2013	0	0	0
MTR	1	0	1
SLC16A7	0	1	1
RHOQ	0	0	0
NUDCD1	0	0	0
SLC25A51	0	0	0
BHLHE41	0	0	0
RAB9B	0	0	0
TTPAL	0	0	0
RREB1	1	0	1
PAX1	0	0	0
PCID2	0	0	0
RAB3IP	0	0	0
HIP1R	0	0	0
RBM39	0	0	0
ZNF341	0	0	0
USPL1	0	0	0
GRHL1	0	0	0
AKIRIN2	0	0	0
HEY2	0	0	0
GLUL	0	0	0
TTLL4	0	0	0
USP37	0	0	0
SETDB2	0	0	0
KAT7	0	0	0
TUBB2B	0	0	0
MTTP	0	1	1
RNF185	0	0	0
ESYT1	0	0	0
FAM181A	0	0	0
ST8SIA2	0	0	0
ZNF697	0	0	0
TEX30	0	0	0
FZD7	1	0	1
ANKRD9	0	0	0
PAXBP1	0	0	0
VMA21	0	0	0
FGFR4	0	0	0
DHRS3	1	0	1
MEAF6	0	0	0
HSPA4L	0	0	0
ABCA1	0	0	0
TRUB1	0	1	1
TRMT61A	0	0	0
GPRC5B	0	0	0
FN3K	0	0	0
E4F1	0	0	0
FADD	0	0	0
STAT3	0	0	0
FAM110B	0	0	0
MN1	0	0	0
ZRSR2	0	0	0
RNF34	0	0	0
TANC2	0	0	0
TPPP	0	0	0
ZBTB26	0	0	0
CHD2	0	0	0
ENDOV	0	0	0
ZBTB4	0	0	0
KLHL38	1	0	1
ZNF354B	0	0	0
PLD6	0	0	0
ARMCX2	0	0	0
LRRC14B	0	0	0
NSMCE3	0	0	0
ZNF696	0	0	0
HPDL	0	0	0
KBTBD12	0	0	0
CLN3	0	0	0
FAM53B	0	0	0
MPHOSPH8	0	0	0
KIAA1671	0	0	0
CCDC154	0	0	0
C1orf122	0	0	0
UCKL1	0	0	0
FICD	0	0	0
RBM20	0	0	0
DNLZ	0	0	0
RBMXL1	0	0	0
ENSG00000215158.9	0	0	0
ENSG00000227704.2	0	0	0
ENSG00000228172.5	0	0	0
ANKRD10-IT1	0	0	0
KRT8P12	0	0	0
RNASEH1-AS1	0	0	0
DAAM2-AS1	0	0	0
ENSG00000235560.4	0	0	0
OLMALINC	0	0	0
CNTFR-AS1	0	0	0
ENSG00000262420.3	0	0	0
ENSG00000263089.1	0	0	0
USP34-DT	0	1	1
ENSG00000274080.1	0	0	0
RAB7B	0	0	0
GPR179	0	0	0
ENSG00000288852.1	0	0	0
ENSG00000289230.1	0	0	0
ADIPOR2	0	0	0
MBTD1	0	0	0
POLA2	0	0	0
VEZT	0	0	0
LTBP1	0	0	0
TTC17	0	0	0
DHX8	0	1	1
NT5C2	0	0	0
MAP2K7	0	0	0
ADD1	0	0	0
SLC35E4	0	0	0
MMP15	0	1	1
RBL2	0	0	0
RFC5	1	0	1
RSPH4A	1	1	1
MAN2A1	0	1	1
CLK4	0	0	0
SLC25A16	0	0	0
TTC21B	0	0	0
ENKD1	0	0	0
ARMCX5	0	0	0
CDKN1C	0	0	0
COG2	0	0	0
VEZF1	0	0	0
CDK5RAP2	1	0	1
SLC38A4	0	0	0
SELENBP1	0	0	0
IL18	0	0	0
SMPD4BP	0	0	0
CETN3	0	0	0
LGI4	0	0	0
ABCA9	0	0	0
CHODL	0	0	0
ZBTB7B	0	0	0
PGAP4	0	0	0
VEGFD	0	0	0
RRM1	0	0	0
ZNF668	0	0	0
RAB4B	0	0	0
AR	0	0	0
SCN9A	0	0	0
SCAI	0	0	0
JUP	1	0	1
TNK1	0	0	0
C3orf33	0	0	0
FBXW8	0	0	0
CTNNBIP1	0	0	0
PARP10	0	0	0
ZNF707	0	0	0
ARHGEF37	0	0	0
CXorf38	0	0	0
TRMT2B	0	0	0
FAT4	0	0	0
SLC39A10	1	0	1
PCBP2	0	0	0
ZDBF2	1	0	1
SLC48A1	0	0	0
ATF6B	0	0	0
RTCA-AS1	0	0	0
ENSG00000226281.5	0	0	0
ENSG00000228434.1	0	0	0
CASP4LP	0	0	0
ENSG00000243696.5	0	0	0
UBAP1L	0	0	0
HOXA-AS2	0	0	0
ADAM20P1	0	0	0
RPH3AL-AS1	0	0	0
ENSG00000279722.1	0	0	0
LINC02767	0	0	0
PGM3	0	0	0
THOC3	0	0	0
OGFR	0	0	0
ELMO2	0	0	0
WAPL	1	0	1
RNF4	0	0	0
PUM3	1	0	1
CNOT4	0	0	0
ZNF213	0	0	0
WAC	1	0	1
TOP3B	0	0	0
GSPT1	0	0	0
MED25	0	0	0
TMEM97	0	0	0
CDKN1B	0	0	0
STRN	0	0	0
ANGPTL1	0	0	0
ZNF644	0	0	0
FAM126A	0	0	0
P4HA1	0	0	0
PNPLA7	0	0	0
LARGE1	1	0	1
SYNCRIP	0	0	0
ANP32B	0	0	0
AEBP2	1	0	1
TP53BP2	0	0	0
KANSL1L	0	0	0
TMF1	0	0	0
MFSD14A	0	0	0
ARL5A	0	0	0
STK17A	0	1	1
TMEM184A	0	0	0
CASP7	0	0	0
ZNF146	0	0	0
PPM1D	0	0	0
LCLAT1	1	0	1
ULK1	0	0	0
ERBB4	1	0	1
ZBTB7A	0	0	0
ZNF443	0	0	0
FRAT2	0	0	0
PRR14L	0	0	0
NKAIN2	0	0	0
SPATS2L	1	0	1
GDAP2	0	0	0
MCMBP	0	0	0
HMGN1	0	0	0
HLA-H	0	0	0
MYCBP	0	0	0
TRDN-AS1	0	0	0
RDH14	0	0	0
MOCS2-DT	0	0	0
OTUD7B	1	0	1
ENSG00000270210.1	0	0	0
ENSG00000272195.1	0	0	0
NOTCH2NLC	0	0	0
LAS1L	0	0	0
THSD7A	1	0	1
ETV1	1	0	1
MYLIP	0	0	0
HFE	0	0	0
BTN3A1	0	1	1
H6PD	0	0	0
RAD51	0	0	0
PLEKHH1	1	0	1
TMCC3	1	0	1
CDON	0	0	0
PMS1	0	0	0
TESK2	1	0	1
ANO8	0	0	0
MLLT10	1	0	1
DNMT3B	1	0	1
ARHGAP28	0	0	0
SLC8B1	0	0	0
HDAC6	0	0	0
CDC23	0	0	0
SEMA4G	0	0	0
TRMT2A	0	0	0
SPECC1L	0	0	0
NFKBIA	0	0	0
ITIH6	0	0	0
CTCF	0	0	0
HAS3	0	0	0
AMH	0	0	0
ARRDC2	0	0	0
HOXA13	0	0	0
DDX58	0	0	0
UBTF	1	0	1
MTMR4	0	0	0
CDK5RAP3	0	0	0
RECQL5	0	0	0
HLF	0	0	0
MANBA	1	0	1
STIM2	0	1	1
CTSC	1	0	1
ING4	0	0	0
BRD8	0	0	0
DROSHA	0	0	0
ACVR2B	0	0	0
PIKFYVE	0	0	0
STEAP3	1	0	1
ZNF142	0	0	0
FAAH	0	0	0
PILRB	0	0	0
POLM	0	0	0
EBPL	0	0	0
MXD4	0	0	0
NAGK	0	0	0
ZNF133	0	0	0
DYRK2	0	0	0
TAS2R4	0	0	0
SIN3B	0	0	0
APOBEC3F	0	0	0
SMO	0	0	0
SUMF2	0	0	0
CDH15	0	0	0
CBFA2T3	0	0	0
GADD45G	1	0	1
TXLNGY	0	0	0
PCED1A	0	0	0
CAPRIN1	0	0	0
AVIL	0	0	0
PAN2	0	0	0
FBXL8	0	0	0
FOXP4	1	0	1
BPHL	0	0	0
RIPK1	0	0	0
IDH1	0	0	0
AMDHD1	0	1	1
CSAD	0	0	0
TRIM65	0	0	0
GOLPH3L	0	0	0
SPOPL	0	0	0
YIPF5	1	0	1
HAUS6	0	0	0
KAT14	0	0	0
TMEM25	0	0	0
UPF2	0	0	0
RAD17	0	0	0
TSEN2	0	0	0
PLCL2	1	1	1
RNF20	0	0	0
CFAP70	0	0	0
TSSK3	0	0	0
EN1	0	0	0
PYGO2	0	0	0
ZNF148	0	0	0
CCDC127	0	0	0
SAP30L	0	0	0
SLC4A2	0	0	0
BRWD3	0	0	0
SNAPC4	0	0	0
FRAT1	0	1	1
PTER	0	1	1
HPS6	0	1	1
SENP8	0	0	0
MCM7	0	0	0
MARF1	0	0	0
CA4	0	0	0
SMG8	0	0	0
ZNF558	0	0	0
CX3CR1	0	0	0
CCDC110	0	0	0
INPP5D	1	0	1
SIN3A	0	0	0
DFFB	0	0	0
BRD3	0	0	0
GPRC5C	0	0	0
STAT2	0	0	0
ATF7	0	0	0
ZNF318	0	0	0
ZNF561	0	0	0
PIGG	0	0	0
KY	0	0	0
FZD4	0	0	0
PRIMA1	0	0	0
ZNF575	0	0	0
TCEANC	1	0	1
WDR73	0	0	0
MAN1B1	0	0	0
ZBTB33	0	0	0
ZNF619	0	1	1
C14orf28	0	0	0
TDRD6	0	0	0
CMTR2	0	0	0
ACBD4	0	0	0
FIGN	0	0	0
IGIP	0	0	0
ZNRF3	0	0	0
NOG	0	0	0
ZNF445	0	0	0
KLHL33	0	0	0
ROR1	1	0	1
NR2F2	0	0	0
CCDC190	0	0	0
POMK	0	0	0
MRTFB	0	0	0
SIRT7	0	0	0
TLR5	0	0	0
ZKSCAN4	0	0	0
NHEJ1	0	0	0
TMEM120B	0	0	0
LRRC66	0	0	0
KIAA0408	0	0	0
ZNF471	0	0	0
ANKRD36B	0	0	0
ZNF420	0	1	1
ZSCAN26	0	1	1
DDRGK1	0	0	0
MT-CYB	0	0	0
LDB1	0	0	0
GPATCH3	0	0	0
CHAMP1	0	0	0
MT-ND4	0	0	0
MT-ATP6	0	0	0
FKBPL	0	0	0
GPANK1	0	0	0
ZNF616	0	0	0
ZNRD1ASP	0	0	0
MT-TA	0	0	0
NUP62	0	0	0
ARHGAP19	0	0	0
TSPAN4	0	0	0
ARHGEF28	1	0	1
CYB5RL	0	0	0
SGMS1-AS1	0	0	0
ZNF37BP	0	0	0
ENSG00000238260.2	0	0	0
AMY2B	0	0	0
STAG3L5P	0	0	0
RPL5P30	0	0	0
ENSG00000255468.7	0	0	0
ENSG00000260197.1	0	0	0
ZNF595	0	0	0
ENSG00000272720.1	0	0	0
ENSG00000273729.1	0	0	0
ENSG00000273906.1	0	0	0
ENSG00000274292.1	0	0	0
ZNF2	0	0	0
TADA2A	0	0	0
ENSG00000277400.1	0	0	0
MARCKS	1	1	1
ENSG00000278867.1	0	0	0
ENSG00000279633.1	0	0	0
ENSG00000279833.1	0	0	0
ENSG00000284946.1	0	0	0
ENSG00000285571.1	0	0	0
ENSG00000285781.1	0	0	0
ENSG00000286190.2	0	0	0
ENSG00000288065.1	0	0	0
ENSG00000288162.1	0	0	0
CYP51A1	0	0	0
CLCN6	0	0	0
MNAT1	0	0	0
CELF2	0	0	0
POLR3E	0	1	1
DDX20	0	0	0
DNAAF9	0	0	0
RAB11FIP3	0	0	0
SYDE2	0	0	0
SNAPC2	0	0	0
RASIP1	0	0	0
NSMCE4A	0	0	0
ZNF330	0	0	0
FAF2	0	0	0
PIK3CA	0	0	0
TRMT5	0	0	0
KHDRBS3	0	0	0
NAT10	0	0	0
POLG	0	0	0
KSR1	1	0	1
TP53	1	0	1
DUS3L	0	0	0
C1orf216	0	0	0
CERS2	0	0	0
ESAM	0	0	0
ZNF256	0	0	0
SLC25A27	0	0	0
OXNAD1	0	0	0
FMNL2	1	0	1
SIK3	0	0	0
GTPBP8	0	0	0
STARD4	0	1	1
SOX17	0	0	0
PMPCA	0	0	0
ZBTB39	0	0	0
EEF2	0	0	0
ZBTB5	0	0	0
NPIPB12	0	0	0
MAP3K2	0	0	0
ARL10	0	0	0
TAF7	0	0	0
GATA2	0	0	0
ZNF154	0	0	0
YOD1	0	0	0
GPR157	0	0	0
BLOC1S4	0	1	1
LITAF	0	0	0
NOTCH4	1	0	1
ZNF551	0	0	0
DCTN1	0	0	0
ENSG00000226252.1	0	0	0
TMEM185B	0	0	0
ENSG00000233987.2	0	0	0
ENSG00000236304.2	0	0	0
ANKRD42-DT	0	0	0
SEC22B	0	0	0
NBPF26	0	0	0
ENSG00000286207.1	0	0	0
RANBP9	1	0	1
PHF7	0	0	0
CALCOCO1	0	0	0
ZMYND11	1	0	1
NUP160	0	0	0
PIAS1	0	0	0
VPS13D	1	0	1
PHRF1	0	0	0
ZFYVE26	0	0	0
MARK3	0	0	0
ITCH	0	0	0
NFE2L1	0	0	0
CHERP	0	0	0
KHSRP	0	0	0
CCNK	0	0	0
SF3A1	0	0	0
TOM1	0	0	0
SCN1B	0	0	0
PALS2	1	0	1
TASOR2	0	0	0
SUPT6H	0	0	0
AMOTL2	0	0	0
SRSF4	0	0	0
CTH	0	1	1
PRPF3	0	0	0
MXI1	0	0	0
MED20	0	0	0
ABCC4	1	0	1
TBC1D20	0	0	0
KLHL36	0	0	0
C2orf49	0	0	0
DGKB	0	0	0
UNC13C	0	0	0
CNOT6L	0	0	0
WDR20	0	0	0
RANBP10	0	0	0
RAB40B	0	0	0
SNX27	0	0	0
CDCA7	1	0	1
RETREG2	0	0	0
NAF1	1	0	1
MEPCE	0	0	0
CETN2	0	0	0
TAF5	0	0	0
SESN3	1	0	1
FHIP2A	0	0	0
CWF19L2	1	0	1
ZFYVE9	0	0	0
SKI	0	0	0
H2BC5	0	0	0
MRNIP	0	0	0
NXF1	0	0	0
CNST	0	0	0
H3-3A	0	0	0
INHBB	1	0	1
DCAF16	0	0	0
PPM1L	0	0	0
ABLIM2	0	0	0
ICE1	0	0	0
LSM6	0	0	0
RHOBTB3	0	0	0
ZNF704	1	0	1
ZFYVE1	1	0	1
ATP9B	0	0	0
PARM1	0	0	0
ROBO1	1	0	1
NPTX1	0	0	0
ZNF131	0	0	0
TADA2B	0	0	0
C9orf131	0	0	0
UCP3	0	0	0
PNMA1	0	0	0
ANKLE2	1	0	1
SMCR8	0	0	0
ZBTB34	0	0	0
ACBD3	0	0	0
TSPYL2	0	0	0
BICD2	0	0	0
LRCH3	0	0	0
MITF	0	0	0
UBQLN2	0	0	0
UVRAG	1	0	1
GIGYF2	0	0	0
SCAF8	0	1	1
LINC00390	0	0	0
ENSG00000229425.4	0	0	0
ENSG00000253115.1	0	0	0
ILF3-DT	0	0	0
CASTOR2	1	0	1
GGNBP2	0	1	1
ENSG00000279026.1	0	0	0
MATR3	0	0	0

## Sheet: ZEB1_ORA_Results
group	collection	database	set_short	set_size	set_size_DB	size_ratio	set_size_in_input	input_size	background_size	p_value	adj_p_value
EE only	C5	GOBP	GOBP_DNA_METABOLIC_PROCESS	867	1037	0.836	16	72	14967	2.69482e-06	0.00215865
EE only	C5	GOCC	GOCC_NUCLEAR_PROTEIN_CONTAINING_COMPLEX	1109	1257	0.882	18	72	14967	3.51187e-06	0.00215865
EE only	C5	GOBP	GOBP_FAT_CELL_DIFFERENTIATION	192	249	0.771	8	72	14967	3.76071e-06	0.00215865
EE only	C2	PID	PID_P53_REGULATION_PATHWAY	54	59	0.915	5	72	14967	5.8916e-06	0.00303948
EE only	C5	GOBP	GOBP_PROTEIN_DNA_COMPLEX_ORGANIZATION	710	879	0.808	14	72	14967	5.94689e-06	0.00256013
EE only	C5	GOBP	GOBP_REGULATION_OF_DNA_METABOLIC_PROCESS	446	529	0.843	11	72	14967	8.53918e-06	0.00294089
EE only	C2	PID	PID_E2F_PATHWAY	61	73	0.836	5	72	14967	1.07975e-05	0.00303948
EE only	C5	GOBP	GOBP_REGULATION_OF_DNA_BIOSYNTHETIC_PROCESS	111	121	0.917	6	72	14967	1.52449e-05	0.00437529
EE only	C2	WP	WP_DNA_IR_DAMAGE_AND_CELLULAR_RESPONSE_VIA_ATR	72	81	0.889	5	72	14967	2.43742e-05	0.00457422
EE only	C5	GOCC	GOCC_CHROMOSOME	1423	1956	0.728	19	72	14967	2.94241e-05	0.00587367
EE only	C5	GOCC	GOCC_TRANSCRIPTION_REGULATOR_COMPLEX	419	513	0.817	10	72	14967	3.02095e-05	0.00587367
EE only	C5	GOBP	GOBP_CHROMATIN_REMODELING	514	638	0.806	11	72	14967	3.1935e-05	0.00587367
EE only	C5	GOBP	GOBP_POSITIVE_REGULATION_OF_DNA_METABOLIC_PROCESS	260	298	0.872	8	72	14967	3.41096e-05	0.00587367
EE only	C5	GOBP	GOBP_POSITIVE_REGULATION_OF_NEURON_APOPTOTIC_PROCESS	41	56	0.732	4	72	14967	4.35743e-05	0.00653699
EE only	C5	GOCC	GOCC_RNA_POLYMERASE_II_TRANSCRIPTION_REPRESSOR_COMPLEX	15	15	1	3	72	14967	4.65958e-05	0.00653699
EE only	C5	GOBP	GOBP_POSITIVE_REGULATION_OF_RNA_METABOLIC_PROCESS	1485	1898	0.782	19	72	14967	5.30475e-05	0.00653699
EE only	C5	GOBP	GOBP_POSITIVE_REGULATION_OF_TRANSCRIPTION_BY_RNA_POLYMERASE_II	980	1241	0.79	15	72	14967	5.31463e-05	0.00653699
EE only	C2	WP	WP_TP53_NETWORK	16	19	0.842	3	72	14967	5.71507e-05	0.00804397
EE only	C5	GOBP	GOBP_REGULATION_OF_TELOMERASE_ACTIVITY	44	49	0.898	4	72	14967	5.77784e-05	0.00663296
EE only	C5	GOBP	GOBP_REGULATION_OF_CELL_CYCLE	878	1121	0.783	14	72	14967	6.34908e-05	0.00677122
EE only	C5	GOBP	GOBP_NEGATIVE_REGULATION_OF_TRANSCRIPTION_BY_RNA_POLYMERASE_II	769	980	0.785	13	72	14967	6.68471e-05	0.00677122
EE only	C5	GOBP	GOBP_FIBROBLAST_PROLIFERATION	90	107	0.841	5	72	14967	7.15993e-05	0.00684966
EE only	C5	GOBP	GOBP_TRANSCRIPTION_INITIATION_AT_RNA_POLYMERASE_II_PROMOTER	92	112	0.821	5	72	14967	7.95221e-05	0.00720722
EE only	C5	GOBP	GOBP_RNA_POLYMERASE_II_PREINITIATION_COMPLEX_ASSEMBLY	53	68	0.779	4	72	14967	0.00012063	0.00969545
EE only	C5	GOBP	GOBP_CELL_CYCLE	1444	1841	0.784	18	72	14967	0.000123137	0.00969545
EE only	C5	GOBP	GOBP_NEGATIVE_REGULATION_OF_GENE_EXPRESSION_EPIGENETIC	101	120	0.842	5	72	14967	0.000123868	0.00969545
EE only	C5	GOBP	GOBP_PHOTOPERIODISM	22	28	0.786	3	72	14967	0.00015394	0.0115255
EE only	C2	WP	WP_PATHWAYS_AFFECTED_IN_ADENOID_CYSTIC_CARCINOMA	57	65	0.877	4	72	14967	0.000160384	0.0180593
EE only	C5	GOBP	GOBP_DNA_BIOSYNTHETIC_PROCESS	170	193	0.881	6	72	14967	0.000165229	0.0118552
EE only	C5	GOBP	GOBP_RESPONSE_TO_RADIATION	331	429	0.772	8	72	14967	0.000183745	0.0126563
EE only	C5	GOBP	GOBP_ENTRAINMENT_OF_CIRCADIAN_CLOCK	24	30	0.8	3	72	14967	0.00020093	0.0133077
EE only	C5	GOBP	GOBP_POSITIVE_REGULATION_OF_DNA_BIOSYNTHETIC_PROCESS	62	69	0.899	4	72	14967	0.000222434	0.0141864
EE only	C2	WP	WP_MICRORNA_NETWORK_ASSOCIATED_WITH_CHRONIC...(14449)	5	7	0.714	2	72	14967	0.000226091	0.0181841
EE only	C2	WP	WP_MIR_517_RELATIONSHIP_WITH_ARCN1_AND_USP1	5	5	1	2	72	14967	0.000226091	0.0181841
EE only	C5	GOBP	GOBP_LEUKOCYTE_DIFFERENTIATION	441	620	0.711	9	72	14967	0.0002534	0.0155841
EE only	C5	GOBP	GOBP_TRANSCRIPTION_PREINITIATION_COMPLEX_ASSEMBLY	65	82	0.793	4	72	14967	0.000267046	0.015857
EE only	C5	GOBP	GOBP_EPIGENETIC_REGULATION_OF_GENE_EXPRESSION	188	229	0.821	6	72	14967	0.000284846	0.0163502
EE only	C5	GOCC	GOCC_TRANSCRIPTION_REPRESSOR_COMPLEX	67	77	0.87	4	72	14967	0.000300143	0.0164312
EE only	C5	GOBP	GOBP_DNA_DAMAGE_RESPONSE	777	881	0.882	12	72	14967	0.000305342	0.0164312
EE only	C5	GOBP	GOBP_MITOTIC_CELL_CYCLE_PHASE_TRANSITION	361	470	0.768	8	72	14967	0.000330381	0.0166794
EE only	C5	GOBP	GOBP_TELOMERASE_HOLOENZYME_COMPLEX_ASSEMBLY	6	6	1	2	72	14967	0.000338079	0.0166794
EE only	C5	GOBP	GOBP_REGULATION_OF_CELLULAR_RESPONSE_TO_STRESS	562	658	0.854	10	72	14967	0.000339012	0.0166794
EE only	CELLMARKER	CELLMARKER	Homeostatic Chondrocyte Articular Cartilage	70	70	1	4	72	14967	0.000355167	0.0151646
EE only	C5	GOBP	GOBP_B_CELL_ACTIVATION	196	278	0.705	6	72	14967	0.00035608	0.0169588
EE only	C5	GOBP	GOBP_LYMPHOCYTE_ACTIVATION	568	796	0.714	10	72	14967	0.00036876	0.0169588
EE only	C5	GOBP	GOBP_DNA_TEMPLATED_TRANSCRIPTION_INITIATION	128	154	0.831	5	72	14967	0.000374237	0.0169588
EE only	CELLMARKER	CELLMARKER	Multilymphoid Progenitor Cell Umbilical Cord Blood	470	537	0.875	9	72	14967	0.000404389	0.0151646
EE only	C5	GOBP	GOBP_REGULATION_OF_DNA_TEMPLATED_TRANSCRIPTION_INITIATION	74	80	0.925	4	72	14967	0.000439302	0.0189119
EE only	C5	GOBP	GOBP_SEGMENTATION	74	103	0.718	4	72	14967	0.000439302	0.0189119
EE only	C2	BIOCARTA	BIOCARTA_TERT_PATHWAY	7	8	0.875	2	72	14967	0.000471837	0.0332055
EE only	C5	GOBP	GOBP_NEGATIVE_REGULATION_OF_FIBROBLAST_PROLIFERATION	32	35	0.914	3	72	14967	0.000478996	0.0201179
EE only	C5	GOBP	GOBP_CHROMOSOME_ORGANIZATION	487	630	0.773	9	72	14967	0.000523143	0.0214489
EE only	C5	GOBP	GOBP_TELOMERE_MAINTENANCE	141	156	0.904	5	72	14967	0.000582693	0.0233348
EE only	C5	GOBP	GOBP_REGULATION_OF_MITOTIC_CELL_CYCLE	400	523	0.765	8	72	14967	0.000651812	0.0248796
EE only	C5	GOBP	GOBP_NEGATIVE_REGULATION_OF_SIGNALING	1099	1464	0.751	14	72	14967	0.000652078	0.0248796
EE only	C5	GOBP	GOBP_CELLULAR_RESPONSE_TO_STRESS	1655	1966	0.842	18	72	14967	0.000664611	0.0248796
EE only	C5	GOBP	GOBP_NEGATIVE_REGULATION_OF_NUCLEOBASE_CONTAINING...(03552)	1237	1575	0.785	15	72	14967	0.000680286	0.0249245
EE only	C5	GOBP	GOBP_CELLULAR_SENESCENCE	85	110	0.773	4	72	14967	0.000742919	0.0261083
EE only	C5	GOBP	GOBP_HETEROCHROMATIN_ORGANIZATION	85	101	0.842	4	72	14967	0.000742919	0.0261083
EE only	CELLMARKER	CELLMARKER	Exhausted CD8+ T Cell Liver	226	261	0.866	6	72	14967	0.000755237	0.0187133
EE only	C5	GOBP	GOBP_MITOTIC_CELL_CYCLE	741	932	0.795	11	72	14967	0.000776301	0.0267358
EE only	C2	BIOCARTA	BIOCARTA_PRION_PATHWAY	9	12	0.75	2	72	14967	0.000803836	0.0404209
EE only	C2	WP	WP_MAMMARY_GLAND_DEVELOPMENT_PATHWAY_INVOLUTION_STAGE_4_OF_4	9	10	0.9	2	72	14967	0.000803836	0.0404209
EE only	C5	GOBP	GOBP_TELOMERE_ORGANIZATION	152	187	0.813	5	72	14967	0.000818695	0.027643
EE only	C5	GOMF	GOMF_DNA_BINDING_TRANSCRIPTION_FACTOR_BINDING	416	477	0.872	8	72	14967	0.000841504	0.0277126
EE only	C2	WP	WP_ATM_SIGNALING_IN_DEVELOPMENT_AND_DISEASE	39	45	0.867	3	72	14967	0.000861547	0.0404209
EE only	C2	WP	WP_INTEGRATED_CANCER_PATHWAY	39	44	0.886	3	72	14967	0.000861547	0.0404209
EE only	C5	GOBP	GOBP_RESPONSE_TO_ABIOTIC_STIMULUS	873	1133	0.771	12	72	14967	0.000865014	0.0277126
EE only	C5	GOBP	GOBP_DNA_REPAIR	523	598	0.875	9	72	14967	0.00087059	0.0277126
EE only	C5	GOBP	GOBP_RESPONSE_TO_LIGHT_STIMULUS	233	319	0.73	6	72	14967	0.00088513	0.0277126
EE only	C5	GOMF	GOMF_TRANSCRIPTION_FACTOR_BINDING	530	599	0.885	9	72	14967	0.000956208	0.0294034
EE only	CELLMARKER	CELLMARKER	Lake Et al.Science.Ex8 Brain	41	58	0.707	3	72	14967	0.000998041	0.0187133
EE only	C5	GOBP	GOBP_NEGATIVE_REGULATION_OF_RESPONSE_TO_STIMULUS	1291	1755	0.736	15	72	14967	0.00105655	0.0319189
EE only	C5	GOBP	GOBP_MESENCHYME_DEVELOPMENT	244	328	0.744	6	72	14967	0.00112336	0.0333521
EE only	C2	WP	WP_CELL_CYCLE	96	120	0.8	4	72	14967	0.00117142	0.0507314
EE only	C5	GOMF	GOMF_NADP_RETINOL_DEHYDROGENASE_ACTIVITY	11	13	0.846	2	72	14967	0.00122046	0.0356208
EE only	C5	GOBP	GOBP_CELL_CYCLE_PHASE_TRANSITION	444	574	0.774	8	72	14967	0.00127891	0.0367049
EE only	C5	GOBP	GOBP_REGULATION_OF_TELOMERE_MAINTENANCE	99	104	0.952	4	72	14967	0.00131314	0.0370693
EE only	C5	GOBP	GOBP_RESPONSE_TO_GAMMA_RADIATION	46	51	0.902	3	72	14967	0.001397	0.0386661
EE only	C2	REACTOME	REACTOME_RNA_POLYMERASE_II_TRANSCRIPTION	1189	1391	0.855	14	72	14967	0.00140338	0.0547984
EE only	C5	GOBP	GOBP_NEGATIVE_REGULATION_OF_RNA_BIOSYNTHETIC_PROCESS	1055	1339	0.788	13	72	14967	0.00141461	0.0386661
EE only	C2	REACTOME	REACTOME_TP53_REGULATES_TRANSCRIPTION_OF_CASPASE...(13697)	12	12	1	2	72	14967	0.00145999	0.0547984
EE only	C5	GOBP	GOBP_RESPONSE_TO_UV_C	12	14	0.857	2	72	14967	0.00145999	0.039283
EE only	C2	WP	WP_DNA_IR_DOUBLE_STRAND_BREAKS_AND_CELLULAR...(14165)	48	55	0.873	3	72	14967	0.00158083	0.0556253
EE only	C5	GOBP	GOBP_SOMITOGENESIS	48	66	0.727	3	72	14967	0.00158083	0.0418798
EE only	C5	GOBP	GOBP_NEGATIVE_REGULATION_OF_MITOTIC_CELL_CYCLE	179	248	0.722	5	72	14967	0.00169485	0.0423141
EE only	C5	GOBP	GOBP_REGULATION_OF_NEURON_APOPTOTIC_PROCESS	179	232	0.772	5	72	14967	0.00169485	0.0423141
EE only	C5	GOBP	GOBP_APOPTOTIC_PROCESS	1498	1965	0.762	16	72	14967	0.00171039	0.0423141
EE only	C5	GOBP	GOBP_REGULATION_OF_MITOTIC_CELL_CYCLE_PHASE_TRANSITION	265	355	0.746	6	72	14967	0.00171203	0.0423141
EE only	C5	GOBP	GOBP_DNA_DAMAGE_RESPONSE_SIGNAL_TRANSDUCTION_BY...(01468)	13	18	0.722	2	72	14967	0.00172009	0.0423141
EE only	C5	GOBP	GOBP_REGULATION_OF_LYMPHOCYTE_ACTIVATION	366	507	0.722	7	72	14967	0.00185856	0.0450767
EE only	C2	WP	WP_PLEURAL_MESOTHELIOMA	368	438	0.84	7	72	14967	0.00191684	0.0603312
EE only	C5	GOBP	GOBP_NEGATIVE_REGULATION_OF_DNA_METABOLIC_PROCESS	110	146	0.753	4	72	14967	0.0019356	0.046293
EE only	C5	GOBP	GOBP_POSITIVE_REGULATION_OF_INTRINSIC_APOPTOTIC...(04706)	52	64	0.812	3	72	14967	0.00199234	0.0465529
EE only	C2	KEGG_MEDICUS	KEGG_MEDICUS_REFERENCE_P300_P21_CELL_CYCLE_G1_S	14	15	0.933	2	72	14967	0.00200053	0.0603312
EE only	C5	GOBP	GOBP_REGULATION_OF_MITOPHAGY	14	16	0.875	2	72	14967	0.00200053	0.0465529
EE only	C2	WP	WP_G1_TO_S_CELL_CYCLE_CONTROL	54	64	0.844	3	72	14967	0.00222081	0.0603312
EE only	C5	GOBP	GOBP_POSITIVE_REGULATION_OF_FAT_CELL...(04598)	54	71	0.761	3	72	14967	0.00222081	0.0509194
EE only	C2	BIOCARTA	BIOCARTA_ARF_PATHWAY	15	17	0.882	2	72	14967	0.00230114	0.0603312
EE only	C5	GOBP	GOBP_V_D_J_RECOMBINATION	15	19	0.789	2	72	14967	0.00230114	0.0509194
EE only	C5	GOMF	GOMF_NUCLEAR_RETINOID_X_RECEPTOR_BINDING	15	17	0.882	2	72	14967	0.00230114	0.0509194
EE only	C5	GOCC	GOCC_CATALYTIC_COMPLEX	1542	1730	0.891	16	72	14967	0.00230645	0.0509194
EE only	C5	GOBP	GOBP_REGULATION_OF_DNA_REPAIR	193	215	0.898	5	72	14967	0.00235481	0.051329
EE only	C5	GOBP	GOBP_BRANCHING_MORPHOGENESIS_OF_AN_EPITHELIAL_TUBE	117	156	0.75	4	72	14967	0.00242376	0.0515423
EE only	C5	GOBP	GOBP_PROTEIN_LOCALIZATION_TO_NUCLEUS	284	310	0.916	6	72	14967	0.00242446	0.0515423
EE only	C2	BIOCARTA	BIOCARTA_P53_PATHWAY	16	16	1	2	72	14967	0.00262171	0.0603312
EE only	C2	BIOCARTA	BIOCARTA_TEL_PATHWAY	16	17	0.941	2	72	14967	0.00262171	0.0603312
EE only	C5	GOBP	GOBP_PEPTIDYL_THREONINE_DEPHOSPHORYLATION	16	18	0.889	2	72	14967	0.00262171	0.0541655
EE only	C5	GOBP	GOBP_REGULATION_OF_CELLULAR_RESPONSE_TO_HEAT	16	16	1	2	72	14967	0.00262171	0.0541655
EE only	C5	GOBP	GOBP_POSITIVE_REGULATION_OF_DNA_REPAIR	120	130	0.923	4	72	14967	0.00265675	0.0541655
EE only	C5	GOBP	GOBP_REGULATION_OF_CELL_DEVELOPMENT	617	845	0.73	9	72	14967	0.00271833	0.0541655
EE only	C2	WP	WP_DNA_DAMAGE_RESPONSE	58	69	0.841	3	72	14967	0.00272502	0.0603312
EE only	C2	WP	WP_MIRNA_REGULATION_OF_DNA_DAMAGE_RESPONSE	58	73	0.795	3	72	14967	0.00272502	0.0603312
EE only	C5	GOBP	GOBP_RESPONSE_TO_PEPTIDE	392	521	0.752	7	72	14967	0.00273318	0.0541655
EE only	C5	GOBP	GOBP_CELLULAR_RESPONSE_TO_PEPTIDE	291	379	0.768	6	72	14967	0.00273658	0.0541655
EE only	C5	GOBP	GOBP_MITOTIC_CELL_CYCLE_PROCESS	619	775	0.799	9	72	14967	0.00277787	0.0543579
EE only	C2	PID	PID_MYC_REPRESS_PATHWAY	59	63	0.937	3	72	14967	0.00286118	0.0603312
EE only	C2	REACTOME	REACTOME_TP53_REGULATES_TRANSCRIPTION_OF_GENES...(13702)	17	20	0.85	2	72	14967	0.00296205	0.0603312
EE only	C5	GOBP	GOBP_REGULATION_OF_MONOCYTE_DIFFERENTIATION	17	20	0.85	2	72	14967	0.00296205	0.0558674
EE only	C5	GOBP	GOBP_RESPONSE_TO_SALT_STRESS	17	24	0.708	2	72	14967	0.00296205	0.0558674
EE only	C5	GOMF	GOMF_ALCOHOL_DEHYDROGENASE_NADPPLUS_ACTIVITY	17	23	0.739	2	72	14967	0.00296205	0.0558674
EE only	C5	GOMF	GOMF_ENZYME_SUBSTRATE_ADAPTOR_ACTIVITY	60	65	0.923	3	72	14967	0.00300146	0.0558674
EE only	C5	GOMF	GOMF_RNA_POLYMERASE_II_SPECIFIC_DNA_BINDING...(10442)	297	344	0.863	6	72	14967	0.00302738	0.0558674
EE only	C5	GOBP	GOBP_CELL_CYCLE_PROCESS	1013	1323	0.766	12	72	14967	0.00304967	0.0558674
EE only	C5	GOBP	GOBP_REGULATION_OF_CELL_DIFFERENTIATION	1152	1628	0.708	13	72	14967	0.00308379	0.0558977
EE only	C5	GOBP	GOBP_ENDODERM_DEVELOPMENT	61	83	0.735	3	72	14967	0.0031459	0.0562408
EE only	C5	GOBP	GOBP_CELL_CYCLE_G2_M_PHASE_TRANSITION	126	155	0.813	4	72	14967	0.00316804	0.0562408
EE only	C2	PID	PID_TELOMERASE_PATHWAY	62	67	0.925	3	72	14967	0.00329455	0.0603312
EE only	C5	GOBP	GOBP_DNA_DAMAGE_RESPONSE_SIGNAL_TRANSDUCTION_BY...(01467)	62	73	0.849	3	72	14967	0.00329455	0.0573053
EE only	C5	GOBP	GOBP_REGULATION_OF_MIRNA_TRANSCRIPTION	62	71	0.873	3	72	14967	0.00329455	0.0573053
EE only	C2	BIOCARTA	BIOCARTA_ATM_PATHWAY	18	20	0.9	2	72	14967	0.00332196	0.0603312
EE only	C2	BIOCARTA	BIOCARTA_CHEMICAL_PATHWAY	18	18	1	2	72	14967	0.00332196	0.0603312
EE only	C2	REACTOME	REACTOME_REGULATION_OF_TP53_ACTIVITY_THROUGH_METHYLATION	18	19	0.947	2	72	14967	0.00332196	0.0603312
EE only	C2	WP	WP_REGULATION_OF_APOPTOSIS_BY_PARATHYROID_HORMONE...(14629)	18	23	0.783	2	72	14967	0.00332196	0.0603312
EE only	C5	GOBP	GOBP_POSITIVE_REGULATION_OF_DNA_TEMPLATED...(04542)	63	68	0.926	3	72	14967	0.00344745	0.0593651
EE only	C5	GOBP	GOBP_RNA_TEMPLATED_DNA_BIOSYNTHETIC_PROCESS	64	70	0.914	3	72	14967	0.00360463	0.0604842
EE only	C5	GOBP	GOBP_SOMITE_DEVELOPMENT	64	85	0.753	3	72	14967	0.00360463	0.0604842
EE only	C5	GOBP	GOBP_CELL_CYCLE_G1_S_PHASE_TRANSITION	214	279	0.767	5	72	14967	0.00367109	0.0604842
EE only	C5	GOBP	GOBP_REGULATION_OF_CHROMOSOME_ORGANIZATION	214	247	0.866	5	72	14967	0.00367109	0.0604842
EE only	C5	GOBP	GOBP_RESPONSE_TO_HORMONE	646	873	0.74	9	72	14967	0.00368806	0.0604842
EE only	C2	BIOCARTA	BIOCARTA_ATRBRCA_PATHWAY	19	22	0.864	2	72	14967	0.00370127	0.0612887
EE only	C2	BIOCARTA	BIOCARTA_G2_PATHWAY	19	24	0.792	2	72	14967	0.00370127	0.0612887
EE only	C2	WP	WP_HEMATOPOIETIC_STEM_CELL_GENE_REGULATION_BY_GABP...(14302)	19	21	0.905	2	72	14967	0.00370127	0.0612887
EE only	CELLMARKER	CELLMARKER	B Cell Lymph	19	27	0.704	2	72	14967	0.00370127	0.055519
EE only	C5	GOCC	GOCC_RNA_POLYMERASE_II_TRANSCRIPTION_REGULATOR_COMPLEX	215	254	0.846	5	72	14967	0.00374465	0.0608329
EE only	C5	GOBP	GOBP_RESPONSE_TO_UV	133	153	0.869	4	72	14967	0.00384501	0.0618796
EE only	C5	GOBP	GOBP_REGULATION_OF_MULTICELLULAR_ORGANISMAL_DEVELOPMENT	1045	1484	0.704	12	72	14967	0.00392621	0.0626012
EE only	C5	GOBP	GOBP_NEURON_APOPTOTIC_PROCESS	219	278	0.788	5	72	14967	0.00404952	0.063034
EE only	C5	GOBP	GOBP_CELL_ACTIVATION	782	1109	0.705	10	72	14967	0.00406455	0.063034
EE only	C5	GOCC	GOCC_TELOMERASE_HOLOENZYME_COMPLEX	20	22	0.909	2	72	14967	0.00409977	0.063034
EE only	C5	GOMF	GOMF_DNA_POLYMERASE_BINDING	20	22	0.909	2	72	14967	0.00409977	0.063034
EE only	C2	WP	WP_16P11_2_PROXIMAL_DELETION_SYNDROME	67	76	0.882	3	72	14967	0.00410222	0.0659871
EE only	C5	GOBP	GOBP_INTRACELLULAR_PROTEIN_TRANSPORT	784	877	0.894	10	72	14967	0.00413848	0.063066
EE only	C5	GOCC	GOCC_CHROMOSOME_TELOMERIC_REGION	137	171	0.801	4	72	14967	0.00427284	0.0645424
EE only	C2	BIOCARTA	BIOCARTA_P53HYPOXIA_PATHWAY	21	21	1	2	72	14967	0.00451728	0.0705976
EE only	C5	GOBP	GOBP_NEGATIVE_REGULATION_OF_MITOTIC_CELL_CYCLE...(03491)	140	196	0.714	4	72	14967	0.00461407	0.0690907
EE only	C2	WP	WP_RETINOBLASTOMA_GENE_IN_CANCER	70	89	0.787	3	72	14967	0.00463963	0.0705976
EE only	C5	GOBP	GOBP_MITOTIC_DNA_INTEGRITY_CHECKPOINT_SIGNALING	71	87	0.816	3	72	14967	0.00482778	0.0716675
EE only	C2	BIOCARTA	BIOCARTA_CTCF_PATHWAY	22	24	0.917	2	72	14967	0.00495362	0.0733918
EE only	C5	GOBP	GOBP_REGULATION_OF_HETEROCHROMATIN_ORGANIZATION	22	24	0.917	2	72	14967	0.00495362	0.0722892
EE only	C5	GOMF	GOMF_HISTONE_ACETYLTRANSFERASE_BINDING	22	24	0.917	2	72	14967	0.00495362	0.0722892
EE only	C5	GOBP	GOBP_REGULATION_OF_LEUKOCYTE_DIFFERENTIATION	231	323	0.715	5	72	14967	0.00507072	0.0733762
EE only	C5	GOBP	GOBP_REGULATION_OF_NERVOUS_SYSTEM_DEVELOPMENT	332	466	0.712	6	72	14967	0.00520835	0.0747398
EE only	C5	GOMF	GOMF_NUCLEAR_RETINOIC_ACID_RECEPTOR_BINDING	23	26	0.885	2	72	14967	0.00540859	0.0752635
EE only	C5	GOMF	GOMF_SUMO_TRANSFERASE_ACTIVITY	23	26	0.885	2	72	14967	0.00540859	0.0752635
EE only	C2	PID	PID_MYC_ACTIV_PATHWAY	74	79	0.937	3	72	14967	0.00541967	0.0770133
EE only	C5	GOBP	GOBP_REGULATION_OF_FIBROBLAST_PROLIFERATION	74	89	0.831	3	72	14967	0.00541967	0.0752635
EE only	C5	GOBP	GOBP_TELOMERE_MAINTENANCE_VIA_TELOMERE_LENGTHENING	74	81	0.914	3	72	14967	0.00541967	0.0752635
EE only	C2	REACTOME	REACTOME_REGULATION_OF_TP53_ACTIVITY	147	160	0.919	4	72	14967	0.00548069	0.0770133
EE only	C5	GOBP	GOBP_CELLULAR_RESPONSE_TO_RADIATION	147	182	0.808	4	72	14967	0.00548069	0.075502
EE only	C5	GOBP	GOBP_HEAD_DEVELOPMENT	564	772	0.731	8	72	14967	0.00556164	0.076009
EE only	C5	GOBP	GOBP_REGULATION_OF_CELL_CYCLE_PROCESS	568	745	0.762	8	72	14967	0.00579818	0.076173
EE only	C2	WP	WP_APOPTOSIS	76	88	0.864	3	72	14967	0.00583746	0.0770133
EE only	C5	GOBP	GOBP_REGULATION_OF_MIRNA_METABOLIC_PROCESS	76	86	0.884	3	72	14967	0.00583746	0.076173
EE only	C2	BIOCARTA	BIOCARTA_VIP_PATHWAY	24	26	0.923	2	72	14967	0.00588201	0.0770133
EE only	C2	REACTOME	REACTOME_EGR2_AND_SOX10_MEDIATED_INITIATION_OF...(12536)	24	29	0.828	2	72	14967	0.00588201	0.0770133
EE only	C5	GOBP	GOBP_FIBROBLAST_APOPTOTIC_PROCESS	24	26	0.923	2	72	14967	0.00588201	0.076173
EE only	C5	GOBP	GOBP_MITOTIC_G1_S_TRANSITION_CHECKPOINT_SIGNALING	24	29	0.828	2	72	14967	0.00588201	0.076173
EE only	C5	GOBP	GOBP_NEGATIVE_REGULATION_OF_B_CELL_ACTIVATION	24	33	0.727	2	72	14967	0.00588201	0.076173
EE only	C5	GOBP	GOBP_REGULATION_OF_B_CELL_DIFFERENTIATION	24	33	0.727	2	72	14967	0.00588201	0.076173
EE only	C5	GOBP	GOBP_IMPORT_INTO_NUCLEUS	150	166	0.904	4	72	14967	0.00588328	0.076173
EE only	C5	GOBP	GOBP_NEGATIVE_REGULATION_OF_INTRACELLULAR_SIGNAL_TRANSDUCTION	455	585	0.778	7	72	14967	0.00615714	0.0786044
EE only	C5	GOBP	GOBP_MORPHOGENESIS_OF_A_BRANCHING_STRUCTURE	152	203	0.749	4	72	14967	0.00616237	0.0786044
EE only	C5	GOBP	GOBP_REGULATION_OF_CELL_CYCLE_PHASE_TRANSITION	345	456	0.757	6	72	14967	0.00625732	0.0792287
EE only	C5	GOBP	GOBP_REGULATION_OF_INTRACELLULAR_SIGNAL_TRANSDUCTION	1402	1795	0.781	14	72	14967	0.00632759	0.0793368
EE only	C2	BIOCARTA	BIOCARTA_G1_PATHWAY	25	28	0.893	2	72	14967	0.00637371	0.0780086
EE only	C2	KEGG_MEDICUS	KEGG_MEDICUS_REFERENCE_DEUBIQUITINATION_OF_H2AK119	25	26	0.962	2	72	14967	0.00637371	0.0780086
EE only	C2	WP	WP_MAMMARY_GLAND_DEVELOPMENT_PATHWAY_PREGNANCY_AND...(14412)	25	33	0.758	2	72	14967	0.00637371	0.0780086
EE only	C5	GOBP	GOBP_CELLULAR_RESPONSE_TO_GAMMA_RADIATION	25	27	0.926	2	72	14967	0.00637371	0.0793368
EE only	C5	GOBP	GOBP_SIGNAL_TRANSDUCTION_BY_P53_CLASS_MEDIATOR	154	176	0.875	4	72	14967	0.00645015	0.0793368
EE only	C5	GOBP	GOBP_VACUOLAR_TRANSPORT	154	170	0.906	4	72	14967	0.00645015	0.0793368
EE only	C5	GOCC	GOCC_SITE_OF_DOUBLE_STRAND_BREAK	79	85	0.929	3	72	14967	0.00649948	0.0793766
EE only	C5	GOBP	GOBP_ANTERIOR_POSTERIOR_PATTERN_SPECIFICATION	155	219	0.708	4	72	14967	0.00659733	0.0794448
EE only	C5	GOBP	GOBP_REGULATION_OF_CELL_CYCLE_G1_S_PHASE_TRANSITION	155	209	0.742	4	72	14967	0.00659733	0.0794448
EE only	C5	GOBP	GOBP_HEMOPOIESIS	708	950	0.745	9	72	14967	0.00667044	0.0795528
EE only	C5	GOBP	GOBP_REGULATION_OF_INTRINSIC_APOPTOTIC_SIGNALING_PATHWAY	156	190	0.821	4	72	14967	0.00674673	0.0795528
EE only	C5	GOBP	GOBP_REGULATION_OF_CELL_ACTIVATION	463	653	0.709	7	72	14967	0.00675416	0.0795528
EE only	C2	WP	WP_GASTRIC_CANCER_NETWORK_2	26	31	0.839	2	72	14967	0.00688349	0.0824554
EE only	C5	GOBP	GOBP_POSITIVE_REGULATION_OF_SIGNAL_TRANSDUCTION_BY...(05028)	26	30	0.867	2	72	14967	0.00688349	0.0795528
EE only	C5	GOBP	GOBP_RESPONSE_TO_X_RAY	26	29	0.897	2	72	14967	0.00688349	0.0795528
EE only	C5	GOMF	GOMF_PROTEIN_PHOSPHATASE_2A_BINDING	26	29	0.897	2	72	14967	0.00688349	0.0795528
EE only	C2	REACTOME	REACTOME_REGULATION_OF_TP53_ACTIVITY_THROUGH...(13319)	82	92	0.891	3	72	14967	0.00720454	0.0845033
EE only	C5	GOBP	GOBP_CELLULAR_RESPONSE_TO_UV	82	91	0.901	3	72	14967	0.00720454	0.0827081
EE only	C2	PID	PID_AURORA_A_PATHWAY	27	31	0.871	2	72	14967	0.00741118	0.0851529
EE only	CELLMARKER	CELLMARKER	Regulatory T (Treg) Cell Liver	360	411	0.876	6	72	14967	0.00765072	0.095634
EE only	C5	GOBP	GOBP_REGULATION_OF_NCRNA_TRANSCRIPTION	84	93	0.903	3	72	14967	0.00769883	0.0872196
EE only	C5	GOMF	GOMF_PROTEIN_SERINE_THREONINE_PHOSPHATASE_ACTIVITY	84	100	0.84	3	72	14967	0.00769883	0.0872196
EE only	C2	REACTOME	REACTOME_SUMOYLATION	163	189	0.862	4	72	14967	0.00785576	0.0861454
EE only	C5	GOMF	GOMF_DNA_BINDING_TRANSCRIPTION_REPRESSOR_ACTIVITY	257	334	0.769	5	72	14967	0.00788903	0.0883952
EE only	C2	PID	PID_IL2_PI3K_PATHWAY	28	34	0.824	2	72	14967	0.00795659	0.0861454
EE only	C2	REACTOME	REACTOME_ACTIVATION_OF_BH3_ONLY_PROTEINS	28	30	0.933	2	72	14967	0.00795659	0.0861454
EE only	C5	GOBP	GOBP_DETERMINATION_OF_ADULT_LIFESPAN	28	35	0.8	2	72	14967	0.00795659	0.0883952
EE only	C5	GOMF	GOMF_STEROL_TRANSPORTER_ACTIVITY	28	36	0.778	2	72	14967	0.00795659	0.0883952
EE only	C5	GOBP	GOBP_DOUBLE_STRAND_BREAK_REPAIR	259	307	0.844	5	72	14967	0.00814318	0.0898882
EE only	C5	GOCC	GOCC_SWI_SNF_SUPERFAMILY_TYPE_COMPLEX	86	92	0.935	3	72	14967	0.00821272	0.0900784
EE only	C5	GOMF	GOMF_CHROMATIN_BINDING	482	596	0.809	7	72	14967	0.00834473	0.0906018
EE only	C5	GOBP	GOBP_SIGNAL_TRANSDUCTION_IN_RESPONSE_TO_DNA_DAMAGE	166	189	0.878	4	72	14967	0.00836567	0.0906018
EE only	C2	PID	PID_BARD1_PATHWAY	29	29	1	2	72	14967	0.00851956	0.0905002
EE only	C5	GOBP	GOBP_POSITIVE_REGULATION_OF_TELOMERASE_ACTIVITY	29	34	0.853	2	72	14967	0.00851956	0.0916918
EE only	C5	GOMF	GOMF_PROTEIN_MACROMOLECULE_ADAPTOR_ACTIVITY	369	422	0.874	6	72	14967	0.0085876	0.0918371
EE only	C5	GOBP	GOBP_EPITHELIAL_TUBE_MORPHOGENESIS	263	334	0.787	5	72	14967	0.00866851	0.0918371
EE only	C2	WP	WP_SMALL_CELL_LUNG_CANCER	88	96	0.917	3	72	14967	0.00874639	0.0911892
EE only	C5	GOBP	GOBP_REGULATION_OF_CIRCADIAN_RHYTHM	88	114	0.772	3	72	14967	0.00874639	0.0918371
EE only	C5	GOBP	GOBP_REGULATION_OF_MYELOID_LEUKOCYTE...(06330)	88	124	0.71	3	72	14967	0.00874639	0.0918371
EE only	C5	GOBP	GOBP_CENTRAL_NERVOUS_SYSTEM_DEVELOPMENT	740	1029	0.719	9	72	14967	0.00880564	0.0918989
EE only	C5	GOBP	GOBP_ENDOSOME_ORGANIZATION	89	96	0.927	3	72	14967	0.00902069	0.0926889
EE only	C2	REACTOME	REACTOME_REGULATION_OF_TP53_ACTIVITY_THROUGH_ACETYLATION	30	30	1	2	72	14967	0.0090999	0.0931499
EE only	C5	GOBP	GOBP_MITOTIC_G2_DNA_DAMAGE_CHECKPOINT_SIGNALING	30	37	0.811	2	72	14967	0.0090999	0.0926889
EE only	C5	GOBP	GOBP_MONOCYTE_DIFFERENTIATION	30	35	0.857	2	72	14967	0.0090999	0.0926889
EE only	C5	GOMF	GOMF_14_3_3_PROTEIN_BINDING	30	32	0.938	2	72	14967	0.0090999	0.0926889
EE only	C5	GOBP	GOBP_EMBRYO_DEVELOPMENT	880	1127	0.781	10	72	14967	0.00915047	0.0926889
EE only	C5	GOBP	GOBP_POSITIVE_REGULATION_OF_SIGNALING	1314	1795	0.732	13	72	14967	0.00924853	0.0931344
EE only	C5	GOBP	GOBP_CELLULAR_RESPONSE_TO_ABIOTIC_STIMULUS	268	336	0.798	5	72	14967	0.0093577	0.0931443
EE only	C5	GOBP	GOBP_INTRINSIC_APOPTOTIC_SIGNALING_PATHWAY	268	319	0.84	5	72	14967	0.0093577	0.0931443
EE only	C5	GOBP	GOBP_PROTEIN_CONTAINING_COMPLEX_ASSEMBLY	1317	1662	0.792	13	72	14967	0.00941906	0.0932162
EE only	C2	PID	PID_ATM_PATHWAY	31	34	0.912	2	72	14967	0.00969744	0.0942186
EE only	C2	WP	WP_PHOTODYNAMIC_THERAPY_INDUCED_HIF_1_SURVIVAL_SIGNALING	31	38	0.816	2	72	14967	0.00969744	0.0942186
EE only	C5	GOBP	GOBP_NEGATIVE_REGULATION_OF_NOTCH_SIGNALING_PATHWAY	31	39	0.795	2	72	14967	0.00969744	0.0948806
EE only	C5	GOBP	GOBP_REGULATION_OF_INTRINSIC_APOPTOTIC_SIGNALING...(06128)	31	35	0.886	2	72	14967	0.00969744	0.0948806
EE only	C5	GOBP	GOBP_REGULATION_OF_PROGRAMMED_CELL_DEATH	1176	1563	0.752	12	72	14967	0.00986954	0.0951605
EE only	C2	WP	WP_ANDROGEN_RECEPTOR_NETWORK_IN_PROSTATE_CANCER	92	109	0.844	3	72	14967	0.00987371	0.0942186
EE only	C2	WP	WP_DNA_DAMAGE_RESPONSE_ONLY_ATM_DEPENDENT	92	110	0.836	3	72	14967	0.00987371	0.0942186
EE only	C5	GOBP	GOBP_MIRNA_METABOLIC_PROCESS	92	104	0.885	3	72	14967	0.00987371	0.0951605
EE only	C5	GOBP	GOBP_MYELOID_LEUKOCYTE_DIFFERENTIATION	175	236	0.742	4	72	14967	0.0100245	0.0951605
EE only	C5	GOBP	GOBP_PROTEIN_DEPHOSPHORYLATION	175	204	0.858	4	72	14967	0.0100245	0.0951605
EE only	C5	GOCC	GOCC_NEURON_TO_NEURON_SYNAPSE	273	362	0.754	5	72	14967	0.0100839	0.0951605
EE only	C2	WP	WP_CKAP4_SIGNALING_PATHWAY_MAP	93	111	0.838	3	72	14967	0.0101681	0.0951747
EE only	C5	GOBP	GOBP_INTRINSIC_APOPTOTIC_SIGNALING_PATHWAY_IN...(02365)	93	102	0.912	3	72	14967	0.0101681	0.0951605
EE only	C5	GOBP	GOBP_SELECTIVE_AUTOPHAGY	93	97	0.959	3	72	14967	0.0101681	0.0951605
EE only	C5	GOCC	GOCC_ACETYLTRANSFERASE_COMPLEX	93	105	0.886	3	72	14967	0.0101681	0.0951605
EE only	C5	GOCC	GOCC_NUCLEAR_MEMBRANE	274	311	0.881	5	72	14967	0.0102337	0.0952565
EE only	C2	REACTOME	REACTOME_REGULATION_OF_TP53_EXPRESSION_AND_DEGRADATION	32	37	0.865	2	72	14967	0.010312	0.0951747
EE only	C5	GOBP	GOBP_REGULATION_OF_CELL_CYCLE_G2_M_PHASE_TRANSITION	94	116	0.81	3	72	14967	0.0104676	0.0969101
EE only	C5	GOBP	GOBP_CELLULAR_RESPONSE_TO_LIGHT_STIMULUS	95	124	0.766	3	72	14967	0.0107722	0.0986691
EE only	C5	GOBP	GOBP_REGULATION_OF_SIGNAL_TRANSDUCTION_BY_P53...(06634)	95	107	0.888	3	72	14967	0.0107722	0.0986691
EE only	C5	GOCC	GOCC_TRANSFERASE_COMPLEX	766	861	0.89	9	72	14967	0.0108965	0.0992796
EE only	C2	REACTOME	REACTOME_NGF_STIMULATED_TRANSCRIPTION	33	39	0.846	2	72	14967	0.0109434	0.0988498
EE only	C5	GOBP	GOBP_RESPONSE_TO_OXYGEN_LEVELS	279	343	0.813	5	72	14967	0.0110056	0.0997456
EE only	C2	REACTOME	REACTOME_POST_TRANSLATIONAL_PROTEIN_MODIFICATION	1194	1463	0.816	12	72	14967	0.0110613	0.0988498
EE only	C5	GOBP	GOBP_REGULATION_OF_NEUROGENESIS	280	390	0.718	5	72	14967	0.0111646	0.100657
EE only	C5	GOBP	GOBP_RNA_LOCALIZATION	182	197	0.924	4	72	14967	0.0114529	0.102719
EE only	C5	GOBP	GOBP_REGULATION_OF_CALCINEURIN_MEDIATED_SIGNALING	34	41	0.829	2	72	14967	0.0115915	0.103423
EE only	CELLMARKER	CELLMARKER	Embryonic Stem Cell Undefined	34	48	0.708	2	72	14967	0.0115915	0.101388
EE only	C2	REACTOME	REACTOME_CELLULAR_RESPONSE_TO_HEAT_STRESS	98	101	0.97	3	72	14967	0.0117167	0.101473
EE only	C5	GOBP	GOBP_REGULATION_OF_B_CELL_ACTIVATION	98	130	0.754	3	72	14967	0.0117167	0.104001
EE only	C5	GOBP	GOBP_APOPTOTIC_SIGNALING_PATHWAY	517	622	0.831	7	72	14967	0.0119778	0.105
EE only	C5	GOBP	GOBP_MORPHOGENESIS_OF_AN_EPITHELIUM	398	519	0.767	6	72	14967	0.0121689	0.105
EE only	C2	BIOCARTA	BIOCARTA_IL2RB_PATHWAY	35	37	0.946	2	72	14967	0.0122561	0.101473
EE only	C2	REACTOME	REACTOME_ASSOCIATION_OF_TRIC_CCT_WITH_TARGET...(12248)	35	39	0.897	2	72	14967	0.0122561	0.101473
EE only	C2	REACTOME	REACTOME_TRANSCRIPTIONAL_REGULATION_BY_VENTX	35	41	0.854	2	72	14967	0.0122561	0.101473
EE only	C2	WP	WP_ATM_SIGNALING_PATHWAY	35	40	0.875	2	72	14967	0.0122561	0.101473
EE only	C5	GOBP	GOBP_NEGATIVE_REGULATION_OF_DNA_BIOSYNTHETIC_PROCESS	35	38	0.921	2	72	14967	0.0122561	0.105
EE only	C5	GOBP	GOBP_NEGATIVE_REGULATION_OF_TELOMERE_MAINTENANCE	35	35	1	2	72	14967	0.0122561	0.105
EE only	C5	GOBP	GOBP_REGULATION_OF_DNA_DAMAGE_RESPONSE_SIGNAL...(05888)	35	38	0.921	2	72	14967	0.0122561	0.105
EE only	C5	GOBP	GOBP_SCHWANN_CELL_DIFFERENTIATION	35	39	0.897	2	72	14967	0.0122561	0.105
EE only	C5	GOCC	GOCC_PCG_PROTEIN_COMPLEX	35	38	0.921	2	72	14967	0.0122561	0.105
EE only	C5	GOBP	GOBP_POSITIVE_REGULATION_OF_CHROMOSOME_ORGANIZATION	100	109	0.917	3	72	14967	0.0123721	0.105469
EE only	C5	GOMF	GOMF_TRANSCRIPTION_COREGULATOR_BINDING	101	112	0.902	3	72	14967	0.0127076	0.107795
EE only	C2	WP	WP_BLADDER_CANCER	36	40	0.9	2	72	14967	0.0129371	0.105559
EE only	C5	GOBP	GOBP_MITOPHAGY	36	39	0.923	2	72	14967	0.0129371	0.109204
EE only	C5	GOMF	GOMF_HISTONE_MODIFYING_ACTIVITY	190	207	0.918	4	72	14967	0.0132391	0.111208
EE only	C5	GOBP	GOBP_FACULTATIVE_HETEROCHROMATIN_FORMATION	37	47	0.787	2	72	14967	0.0136342	0.112335
EE only	C5	GOCC	GOCC_SAGA_TYPE_COMPLEX	37	39	0.949	2	72	14967	0.0136342	0.112335
EE only	C5	GOMF	GOMF_CORE_PROMOTER_SEQUENCE_SPECIFIC_DNA_BINDING	37	42	0.881	2	72	14967	0.0136342	0.112335
EE only	C5	GOMF	GOMF_RNA_POLYMERASE_II_GENERAL_TRANSCRIPTION...(10439)	37	40	0.925	2	72	14967	0.0136342	0.112335
EE only	C2	WP	WP_ENDODERM_DIFFERENTIATION	104	143	0.727	3	72	14967	0.0137451	0.11055
EE only	C5	GOBP	GOBP_REGULATION_OF_DNA_REPLICATION	104	124	0.839	3	72	14967	0.0137451	0.11271
EE only	C2	WP	WP_IL_24_SIGNALING_PATHWAY	194	237	0.819	4	72	14967	0.0141952	0.112562
EE only	C5	GOBP	GOBP_ESTABLISHMENT_OF_PROTEIN_LOCALIZATION_TO_ORGANELLE	412	457	0.902	6	72	14967	0.0142301	0.116133
EE only	C5	GOBP	GOBP_REGULATION_OF_AUTOPHAGY_OF_MITOCHONDRION	38	40	0.95	2	72	14967	0.0143473	0.116538
EE only	C5	GOBP	GOBP_REGULATION_OF_FAT_CELL_DIFFERENTIATION	106	146	0.726	3	72	14967	0.0144629	0.116925
EE only	C5	GOBP	GOBP_NUCLEAR_TRANSPORT	300	330	0.909	5	72	14967	0.014684	0.118158
EE only	C5	GOBP	GOBP_NEGATIVE_REGULATION_OF_CELL_CYCLE	302	407	0.742	5	72	14967	0.0150725	0.120721
EE only	C2	REACTOME	REACTOME_TP53_REGULATES_TRANSCRIPTION_OF_CELL_DEATH_GENES	39	44	0.886	2	72	14967	0.0150762	0.117888
EE only	C5	GOCC	GOCC_SITE_OF_DNA_DAMAGE	108	117	0.923	3	72	14967	0.0152016	0.121191
EE only	C5	GOBP	GOBP_MITOTIC_CELL_CYCLE_CHECKPOINT_SIGNALING	109	142	0.768	3	72	14967	0.0155789	0.123626
EE only	C5	GOBP	GOBP_REGULATION_OF_HEMOPOIESIS	305	420	0.726	5	72	14967	0.0156682	0.123765
EE only	C5	GOBP	GOBP_CALCINEURIN_MEDIATED_SIGNALING	40	48	0.833	2	72	14967	0.0158209	0.123834
EE only	C5	GOMF	GOMF_CHOLESTEROL_BINDING	40	52	0.769	2	72	14967	0.0158209	0.123834
EE only	C5	GOMF	GOMF_PROTEIN_DOMAIN_SPECIFIC_BINDING	548	648	0.846	7	72	14967	0.0160549	0.125097
EE only	C5	GOBP	GOBP_MESENCHYMAL_CELL_DIFFERENTIATION	202	264	0.765	4	72	14967	0.0162368	0.125945
EE only	C2	PID	PID_FANCONI_PATHWAY	41	47	0.872	2	72	14967	0.016581	0.127878
EE only	C5	GOBP	GOBP_DNA_INTEGRITY_CHECKPOINT_SIGNALING	113	135	0.837	3	72	14967	0.0171406	0.131769
EE only	C5	GOMF	GOMF_PROTEIN_FOLDING_CHAPERONE_BINDING	113	133	0.85	3	72	14967	0.0171406	0.131769
EE only	C2	REACTOME	REACTOME_FORMATION_OF_WDR5_CONTAINING_HISTONE...(12635)	42	42	1	2	72	14967	0.0173565	0.13065
EE only	C5	GOBP	GOBP_INTERMEMBRANE_LIPID_TRANSFER	42	54	0.778	2	72	14967	0.0173565	0.132247
EE only	C5	GOMF	GOMF_LIPID_TRANSFER_ACTIVITY	42	54	0.778	2	72	14967	0.0173565	0.132247
EE only	C2	REACTOME	REACTOME_CELL_CYCLE	557	692	0.805	7	72	14967	0.0174045	0.13065
EE only	C5	GOBP	GOBP_INTRACELLULAR_TRANSPORT	1428	1602	0.891	13	72	14967	0.017688	0.133871
EE only	C5	GOBP	GOBP_REGULATION_OF_RESPONSE_TO_STRESS	1122	1503	0.747	11	72	14967	0.017725	0.133871
EE only	C5	GOBP	GOBP_MULTICELLULAR_ORGANISM_GROWTH	115	147	0.782	3	72	14967	0.0179533	0.134696
EE only	C5	GOBP	GOBP_REGULATION_OF_TRANSFERASE_ACTIVITY	561	699	0.803	7	72	14967	0.0180295	0.134696
EE only	C2	PID	PID_IL6_7_PATHWAY	43	47	0.915	2	72	14967	0.0181472	0.132687
EE only	C2	WP	WP_COPPER_HOMEOSTASIS	43	53	0.811	2	72	14967	0.0181472	0.132687
EE only	C5	GOBP	GOBP_MITOTIC_G2_M_TRANSITION_CHECKPOINT	43	53	0.811	2	72	14967	0.0181472	0.134696
EE only	C5	GOCC	GOCC_MICROBODY_LUMEN	43	51	0.843	2	72	14967	0.0181472	0.134696
EE only	C5	GOBP	GOBP_ESTABLISHMENT_OF_PROTEIN_LOCALIZATION	1435	1696	0.846	13	72	14967	0.0183532	0.135166
EE only	C5	GOBP	GOBP_HINDBRAIN_DEVELOPMENT	116	157	0.739	3	72	14967	0.0183675	0.135166
EE only	C5	GOCC	GOCC_CHROMOSOMAL_REGION	319	399	0.799	5	72	14967	0.0186571	0.136713
EE only	C5	GOBP	GOBP_REGULATION_OF_AUTOPHAGY	320	358	0.894	5	72	14967	0.0188841	0.13779
EE only	C2	PID	PID_LKB1_PATHWAY	44	47	0.936	2	72	14967	0.0189529	0.13507
EE only	C2	WP	WP_PHOTODYNAMIC_THERAPY_INDUCED_AP_1_SURVIVAL_SIGNALING	44	51	0.863	2	72	14967	0.0189529	0.13507
EE only	C2	REACTOME	REACTOME_CHROMATIN_MODIFYING_ENZYMES	214	272	0.787	4	72	14967	0.0196307	0.138151
EE only	C5	GOBP	GOBP_NEGATIVE_REGULATION_OF_TORC1_SIGNALING	45	46	0.978	2	72	14967	0.0197735	0.142137
EE only	C5	GOBP	GOBP_POSITIVE_REGULATION_OF_MIRNA_TRANSCRIPTION	45	52	0.865	2	72	14967	0.0197735	0.142137
EE only	C5	GOBP	GOBP_PROTEIN_TARGETING_TO_VACUOLE	45	48	0.938	2	72	14967	0.0197735	0.142137
EE only	C5	GOBP	GOBP_RESPONSE_TO_PEPTIDE_HORMONE	324	432	0.75	5	72	14967	0.0198101	0.142137
EE only	C5	GOBP	GOBP_T_CELL_DIFFERENTIATION	215	307	0.7	4	72	14967	0.0199319	0.142418
EE only	C2	PID	PID_P53_DOWNSTREAM_PATHWAY	120	137	0.876	3	72	14967	0.0200777	0.139552
EE only	C5	GOBP	GOBP_PROTEIN_LOCALIZATION_TO_ORGANELLE	850	956	0.889	9	72	14967	0.0202602	0.144166
EE only	C5	GOBP	GOBP_RESPONSE_TO_ENDOGENOUS_STIMULUS	1299	1777	0.731	12	72	14967	0.0204058	0.144465
EE only	C5	GOBP	GOBP_CELLULAR_RESPONSE_TO_DECREASED_OXYGEN_LEVELS	121	158	0.766	3	72	14967	0.0205186	0.144465
EE only	C2	REACTOME	REACTOME_SIGNALING_BY_NUCLEAR_RECEPTORS	217	296	0.733	4	72	14967	0.0205428	0.141044
EE only	C5	GOBP	GOBP_PROTEIN_DESTABILIZATION	46	49	0.939	2	72	14967	0.0206088	0.144465
EE only	C5	GOBP	GOBP_RESPONSE_TO_INSULIN	218	271	0.804	4	72	14967	0.0208525	0.144465
EE only	C5	GOMF	GOMF_NUCLEAR_RECEPTOR_BINDING	122	137	0.891	3	72	14967	0.0209647	0.144465
EE only	C5	GOBP	GOBP_REGULATION_OF_APOPTOTIC_SIGNALING_PATHWAY	329	398	0.827	5	72	14967	0.021009	0.144465
EE only	C5	GOBP	GOBP_ERYTHROCYTE_HOMEOSTASIS	123	141	0.872	3	72	14967	0.0214162	0.144465
EE only	C5	GOBP	GOBP_NUCLEUS_ORGANIZATION	123	147	0.837	3	72	14967	0.0214162	0.144465
EE only	C5	GOBP	GOBP_REGULATION_OF_MUSCLE_CELL_DIFFERENTIATION	123	163	0.755	3	72	14967	0.0214162	0.144465
EE only	C5	GOBP	GOBP_MRNA_TRANSCRIPTION	47	50	0.94	2	72	14967	0.0214586	0.144465
EE only	C5	GOBP	GOBP_REGULATION_OF_CHROMATIN_ORGANIZATION	47	50	0.94	2	72	14967	0.0214586	0.144465
EE only	CELLMARKER	CELLMARKER	Hematopoietic Stem Cell Bone Marrow	47	62	0.758	2	72	14967	0.0214586	0.101388
EE only	C5	GOBP	GOBP_POSITIVE_REGULATION_OF_TRANSFERASE_ACTIVITY	331	416	0.796	5	72	14967	0.0215017	0.144465
EE only	C2	WP	WP_TGF_BETA_SIGNALING_PATHWAY	124	132	0.939	3	72	14967	0.0218731	0.148368
EE only	C5	GOBP	GOBP_NCRNA_TRANSCRIPTION	124	136	0.912	3	72	14967	0.0218731	0.144465
EE only	C5	GOBP	GOBP_POSITIVE_REGULATION_OF_APOPTOTIC_SIGNALING_PATHWAY	124	145	0.855	3	72	14967	0.0218731	0.144465
EE only	C5	GOCC	GOCC_EUCHROMATIN	48	60	0.8	2	72	14967	0.0223229	0.144465
EE only	C5	GOMF	GOMF_STEROL_BINDING	48	62	0.774	2	72	14967	0.0223229	0.144465
EE only	C5	GOBP	GOBP_MYELOID_CELL_DIFFERENTIATION	335	432	0.775	5	72	14967	0.0225095	0.144465
EE only	C5	GOBP	GOBP_EMBRYONIC_MORPHOGENESIS	458	616	0.744	6	72	14967	0.0227088	0.144465
EE only	C5	GOMF	GOMF_DNA_BINDING_TRANSCRIPTION_ACTIVATOR_ACTIVITY	336	473	0.71	5	72	14967	0.0227662	0.144465
EE only	C2	WP	WP_BREAST_CANCER_PATHWAY	126	154	0.818	3	72	14967	0.0228027	0.152415
EE only	C5	GOBP	GOBP_RESPONSE_TO_IONIZING_RADIATION	126	139	0.906	3	72	14967	0.0228027	0.144465
EE only	C5	GOBP	GOBP_REGULATION_OF_CELL_ADHESION	589	804	0.733	7	72	14967	0.0228569	0.144465
EE only	C5	GOBP	GOBP_CELLULAR_RESPONSE_TO_HORMONE_STIMULUS	459	612	0.75	6	72	14967	0.0229241	0.144465
EE only	C2	WP	WP_MODULATORS_OF_TCR_SIGNALING_AND_T_CELL_ACTIVATION	49	61	0.803	2	72	14967	0.0232014	0.152415
EE only	C5	GOMF	GOMF_GENERAL_TRANSCRIPTION_INITIATION_FACTOR_ACTIVITY	49	55	0.891	2	72	14967	0.0232014	0.144465
EE only	C5	GOBP	GOBP_REGULATION_OF_ORGANELLE_ORGANIZATION	1018	1199	0.849	10	72	14967	0.0233023	0.144465
EE only	C2	KEGG_MEDICUS	KEGG_MEDICUS_PATHOGEN_EBV_EBNA2_TO_RBP_JK_MEDIATED_TRANSCRIPTION	5	7	0.714	1	72	14967	0.0238258	0.152415
EE only	C2	KEGG_MEDICUS	KEGG_MEDICUS_PATHOGEN_SALMONELLA_AVRA_TO_BETA...(10839)	5	6	0.833	1	72	14967	0.0238258	0.152415
EE only	C2	WP	WP_LNCRNA_MEDIATED_MECHANISMS_OF_THERAPEUTIC_RESISTANCE	5	6	0.833	1	72	14967	0.0238258	0.152415
EE only	C5	GOBP	GOBP_B_CELL_LINEAGE_COMMITMENT	5	6	0.833	1	72	14967	0.0238258	0.144465
EE only	C5	GOBP	GOBP_GENERAL_ADAPTATION_SYNDROME	5	6	0.833	1	72	14967	0.0238258	0.144465
EE only	C5	GOBP	GOBP_HEMIDESMOSOME_ASSEMBLY	5	6	0.833	1	72	14967	0.0238258	0.144465
EE only	C5	GOBP	GOBP_HIS_PURKINJE_SYSTEM_DEVELOPMENT	5	7	0.714	1	72	14967	0.0238258	0.144465
EE only	C5	GOBP	GOBP_MITOCHONDRIAL_DNA_REPAIR	5	5	1	1	72	14967	0.0238258	0.144465
EE only	C5	GOBP	GOBP_NEGATIVE_REGULATION_OF_B_CELL_DIFFERENTIATION	5	6	0.833	1	72	14967	0.0238258	0.144465
EE only	C5	GOBP	GOBP_NEGATIVE_REGULATION_OF_FILOPODIUM_ASSEMBLY	5	5	1	1	72	14967	0.0238258	0.144465
EE only	C5	GOBP	GOBP_NEGATIVE_REGULATION_OF_SEQUESTERING_OF_TRIGLYCERIDE	5	6	0.833	1	72	14967	0.0238258	0.144465
EE only	C5	GOBP	GOBP_POSITIVE_REGULATION_OF_TRANSCRIPTION_FROM_RNA...(05103)	5	5	1	1	72	14967	0.0238258	0.144465
EE only	C5	GOBP	GOBP_PROTEIN_RETENTION_IN_GOLGI_APPARATUS	5	5	1	1	72	14967	0.0238258	0.144465
EE only	C5	GOBP	GOBP_RESPONSE_TO_ACTINOMYCIN_D	5	5	1	1	72	14967	0.0238258	0.144465
EE only	C5	GOCC	GOCC_CALCINEURIN_COMPLEX	5	6	0.833	1	72	14967	0.0238258	0.144465
EE only	C5	GOMF	GOMF_BH3_DOMAIN_BINDING	5	6	0.833	1	72	14967	0.0238258	0.144465
EE only	C5	GOMF	GOMF_DNA_TOPOISOMERASE_ACTIVITY	5	7	0.714	1	72	14967	0.0238258	0.144465
EE only	C5	GOMF	GOMF_HISTONE_H4_DEMETHYLASE_ACTIVITY	5	5	1	1	72	14967	0.0238258	0.144465
EE only	C5	GOMF	GOMF_RNA_DIRECTED_DNA_POLYMERASE_ACTIVITY	5	7	0.714	1	72	14967	0.0238258	0.144465
EE only	C5	GOMF	GOMF_TELOMERASE_ACTIVITY	5	7	0.714	1	72	14967	0.0238258	0.144465
EE only	C5	GOMF	GOMF_TYPE_5_METABOTROPIC_GLUTAMATE_RECEPTOR_BINDING	5	6	0.833	1	72	14967	0.0238258	0.144465
EE only	MITOCARTA	MITOCARTA	CV assembly factors	5	5	1	1	72	14967	0.0238258	0.154867
EE only	MITOCARTA	MITOCARTA	Vitamin A metabolism	5	5	1	1	72	14967	0.0238258	0.154867
EE only	CELLMARKER	CELLMARKER	Innate Lymphoid Cell Spleen	5	6	0.833	1	72	14967	0.0238258	0.101388
EE only	CELLMARKER	CELLMARKER	Intestinal Stem Cell Colon Epithelium	5	5	1	1	72	14967	0.0238258	0.101388
EE only	C2	REACTOME	REACTOME_CA2_PATHWAY	50	62	0.806	2	72	14967	0.024094	0.152415
EE only	C5	GOBP	GOBP_MACROPHAGE_DIFFERENTIATION	50	64	0.781	2	72	14967	0.024094	0.145069
EE only	C5	GOMF	GOMF_UBIQUITIN_LIGASE_SUBSTRATE_ADAPTOR_ACTIVITY	50	54	0.926	2	72	14967	0.024094	0.145069
EE only	C5	GOMF	GOMF_ACYLTRANSFERASE_ACTIVITY	596	729	0.818	7	72	14967	0.024192	0.145152
EE only	C2	PID	PID_IL2_1PATHWAY	51	55	0.927	2	72	14967	0.0250005	0.154674
EE only	C2	REACTOME	REACTOME_INTRINSIC_PATHWAY_FOR_APOPTOSIS	51	55	0.927	2	72	14967	0.0250005	0.154674
EE only	C5	GOBP	GOBP_RELEASE_OF_CYTOCHROME_C_FROM_MITOCHONDRIA	51	56	0.911	2	72	14967	0.0250005	0.149171
EE only	C5	GOBP	GOBP_LIPID_METABOLIC_PROCESS	1030	1407	0.732	10	72	14967	0.025035	0.149171
EE only	C5	GOCC	GOCC_NUCLEAR_PERIPHERY	132	150	0.88	3	72	14967	0.0257196	0.152721
EE only	C2	REACTOME	REACTOME_DEUBIQUITINATION	233	299	0.779	4	72	14967	0.0258469	0.158172
EE only	C5	GOCC	GOCC_ATPASE_COMPLEX	134	146	0.918	3	72	14967	0.0267345	0.155132
EE only	C2	REACTOME	REACTOME_STABILIZATION_OF_P53	53	57	0.93	2	72	14967	0.0268548	0.158761
EE only	C5	GOBP	GOBP_NEGATIVE_REGULATION_OF_MUSCLE_CELL...(03509)	53	71	0.746	2	72	14967	0.0268548	0.155132
EE only	C5	GOBP	GOBP_REGULATION_OF_INSULIN_RECEPTOR_SIGNALING_PATHWAY	53	70	0.757	2	72	14967	0.0268548	0.155132
EE only	C5	GOMF	GOMF_GENERAL_TRANSCRIPTION_INITIATION_FACTOR_BINDING	53	54	0.981	2	72	14967	0.0268548	0.155132
EE only	C5	GOBP	GOBP_CELLULAR_RESPONSE_TO_OXYGEN_LEVELS	135	174	0.776	3	72	14967	0.02725	0.155132
EE only	C5	GOCC	GOCC_POSTSYNAPSE	478	648	0.738	6	72	14967	0.027282	0.155132
EE only	C5	GOBP	GOBP_DNA_REPLICATION	238	279	0.853	4	72	14967	0.0276587	0.155132
EE only	C2	PID	PID_AP1_PATHWAY	54	70	0.771	2	72	14967	0.0278023	0.158761
EE only	C2	PID	PID_NOTCH_PATHWAY	54	59	0.915	2	72	14967	0.0278023	0.158761
EE only	C5	GOBP	GOBP_CELLULAR_RESPONSE_TO_EXTRACELLULAR_STIMULUS	239	280	0.854	4	72	14967	0.02803	0.155132
EE only	C5	GOBP	GOBP_CELLULAR_RESPONSE_TO_PEPTIDE_HORMONE_STIMULUS	239	312	0.766	4	72	14967	0.02803	0.155132
EE only	C5	GOBP	GOBP_NEGATIVE_REGULATION_OF_CELL_CYCLE_PROCESS	239	320	0.747	4	72	14967	0.02803	0.155132
EE only	C2	KEGG_MEDICUS	KEGG_MEDICUS_PATHOGEN_HCV_CORE_TO_RXRA_LXRA...(10804)	6	6	1	1	72	14967	0.0285233	0.158761
EE only	C2	KEGG_MEDICUS	KEGG_MEDICUS_VARIANT_AMPLIFIED_MYCN_TO...(11233)	6	6	1	1	72	14967	0.0285233	0.158761
EE only	C2	KEGG_MEDICUS	KEGG_MEDICUS_VARIANT_CDH1_REDUCED_EXPRESSION_TO...(11246)	6	8	0.75	1	72	14967	0.0285233	0.158761
EE only	C2	KEGG_MEDICUS	KEGG_MEDICUS_VARIANT_SCRAPIE_CONFORMATION_PRPSC_TO...(11365)	6	6	1	1	72	14967	0.0285233	0.158761
EE only	C2	REACTOME	REACTOME_ARYL_HYDROCARBON_RECEPTOR_SIGNALLING	6	6	1	1	72	14967	0.0285233	0.158761
EE only	C2	REACTOME	REACTOME_SENSING_OF_DNA_DOUBLE_STRAND_BREAKS	6	6	1	1	72	14967	0.0285233	0.158761
EE only	C5	GOBP	GOBP_CELLULAR_RESPONSE_TO_NITROSATIVE_STRESS	6	6	1	1	72	14967	0.0285233	0.155132
EE only	C5	GOBP	GOBP_CONVERGENT_EXTENSION_INVOLVED_IN_AXIS_ELONGATION	6	6	1	1	72	14967	0.0285233	0.155132
EE only	C5	GOBP	GOBP_DOUBLE_STRAND_BREAK_REPAIR_VIA_CLASSICAL...(01521)	6	6	1	1	72	14967	0.0285233	0.155132
EE only	C5	GOBP	GOBP_KERATINOCYTE_APOPTOTIC_PROCESS	6	7	0.857	1	72	14967	0.0285233	0.155132
EE only	C5	GOBP	GOBP_NEGATIVE_REGULATION_OF_MONOCYTE...(03498)	6	8	0.75	1	72	14967	0.0285233	0.155132
EE only	C5	GOBP	GOBP_PEXOPHAGY	6	6	1	1	72	14967	0.0285233	0.155132
EE only	C5	GOBP	GOBP_PROTEIN_LOCALIZATION_TO_ADHERENS_JUNCTION	6	6	1	1	72	14967	0.0285233	0.155132
EE only	C5	GOBP	GOBP_REGULATION_OF_PENTOSE_PHOSPHATE_SHUNT	6	7	0.857	1	72	14967	0.0285233	0.155132
EE only	C5	GOBP	GOBP_REGULATION_OF_RNA_POLYMERASE_II_TRANSCRIPTION...(06618)	6	7	0.857	1	72	14967	0.0285233	0.155132
EE only	C5	GOBP	GOBP_STRESS_INDUCED_PREMATURE_SENESCENCE	6	8	0.75	1	72	14967	0.0285233	0.155132
EE only	C5	GOMF	GOMF_ATP_DEPENDENT_PROTEIN_BINDING	6	6	1	1	72	14967	0.0285233	0.155132
EE only	C5	GOMF	GOMF_CHROMO_SHADOW_DOMAIN_BINDING	6	6	1	1	72	14967	0.0285233	0.155132
EE only	C5	GOMF	GOMF_DNA_DNA_ANNEALING_ACTIVITY	6	8	0.75	1	72	14967	0.0285233	0.155132
EE only	C5	GOMF	GOMF_HISTONE_DEACETYLASE_REGULATOR_ACTIVITY	6	6	1	1	72	14967	0.0285233	0.155132
EE only	C2	REACTOME	REACTOME_NUCLEAR_EVENTS_KINASE_AND_TRANSCRIPTION...(13069)	55	61	0.902	2	72	14967	0.0287631	0.158761
EE only	C5	GOBP	GOBP_NEGATIVE_REGULATION_OF_CELL_CYCLE_G2_M_PHASE_TRANSITION	55	70	0.786	2	72	14967	0.0287631	0.155132
EE only	C5	GOBP	GOBP_POSITIVE_REGULATION_OF_MIRNA_METABOLIC_PROCESS	55	63	0.873	2	72	14967	0.0287631	0.155132
EE only	C5	GOBP	GOBP_REGULATION_OF_CARBOHYDRATE_CATABOLIC_PROCESS	55	63	0.873	2	72	14967	0.0287631	0.155132
EE only	C5	GOMF	GOMF_N_ACETYLTRANSFERASE_ACTIVITY	55	70	0.786	2	72	14967	0.0287631	0.155132
EE only	C5	GOBP	GOBP_TISSUE_MORPHOGENESIS	484	635	0.762	6	72	14967	0.0287655	0.155132
EE only	C5	GOBP	GOBP_POSITIVE_REGULATION_OF_HEMOPOIESIS	138	187	0.738	3	72	14967	0.0288282	0.155132
EE only	C5	GOBP	GOBP_POSITIVE_REGULATION_OF_INTRACELLULAR_SIGNAL_TRANSDUCTION	764	1017	0.751	8	72	14967	0.0298664	0.160218
EE only	C5	GOBP	GOBP_EPITHELIAL_TO_MESENCHYMAL_TRANSITION	141	180	0.783	3	72	14967	0.0304541	0.161838
EE only	C5	GOBP	GOBP_ESTABLISHMENT_OF_PROTEIN_LOCALIZATION_TO_VACUOLE	57	65	0.877	2	72	14967	0.0307242	0.161838
EE only	C5	GOBP	GOBP_REGULATION_OF_CELLULAR_RESPONSE_TO_INSULIN_STIMULUS	57	72	0.792	2	72	14967	0.0307242	0.161838
EE only	C5	GOBP	GOBP_REGULATION_OF_TELOMERE_MAINTENANCE_VIA...(06726)	57	61	0.934	2	72	14967	0.0307242	0.161838
EE only	C5	GOBP	GOBP_CELLULAR_LIPID_METABOLIC_PROCESS	770	1005	0.766	8	72	14967	0.031089	0.161838
EE only	CELLMARKER	CELLMARKER	Mitotic Arrest Phase Fetal Germ Cell Fetal Gonad	770	956	0.805	8	72	14967	0.031089	0.101388
EE only	C5	GOBP	GOBP_GLIOGENESIS	247	338	0.731	4	72	14967	0.031108	0.161838
EE only	C5	GOBP	GOBP_DEVELOPMENTAL_GROWTH	494	660	0.748	6	72	14967	0.0313554	0.161838
EE only	C2	REACTOME	REACTOME_EPIGENETIC_REGULATION_OF_GENE_EXPRESSION	143	187	0.765	3	72	14967	0.0315646	0.160664
EE only	C5	GOBP	GOBP_NEGATIVE_REGULATION_OF_CELL_PROJECTION_ORGANIZATION	143	191	0.749	3	72	14967	0.0315646	0.161838
EE only	C2	REACTOME	REACTOME_HIV_LIFE_CYCLE	144	149	0.966	3	72	14967	0.0321277	0.160664
EE only	C5	GOBP	GOBP_HEART_DEVELOPMENT	498	618	0.806	6	72	14967	0.032433	0.161838
EE only	C2	PID	PID_HIF1_TFPATHWAY	59	66	0.894	2	72	14967	0.0327369	0.160664
EE only	C2	REACTOME	REACTOME_REGULATION_OF_PTEN_GENE_TRANSCRIPTION	59	61	0.967	2	72	14967	0.0327369	0.160664
EE only	C2	WP	WP_ENDOMETRIAL_CANCER	59	63	0.937	2	72	14967	0.0327369	0.160664
EE only	C2	WP	WP_FERROPTOSIS	59	64	0.922	2	72	14967	0.0327369	0.160664
EE only	C5	GOBP	GOBP_CELLULAR_RESPONSE_TO_HEAT	59	67	0.881	2	72	14967	0.0327369	0.161838
EE only	C5	GOBP	GOBP_PROTEIN_SUMOYLATION	59	68	0.868	2	72	14967	0.0327369	0.161838
EE only	C2	KEGG_MEDICUS	KEGG_MEDICUS_PATHOGEN_HTLV_1_TAX_TO_P21_CELL_CYCLE_G1_S_N00497	7	9	0.778	1	72	14967	0.0331985	0.160664
EE only	C2	REACTOME	REACTOME_BINDING_OF_TCF_LEF_CTNNB1_TO_TARGET_GENE_PROMOTERS	7	8	0.875	1	72	14967	0.0331985	0.160664
EE only	C2	REACTOME	REACTOME_RUNX3_REGULATES_CDKN1A_TRANSCRIPTION	7	7	1	1	72	14967	0.0331985	0.160664
EE only	C2	REACTOME	REACTOME_RUNX3_REGULATES_WNT_SIGNALING	7	8	0.875	1	72	14967	0.0331985	0.160664
EE only	C2	WP	WP_DDX1_AS_A_REGULATORY_COMPONENT_OF_THE_DROSHA...(14148)	7	7	1	1	72	14967	0.0331985	0.160664
EE only	C2	WP	WP_PENTOSE_PHOSPHATE_PATHWAY_IN_SENESCENT_CELLS	7	8	0.875	1	72	14967	0.0331985	0.160664
EE only	C2	WP	WP_TRANSCRIPTION_FACTORS_REGULATE_MIRNAS_RELATED...(14723)	7	9	0.778	1	72	14967	0.0331985	0.160664
EE only	C5	GOBP	GOBP_CELL_PROLIFERATION_INVOLVED_IN_METANEPHROS_DEVELOPMENT	7	10	0.7	1	72	14967	0.0331985	0.161838
EE only	C5	GOBP	GOBP_FACIAL_NERVE_STRUCTURAL_ORGANIZATION	7	8	0.875	1	72	14967	0.0331985	0.161838
EE only	C5	GOBP	GOBP_LUNG_SACCULE_DEVELOPMENT	7	10	0.7	1	72	14967	0.0331985	0.161838
EE only	C5	GOBP	GOBP_NEGATIVE_REGULATION_OF_AUTOPHAGY_OF_MITOCHONDRION	7	7	1	1	72	14967	0.0331985	0.161838
EE only	C5	GOBP	GOBP_NEGATIVE_REGULATION_OF_CD8_POSITIVE_ALPHA...(03179)	7	8	0.875	1	72	14967	0.0331985	0.161838
EE only	C5	GOBP	GOBP_NUCLEAR_TRANSCRIBED_MRNA_CATABOLIC_PROCESS...(03949)	7	7	1	1	72	14967	0.0331985	0.161838
EE only	C5	GOBP	GOBP_POSITIVE_REGULATION_OF_CELL_PROLIFERATION...(04456)	7	9	0.778	1	72	14967	0.0331985	0.161838
EE only	C5	GOBP	GOBP_POSITIVE_REGULATION_OF_INTRINSIC_APOPTOTIC...(04707)	7	8	0.875	1	72	14967	0.0331985	0.161838
EE only	C5	GOBP	GOBP_POSITIVE_REGULATION_OF_KIDNEY_DEVELOPMENT	7	10	0.7	1	72	14967	0.0331985	0.161838
EE only	C5	GOBP	GOBP_POSITIVE_REGULATION_OF_MITOPHAGY	7	8	0.875	1	72	14967	0.0331985	0.161838
EE only	C5	GOBP	GOBP_POSITIVE_REGULATION_OF_PEROXISOME...(04907)	7	9	0.778	1	72	14967	0.0331985	0.161838
EE only	C5	GOBP	GOBP_POSITIVE_REGULATION_OF_UBIQUITIN_PROTEIN...(05150)	7	9	0.778	1	72	14967	0.0331985	0.161838
EE only	C5	GOBP	GOBP_PROTEIN_LOCALIZATION_TO_PERINUCLEAR_REGION_OF_CYTOPLASM	7	9	0.778	1	72	14967	0.0331985	0.161838
EE only	C5	GOBP	GOBP_RESPONSE_TO_GRANULOCYTE_MACROPHAGE_COLONY...(06970)	7	9	0.778	1	72	14967	0.0331985	0.161838
EE only	C5	GOCC	GOCC_MITOCHONDRIAL_CRISTA	7	8	0.875	1	72	14967	0.0331985	0.161838
EE only	C5	GOMF	GOMF_ACYL_COA_OXIDASE_ACTIVITY	7	7	1	1	72	14967	0.0331985	0.161838
EE only	C5	GOMF	GOMF_CALCIUM_DEPENDENT_PROTEIN_SERINE_THREONINE...(09198)	7	7	1	1	72	14967	0.0331985	0.161838
EE only	C5	GOMF	GOMF_CARBONYL_REDUCTASE_NADPH_ACTIVITY	7	9	0.778	1	72	14967	0.0331985	0.161838
EE only	C5	GOMF	GOMF_CUPROUS_ION_BINDING	7	9	0.778	1	72	14967	0.0331985	0.161838
EE only	C5	GOMF	GOMF_DEAD_H_BOX_RNA_HELICASE_BINDING	7	8	0.875	1	72	14967	0.0331985	0.161838
EE only	C5	GOMF	GOMF_G_PROTEIN_COUPLED_GLUTAMATE_RECEPTOR_BINDING	7	10	0.7	1	72	14967	0.0331985	0.161838
EE only	CELLMARKER	CELLMARKER	Central Memory CD4+ T Cell Liver	7	8	0.875	1	72	14967	0.0331985	0.101388
EE only	CELLMARKER	CELLMARKER	Central Memory CD4+ T Cell Spleen	7	8	0.875	1	72	14967	0.0331985	0.101388
EE only	CELLMARKER	CELLMARKER	Myeloid Dendritic Cell Peripheral Blood	7	9	0.778	1	72	14967	0.0331985	0.101388
EE only	CELLMARKER	CELLMARKER	Naive CD4 T Cell Blood	7	8	0.875	1	72	14967	0.0331985	0.101388
EE only	CELLMARKER	CELLMARKER	Naive CD4 T Cell Liver	7	8	0.875	1	72	14967	0.0331985	0.101388
EE only	CELLMARKER	CELLMARKER	Naive CD4 T Cell Spleen	7	8	0.875	1	72	14967	0.0331985	0.101388
EE only	CELLMARKER	CELLMARKER	Stem Cell Blood	7	8	0.875	1	72	14967	0.0331985	0.101388
EE only	C5	GOBP	GOBP_ESTABLISHMENT_OF_RNA_LOCALIZATION	146	160	0.912	3	72	14967	0.0332698	0.161838
EE only	C2	PID	PID_BETA_CATENIN_NUC_PATHWAY	60	80	0.75	2	72	14967	0.0337622	0.160664
EE only	C2	REACTOME	REACTOME_G1_S_DNA_DAMAGE_CHECKPOINTS	60	68	0.882	2	72	14967	0.0337622	0.160664
EE only	C2	REACTOME	REACTOME_TP53_REGULATES_TRANSCRIPTION_OF_DNA_REPAIR_GENES	60	62	0.968	2	72	14967	0.0337622	0.160664
EE only	C5	GOBP	GOBP_PHOSPHATIDYLINOSITOL_PHOSPHATE_BIOSYNTHETIC_PROCESS	60	66	0.909	2	72	14967	0.0337622	0.163771
EE only	CELLMARKER	CELLMARKER	FOXN4+ Cell Lung	60	79	0.759	2	72	14967	0.0337622	0.101388
EE only	C2	WP	WP_PI3K_AKT_SIGNALING_PATHWAY	254	339	0.749	4	72	14967	0.0339592	0.160664
EE only	C5	GOBP	GOBP_DEPHOSPHORYLATION	254	304	0.836	4	72	14967	0.0339592	0.163803
EE only	C5	GOBP	GOBP_RESPONSE_TO_STEROID_HORMONE	254	330	0.77	4	72	14967	0.0339592	0.163803
EE only	C5	GOBP	GOBP_NEGATIVE_REGULATION_OF_CELL_GROWTH	148	189	0.783	3	72	14967	0.034433	0.164597
EE only	C5	GOBP	GOBP_PERIPHERAL_NERVOUS_SYSTEM_DEVELOPMENT	61	81	0.753	2	72	14967	0.0348001	0.164597
EE only	C5	GOMF	GOMF_LYSINE_N_METHYLTRANSFERASE_ACTIVITY	61	64	0.953	2	72	14967	0.0348001	0.164597
EE only	C5	GOMF	GOMF_PROMOTER_SPECIFIC_CHROMATIN_BINDING	61	66	0.924	2	72	14967	0.0348001	0.164597
EE only	C2	WP	WP_CIRCADIAN_RHYTHM_GENES	149	201	0.741	3	72	14967	0.0350224	0.164313
EE only	C5	GOBP	GOBP_MYELOID_CELL_HOMEOSTASIS	149	174	0.856	3	72	14967	0.0350224	0.164597
EE only	C5	GOBP	GOBP_POSTSYNAPSE_ORGANIZATION	149	196	0.76	3	72	14967	0.0350224	0.164597
EE only	C5	GOMF	GOMF_MOLECULAR_ADAPTOR_ACTIVITY	508	586	0.867	6	72	14967	0.0352325	0.164597
EE only	C5	GOCC	GOCC_CIS_GOLGI_NETWORK	62	74	0.838	2	72	14967	0.0358503	0.164597
EE only	C5	GOCC	GOCC_INCLUSION_BODY	62	71	0.873	2	72	14967	0.0358503	0.164597
EE only	C5	GOMF	GOMF_PHOSPHOPROTEIN_PHOSPHATASE_ACTIVITY	151	179	0.844	3	72	14967	0.036217	0.164597
EE only	C5	GOBP	GOBP_CELL_CYCLE_CHECKPOINT_SIGNALING	152	192	0.792	3	72	14967	0.0368221	0.164597
EE only	C5	GOBP	GOBP_RECOMBINATIONAL_REPAIR	152	179	0.849	3	72	14967	0.0368221	0.164597
EE only	C2	PID	PID_HDAC_CLASSI_PATHWAY	63	66	0.955	2	72	14967	0.0369126	0.167799
EE only	C2	WP	WP_RAC1_PAK1_P38_MMP2_PATHWAY	63	68	0.926	2	72	14967	0.0369126	0.167799
EE only	C5	GOBP	GOBP_SOMATIC_DIVERSIFICATION_OF_IMMUNE_RECEPTORS	63	80	0.787	2	72	14967	0.0369126	0.164597
EE only	C5	GOMF	GOMF_HISTONE_METHYLTRANSFERASE_ACTIVITY	63	68	0.926	2	72	14967	0.0369126	0.164597
EE only	CELLMARKER	CELLMARKER	Brush Cell (Tuft Cell) Lung	63	76	0.829	2	72	14967	0.0369126	0.101388
EE only	CELLMARKER	CELLMARKER	Neuroendocrine Cell Lung	63	78	0.808	2	72	14967	0.0369126	0.101388
EE only	C5	GOBP	GOBP_CELLULAR_RESPONSE_TO_NITROGEN_COMPOUND	515	695	0.741	6	72	14967	0.037283	0.164597
EE only	C5	GOCC	GOCC_POSTSYNAPTIC_SPECIALIZATION	262	346	0.757	4	72	14967	0.0373996	0.164597
EE only	C5	GOBP	GOBP_CELLULAR_RESPONSE_TO_STARVATION	153	178	0.86	3	72	14967	0.0374324	0.164597
EE only	C5	GOBP	GOBP_IMMUNE_SYSTEM_DEVELOPMENT	153	201	0.761	3	72	14967	0.0374324	0.164597
EE only	C2	KEGG_MEDICUS	KEGG_MEDICUS_REFERENCE_MDM2_P21_CELL_CYCLE_G1_S_N00536	8	11	0.727	1	72	14967	0.0378516	0.167799
EE only	C2	KEGG_MEDICUS	KEGG_MEDICUS_VARIANT_DELETED_DMD_TO_DYSTROPHIN...(11249)	8	10	0.8	1	72	14967	0.0378516	0.167799
EE only	C2	REACTOME	REACTOME_REGULATION_OF_NFE2L2_GENE_EXPRESSION	8	8	1	1	72	14967	0.0378516	0.167799
EE only	C2	WP	WP_CALORIC_RESTRICTION_AND_AGING	8	8	1	1	72	14967	0.0378516	0.167799
EE only	C2	WP	WP_NIPBL_ROLE_IN_DNA_DAMAGE_CORNELIA_DE_LANGE_SYNDROME	8	8	1	1	72	14967	0.0378516	0.167799
EE only	C5	GOBP	GOBP_CRANIAL_NERVE_STRUCTURAL_ORGANIZATION	8	10	0.8	1	72	14967	0.0378516	0.164597
EE only	C5	GOBP	GOBP_CYCLOOXYGENASE_PATHWAY	8	9	0.889	1	72	14967	0.0378516	0.164597
EE only	C5	GOBP	GOBP_DNA_TOPOLOGICAL_CHANGE	8	9	0.889	1	72	14967	0.0378516	0.164597
EE only	C5	GOBP	GOBP_IMMUNOGLOBULIN_V_D_J_RECOMBINATION	8	8	1	1	72	14967	0.0378516	0.164597
EE only	C5	GOBP	GOBP_MITOCHONDRIAL_PROTON_TRANSPORTING_ATP...(02867)	8	8	1	1	72	14967	0.0378516	0.164597
EE only	C5	GOBP	GOBP_MONOUBIQUITINATED_PROTEIN_DEUBIQUITINATION	8	8	1	1	72	14967	0.0378516	0.164597
EE only	C5	GOBP	GOBP_NEGATIVE_REGULATION_OF_ERYTHROCYTE...(03310)	8	8	1	1	72	14967	0.0378516	0.164597
EE only	C5	GOBP	GOBP_NEGATIVE_REGULATION_OF_NEUROBLAST_PROLIFERATION	8	11	0.727	1	72	14967	0.0378516	0.164597
EE only	C5	GOBP	GOBP_NEGATIVE_REGULATION_OF_NUCLEOTIDE_METABOLIC_PROCESS	8	11	0.727	1	72	14967	0.0378516	0.164597
EE only	C5	GOBP	GOBP_NEGATIVE_REGULATION_OF_TELOMERE_CAPPING	8	8	1	1	72	14967	0.0378516	0.164597
EE only	C5	GOBP	GOBP_PEPTIDYL_SERINE_AUTOPHOSPHORYLATION	8	8	1	1	72	14967	0.0378516	0.164597
EE only	C5	GOBP	GOBP_PHOSPHATIDYLSERINE_ACYL_CHAIN_REMODELING	8	9	0.889	1	72	14967	0.0378516	0.164597
EE only	C5	GOBP	GOBP_POSITIVE_REGULATION_OF_CHROMATIN_BINDING	8	9	0.889	1	72	14967	0.0378516	0.164597
EE only	C5	GOBP	GOBP_POSITIVE_REGULATION_OF_EXECUTION_PHASE_OF_APOPTOSIS	8	8	1	1	72	14967	0.0378516	0.164597
EE only	C5	GOBP	GOBP_REGULATION_OF_CD8_POSITIVE_ALPHA_BETA_T_CELL...(05745)	8	8	1	1	72	14967	0.0378516	0.164597
EE only	C5	GOBP	GOBP_REGULATION_OF_NADP_METABOLIC_PROCESS	8	9	0.889	1	72	14967	0.0378516	0.164597
EE only	C5	GOCC	GOCC_BCL_2_FAMILY_PROTEIN_COMPLEX	8	10	0.8	1	72	14967	0.0378516	0.164597
EE only	C5	GOCC	GOCC_HOST_CELLULAR_COMPONENT	8	9	0.889	1	72	14967	0.0378516	0.164597
EE only	C5	GOCC	GOCC_LAMININ_COMPLEX	8	9	0.889	1	72	14967	0.0378516	0.164597
EE only	C5	GOMF	GOMF_BH_DOMAIN_BINDING	8	9	0.889	1	72	14967	0.0378516	0.164597
EE only	C5	GOMF	GOMF_HISTONE_H3K4_MONOMETHYLTRANSFERASE_ACTIVITY	8	8	1	1	72	14967	0.0378516	0.164597
EE only	CELLMARKER	CELLMARKER	Central Memory CD4+ T Cell Blood	8	10	0.8	1	72	14967	0.0378516	0.101388
EE only	CELLMARKER	CELLMARKER	Central Memory CD8+ T Cell Blood	8	11	0.727	1	72	14967	0.0378516	0.101388
EE only	CELLMARKER	CELLMARKER	Central Memory CD8+ T Cell Liver	8	9	0.889	1	72	14967	0.0378516	0.101388
EE only	CELLMARKER	CELLMARKER	Central Memory CD8+ T Cell Spleen	8	9	0.889	1	72	14967	0.0378516	0.101388
EE only	CELLMARKER	CELLMARKER	Macrophage Decidua	8	10	0.8	1	72	14967	0.0378516	0.101388
EE only	CELLMARKER	CELLMARKER	Naive CD8 T Cell Spleen	8	9	0.889	1	72	14967	0.0378516	0.101388
EE only	CELLMARKER	CELLMARKER	Naive CD8+ T Cell Liver	8	9	0.889	1	72	14967	0.0378516	0.101388
EE only	C5	GOBP	GOBP_CELLULAR_RESPONSE_TO_IONIZING_RADIATION	64	70	0.914	2	72	14967	0.0379871	0.16462
EE only	C5	GOBP	GOBP_POSITIVE_REGULATION_OF_EPITHELIAL_CELL_PROLIFERATION	154	218	0.706	3	72	14967	0.038048	0.16462
EE only	C5	GOBP	GOBP_POST_TRANSLATIONAL_PROTEIN_MODIFICATION	952	1095	0.869	9	72	14967	0.0382443	0.165054
EE only	C2	WP	WP_CHROMOSOMAL_AND_MICROSATELLITE_INSTABILITY_IN...(14116)	65	73	0.89	2	72	14967	0.0390735	0.171862
EE only	C5	GOBP	GOBP_DOUBLE_STRAND_BREAK_REPAIR_VIA_NONHOMOLOGOUS_END_JOINING	65	69	0.942	2	72	14967	0.0390735	0.167374
EE only	C5	GOBP	GOBP_ENDOSOME_TO_LYSOSOME_TRANSPORT	65	74	0.878	2	72	14967	0.0390735	0.167374
EE only	C5	GOBP	GOBP_RESPONSE_TO_OSMOTIC_STRESS	65	82	0.793	2	72	14967	0.0390735	0.167374
EE only	C5	GOBP	GOBP_MRNA_METABOLIC_PROCESS	661	827	0.799	7	72	14967	0.039244	0.167688
EE only	C5	GOBP	GOBP_CIRCADIAN_RHYTHM	157	204	0.77	3	72	14967	0.0399257	0.168248
EE only	C5	GOBP	GOBP_REGULATION_OF_MYELOID_CELL_DIFFERENTIATION	157	214	0.734	3	72	14967	0.0399257	0.168248
EE only	C5	GOCC	GOCC_EXTRINSIC_COMPONENT_OF_MEMBRANE	157	207	0.758	3	72	14967	0.0399257	0.168248
EE only	C5	GOBP	GOBP_NEGATIVE_REGULATION_OF_TOR_SIGNALING	66	73	0.904	2	72	14967	0.0401716	0.168248
EE only	C5	GOBP	GOBP_POSITIVE_REGULATION_OF_TELOMERE_MAINTENANCE	66	70	0.943	2	72	14967	0.0401716	0.168248
EE only	C5	GOBP	GOBP_REGULATION_OF_CALCIUM_MEDIATED_SIGNALING	66	83	0.795	2	72	14967	0.0401716	0.168248
EE only	C2	REACTOME	REACTOME_ESR_MEDIATED_SIGNALING	158	220	0.718	3	72	14967	0.040562	0.174425
EE only	C5	GOMF	GOMF_PROTEIN_CONTAINING_COMPLEX_BINDING	1439	1762	0.817	12	72	14967	0.0408694	0.168248
EE only	C5	GOBP	GOBP_CELLULAR_RESPONSE_TO_CHEMICAL_STRESS	270	318	0.849	4	72	14967	0.0410347	0.168248
EE only	C5	GOBP	GOBP_NEGATIVE_REGULATION_OF_MYELOID_CELL...(03516)	67	95	0.705	2	72	14967	0.0412815	0.168248
EE only	C5	GOCC	GOCC_HETEROCHROMATIN	67	79	0.848	2	72	14967	0.0412815	0.168248
EE only	C5	GOBP	GOBP_PROCESS_UTILIZING_AUTOPHAGIC_MECHANISM	529	585	0.904	6	72	14967	0.0416118	0.168248
EE only	C5	GOCC	GOCC_CULLIN_RING_UBIQUITIN_LIGASE_COMPLEX	160	182	0.879	3	72	14967	0.04185	0.168248
EE only	C5	GOBP	GOBP_MIDBRAIN_DEVELOPMENT	68	91	0.747	2	72	14967	0.0424028	0.168248
EE only	C5	GOBP	GOBP_POSITIVE_REGULATION_OF_MITOCHONDRION_ORGANIZATION	68	75	0.907	2	72	14967	0.0424028	0.168248
EE only	C5	GOBP	GOBP_REGULATION_OF_POSTSYNAPTIC_MEMBRANE...(06480)	68	88	0.773	2	72	14967	0.0424028	0.168248
EE only	C5	GOMF	GOMF_MYOSIN_PHOSPHATASE_ACTIVITY	68	82	0.829	2	72	14967	0.0424028	0.168248
EE only	C2	BIOCARTA	BIOCARTA_BTG2_PATHWAY	9	11	0.818	1	72	14967	0.0424826	0.174425
EE only	C2	KEGG_MEDICUS	KEGG_MEDICUS_REFERENCE_LYSOSOMAL_CA2_RELEASE	9	10	0.9	1	72	14967	0.0424826	0.174425
EE only	C2	KEGG_MEDICUS	KEGG_MEDICUS_VARIANT_MUTATION_INACTIVATED_AXIN_TO...(11338)	9	10	0.9	1	72	14967	0.0424826	0.174425
EE only	C2	KEGG_MEDICUS	KEGG_MEDICUS_VARIANT_MUTATION_INACTIVATED_TP53_TO_TRANSCRIPTION	9	9	1	1	72	14967	0.0424826	0.174425
EE only	C2	REACTOME	REACTOME_ACTIVATION_OF_PUMA_AND_TRANSLOCATION_TO_MITOCHONDRIA	9	9	1	1	72	14967	0.0424826	0.174425
EE only	C2	REACTOME	REACTOME_BETA_OXIDATION_OF_PRISTANOYL_COA	9	9	1	1	72	14967	0.0424826	0.174425
EE only	C2	REACTOME	REACTOME_CALCINEURIN_ACTIVATES_NFAT	9	9	1	1	72	14967	0.0424826	0.174425
EE only	C2	REACTOME	REACTOME_PI5P_REGULATES_TP53_ACETYLATION	9	9	1	1	72	14967	0.0424826	0.174425
EE only	C5	GOBP	GOBP_BONE_MARROW_DEVELOPMENT	9	9	1	1	72	14967	0.0424826	0.168248
EE only	C5	GOBP	GOBP_ENUCLEATE_ERYTHROCYTE_DIFFERENTIATION	9	10	0.9	1	72	14967	0.0424826	0.168248
EE only	C5	GOBP	GOBP_FACIAL_NERVE_MORPHOGENESIS	9	10	0.9	1	72	14967	0.0424826	0.168248
EE only	C5	GOBP	GOBP_INTRACELLULAR_TRANSPORT_OF_VIRUS	9	11	0.818	1	72	14967	0.0424826	0.168248
EE only	C5	GOBP	GOBP_INTRINSIC_APOPTOTIC_SIGNALING_PATHWAY_IN...(02369)	9	9	1	1	72	14967	0.0424826	0.168248
EE only	C5	GOBP	GOBP_POSITIVE_REGULATION_OF_HIPPO_SIGNALING	9	10	0.9	1	72	14967	0.0424826	0.168248
EE only	C5	GOBP	GOBP_POSITIVE_REGULATION_OF_MONOCYTE...(04814)	9	10	0.9	1	72	14967	0.0424826	0.168248
EE only	C5	GOMF	GOMF_1_PHOSPHATIDYLINOSITOL_3_KINASE_ACTIVITY	9	10	0.9	1	72	14967	0.0424826	0.168248
EE only	C5	GOMF	GOMF_ANNEALING_ACTIVITY	9	11	0.818	1	72	14967	0.0424826	0.168248
EE only	C5	GOMF	GOMF_DEATH_DOMAIN_BINDING	9	11	0.818	1	72	14967	0.0424826	0.168248
EE only	C5	GOMF	GOMF_EXTRACELLULAR_MATRIX_CONSTITUENT_CONFERRING_ELASTICITY	9	10	0.9	1	72	14967	0.0424826	0.168248
EE only	C5	GOMF	GOMF_HISTONE_H3K4_TRIMETHYLTRANSFERASE_ACTIVITY	9	10	0.9	1	72	14967	0.0424826	0.168248
EE only	C5	GOMF	GOMF_HISTONE_H4K20_METHYLTRANSFERASE_ACTIVITY	9	10	0.9	1	72	14967	0.0424826	0.168248
EE only	C5	GOMF	GOMF_PEROXISOME_PROLIFERATOR_ACTIVATED_RECEPTOR_BINDING	9	11	0.818	1	72	14967	0.0424826	0.168248
EE only	C5	GOMF	GOMF_PROTEIN_TYROSINE_THREONINE_PHOSPHATASE_ACTIVITY	9	10	0.9	1	72	14967	0.0424826	0.168248
EE only	C5	GOBP	GOBP_PROTEIN_CONTAINING_COMPLEX_LOCALIZATION	161	188	0.856	3	72	14967	0.0425017	0.168248
EE only	C5	GOBP	GOBP_RESPONSE_TO_CYTOKINE	678	948	0.715	7	72	14967	0.0440174	0.173849
EE only	C2	PID	PID_CMYB_PATHWAY	70	84	0.833	2	72	14967	0.0446796	0.174425
EE only	C5	GOCC	GOCC_INTRACELLULAR_PROTEIN_CONTAINING_COMPLEX	829	914	0.907	8	72	14967	0.0449976	0.175144
EE only	C5	GOMF	GOMF_PHOSPHATASE_BINDING	165	189	0.873	3	72	14967	0.0451595	0.175144
EE only	C5	GOBP	GOBP_EMBRYO_DEVELOPMENT_ENDING_IN_BIRTH_OR_EGG_HATCHING	541	678	0.798	6	72	14967	0.0455675	0.175144
EE only	C5	GOBP	GOBP_NEURON_PROJECTION_ORGANIZATION	71	91	0.78	2	72	14967	0.0458347	0.175144
EE only	C5	GOMF	GOMF_BETA_CATENIN_BINDING	71	86	0.826	2	72	14967	0.0458347	0.175144
EE only	C5	GOMF	GOMF_SMAD_BINDING	71	79	0.899	2	72	14967	0.0458347	0.175144
EE only	CELLMARKER	CELLMARKER	Endothelial Cell Liver	71	79	0.899	2	72	14967	0.0458347	0.109689
EE only	C5	GOBP	GOBP_RESPIRATORY_SYSTEM_DEVELOPMENT	166	214	0.776	3	72	14967	0.0458367	0.175144
EE only	C2	REACTOME	REACTOME_DNA_REPAIR	281	332	0.846	4	72	14967	0.0463515	0.174425
EE only	C5	GOBP	GOBP_REGULATION_OF_CATALYTIC_ACTIVITY	1144	1497	0.764	10	72	14967	0.0464224	0.175144
EE only	C5	GOBP	GOBP_REGULATION_OF_PEPTIDYL_TYROSINE...(06433)	167	231	0.723	3	72	14967	0.046519	0.175144
EE only	C2	PID	PID_SMAD2_3NUCLEAR_PATHWAY	72	82	0.878	2	72	14967	0.0470008	0.174425
EE only	C2	WP	WP_PROLACTIN_SIGNALING_PATHWAY	72	74	0.973	2	72	14967	0.0470008	0.174425
EE only	C2	BIOCARTA	BIOCARTA_RNA_PATHWAY	10	10	1	1	72	14967	0.0470916	0.174425
EE only	C2	KEGG_MEDICUS	KEGG_MEDICUS_PATHOGEN_EBV_EBNA1_TO_P53_MEDIATED_TRANSCRIPTION	10	10	1	1	72	14967	0.0470916	0.174425
EE only	C2	KEGG_MEDICUS	KEGG_MEDICUS_PATHOGEN_EBV_EBNA3C_TO_P53_MEDIATED_TRANSCRIPTION	10	10	1	1	72	14967	0.0470916	0.174425
EE only	C2	KEGG_MEDICUS	KEGG_MEDICUS_VARIANT_AMPLIFIED_MYC_TO_CELL_CYCLE_G1_S	10	11	0.909	1	72	14967	0.0470916	0.174425
EE only	C2	KEGG_MEDICUS	KEGG_MEDICUS_VARIANT_HRAS_OVEREXPRESSION_TO_ERK...(11263)	10	10	1	1	72	14967	0.0470916	0.174425
EE only	C2	KEGG_MEDICUS	KEGG_MEDICUS_VARIANT_MUTATION_INACTIVATED_APC_TO...(11334)	10	12	0.833	1	72	14967	0.0470916	0.174425
EE only	C2	PID	PID_INTEGRIN4_PATHWAY	10	11	0.909	1	72	14967	0.0470916	0.174425
EE only	C2	REACTOME	REACTOME_PREGNENOLONE_BIOSYNTHESIS	10	12	0.833	1	72	14967	0.0470916	0.174425
EE only	C2	REACTOME	REACTOME_TP53_REGULATES_TRANSCRIPTION_OF_GENES...(13703)	10	14	0.714	1	72	14967	0.0470916	0.174425
EE only	C2	WP	WP_DEVELOPMENT_OF_PULMONARY_DENDRITIC_CELLS_AND...(14152)	10	13	0.769	1	72	14967	0.0470916	0.174425
EE only	C2	WP	WP_TCA_CYCLE_IN_SENESCENCE	10	10	1	1	72	14967	0.0470916	0.174425
EE only	C5	GOBP	GOBP_AUTOPHAGY_OF_PEROXISOME	10	10	1	1	72	14967	0.0470916	0.175144
EE only	C5	GOBP	GOBP_CELLULAR_RESPONSE_TO_X_RAY	10	11	0.909	1	72	14967	0.0470916	0.175144
EE only	C5	GOBP	GOBP_ERROR_PRONE_TRANSLESION_SYNTHESIS	10	11	0.909	1	72	14967	0.0470916	0.175144
EE only	C5	GOBP	GOBP_IMMATURE_B_CELL_DIFFERENTIATION	10	12	0.833	1	72	14967	0.0470916	0.175144
EE only	C5	GOBP	GOBP_MACROPHAGE_APOPTOTIC_PROCESS	10	14	0.714	1	72	14967	0.0470916	0.175144
EE only	C5	GOBP	GOBP_MITOTIC_NUCLEAR_MEMBRANE_ORGANIZATION	10	10	1	1	72	14967	0.0470916	0.175144
EE only	C5	GOBP	GOBP_NEGATIVE_REGULATION_OF_CELL_GROWTH_INVOLVED...(03208)	10	13	0.769	1	72	14967	0.0470916	0.175144
EE only	C5	GOBP	GOBP_NEGATIVE_REGULATION_OF_TELOMERASE_ACTIVITY	10	10	1	1	72	14967	0.0470916	0.175144
EE only	C5	GOBP	GOBP_NEUROTRANSMITTER_RECEPTOR_TRANSPORT_ENDOSOME...(03881)	10	11	0.909	1	72	14967	0.0470916	0.175144
EE only	C5	GOBP	GOBP_POSITIVE_REGULATION_OF_TRANSCRIPTION_FROM_RNA...(05102)	10	11	0.909	1	72	14967	0.0470916	0.175144
EE only	C5	GOBP	GOBP_REGULATION_OF_BASEMENT_MEMBRANE_ORGANIZATION	10	11	0.909	1	72	14967	0.0470916	0.175144
EE only	C5	GOBP	GOBP_REGULATION_OF_CHROMATIN_BINDING	10	11	0.909	1	72	14967	0.0470916	0.175144
EE only	C5	GOBP	GOBP_REGULATION_OF_TRANSCRIPTION_FROM_RNA...(06749)	10	10	1	1	72	14967	0.0470916	0.175144
EE only	C5	GOBP	GOBP_RESPONSE_TO_NITROSATIVE_STRESS	10	10	1	1	72	14967	0.0470916	0.175144
EE only	C5	GOCC	GOCC_GOLGI_TRANS_CISTERNA	10	10	1	1	72	14967	0.0470916	0.175144
EE only	C5	GOMF	GOMF_OXIDOREDUCTASE_ACTIVITY_ACTING_ON_THE_CH_CH...(10126)	10	10	1	1	72	14967	0.0470916	0.175144
EE only	C5	GOMF	GOMF_TFIID_CLASS_TRANSCRIPTION_FACTOR_COMPLEX_BINDING	10	10	1	1	72	14967	0.0470916	0.175144
EE only	C5	GOMF	GOMF_UBIQUITIN_PROTEIN_TRANSFERASE_ACTIVATOR_ACTIVITY	10	13	0.769	1	72	14967	0.0470916	0.175144
EE only	CELLMARKER	CELLMARKER	Myeloid Cell Skin	10	14	0.714	1	72	14967	0.0470916	0.109689
EE only	CELLMARKER	CELLMARKER	Normal Cell Kidney	10	10	1	1	72	14967	0.0470916	0.109689
EE only	CELLMARKER	CELLMARKER	Stem Cell Lung	10	12	0.833	1	72	14967	0.0470916	0.109689
EE only	C5	GOBP	GOBP_POSITIVE_REGULATION_OF_PROTEIN_CONTAINING...(04943)	168	199	0.844	3	72	14967	0.0472063	0.175192
EE only	C5	GOMF	GOMF_STEROID_BINDING	73	102	0.716	2	72	14967	0.0481778	0.178413
EE only	CELLMARKER	CELLMARKER	Meiotic Prophase Fetal Germ Cell Fetal Gonad	841	1049	0.802	8	72	14967	0.0482632	0.109689
EE only	C5	GOBP	GOBP_INTRACELLULAR_RECEPTOR_SIGNALING_PATHWAY	286	357	0.801	4	72	14967	0.0488902	0.178696
EE only	C5	GOBP	GOBP_POSITIVE_REGULATION_OF_CELLULAR_COMPONENT_BIOGENESIS	414	504	0.821	5	72	14967	0.0489513	0.178696
EE only	C5	GOBP	GOBP_TUBE_MORPHOGENESIS	695	953	0.729	7	72	14967	0.0491554	0.178696
EE only	C5	GOBP	GOBP_CELLULAR_RESPONSE_TO_STEROID_HORMONE_STIMULUS	171	208	0.822	3	72	14967	0.0492984	0.178696
EE only	C5	GOBP	GOBP_HEMATOPOIETIC_OR_LYMPHOID_ORGAN_DEVELOPMENT	74	98	0.755	2	72	14967	0.0493655	0.178696
EE only	C5	GOBP	GOBP_LIPID_STORAGE	74	94	0.787	2	72	14967	0.0493655	0.178696
EE only	C5	GOMF	GOMF_N_ACYLTRANSFERASE_ACTIVITY	74	96	0.771	2	72	14967	0.0493655	0.178696
EE only	C5	GOBP	GOBP_REGULATION_OF_PROTEIN_STABILITY	288	327	0.881	4	72	14967	0.0499269	0.178696
EE only	C5	GOBP	GOBP_CELLULAR_RESPONSE_TO_INSULIN_STIMULUS	172	208	0.827	3	72	14967	0.0500057	0.178696
EE only	C5	GOBP	GOBP_INTRINSIC_APOPTOTIC_SIGNALING_PATHWAY_BY_P53...(02364)	75	84	0.893	2	72	14967	0.0505639	0.178696
EE only	C5	GOBP	GOBP_NEGATIVE_REGULATION_OF_CHROMOSOME_ORGANIZATION	75	94	0.798	2	72	14967	0.0505639	0.178696
EE only	CELLMARKER	CELLMARKER	Microglial Cell Embryonic Prefrontal Cortex	418	476	0.878	5	72	14967	0.0506347	0.111694
EE only	C5	GOBP	GOBP_TUBE_DEVELOPMENT	851	1169	0.728	8	72	14967	0.0511012	0.178696
EE only	C5	GOMF	GOMF_TRANSCRIPTION_REGULATOR_ACTIVITY	1491	1956	0.762	12	72	14967	0.0513066	0.178696
EE only	C2	BIOCARTA	BIOCARTA_NPC_PATHWAY	11	11	1	1	72	14967	0.0516787	0.177732
EE only	C2	KEGG_MEDICUS	KEGG_MEDICUS_REFERENCE_CA2_CAM_CN_SIGNALING_PATHWAY	11	12	0.917	1	72	14967	0.0516787	0.177732
EE only	C2	KEGG_MEDICUS	KEGG_MEDICUS_REFERENCE_MDM2_P21_CELL_CYCLE_G1_S_N00066	11	13	0.846	1	72	14967	0.0516787	0.177732
EE only	C2	KEGG_MEDICUS	KEGG_MEDICUS_VARIANT_AMPLIFIED_MDM2_TO_P21_CELL_CYCLE_G1_S	11	12	0.917	1	72	14967	0.0516787	0.177732
EE only	C2	KEGG_MEDICUS	KEGG_MEDICUS_VARIANT_OLIGOMERIC_CONFORMATION_PRPC...(11361)	11	13	0.846	1	72	14967	0.0516787	0.177732
EE only	C2	REACTOME	REACTOME_CLEC7A_DECTIN_1_INDUCES_NFAT_ACTIVATION	11	11	1	1	72	14967	0.0516787	0.177732
EE only	C2	REACTOME	REACTOME_PEXOPHAGY	11	11	1	1	72	14967	0.0516787	0.177732
EE only	C2	WP	WP_GLYCOLYSIS_IN_SENESCENCE	11	11	1	1	72	14967	0.0516787	0.177732
EE only	C2	WP	WP_HOMOLOGOUS_RECOMBINATION	11	13	0.846	1	72	14967	0.0516787	0.177732
EE only	C2	WP	WP_SMC1_SMC3_ROLE_IN_DNA_DAMAGE_CORNELIA_DE_LANGE_SYNDROME	11	11	1	1	72	14967	0.0516787	0.177732
EE only	C5	GOBP	GOBP_CORTICOSTEROID_RECEPTOR_SIGNALING_PATHWAY	11	14	0.786	1	72	14967	0.0516787	0.178696
EE only	C5	GOBP	GOBP_ER_OVERLOAD_RESPONSE	11	11	1	1	72	14967	0.0516787	0.178696
EE only	C5	GOBP	GOBP_NEGATIVE_REGULATION_OF_ACTIVATED_T_CELL_PROLIFERATION	11	15	0.733	1	72	14967	0.0516787	0.178696
EE only	C5	GOBP	GOBP_NEGATIVE_REGULATION_OF_HIPPO_SIGNALING	11	13	0.846	1	72	14967	0.0516787	0.178696
EE only	C5	GOBP	GOBP_NEGATIVE_REGULATION_OF_TYROSINE...(03762)	11	12	0.917	1	72	14967	0.0516787	0.178696
EE only	C5	GOBP	GOBP_NUCLEAR_PORE_COMPLEX_ASSEMBLY	11	11	1	1	72	14967	0.0516787	0.178696
EE only	C5	GOBP	GOBP_POSITIVE_REGULATION_OF_DNA_METHYLATION...(04536)	11	11	1	1	72	14967	0.0516787	0.178696
EE only	C5	GOBP	GOBP_POSITIVE_REGULATION_OF_INTEGRIN_MEDIATED...(04685)	11	12	0.917	1	72	14967	0.0516787	0.178696
EE only	C5	GOBP	GOBP_POSITIVE_REGULATION_OF_T_CELL_APOPTOTIC_PROCESS	11	13	0.846	1	72	14967	0.0516787	0.178696
EE only	C5	GOBP	GOBP_REGULATION_OF_DNA_CATABOLIC_PROCESS	11	13	0.846	1	72	14967	0.0516787	0.178696
EE only	C5	GOBP	GOBP_REGULATION_OF_HELICASE_ACTIVITY	11	11	1	1	72	14967	0.0516787	0.178696
EE only	C5	GOBP	GOBP_REGULATION_OF_THYMOCYTE_APOPTOTIC_PROCESS	11	14	0.786	1	72	14967	0.0516787	0.178696
EE only	C5	GOBP	GOBP_SPHINGOMYELIN_BIOSYNTHETIC_PROCESS	11	11	1	1	72	14967	0.0516787	0.178696
EE only	C5	GOCC	GOCC_DENDRITIC_SPINE_MEMBRANE	11	15	0.733	1	72	14967	0.0516787	0.178696
EE only	C5	GOCC	GOCC_ESCRT_I_COMPLEX	11	11	1	1	72	14967	0.0516787	0.178696
EE only	C5	GOMF	GOMF_DYNACTIN_BINDING	11	12	0.917	1	72	14967	0.0516787	0.178696
EE only	C5	GOMF	GOMF_MAP_KINASE_TYROSINE_SERINE_THREONINE...(09869)	11	13	0.846	1	72	14967	0.0516787	0.178696
EE only	C5	GOMF	GOMF_MDM2_MDM4_FAMILY_PROTEIN_BINDING	11	11	1	1	72	14967	0.0516787	0.178696
EE only	C5	GOMF	GOMF_NUCLEAR_GLUCOCORTICOID_RECEPTOR_BINDING	11	12	0.917	1	72	14967	0.0516787	0.178696
EE only	C5	GOMF	GOMF_STRUCTURAL_MOLECULE_ACTIVITY_CONFERRING_ELASTICITY	11	12	0.917	1	72	14967	0.0516787	0.178696
EE only	C2	WP	WP_CORTICOTROPIN_RELEASING_HORMONE_SIGNALING_PATHWAY	76	93	0.817	2	72	14967	0.0517727	0.177732
EE only	C2	WP	WP_GLIOBLASTOMA_SIGNALING_PATHWAYS	76	82	0.927	2	72	14967	0.0517727	0.177732
EE only	C5	GOCC	GOCC_MIDBODY	175	204	0.858	3	72	14967	0.0521577	0.179991
EE only	C5	GOBP	GOBP_POSITIVE_REGULATION_OF_CELLULAR_CATABOLIC_PROCESS	293	398	0.736	4	72	14967	0.052572	0.181058
EE only	C5	GOBP	GOBP_POSITIVE_REGULATION_OF_MYELOID_CELL...(04833)	77	104	0.74	2	72	14967	0.0529919	0.18214
EE only	C5	GOBP	GOBP_CELLULAR_RESPONSE_TO_EXTERNAL_STIMULUS	295	345	0.855	4	72	14967	0.0536513	0.183491
EE only	C5	GOBP	GOBP_RAS_PROTEIN_SIGNAL_TRANSDUCTION	296	342	0.865	4	72	14967	0.0541954	0.183491
EE only	C5	GOBP	GOBP_REGULATION_OF_INTRACELLULAR_TRANSPORT	296	335	0.884	4	72	14967	0.0541954	0.183491
EE only	C5	GOBP	GOBP_REGULATION_OF_EMBRYONIC_DEVELOPMENT	78	93	0.839	2	72	14967	0.0542213	0.183491
EE only	C2	REACTOME	REACTOME_REGULATION_OF_HSF1_MEDIATED_HEAT_SHOCK_RESPONSE	79	82	0.963	2	72	14967	0.0554608	0.185178
EE only	C2	WP	WP_APOPTOSIS_MODULATION_AND_SIGNALING	79	92	0.859	2	72	14967	0.0554608	0.185178
EE only	C5	GOBP	GOBP_PROTEIN_LOCALIZATION_TO_VACUOLE	79	88	0.898	2	72	14967	0.0554608	0.183491
EE only	C5	GOBP	GOBP_REGULATION_OF_NOTCH_SIGNALING_PATHWAY	79	98	0.806	2	72	14967	0.0554608	0.183491
EE only	C5	GOBP	GOBP_REGULATION_OF_POSTSYNAPSE_ORGANIZATION	79	103	0.767	2	72	14967	0.0554608	0.183491
EE only	C5	GOMF	GOMF_ACETYLTRANSFERASE_ACTIVITY	79	97	0.814	2	72	14967	0.0554608	0.183491
EE only	CELLMARKER	CELLMARKER	Naive CD8+ T Cell Peripheral Blood	79	97	0.814	2	72	14967	0.0554608	0.118845
EE only	C2	KEGG_MEDICUS	KEGG_MEDICUS_VARIANT_AMPLIFIED_MYC_TO_P15_CELL_CYCLE_G1_S	12	13	0.923	1	72	14967	0.056244	0.185178
EE only	C2	REACTOME	REACTOME_FORMATION_OF_SENESCENCE_ASSOCIATED...(12627)	12	17	0.706	1	72	14967	0.056244	0.185178
EE only	C2	REACTOME	REACTOME_SYNTHESIS_OF_PROSTAGLANDINS_PG_AND...(13637)	12	15	0.8	1	72	14967	0.056244	0.185178
EE only	C2	REACTOME	REACTOME_TP53_REGULATES_TRANSCRIPTION_OF_DEATH...(13700)	12	12	1	1	72	14967	0.056244	0.185178
EE only	C2	REACTOME	REACTOME_TP53_REGULATES_TRANSCRIPTION_OF_SEVERAL...(13705)	12	14	0.857	1	72	14967	0.056244	0.185178
EE only	C5	GOBP	GOBP_CELLULAR_RESPONSE_TO_ANTIBIOTIC	12	12	1	1	72	14967	0.056244	0.183491
EE only	C5	GOBP	GOBP_CELLULAR_RESPONSE_TO_SALT_STRESS	12	14	0.857	1	72	14967	0.056244	0.183491
EE only	C5	GOBP	GOBP_CELL_MIGRATION_IN_HINDBRAIN	12	17	0.706	1	72	14967	0.056244	0.183491
EE only	C5	GOBP	GOBP_FATTY_ACID_BETA_OXIDATION_USING_ACYL_COA_OXIDASE	12	12	1	1	72	14967	0.056244	0.183491
EE only	C5	GOBP	GOBP_GOLGI_LOCALIZATION	12	14	0.857	1	72	14967	0.056244	0.183491
EE only	C5	GOBP	GOBP_INTRACELLULAR_MRNA_LOCALIZATION	12	13	0.923	1	72	14967	0.056244	0.183491
EE only	C5	GOBP	GOBP_LOCOMOTOR_RHYTHM	12	15	0.8	1	72	14967	0.056244	0.183491
EE only	C5	GOBP	GOBP_NEGATIVE_REGULATION_OF_ANDROGEN_RECEPTOR...(03114)	12	15	0.8	1	72	14967	0.056244	0.183491
EE only	C5	GOBP	GOBP_NEGATIVE_REGULATION_OF_LONG_TERM_SYNAPTIC_POTENTIATION	12	13	0.923	1	72	14967	0.056244	0.183491
EE only	C5	GOBP	GOBP_NEGATIVE_REGULATION_OF_SINGLE_STRANDED_VIRAL...(03683)	12	16	0.75	1	72	14967	0.056244	0.183491
EE only	C5	GOBP	GOBP_POSITIVE_REGULATION_OF_MACROPHAGE...(04761)	12	16	0.75	1	72	14967	0.056244	0.183491
EE only	C5	GOBP	GOBP_POSITIVE_REGULATION_OF_MYELINATION	12	17	0.706	1	72	14967	0.056244	0.183491
EE only	C5	GOBP	GOBP_POST_FERTILIZATION_EPIGENETIC_REGULATION_OF...(05205)	12	14	0.857	1	72	14967	0.056244	0.183491
EE only	C5	GOBP	GOBP_REGULATION_OF_MRNA_3_END_PROCESSING	12	12	1	1	72	14967	0.056244	0.183491
EE only	C5	GOBP	GOBP_REGULATION_OF_SYNAPTIC_VESICLE_CYCLE	12	13	0.923	1	72	14967	0.056244	0.183491
EE only	C5	GOCC	GOCC_MLL3_4_COMPLEX	12	12	1	1	72	14967	0.056244	0.183491
EE only	C5	GOCC	GOCC_NUCLEAR_INCLUSION_BODY	12	12	1	1	72	14967	0.056244	0.183491
EE only	C5	GOCC	GOCC_NUCLEAR_PORE_NUCLEAR_BASKET	12	12	1	1	72	14967	0.056244	0.183491
EE only	C5	GOBP	GOBP_GLIAL_CELL_DIFFERENTIATION	181	252	0.718	3	72	14967	0.0565947	0.183491
EE only	C5	GOBP	GOBP_REGULATION_OF_SYNAPSE_STRUCTURE_OR_ACTIVITY	181	250	0.724	3	72	14967	0.0565947	0.183491
EE only	C2	REACTOME	REACTOME_PROTEIN_FOLDING	80	98	0.816	2	72	14967	0.0567103	0.185627
EE only	C5	GOBP	GOBP_DENDRITIC_SPINE_DEVELOPMENT	80	95	0.842	2	72	14967	0.0567103	0.183491
EE only	C5	GOBP	GOBP_POST_EMBRYONIC_DEVELOPMENT	80	94	0.851	2	72	14967	0.0567103	0.183491
EE only	C5	GOBP	GOBP_POSITIVE_REGULATION_OF_ORGANELLE_ORGANIZATION	432	508	0.85	5	72	14967	0.0567948	0.183491
EE only	C5	GOCC	GOCC_NUCLEAR_ENVELOPE	432	494	0.874	5	72	14967	0.0567948	0.183491
EE only	C5	GOMF	GOMF_ENZYME_REGULATOR_ACTIVITY	1028	1284	0.801	9	72	14967	0.0573174	0.184833
EE only	C2	REACTOME	REACTOME_CYCLIN_A_CDK2_ASSOCIATED_EVENTS_AT_S_PHASE_ENTRY	81	85	0.953	2	72	14967	0.0579697	0.185997
EE only	C2	REACTOME	REACTOME_TRANSCRIPTIONAL_REGULATION_OF_WHITE...(13731)	81	84	0.964	2	72	14967	0.0579697	0.185997
EE only	C2	WP	WP_WNT_SIGNALING_PATHWAY_AND_PLURIPOTENCY	81	101	0.802	2	72	14967	0.0579697	0.185997
EE only	C5	GOBP	GOBP_DNA_MODIFICATION	81	103	0.786	2	72	14967	0.0579697	0.186238
EE only	C5	GOBP	GOBP_NEGATIVE_REGULATION_OF_TRANSFORMING_GROWTH...(03742)	81	111	0.73	2	72	14967	0.0579697	0.186238
EE only	C5	GOBP	GOBP_NEGATIVE_REGULATION_OF_GROWTH	184	247	0.745	3	72	14967	0.0588789	0.187714
EE only	C5	GOBP	GOBP_NEGATIVE_REGULATION_OF_CELLULAR_COMPONENT_ORGANIZATION	578	734	0.787	6	72	14967	0.0592183	0.187714
EE only	C5	GOBP	GOBP_REGULATION_OF_CELLULAR_CATABOLIC_PROCESS	578	726	0.796	6	72	14967	0.0592183	0.187714
EE only	C2	WP	WP_ERBB_SIGNALING_PATHWAY	82	90	0.911	2	72	14967	0.0592388	0.185997
EE only	C5	GOBP	GOBP_NEGATIVE_REGULATION_OF_AUTOPHAGY	82	92	0.891	2	72	14967	0.0592388	0.187714
EE only	C5	GOBP	GOBP_POSITIVE_REGULATION_OF_PROGRAMMED_CELL_DEATH	438	563	0.778	5	72	14967	0.0595626	0.187714
EE only	C5	GOBP	GOBP_RESPONSE_TO_STARVATION	185	217	0.853	3	72	14967	0.0596499	0.187714
EE only	C5	GOBP	GOBP_NEGATIVE_REGULATION_OF_PHOSPHORUS_METABOLIC_PROCESS	306	377	0.812	4	72	14967	0.0598029	0.187714
EE only	C2	BIOCARTA	BIOCARTA_EFP_PATHWAY	13	16	0.812	1	72	14967	0.0607877	0.185997
EE only	C2	KEGG_MEDICUS	KEGG_MEDICUS_REFERENCE_DOUBLE_STRAND_BREAK_SIGNALING	13	13	1	1	72	14967	0.0607877	0.185997
EE only	C2	KEGG_MEDICUS	KEGG_MEDICUS_VARIANT_AMPLIFIED_MYC_TO_P27_CELL_CYCLE_G1_S	13	15	0.867	1	72	14967	0.0607877	0.185997
EE only	C2	REACTOME	REACTOME_REGULATION_OF_IFNG_SIGNALING	13	14	0.929	1	72	14967	0.0607877	0.185997
EE only	C2	REACTOME	REACTOME_REGULATION_OF_TP53_ACTIVITY_THROUGH...(13317)	13	14	0.929	1	72	14967	0.0607877	0.185997
EE only	C2	REACTOME	REACTOME_REPRESSION_OF_WNT_TARGET_GENES	13	14	0.929	1	72	14967	0.0607877	0.185997
EE only	C2	WP	WP_MAMMARY_GLAND_DEVELOPMENT_PATHWAY_PUBERTY_STAGE_2_OF_4	13	13	1	1	72	14967	0.0607877	0.185997
EE only	C2	WP	WP_TRANSCRIPTIONAL_CASCADE_REGULATING_ADIPOGENESIS	13	13	1	1	72	14967	0.0607877	0.185997
EE only	C5	GOBP	GOBP_ADHERENS_JUNCTION_ASSEMBLY	13	13	1	1	72	14967	0.0607877	0.187714
EE only	C5	GOBP	GOBP_NEGATIVE_REGULATION_OF_B_CELL_PROLIFERATION	13	17	0.765	1	72	14967	0.0607877	0.187714
EE only	C5	GOBP	GOBP_POSITIVE_REGULATION_OF_LYMPHOCYTE_APOPTOTIC_PROCESS	13	16	0.812	1	72	14967	0.0607877	0.187714
EE only	C5	GOBP	GOBP_POSITIVE_REGULATION_OF_NUCLEAR_TRANSCRIBED...(04878)	13	15	0.867	1	72	14967	0.0607877	0.187714
EE only	C5	GOBP	GOBP_PROTEIN_LOCALIZATION_TO_NUCLEAR_ENVELOPE	13	13	1	1	72	14967	0.0607877	0.187714
EE only	C5	GOBP	GOBP_REGULATION_OF_POSTSYNAPTIC_NEUROTRANSMITTER...(06483)	13	16	0.812	1	72	14967	0.0607877	0.187714
EE only	C5	GOBP	GOBP_REGULATION_OF_REGULATORY_NCRNA_PROCESSING	13	17	0.765	1	72	14967	0.0607877	0.187714
EE only	C5	GOBP	GOBP_REGULATION_OF_RNA_EXPORT_FROM_NUCLEUS	13	13	1	1	72	14967	0.0607877	0.187714
EE only	C5	GOBP	GOBP_REGULATION_OF_SEQUESTERING_OF_TRIGLYCERIDE	13	15	0.867	1	72	14967	0.0607877	0.187714
EE only	C5	GOCC	GOCC_CHROMATIN_SILENCING_COMPLEX	13	13	1	1	72	14967	0.0607877	0.187714
EE only	C5	GOCC	GOCC_PROTEIN_COMPLEX_INVOLVED_IN_CELL_MATRIX_ADHESION	13	17	0.765	1	72	14967	0.0607877	0.187714
EE only	C5	GOMF	GOMF_CHROMATIN_PROTEIN_ADAPTOR_ACTIVITY	13	15	0.867	1	72	14967	0.0607877	0.187714
EE only	C5	GOMF	GOMF_INSULIN_LIKE_GROWTH_FACTOR_RECEPTOR_BINDING	13	16	0.812	1	72	14967	0.0607877	0.187714
EE only	C5	GOMF	GOMF_SUMO_LIGASE_ACTIVITY	13	14	0.929	1	72	14967	0.0607877	0.187714
EE only	C5	GOBP	GOBP_MUSCLE_STRUCTURE_DEVELOPMENT	582	699	0.833	6	72	14967	0.0608272	0.187714
EE only	C5	GOMF	GOMF_DNA_BINDING_TRANSCRIPTION_FACTOR_ACTIVITY	1041	1454	0.716	9	72	14967	0.0611108	0.188252
EE only	C5	GOBP	GOBP_PHOSPHOLIPID_METABOLIC_PROCESS	309	376	0.822	4	72	14967	0.0615438	0.189247
EE only	C5	GOBP	GOBP_METENCEPHALON_DEVELOPMENT	84	114	0.737	2	72	14967	0.0618058	0.189377
EE only	C5	GOBP	GOBP_PROTEIN_LOCALIZATION_TO_CELL_JUNCTION	84	108	0.778	2	72	14967	0.0618058	0.189377
EE only	C5	GOBP	GOBP_PROTEIN_MODIFICATION_BY_SMALL_PROTEIN_CONJUGATION	733	835	0.878	7	72	14967	0.0619912	0.189607
EE only	C5	GOBP	GOBP_STEM_CELL_DIFFERENTIATION	189	247	0.765	3	72	14967	0.0627817	0.191685
EE only	C2	REACTOME	REACTOME_UCH_PROTEINASES	85	102	0.833	2	72	14967	0.0631035	0.189533
EE only	C5	GOBP	GOBP_MACROAUTOPHAGY	312	335	0.931	4	72	14967	0.0633114	0.191917
EE only	C5	GOMF	GOMF_CIS_REGULATORY_REGION_SEQUENCE_SPECIFIC_DNA_BINDING	893	1215	0.735	8	72	14967	0.0642056	0.191917
EE only	C2	REACTOME	REACTOME_CELL_CYCLE_MITOTIC	448	560	0.8	5	72	14967	0.0643459	0.189533
EE only	CELLMARKER	CELLMARKER	Gonadal Endothelial Cell Fetal Gonad	448	466	0.961	5	72	14967	0.0643459	0.132385
EE only	C2	WP	WP_SPINAL_CORD_INJURY	86	116	0.741	2	72	14967	0.0644104	0.189533
EE only	C2	BIOCARTA	BIOCARTA_BCELLSURVIVAL_PATHWAY	14	15	0.933	1	72	14967	0.0653097	0.189533
EE only	C2	BIOCARTA	BIOCARTA_CDMAC_PATHWAY	14	16	0.875	1	72	14967	0.0653097	0.189533
EE only	C2	BIOCARTA	BIOCARTA_PRC2_PATHWAY	14	14	1	1	72	14967	0.0653097	0.189533
EE only	C2	KEGG_MEDICUS	KEGG_MEDICUS_VARIANT_SCRAPIE_CONFORMATION_PRPSC_TO...(11367)	14	18	0.778	1	72	14967	0.0653097	0.189533
EE only	C2	REACTOME	REACTOME_ACTIVATION_OF_BAD_AND_TRANSLOCATION_TO_MITOCHONDRIA	14	15	0.933	1	72	14967	0.0653097	0.189533
EE only	C2	WP	WP_ABNORMAL_CALCIUM_HANDLING_AND_ITS_EFFECTS_ON...(14013)	14	14	1	1	72	14967	0.0653097	0.189533
EE only	C2	WP	WP_ID_SIGNALING_PATHWAY	14	16	0.875	1	72	14967	0.0653097	0.189533
EE only	C5	GOBP	GOBP_APICAL_PROTEIN_LOCALIZATION	14	15	0.933	1	72	14967	0.0653097	0.191917
EE only	C5	GOBP	GOBP_CONVERGENT_EXTENSION	14	15	0.933	1	72	14967	0.0653097	0.191917
EE only	C5	GOBP	GOBP_ERYTHROCYTE_MATURATION	14	18	0.778	1	72	14967	0.0653097	0.191917
EE only	C5	GOBP	GOBP_MAMMARY_GLAND_EPITHELIAL_CELL_DIFFERENTIATION	14	17	0.824	1	72	14967	0.0653097	0.191917
EE only	C5	GOBP	GOBP_MICROTUBULE_ANCHORING_AT_MICROTUBULE...(02811)	14	14	1	1	72	14967	0.0653097	0.191917
EE only	C5	GOBP	GOBP_NEGATIVE_REGULATION_OF_GLIAL_CELL_PROLIFERATION	14	17	0.824	1	72	14967	0.0653097	0.191917
EE only	C5	GOBP	GOBP_NEGATIVE_REGULATION_OF_INTERFERON_BETA_PRODUCTION	14	15	0.933	1	72	14967	0.0653097	0.191917
EE only	C5	GOBP	GOBP_PARASYMPATHETIC_NERVOUS_SYSTEM_DEVELOPMENT	14	18	0.778	1	72	14967	0.0653097	0.191917
EE only	C5	GOBP	GOBP_POSITIVE_REGULATION_OF_AUTOPHAGY_OF_MITOCHONDRION	14	15	0.933	1	72	14967	0.0653097	0.191917
EE only	C5	GOBP	GOBP_POSITIVE_REGULATION_OF_CHROMATIN_ORGANIZATION	14	14	1	1	72	14967	0.0653097	0.191917
EE only	C5	GOBP	GOBP_POSITIVE_REGULATION_OF_DNA_DAMAGE_RESPONSE...(04531)	14	16	0.875	1	72	14967	0.0653097	0.191917
EE only	C5	GOBP	GOBP_PROTON_TRANSPORTING_TWO_SECTOR_ATPASE_COMPLEX_ASSEMBLY	14	16	0.875	1	72	14967	0.0653097	0.191917
EE only	C5	GOBP	GOBP_REGULATION_OF_CATECHOLAMINE_METABOLIC_PROCESS	14	20	0.7	1	72	14967	0.0653097	0.191917
EE only	C5	GOBP	GOBP_REGULATION_OF_CELL_GROWTH_INVOLVED_IN_CARDIAC...(05788)	14	20	0.7	1	72	14967	0.0653097	0.191917
EE only	C5	GOBP	GOBP_SEQUESTERING_OF_TRIGLYCERIDE	14	18	0.778	1	72	14967	0.0653097	0.191917
EE only	C5	GOBP	GOBP_SINGLE_STRANDED_VIRAL_RNA_REPLICATION_VIA...(07313)	14	20	0.7	1	72	14967	0.0653097	0.191917
EE only	C5	GOCC	GOCC_ATAC_COMPLEX	14	14	1	1	72	14967	0.0653097	0.191917
EE only	C5	GOCC	GOCC_DYSTROPHIN_ASSOCIATED_GLYCOPROTEIN_COMPLEX	14	18	0.778	1	72	14967	0.0653097	0.191917
EE only	C5	GOCC	GOCC_ISWI_TYPE_COMPLEX	14	14	1	1	72	14967	0.0653097	0.191917
EE only	C5	GOMF	GOMF_1_PHOSPHATIDYLINOSITOL_3_KINASE_REGULATOR_ACTIVITY	14	16	0.875	1	72	14967	0.0653097	0.191917
EE only	MITOCARTA	MITOCARTA	Mitophagy	14	14	1	1	72	14967	0.0653097	0.203108
EE only	CELLMARKER	CELLMARKER	Adipose-derived Stromal Cell Adipose Tissue	14	17	0.824	1	72	14967	0.0653097	0.132385
EE only	C5	GOCC	GOCC_P_BODY	87	99	0.879	2	72	14967	0.0657265	0.192813
EE only	C5	GOBP	GOBP_STRESS_ACTIVATED_PROTEIN_KINASE_SIGNALING_CASCADE	193	240	0.804	3	72	14967	0.0659891	0.193254
EE only	C5	GOBP	GOBP_REGULATION_OF_CATABOLIC_PROCESS	899	1090	0.825	8	72	14967	0.0662362	0.193648
EE only	C5	GOBP	GOBP_PROTEIN_COMPLEX_OLIGOMERIZATION	194	255	0.761	3	72	14967	0.0668026	0.194973
EE only	C2	REACTOME	REACTOME_SIGNALING_BY_RECEPTOR_TYROSINE_KINASES	453	524	0.865	5	72	14967	0.0668172	0.18986
EE only	C5	GOBP	GOBP_STEM_CELL_PROLIFERATION	88	125	0.704	2	72	14967	0.0670516	0.195369
EE only	C5	GOBP	GOBP_RESPONSE_TO_HEAT	90	104	0.865	2	72	14967	0.0697285	0.196107
EE only	C5	GOMF	GOMF_DEUBIQUITINASE_ACTIVITY	90	120	0.75	2	72	14967	0.0697285	0.196107
EE only	C5	GOMF	GOMF_PROTEIN_METHYLTRANSFERASE_ACTIVITY	90	96	0.938	2	72	14967	0.0697285	0.196107
EE only	C2	BIOCARTA	BIOCARTA_PML_PATHWAY	15	17	0.882	1	72	14967	0.0698104	0.18986
EE only	C2	BIOCARTA	BIOCARTA_TID_PATHWAY	15	19	0.789	1	72	14967	0.0698104	0.18986
EE only	C2	KEGG_MEDICUS	KEGG_MEDICUS_ENV_FACTOR_NNK_NNN_TO_RAS_ERK...(10770)	15	19	0.789	1	72	14967	0.0698104	0.18986
EE only	C2	KEGG_MEDICUS	KEGG_MEDICUS_PATHOGEN_HIV_GP120_TO_CXCR4_GNAQ_PLCB_G_CALCINEURIN	15	17	0.882	1	72	14967	0.0698104	0.18986
EE only	C2	KEGG_MEDICUS	KEGG_MEDICUS_REFERENCE_BCR_PLCG_CALCINEURIN...(10896)	15	18	0.833	1	72	14967	0.0698104	0.18986
EE only	C2	KEGG_MEDICUS	KEGG_MEDICUS_REFERENCE_EGF_EGFR_PLCG_CALCINEURIN...(10975)	15	16	0.938	1	72	14967	0.0698104	0.18986
EE only	C2	REACTOME	REACTOME_REGULATION_OF_KIT_SIGNALING	15	16	0.938	1	72	14967	0.0698104	0.18986
EE only	C2	REACTOME	REACTOME_SUMOYLATION_OF_TRANSCRIPTION_FACTORS	15	20	0.75	1	72	14967	0.0698104	0.18986
EE only	C2	REACTOME	REACTOME_TP53_REGULATES_TRANSCRIPTION_OF_GENES...(13704)	15	18	0.833	1	72	14967	0.0698104	0.18986
EE only	C2	WP	WP_8Q11_23_RB1CC1_COPY_NUMBER_VARIATION	15	16	0.938	1	72	14967	0.0698104	0.18986
EE only	C2	WP	WP_LEPTIN_INSULIN_SIGNALING_OVERLAP	15	17	0.882	1	72	14967	0.0698104	0.18986
EE only	C2	WP	WP_MAPK_PATHWAY_IN_CONGENITAL_THYROID_CANCER	15	16	0.938	1	72	14967	0.0698104	0.18986
EE only	C5	GOBP	GOBP_DNA_DAMAGE_RESPONSE_SIGNAL_TRANSDUCTION...(01469)	15	19	0.789	1	72	14967	0.0698104	0.196107
EE only	C5	GOBP	GOBP_ENDOSOME_TO_PLASMA_MEMBRANE_PROTEIN_TRANSPORT	15	17	0.882	1	72	14967	0.0698104	0.196107
EE only	C5	GOBP	GOBP_GLIAL_CELL_APOPTOTIC_PROCESS	15	16	0.938	1	72	14967	0.0698104	0.196107
EE only	C5	GOBP	GOBP_HISTONE_MRNA_CATABOLIC_PROCESS	15	15	1	1	72	14967	0.0698104	0.196107
EE only	C5	GOBP	GOBP_LACTATE_METABOLIC_PROCESS	15	18	0.833	1	72	14967	0.0698104	0.196107
EE only	C5	GOBP	GOBP_LIPOPROTEIN_CATABOLIC_PROCESS	15	15	1	1	72	14967	0.0698104	0.196107
EE only	C5	GOBP	GOBP_MAINTENANCE_OF_CELL_POLARITY	15	18	0.833	1	72	14967	0.0698104	0.196107
EE only	C5	GOBP	GOBP_MAMMARY_GLAND_ALVEOLUS_DEVELOPMENT	15	20	0.75	1	72	14967	0.0698104	0.196107
EE only	C5	GOBP	GOBP_NEGATIVE_REGULATION_OF_CALCINEURIN_MEDIATED_SIGNALING	15	15	1	1	72	14967	0.0698104	0.196107
EE only	C5	GOBP	GOBP_NEUROTRANSMITTER_RECEPTOR_TRANSPORT_TO_PLASMA_MEMBRANE	15	17	0.882	1	72	14967	0.0698104	0.196107
EE only	C5	GOBP	GOBP_NUCLEAR_PORE_ORGANIZATION	15	15	1	1	72	14967	0.0698104	0.196107
EE only	C5	GOBP	GOBP_PROTEIN_TRANSPORT_TO_VACUOLE_INVOLVED_IN...(05438)	15	15	1	1	72	14967	0.0698104	0.196107
EE only	C5	GOBP	GOBP_REGULATION_OF_EXECUTION_PHASE_OF_APOPTOSIS	15	17	0.882	1	72	14967	0.0698104	0.196107
EE only	C5	GOBP	GOBP_REGULATION_OF_UBIQUITIN_PROTEIN_LIGASE_ACTIVITY	15	18	0.833	1	72	14967	0.0698104	0.196107
EE only	C5	GOBP	GOBP_SUPPRESSION_OF_VIRAL_RELEASE_BY_HOST	15	16	0.938	1	72	14967	0.0698104	0.196107
EE only	C5	GOCC	GOCC_INO80_COMPLEX	15	15	1	1	72	14967	0.0698104	0.196107
EE only	C5	GOCC	GOCC_NURD_COMPLEX	15	16	0.938	1	72	14967	0.0698104	0.196107
EE only	C5	GOMF	GOMF_HISTONE_H4_METHYLTRANSFERASE_ACTIVITY	15	17	0.882	1	72	14967	0.0698104	0.196107
EE only	C5	GOMF	GOMF_LAMIN_BINDING	15	15	1	1	72	14967	0.0698104	0.196107
EE only	C2	REACTOME	REACTOME_METABOLISM_OF_LIPIDS	604	746	0.81	6	72	14967	0.0701438	0.18986
EE only	C5	GOBP	GOBP_AUTOPHAGY_OF_MITOCHONDRION	91	98	0.929	2	72	14967	0.0710801	0.199024
EE only	C5	GOBP	GOBP_REGULATION_OF_PROTEIN_LOCALIZATION_TO_PLASMA_MEMBRANE	91	108	0.843	2	72	14967	0.0710801	0.199024
EE only	C5	GOBP	GOBP_RIBONUCLEOPROTEIN_COMPLEX_BIOGENESIS	462	502	0.92	5	72	14967	0.071399	0.199593
EE only	C5	GOBP	GOBP_CIRCULATORY_SYSTEM_DEVELOPMENT	916	1224	0.748	8	72	14967	0.0722075	0.201526
EE only	C5	GOMF	GOMF_PHOSPHATASE_REGULATOR_ACTIVITY	92	104	0.885	2	72	14967	0.0724402	0.201848
EE only	C5	GOBP	GOBP_REGULATION_OF_INTRACELLULAR_PROTEIN_TRANSPORT	201	225	0.893	3	72	14967	0.072626	0.202039
EE only	C2	REACTOME	REACTOME_TRANSCRIPTIONAL_REGULATION_BY_RUNX3	93	96	0.969	2	72	14967	0.0738088	0.194535
EE only	C2	WP	WP_WNT_SIGNALING	93	113	0.823	2	72	14967	0.0738088	0.194535
EE only	C5	GOBP	GOBP_LEUKOCYTE_APOPTOTIC_PROCESS	93	121	0.769	2	72	14967	0.0738088	0.202416
EE only	C5	GOMF	GOMF_SEQUENCE_SPECIFIC_DNA_BINDING	1246	1670	0.746	10	72	14967	0.0740713	0.202416
EE only	C2	KEGG_MEDICUS	KEGG_MEDICUS_PATHOGEN_HCMV_US28_TO_GNAQ_PLCB_G...(10801)	16	19	0.842	1	72	14967	0.0742896	0.194535
EE only	C2	KEGG_MEDICUS	KEGG_MEDICUS_VARIANT_MUTATION_ACTIVATED_FGFR3_TO...(11277)	16	16	1	1	72	14967	0.0742896	0.194535
EE only	C2	KEGG_MEDICUS	KEGG_MEDICUS_VARIANT_SCRAPIE_CONFORMATION_PRPSC_TO...(11366)	16	16	1	1	72	14967	0.0742896	0.194535
EE only	C2	PID	PID_SMAD2_3PATHWAY	16	16	1	1	72	14967	0.0742896	0.194535
EE only	C2	REACTOME	REACTOME_ASSEMBLY_OF_THE_HIV_VIRION	16	16	1	1	72	14967	0.0742896	0.194535
EE only	C5	GOBP	GOBP_CALCIUM_MEDIATED_SIGNALING_USING...(00740)	16	22	0.727	1	72	14967	0.0742896	0.202416
EE only	C5	GOBP	GOBP_DENDRITIC_SPINE_MAINTENANCE	16	22	0.727	1	72	14967	0.0742896	0.202416
EE only	C5	GOBP	GOBP_NEGATIVE_REGULATION_OF_ANOIKIS	16	18	0.889	1	72	14967	0.0742896	0.202416
EE only	C5	GOBP	GOBP_NEURON_INTRINSIC_APOPTOTIC_SIGNALING_PATHWAY...(03860)	16	21	0.762	1	72	14967	0.0742896	0.202416
EE only	C5	GOBP	GOBP_POSITIVE_REGULATION_OF_CALCINEURIN_MEDIATED_SIGNALING	16	21	0.762	1	72	14967	0.0742896	0.202416
EE only	C5	GOBP	GOBP_POSITIVE_REGULATION_OF_TRANSCRIPTION_FROM_RNA...(05101)	16	17	0.941	1	72	14967	0.0742896	0.202416
EE only	C5	GOBP	GOBP_POSITIVE_REGULATION_OF_TRANSCRIPTION_FROM_RNA...(05104)	16	18	0.889	1	72	14967	0.0742896	0.202416
EE only	C5	GOBP	GOBP_REGULATION_OF_DNA_METHYLATION_DEPENDENT...(05896)	16	18	0.889	1	72	14967	0.0742896	0.202416
EE only	C5	GOBP	GOBP_REGULATION_OF_NUCLEOBASE_CONTAINING_COMPOUND_TRANSPORT	16	16	1	1	72	14967	0.0742896	0.202416
EE only	C5	GOBP	GOBP_THYMOCYTE_APOPTOTIC_PROCESS	16	20	0.8	1	72	14967	0.0742896	0.202416
EE only	C5	GOMF	GOMF_MAP_KINASE_PHOSPHATASE_ACTIVITY	16	18	0.889	1	72	14967	0.0742896	0.202416
EE only	CELLMARKER	CELLMARKER	Cancer Stem Cell Lung	16	22	0.727	1	72	14967	0.0742896	0.146624
EE only	C5	GOBP	GOBP_MONOCARBOXYLIC_ACID_METABOLIC_PROCESS	468	632	0.741	5	72	14967	0.0745484	0.2028
EE only	C5	GOBP	GOBP_PEPTIDYL_TYROSINE_MODIFICATION	205	279	0.735	3	72	14967	0.0760532	0.206242
EE only	C5	GOBP	GOBP_PROTEIN_RNA_COMPLEX_ORGANIZATION	205	241	0.851	3	72	14967	0.0760532	0.206242
EE only	C2	WP	WP_7Q11_23_COPY_NUMBER_VARIATION_SYNDROME	95	107	0.888	2	72	14967	0.0765711	0.198811
EE only	C5	GOBP	GOBP_TORC1_SIGNALING	95	98	0.969	2	72	14967	0.0765711	0.206712
EE only	C5	GOMF	GOMF_N_METHYLTRANSFERASE_ACTIVITY	95	102	0.931	2	72	14967	0.0765711	0.206712
EE only	C2	WP	WP_MAPK_SIGNALING_PATHWAY	206	247	0.834	3	72	14967	0.0769211	0.198811
EE only	C5	GOBP	GOBP_EMBRYONIC_ORGAN_DEVELOPMENT	334	455	0.734	4	72	14967	0.0770852	0.206712
EE only	C5	GOBP	GOBP_REGULATION_OF_IMMUNE_SYSTEM_PROCESS	1091	1553	0.703	9	72	14967	0.0772044	0.206712
EE only	C5	GOCC	GOCC_GOLGI_CISTERNA	96	118	0.814	2	72	14967	0.0779644	0.206712
EE only	MITOCARTA	MITOCARTA	Mitochondrial dynamics and surveillance	96	104	0.923	2	72	14967	0.0779644	0.203108
EE only	C2	BIOCARTA	BIOCARTA_CARDIACEGF_PATHWAY	17	18	0.944	1	72	14967	0.0787476	0.198811
EE only	C2	BIOCARTA	BIOCARTA_ETS_PATHWAY	17	17	1	1	72	14967	0.0787476	0.198811
EE only	C2	REACTOME	REACTOME_BUTYRATE_RESPONSE_FACTOR_1_BRF1_BINDS_AND...(12293)	17	17	1	1	72	14967	0.0787476	0.198811
EE only	C2	REACTOME	REACTOME_INITIATION_OF_NUCLEAR_ENVELOPE_NE_REFORMATION	17	19	0.895	1	72	14967	0.0787476	0.198811
EE only	C2	REACTOME	REACTOME_TRANSCRIPTION_OF_E2F_TARGETS_UNDER...(13733)	17	19	0.895	1	72	14967	0.0787476	0.198811
EE only	C2	WP	WP_PI3K_AKT_MTOR_VITAMIN_D3_SIGNALING	17	22	0.773	1	72	14967	0.0787476	0.198811
EE only	C5	GOBP	GOBP_3_UTR_MEDIATED_MRNA_DESTABILIZATION	17	19	0.895	1	72	14967	0.0787476	0.206712
EE only	C5	GOBP	GOBP_CELL_PROLIFERATION_INVOLVED_IN_KIDNEY_DEVELOPMENT	17	23	0.739	1	72	14967	0.0787476	0.206712
EE only	C5	GOBP	GOBP_G1_TO_G0_TRANSITION	17	19	0.895	1	72	14967	0.0787476	0.206712
EE only	C5	GOBP	GOBP_NEGATIVE_REGULATION_OF_ATP_DEPENDENT_ACTIVITY	17	17	1	1	72	14967	0.0787476	0.206712
EE only	C5	GOBP	GOBP_NEGATIVE_REGULATION_OF_LIPID_STORAGE	17	22	0.773	1	72	14967	0.0787476	0.206712
EE only	C5	GOBP	GOBP_NEURONAL_STEM_CELL_POPULATION_MAINTENANCE	17	23	0.739	1	72	14967	0.0787476	0.206712
EE only	C5	GOBP	GOBP_PHOSPHATIDYLSERINE_METABOLIC_PROCESS	17	23	0.739	1	72	14967	0.0787476	0.206712
EE only	C5	GOBP	GOBP_POSITIVE_REGULATION_OF_UBIQUITIN_PROTEIN...(05151)	17	22	0.773	1	72	14967	0.0787476	0.206712
EE only	C5	GOBP	GOBP_REGULATION_OF_CD8_POSITIVE_ALPHA_BETA_T_CELL_ACTIVATION	17	21	0.81	1	72	14967	0.0787476	0.206712
EE only	C5	GOBP	GOBP_REGULATION_OF_DNA_STRAND_ELONGATION	17	17	1	1	72	14967	0.0787476	0.206712
EE only	C5	GOCC	GOCC_ANAPHASE_PROMOTING_COMPLEX	17	21	0.81	1	72	14967	0.0787476	0.206712
EE only	C5	GOCC	GOCC_GLYCOPROTEIN_COMPLEX	17	23	0.739	1	72	14967	0.0787476	0.206712
EE only	C5	GOMF	GOMF_ACID_AMINO_ACID_LIGASE_ACTIVITY	17	23	0.739	1	72	14967	0.0787476	0.206712
EE only	C5	GOMF	GOMF_CYCLOSPORIN_A_BINDING	17	24	0.708	1	72	14967	0.0787476	0.206712
EE only	C5	GOMF	GOMF_FOUR_WAY_JUNCTION_DNA_BINDING	17	18	0.944	1	72	14967	0.0787476	0.206712
EE only	C5	GOMF	GOMF_HISTONE_H3K4_METHYLTRANSFERASE_ACTIVITY	17	19	0.895	1	72	14967	0.0787476	0.206712
EE only	CELLMARKER	CELLMARKER	Cancer Stem Cell Blood	17	22	0.773	1	72	14967	0.0787476	0.151438
EE only	C5	GOBP	GOBP_RESPONSE_TO_OXIDATIVE_STRESS	337	401	0.84	4	72	14967	0.0790724	0.207249
EE only	C5	GOMF	GOMF_OXIDOREDUCTASE_ACTIVITY_ACTING_ON_CH_OH_GROUP_OF_DONORS	97	136	0.713	2	72	14967	0.0793659	0.207702
EE only	C2	REACTOME	REACTOME_TRANSCRIPTIONAL_REGULATION_BY_TP53	338	363	0.931	4	72	14967	0.0797405	0.200419
EE only	C5	GOBP	GOBP_POSITIVE_REGULATION_OF_CATABOLIC_PROCESS	478	604	0.791	5	72	14967	0.0799653	0.208953
EE only	C5	GOBP	GOBP_POSITIVE_REGULATION_OF_CELL_DEVELOPMENT	339	446	0.76	4	72	14967	0.0804115	0.209801
EE only	C5	GOBP	GOBP_APOPTOTIC_MITOCHONDRIAL_CHANGES	98	109	0.899	2	72	14967	0.0807752	0.210431
EE only	C5	GOBP	GOBP_POSITIVE_REGULATION_OF_NERVOUS_SYSTEM_DEVELOPMENT	211	290	0.728	3	72	14967	0.0813265	0.211547
EE only	C5	GOBP	GOBP_CELL_SUBSTRATE_JUNCTION_ORGANIZATION	99	102	0.971	2	72	14967	0.0821924	0.211899
EE only	C5	GOBP	GOBP_MUSCLE_CELL_DIFFERENTIATION	343	420	0.817	4	72	14967	0.0831237	0.211899
EE only	C2	KEGG_MEDICUS	KEGG_MEDICUS_REFERENCE_REGULATION_OF_GF_RTK_RAS...(11154)	18	20	0.9	1	72	14967	0.0831844	0.203621
EE only	C2	KEGG_MEDICUS	KEGG_MEDICUS_VARIANT_SCRAPIE_CONFORMATION_PRPSC_TO...(11364)	18	19	0.947	1	72	14967	0.0831844	0.203621
EE only	C2	PID	PID_HIF1A_PATHWAY	18	19	0.947	1	72	14967	0.0831844	0.203621
EE only	C2	REACTOME	REACTOME_CONVERSION_FROM_APC_C_CDC20_TO_APC_C_CDH1...(12388)	18	20	0.9	1	72	14967	0.0831844	0.203621
EE only	C2	REACTOME	REACTOME_REGULATION_OF_NF_KAPPA_B_SIGNALING	18	18	1	1	72	14967	0.0831844	0.203621
EE only	C2	WP	WP_METABOLISM_OF_SPHINGOLIPIDS_IN_ER_AND_GOLGI_APPARATUS	18	21	0.857	1	72	14967	0.0831844	0.203621
EE only	C5	GOBP	GOBP_COPPER_ION_HOMEOSTASIS	18	20	0.9	1	72	14967	0.0831844	0.211899
EE only	C5	GOBP	GOBP_MODIFICATION_OF_POSTSYNAPTIC_STRUCTURE	18	21	0.857	1	72	14967	0.0831844	0.211899
EE only	C5	GOBP	GOBP_PEROXISOME_PROLIFERATOR_ACTIVATED_RECEPTOR...(04181)	18	24	0.75	1	72	14967	0.0831844	0.211899
EE only	C5	GOBP	GOBP_POSITIVE_REGULATION_OF_REGULATORY_T_CELL...(04999)	18	23	0.783	1	72	14967	0.0831844	0.211899
EE only	C5	GOBP	GOBP_PROTEIN_DNA_COMPLEX_DISASSEMBLY	18	21	0.857	1	72	14967	0.0831844	0.211899
EE only	C5	GOBP	GOBP_RAB_PROTEIN_SIGNAL_TRANSDUCTION	18	21	0.857	1	72	14967	0.0831844	0.211899
EE only	C5	GOBP	GOBP_REGULATION_OF_ENDOCYTIC_RECYCLING	18	21	0.857	1	72	14967	0.0831844	0.211899
EE only	C5	GOBP	GOBP_REGULATION_OF_FIBROBLAST_APOPTOTIC_PROCESS	18	20	0.9	1	72	14967	0.0831844	0.211899
EE only	C5	GOBP	GOBP_REGULATION_OF_INTEGRIN_MEDIATED_SIGNALING_PATHWAY	18	21	0.857	1	72	14967	0.0831844	0.211899
EE only	C5	GOBP	GOBP_REGULATION_OF_MACROPHAGE_DIFFERENTIATION	18	25	0.72	1	72	14967	0.0831844	0.211899
EE only	C5	GOBP	GOBP_SPHINGOMYELIN_METABOLIC_PROCESS	18	20	0.9	1	72	14967	0.0831844	0.211899
EE only	C5	GOCC	GOCC_TRANSCRIPTION_FACTOR_TFTC_COMPLEX	18	18	1	1	72	14967	0.0831844	0.211899
EE only	MITOCARTA	MITOCARTA	Autophagy	18	18	1	1	72	14967	0.0831844	0.203108
EE only	C5	GOBP	GOBP_REGULATION_OF_NUCLEOCYTOPLASMIC_TRANSPORT	100	109	0.917	2	72	14967	0.0836173	0.212687
EE only	C5	GOMF	GOMF_UBIQUITIN_LIKE_PROTEIN_PEPTIDASE_ACTIVITY	102	132	0.773	2	72	14967	0.0864899	0.219123
EE only	C2	REACTOME	REACTOME_ABERRANT_REGULATION_OF_MITOTIC_EXIT_IN...(12136)	19	20	0.95	1	72	14967	0.0876001	0.209783
EE only	C2	REACTOME	REACTOME_GROWTH_HORMONE_RECEPTOR_SIGNALING	19	24	0.792	1	72	14967	0.0876001	0.209783
EE only	C2	WP	WP_HEREDITARY_LEIOMYOMATOSIS_AND_RENAL_CELL...(14308)	19	20	0.95	1	72	14967	0.0876001	0.209783
EE only	C2	WP	WP_NAD_METABOLISM_IN_ONCOGENE_INDUCED_SENESCENCE...(14486)	19	22	0.864	1	72	14967	0.0876001	0.209783
EE only	C2	WP	WP_SYNTHESIS_OF_CERAMIDES_AND_1_DEOXYCERAMIDES	19	22	0.864	1	72	14967	0.0876001	0.209783
EE only	C5	GOBP	GOBP_CHAPERONE_MEDIATED_PROTEIN_COMPLEX_ASSEMBLY	19	23	0.826	1	72	14967	0.0876001	0.219123
EE only	C5	GOBP	GOBP_NEGATIVE_REGULATION_OF_RECEPTOR_SIGNALING...(03644)	19	24	0.792	1	72	14967	0.0876001	0.219123
EE only	C5	GOBP	GOBP_NEGATIVE_REGULATION_OF_TYPE_I_INTERFERON...(03760)	19	22	0.864	1	72	14967	0.0876001	0.219123
EE only	C5	GOBP	GOBP_REGULATION_OF_PROTEIN_LOCALIZATION_TO_SYNAPSE	19	22	0.864	1	72	14967	0.0876001	0.219123
EE only	C5	GOBP	GOBP_REGULATION_OF_RAC_PROTEIN_SIGNAL_TRANSDUCTION	19	20	0.95	1	72	14967	0.0876001	0.219123
EE only	C5	GOBP	GOBP_REGULATION_OF_RECEPTOR_LOCALIZATION_TO_SYNAPSE	19	21	0.905	1	72	14967	0.0876001	0.219123
EE only	C5	GOBP	GOBP_REGULATION_OF_TELOMERE_MAINTENANCE_IN...(06725)	19	19	1	1	72	14967	0.0876001	0.219123
EE only	C5	GOBP	GOBP_REGULATION_OF_TRANSCRIPTION_INVOLVED_IN_G1_S...(06752)	19	22	0.864	1	72	14967	0.0876001	0.219123
EE only	C5	GOMF	GOMF_SEMAPHORIN_RECEPTOR_BINDING	19	23	0.826	1	72	14967	0.0876001	0.219123
EE only	C5	GOMF	GOMF_TRANSCRIPTION_REGULATOR_INHIBITOR_ACTIVITY	19	24	0.792	1	72	14967	0.0876001	0.219123
EE only	C5	GOBP	GOBP_CELLULAR_RESPONSE_TO_OXIDATIVE_STRESS	218	256	0.852	3	72	14967	0.0876748	0.219123
EE only	C2	WP	WP_GASTRIN_SIGNALING_PATHWAY	103	115	0.896	2	72	14967	0.0879373	0.209783
EE only	C2	REACTOME	REACTOME_HIV_INFECTION	219	231	0.948	3	72	14967	0.0885985	0.210468
EE only	C5	GOBP	GOBP_INSULIN_RECEPTOR_SIGNALING_PATHWAY	104	127	0.819	2	72	14967	0.0893921	0.223091
EE only	C5	GOBP	GOBP_CELL_DIVISION	498	639	0.779	5	72	14967	0.0914208	0.225071
EE only	C5	GOBP	GOBP_POSITIVE_REGULATION_OF_CELL_DIFFERENTIATION	649	891	0.728	6	72	14967	0.0916606	0.225071
EE only	C2	KEGG_MEDICUS	KEGG_MEDICUS_REFERENCE_CXCR4_GNAQ_PLCB_G...(10952)	20	21	0.952	1	72	14967	0.0919949	0.210541
EE only	C2	REACTOME	REACTOME_G0_AND_EARLY_G1	20	27	0.741	1	72	14967	0.0919949	0.210541
EE only	C2	REACTOME	REACTOME_RAF_INDEPENDENT_MAPK1_3_ACTIVATION	20	23	0.87	1	72	14967	0.0919949	0.210541
EE only	C2	REACTOME	REACTOME_TP53_REGULATES_TRANSCRIPTION_OF...(13696)	20	21	0.952	1	72	14967	0.0919949	0.210541
EE only	C2	WP	WP_AUTOPHAGY_IN_PANCREATIC_DUCTAL_ADENOCARCINOMA	20	20	1	1	72	14967	0.0919949	0.210541
EE only	C2	WP	WP_HOST_PATHOGEN_INTERACTION_OF_HUMAN...(14319)	20	22	0.909	1	72	14967	0.0919949	0.210541
EE only	C2	WP	WP_IMATINIB_AND_CHRONIC_MYELOID_LEUKEMIA	20	20	1	1	72	14967	0.0919949	0.210541
EE only	C2	WP	WP_VITAMIN_D_IN_INFLAMMATORY_DISEASES	20	22	0.909	1	72	14967	0.0919949	0.210541
EE only	C2	WP	WP_WNT_BETA_CATENIN_SIGNALING_PATHWAY_IN_LEUKEMIA	20	26	0.769	1	72	14967	0.0919949	0.210541
EE only	C5	GOBP	GOBP_ACTIVATION_OF_PROTEIN_KINASE_B_ACTIVITY	20	26	0.769	1	72	14967	0.0919949	0.225071
EE only	C5	GOBP	GOBP_LUNG_CELL_DIFFERENTIATION	20	28	0.714	1	72	14967	0.0919949	0.225071
EE only	C5	GOBP	GOBP_MOTOR_NEURON_AXON_GUIDANCE	20	25	0.8	1	72	14967	0.0919949	0.225071
EE only	C5	GOBP	GOBP_NEGATIVE_REGULATION_OF_CALCIUM_MEDIATED_SIGNALING	20	21	0.952	1	72	14967	0.0919949	0.225071
EE only	C5	GOBP	GOBP_NEGATIVE_REGULATION_OF_TELOMERE_MAINTENANCE...(03725)	20	20	1	1	72	14967	0.0919949	0.225071
EE only	C5	GOBP	GOBP_PORE_COMPLEX_ASSEMBLY	20	20	1	1	72	14967	0.0919949	0.225071
EE only	C5	GOBP	GOBP_POSITIVE_REGULATION_OF_MESENCHYMAL_CELL_PROLIFERATION	20	25	0.8	1	72	14967	0.0919949	0.225071
EE only	C5	GOBP	GOBP_POSTSYNAPTIC_NEUROTRANSMITTER_RECEPTOR...(05193)	20	24	0.833	1	72	14967	0.0919949	0.225071
EE only	C5	GOBP	GOBP_PROTEIN_LOCALIZATION_TO_CELL_CELL_JUNCTION	20	22	0.909	1	72	14967	0.0919949	0.225071
EE only	C5	GOBP	GOBP_TRANSPORT_OF_VIRUS	20	23	0.87	1	72	14967	0.0919949	0.225071
EE only	C5	GOBP	GOBP_TYPE_II_INTERFERON_MEDIATED_SIGNALING_PATHWAY	20	26	0.769	1	72	14967	0.0919949	0.225071
EE only	CELLMARKER	CELLMARKER	Adipose-derived Stem Cell Adipose Tissue	20	23	0.87	1	72	14967	0.0919949	0.17249
EE only	C5	GOBP	GOBP_ENDOMEMBRANE_SYSTEM_ORGANIZATION	499	604	0.826	5	72	14967	0.092015	0.225071
EE only	C2	REACTOME	REACTOME_VIRAL_INFECTION_PATHWAYS	651	825	0.789	6	72	14967	0.0926929	0.211055
EE only	C2	REACTOME	REACTOME_SIGNALING_BY_INTERLEUKINS	357	474	0.753	4	72	14967	0.092969	0.211055
EE only	C5	GOBP	GOBP_VIRAL_PROCESS	358	430	0.833	4	72	14967	0.0936929	0.228263
EE only	C2	REACTOME	REACTOME_TOLL_LIKE_RECEPTOR_TLR1_TLR2_CASCADE	107	115	0.93	2	72	14967	0.0937991	0.212084
EE only	C5	GOBP	GOBP_PROTEIN_MODIFICATION_BY_SMALL_PROTEIN_REMOVAL	107	134	0.799	2	72	14967	0.0937991	0.228263
EE only	C5	GOBP	GOBP_POSITIVE_REGULATION_OF_CELL_ADHESION	359	482	0.745	4	72	14967	0.0944195	0.228263
EE only	C5	GOCC	GOCC_SPINDLE	359	431	0.833	4	72	14967	0.0944195	0.228263
EE only	C5	GOBP	GOBP_RHYTHMIC_PROCESS	226	297	0.761	3	72	14967	0.0951798	0.228263
EE only	C5	GOBP	GOBP_RESPONSE_TO_CORTICOSTEROID	108	149	0.725	2	72	14967	0.0952821	0.228263
EE only	C2	REACTOME	REACTOME_INTERFERON_SIGNALING	227	274	0.828	3	72	14967	0.0961362	0.213182
EE only	C2	BIOCARTA	BIOCARTA_WNT_PATHWAY	21	24	0.875	1	72	14967	0.0963687	0.213182
EE only	C2	REACTOME	REACTOME_DEFECTIVE_INTRINSIC_PATHWAY_FOR_APOPTOSIS	21	25	0.84	1	72	14967	0.0963687	0.213182
EE only	C2	REACTOME	REACTOME_PYROPTOSIS	21	27	0.778	1	72	14967	0.0963687	0.213182
EE only	C2	WP	WP_SPHINGOLIPID_METABOLISM_OVERVIEW	21	25	0.84	1	72	14967	0.0963687	0.213182
EE only	C5	GOBP	GOBP_ANAPHASE_PROMOTING_COMPLEX_DEPENDENT...(00470)	21	24	0.875	1	72	14967	0.0963687	0.228263
EE only	C5	GOBP	GOBP_CHOLESTEROL_STORAGE	21	25	0.84	1	72	14967	0.0963687	0.228263
EE only	C5	GOBP	GOBP_CRANIAL_NERVE_MORPHOGENESIS	21	30	0.7	1	72	14967	0.0963687	0.228263
EE only	C5	GOBP	GOBP_EPITHELIAL_TUBE_BRANCHING_INVOLVED_IN_LUNG_MORPHOGENESIS	21	30	0.7	1	72	14967	0.0963687	0.228263
EE only	C5	GOBP	GOBP_NADPH_REGENERATION	21	23	0.913	1	72	14967	0.0963687	0.228263
EE only	C5	GOBP	GOBP_NEGATIVE_REGULATION_OF_INTERLEUKIN_2_PRODUCTION	21	28	0.75	1	72	14967	0.0963687	0.228263
EE only	C5	GOBP	GOBP_NEGATIVE_REGULATION_OF_T_CELL_RECEPTOR...(03770)	21	25	0.84	1	72	14967	0.0963687	0.228263
EE only	C5	GOBP	GOBP_PHOSPHATIDYLINOSITOL_3_PHOSPHATE_BIOSYNTHETIC_PROCESS	21	22	0.955	1	72	14967	0.0963687	0.228263
EE only	C5	GOBP	GOBP_POSITIVE_REGULATION_OF_CELLULAR_RESPONSE_TO...(04424)	21	26	0.808	1	72	14967	0.0963687	0.228263
EE only	C5	GOBP	GOBP_POSITIVE_REGULATION_OF_VIRAL_LIFE_CYCLE	21	24	0.875	1	72	14967	0.0963687	0.228263
EE only	C5	GOBP	GOBP_REGULATION_OF_ANOIKIS	21	24	0.875	1	72	14967	0.0963687	0.228263
EE only	C5	GOBP	GOBP_TRANSLESION_SYNTHESIS	21	25	0.84	1	72	14967	0.0963687	0.228263
EE only	C5	GOCC	GOCC_CUL2_RING_UBIQUITIN_LIGASE_COMPLEX	21	25	0.84	1	72	14967	0.0963687	0.228263
EE only	C5	GOCC	GOCC_DNA_REPAIR_COMPLEX	21	22	0.955	1	72	14967	0.0963687	0.228263
EE only	C5	GOCC	GOCC_PERICENTRIOLAR_MATERIAL	21	22	0.955	1	72	14967	0.0963687	0.228263
EE only	C5	GOMF	GOMF_CHEMOREPELLENT_ACTIVITY	21	28	0.75	1	72	14967	0.0963687	0.228263
EE only	C5	GOMF	GOMF_PHOSPHOTRANSFERASE_ACTIVITY_FOR_OTHER...(10245)	21	22	0.955	1	72	14967	0.0963687	0.228263
EE only	CELLMARKER	CELLMARKER	Stem Cell Breast	21	25	0.84	1	72	14967	0.0963687	0.176284
EE only	C5	GOBP	GOBP_PHOSPHOLIPID_BIOSYNTHETIC_PROCESS	228	254	0.898	3	72	14967	0.0970966	0.229356
EE only	C5	GOMF	GOMF_PHOSPHATASE_ACTIVITY	228	275	0.829	3	72	14967	0.0970966	0.229356
EE only	C5	GOCC	GOCC_RIBONUCLEOPROTEIN_GRANULE	229	270	0.848	3	72	14967	0.0980609	0.231316
EE only	C2	WP	WP_ADIPOGENESIS	110	131	0.84	2	72	14967	0.0982684	0.213182
EE only	C5	GOBP	GOBP_RESPONSE_TO_LIPID	663	924	0.718	6	72	14967	0.0990207	0.233261
EE only	C2	WP	WP_DNA_REPAIR_PATHWAYS_FULL_NETWORK	111	120	0.925	2	72	14967	0.0997715	0.213182
EE only	C5	GOBP	GOBP_REGULATION_OF_MRNA_PROCESSING	111	128	0.867	2	72	14967	0.0997715	0.233436
EE only	C2	PID	PID_GLYPICAN_1PATHWAY	22	27	0.815	1	72	14967	0.100722	0.213182
EE only	C2	PID	PID_IL2_STAT5_PATHWAY	22	30	0.733	1	72	14967	0.100722	0.213182
EE only	C2	PID	PID_NFKAPPAB_CANONICAL_PATHWAY	22	23	0.957	1	72	14967	0.100722	0.213182
EE only	C2	REACTOME	REACTOME_INSERTION_OF_TAIL_ANCHORED_PROTEINS_INTO...(12785)	22	22	1	1	72	14967	0.100722	0.213182
EE only	C2	REACTOME	REACTOME_RESOLUTION_OF_D_LOOP_STRUCTURES_THROUGH...(13331)	22	27	0.815	1	72	14967	0.100722	0.213182
EE only	C2	WP	WP_IL_19_SIGNALING_PATHWAY_MAP	22	28	0.786	1	72	14967	0.100722	0.213182
EE only	C2	WP	WP_IMMUNE_RESPONSE_TO_TUBERCULOSIS	22	22	1	1	72	14967	0.100722	0.213182
EE only	C2	WP	WP_SPHINGOLIPID_METABOLISM_INTEGRATED_PATHWAY	22	26	0.846	1	72	14967	0.100722	0.213182
EE only	C2	WP	WP_UNFOLDED_PROTEIN_RESPONSE	22	24	0.917	1	72	14967	0.100722	0.213182
EE only	C2	WP	WP_WARBURG_EFFECT_MODULATED_BY_DEUBIQUITINATING...(14767)	22	26	0.846	1	72	14967	0.100722	0.213182
EE only	C5	GOBP	GOBP_GLUCOSE_CATABOLIC_PROCESS	22	27	0.815	1	72	14967	0.100722	0.233436
EE only	C5	GOBP	GOBP_NEGATIVE_REGULATION_OF_NUCLEOCYTOPLASMIC_TRANSPORT	22	23	0.957	1	72	14967	0.100722	0.233436
EE only	C5	GOBP	GOBP_NEGATIVE_REGULATION_OF_PROTEIN_MATURATION	22	30	0.733	1	72	14967	0.100722	0.233436
EE only	C5	GOBP	GOBP_POLARIZED_EPITHELIAL_CELL_DIFFERENTIATION	22	27	0.815	1	72	14967	0.100722	0.233436
EE only	C5	GOBP	GOBP_POSITIVE_REGULATION_OF_LEUKOCYTE_APOPTOTIC_PROCESS	22	28	0.786	1	72	14967	0.100722	0.233436
EE only	C5	GOBP	GOBP_REGULATION_OF_CELL_FATE_SPECIFICATION	22	26	0.846	1	72	14967	0.100722	0.233436
EE only	C5	GOBP	GOBP_REGULATION_OF_HIPPO_SIGNALING	22	26	0.846	1	72	14967	0.100722	0.233436
EE only	C5	GOBP	GOBP_REGULATION_OF_TELOMERE_CAPPING	22	26	0.846	1	72	14967	0.100722	0.233436
EE only	C5	GOCC	GOCC_H4_H2A_HISTONE_ACETYLTRANSFERASE_COMPLEX	22	31	0.71	1	72	14967	0.100722	0.233436
EE only	C5	GOMF	GOMF_NUCLEAR_LOCALIZATION_SEQUENCE_BINDING	22	25	0.88	1	72	14967	0.100722	0.233436
EE only	C5	GOMF	GOMF_STRUCTURAL_CONSTITUENT_OF_NUCLEAR_PORE	22	25	0.88	1	72	14967	0.100722	0.233436
EE only	MITOCARTA	MITOCARTA	CI assembly factors	22	22	1	1	72	14967	0.100722	0.203108
EE only	C5	GOBP	GOBP_PROTEIN_TARGETING_TO_MEMBRANE	112	133	0.842	2	72	14967	0.101281	0.234102
EE only	C5	GOMF	GOMF_PROTEASE_BINDING	112	142	0.789	2	72	14967	0.101281	0.234102
EE only	C2	WP	WP_MESODERMAL_COMMITMENT_PATHWAY	113	147	0.769	2	72	14967	0.102797	0.21676
EE only	C5	GOBP	GOBP_REGULATION_OF_PROTEIN_LOCALIZATION_TO_CELL_PERIPHERY	113	137	0.825	2	72	14967	0.102797	0.237288
EE only	C5	GOBP	GOBP_RESPONSE_TO_TRANSFORMING_GROWTH_FACTOR_BETA	234	297	0.788	3	72	14967	0.102941	0.237302
EE only	C2	WP	WP_ECTODERM_DIFFERENTIATION	114	142	0.803	2	72	14967	0.10432	0.218249
EE only	C5	GOMF	GOMF_TRANSMEMBRANE_TRANSPORTER_BINDING	114	133	0.857	2	72	14967	0.10432	0.238031
EE only	C5	GOBP	GOBP_POSITIVE_REGULATION_OF_MOLECULAR_FUNCTION	996	1282	0.777	8	72	14967	0.104662	0.238031
EE only	C2	BIOCARTA	BIOCARTA_GLEEVEC_PATHWAY	23	23	1	1	72	14967	0.105054	0.218249
EE only	C2	REACTOME	REACTOME_DARPP_32_EVENTS	23	24	0.958	1	72	14967	0.105054	0.218249
EE only	C2	REACTOME	REACTOME_TNFR1_INDUCED_PROAPOPTOTIC_SIGNALING	23	25	0.92	1	72	14967	0.105054	0.218249
EE only	C5	GOBP	GOBP_GLUCOSE_6_PHOSPHATE_METABOLIC_PROCESS	23	29	0.793	1	72	14967	0.105054	0.238031
EE only	C5	GOBP	GOBP_MAMMARY_GLAND_EPITHELIAL_CELL_PROLIFERATION	23	26	0.885	1	72	14967	0.105054	0.238031
EE only	C5	GOBP	GOBP_MICROTUBULE_ANCHORING	23	25	0.92	1	72	14967	0.105054	0.238031
EE only	C5	GOBP	GOBP_MITOCHONDRIAL_DNA_METABOLIC_PROCESS	23	23	1	1	72	14967	0.105054	0.238031
EE only	C5	GOBP	GOBP_NEGATIVE_REGULATION_OF_AXON_EXTENSION...(03132)	23	28	0.821	1	72	14967	0.105054	0.238031
EE only	C5	GOBP	GOBP_NUCLEAR_MIGRATION	23	25	0.92	1	72	14967	0.105054	0.238031
EE only	C5	GOBP	GOBP_POSITIVE_REGULATION_OF_RELEASE_OF_CYTOCHROME...(05000)	23	25	0.92	1	72	14967	0.105054	0.238031
EE only	C5	GOBP	GOBP_REGULATION_OF_NUCLEAR_TRANSCRIBED_MRNA...(06391)	23	26	0.885	1	72	14967	0.105054	0.238031
EE only	C5	GOBP	GOBP_TUBULIN_DEACETYLATION	23	23	1	1	72	14967	0.105054	0.238031
EE only	C5	GOBP	GOBP_VIRAL_RNA_GENOME_REPLICATION	23	30	0.767	1	72	14967	0.105054	0.238031
EE only	C5	GOMF	GOMF_PROTEIN_SEQUESTERING_ACTIVITY	23	23	1	1	72	14967	0.105054	0.238031
EE only	C5	GOBP	GOBP_REGULATION_OF_CELLULAR_COMPONENT_BIOGENESIS	834	1010	0.826	7	72	14967	0.105392	0.238482
EE only	C5	GOBP	GOBP_POSITIVE_REGULATION_OF_DEVELOPMENTAL_PROCESS	998	1370	0.728	8	72	14967	0.105565	0.23856
EE only	C5	GOBP	GOBP_MRNA_TRANSPORT	115	126	0.913	2	72	14967	0.105848	0.238574
EE only	C5	GOBP	GOBP_STEROID_HORMONE_MEDIATED_SIGNALING_PATHWAY	115	138	0.833	2	72	14967	0.105848	0.238574
EE only	C2	PID	PID_HDAC_CLASSIII_PATHWAY	24	26	0.923	1	72	14967	0.109366	0.223902
EE only	C2	PID	PID_MYC_PATHWAY	24	25	0.96	1	72	14967	0.109366	0.223902
EE only	C2	WP	WP_GROWTH_FACTORS_AND_HORMONES_IN_BETA_CELL_PROLIFERATION	24	26	0.923	1	72	14967	0.109366	0.223902
EE only	C2	WP	WP_INTRACELLULAR_TRAFFICKING_PROTEINS_INVOLVED_IN...(14366)	24	27	0.889	1	72	14967	0.109366	0.223902
EE only	C5	GOBP	GOBP_AXIS_ELONGATION	24	29	0.828	1	72	14967	0.109366	0.241447
EE only	C5	GOBP	GOBP_HISTONE_MRNA_METABOLIC_PROCESS	24	24	1	1	72	14967	0.109366	0.241447
EE only	C5	GOBP	GOBP_MODIFICATION_OF_SYNAPTIC_STRUCTURE	24	28	0.857	1	72	14967	0.109366	0.241447
EE only	C5	GOBP	GOBP_NEGATIVE_REGULATION_OF_MIRNA_METABOLIC_PROCESS	24	26	0.923	1	72	14967	0.109366	0.241447
EE only	C5	GOBP	GOBP_NUCLEAR_MEMBRANE_REASSEMBLY	24	26	0.923	1	72	14967	0.109366	0.241447
EE only	C5	GOBP	GOBP_PEPTIDYL_TYROSINE_DEPHOSPHORYLATION	24	31	0.774	1	72	14967	0.109366	0.241447
EE only	C5	GOBP	GOBP_POSITIVE_REGULATION_OF_PROTEIN_TARGETING_TO_MEMBRANE	24	28	0.857	1	72	14967	0.109366	0.241447
EE only	C5	GOBP	GOBP_POSITIVE_REGULATION_OF_PROTEIN_TYROSINE...(04981)	24	30	0.8	1	72	14967	0.109366	0.241447
EE only	C5	GOBP	GOBP_RESPONSE_TO_PROSTAGLANDIN	24	32	0.75	1	72	14967	0.109366	0.241447
EE only	C5	GOBP	GOBP_U2_TYPE_PRESPLICEOSOME_ASSEMBLY	24	24	1	1	72	14967	0.109366	0.241447
EE only	C5	GOBP	GOBP_VIRAL_BUDDING	24	26	0.923	1	72	14967	0.109366	0.241447
EE only	C5	GOMF	GOMF_NUCLEAR_ANDROGEN_RECEPTOR_BINDING	24	26	0.923	1	72	14967	0.109366	0.241447
EE only	C5	GOMF	GOMF_PHOSPHATIDYLINOSITOL_KINASE_ACTIVITY	24	26	0.923	1	72	14967	0.109366	0.241447
EE only	C5	GOMF	GOMF_RNA_POLYMERASE_II_GENERAL_TRANSCRIPTION...(10440)	24	25	0.96	1	72	14967	0.109366	0.241447
EE only	C5	GOMF	GOMF_TBP_CLASS_PROTEIN_BINDING	24	25	0.96	1	72	14967	0.109366	0.241447
EE only	C5	GOMF	GOMF_UBIQUITIN_PROTEIN_TRANSFERASE_REGULATOR_ACTIVITY	24	27	0.889	1	72	14967	0.109366	0.241447
EE only	MITOCARTA	MITOCARTA	Complex V	24	26	0.923	1	72	14967	0.109366	0.203108
EE only	CELLMARKER	CELLMARKER	CD1C+ A Dendritic Cell Blood	24	29	0.828	1	72	14967	0.109366	0.190755
EE only	CELLMARKER	CELLMARKER	Endothelial Cell Brain	24	26	0.923	1	72	14967	0.109366	0.190755
EE only	C5	GOBP	GOBP_RESPONSE_TO_NITROGEN_COMPOUND	844	1137	0.742	7	72	14967	0.110419	0.24295
EE only	C5	GOBP	GOBP_NEGATIVE_REGULATION_OF_DNA_BINDING...(03274)	118	167	0.707	2	72	14967	0.11047	0.24295
EE only	C5	GOBP	GOBP_REGULATION_OF_GENERATION_OF_PRECURSOR...(06004)	118	139	0.849	2	72	14967	0.11047	0.24295
EE only	C5	GOBP	GOBP_ENSHEATHMENT_OF_NEURONS	119	147	0.81	2	72	14967	0.112023	0.245737
EE only	C5	GOBP	GOBP_NUCLEAR_TRANSCRIBED_MRNA_CATABOLIC_PROCESS	119	130	0.915	2	72	14967	0.112023	0.245737
EE only	C2	WP	WP_EPITHELIAL_TO_MESENCHYMAL_TRANSITION_IN...(14200)	120	161	0.745	2	72	14967	0.113581	0.224523
EE only	C5	GOBP	GOBP_PHOSPHATIDYLINOSITOL_BIOSYNTHETIC_PROCESS	120	131	0.916	2	72	14967	0.113581	0.247119
EE only	C2	BIOCARTA	BIOCARTA_ERK_PATHWAY	25	27	0.926	1	72	14967	0.113657	0.224523
EE only	C2	BIOCARTA	BIOCARTA_GH_PATHWAY	25	27	0.926	1	72	14967	0.113657	0.224523
EE only	C2	REACTOME	REACTOME_ATTENUATION_PHASE	25	28	0.893	1	72	14967	0.113657	0.224523
EE only	C2	REACTOME	REACTOME_INACTIVATION_OF_CSF3_G_CSF_SIGNALING	25	25	1	1	72	14967	0.113657	0.224523
EE only	C2	REACTOME	REACTOME_PEROXISOMAL_LIPID_METABOLISM	25	29	0.862	1	72	14967	0.113657	0.224523
EE only	C2	REACTOME	REACTOME_SIGNALING_BY_ALK	25	27	0.926	1	72	14967	0.113657	0.224523
EE only	C2	WP	WP_2Q11_2_COPY_NUMBER_VARIATION_SYNDROME	25	33	0.758	1	72	14967	0.113657	0.224523
EE only	C2	WP	WP_EPO_RECEPTOR_SIGNALING	25	26	0.962	1	72	14967	0.113657	0.224523
EE only	C2	WP	WP_HAIR_FOLLICLE_DEVELOPMENT_ORGANOGENESIS_PART_2_OF_3	25	32	0.781	1	72	14967	0.113657	0.224523
EE only	C5	GOBP	GOBP_CENTRAL_NERVOUS_SYSTEM_PROJECTION_NEURON_AXONOGENESIS	25	29	0.862	1	72	14967	0.113657	0.247119
EE only	C5	GOBP	GOBP_LATE_ENDOSOME_TO_VACUOLE_TRANSPORT_VIA...(02433)	25	27	0.926	1	72	14967	0.113657	0.247119
EE only	C5	GOBP	GOBP_REGULATION_OF_ANDROGEN_RECEPTOR_SIGNALING_PATHWAY	25	29	0.862	1	72	14967	0.113657	0.247119
EE only	C5	GOBP	GOBP_REGULATION_OF_GENE_SILENCING_BY_REGULATORY_NCRNA	25	31	0.806	1	72	14967	0.113657	0.247119
EE only	C5	GOCC	GOCC_U2_SNRNP	25	28	0.893	1	72	14967	0.113657	0.247119
EE only	C5	GOMF	GOMF_MRNA_3_UTR_AU_RICH_REGION_BINDING	25	28	0.893	1	72	14967	0.113657	0.247119
EE only	CELLMARKER	CELLMARKER	Central Memory T Cell Stomach	25	28	0.893	1	72	14967	0.113657	0.193734
EE only	C5	GOBP	GOBP_LYSOSOMAL_TRANSPORT	121	135	0.896	2	72	14967	0.115146	0.249943
EE only	C5	GOBP	GOBP_NEGATIVE_REGULATION_OF_PROGRAMMED_CELL_DEATH	692	938	0.738	6	72	14967	0.115247	0.249943
EE only	C2	REACTOME	REACTOME_SIGNALING_BY_NTRKS	122	134	0.91	2	72	14967	0.116715	0.229758
EE only	C2	PID	PID_P38_MKK3_6PATHWAY	26	26	1	1	72	14967	0.117928	0.230534
EE only	C2	WP	WP_SPHINGOLIPID_PATHWAY	26	30	0.867	1	72	14967	0.117928	0.230534
EE only	C5	GOBP	GOBP_BILE_ACID_BIOSYNTHETIC_PROCESS	26	37	0.703	1	72	14967	0.117928	0.252099
EE only	C5	GOBP	GOBP_NEGATIVE_REGULATION_OF_MUSCLE_HYPERTROPHY	26	37	0.703	1	72	14967	0.117928	0.252099
EE only	C5	GOBP	GOBP_REGULATION_OF_KIDNEY_DEVELOPMENT	26	34	0.765	1	72	14967	0.117928	0.252099
EE only	C5	GOBP	GOBP_VIRAL_RELEASE_FROM_HOST_CELL	26	29	0.897	1	72	14967	0.117928	0.252099
EE only	C5	GOCC	GOCC_CORE_MEDIATOR_COMPLEX	26	26	1	1	72	14967	0.117928	0.252099
EE only	C5	GOCC	GOCC_ESCRT_COMPLEX	26	28	0.929	1	72	14967	0.117928	0.252099
EE only	C5	GOCC	GOCC_INO80_TYPE_COMPLEX	26	26	1	1	72	14967	0.117928	0.252099
EE only	C5	GOCC	GOCC_PHOSPHATIDYLINOSITOL_3_KINASE_COMPLEX	26	29	0.897	1	72	14967	0.117928	0.252099
EE only	C5	GOCC	GOCC_U12_TYPE_SPLICEOSOMAL_COMPLEX	26	29	0.897	1	72	14967	0.117928	0.252099
EE only	C5	GOMF	GOMF_DNA_POLYMERASE_ACTIVITY	26	31	0.839	1	72	14967	0.117928	0.252099
EE only	C5	GOMF	GOMF_PROTEIN_TRANSMEMBRANE_TRANSPORTER_ACTIVITY	26	27	0.963	1	72	14967	0.117928	0.252099
EE only	CELLMARKER	CELLMARKER	Natural Killer Cell Stomach	26	33	0.788	1	72	14967	0.117928	0.196547
EE only	C5	GOBP	GOBP_ESTABLISHMENT_OF_PROTEIN_LOCALIZATION_TO_MEMBRANE	249	279	0.892	3	72	14967	0.118146	0.252099
EE only	C5	GOBP	GOBP_GLYCEROPHOSPHOLIPID_METABOLIC_PROCESS	249	298	0.836	3	72	14967	0.118146	0.252099
EE only	C5	GOBP	GOBP_REGULATION_OF_CELLULAR_RESPONSE_TO...(05764)	123	164	0.75	2	72	14967	0.11829	0.252099
EE only	C2	REACTOME	REACTOME_G2_M_CHECKPOINTS	124	167	0.743	2	72	14967	0.119871	0.232388
EE only	C5	GOMF	GOMF_PROTEIN_PHOSPHATASE_BINDING	124	142	0.873	2	72	14967	0.119871	0.255152
EE only	C5	GOCC	GOCC_GOLGI_STACK	125	151	0.828	2	72	14967	0.121457	0.257203
EE only	C5	GOCC	GOCC_SARCOLEMMA	125	141	0.887	2	72	14967	0.121457	0.257203
EE only	C2	PID	PID_CD40_PATHWAY	27	31	0.871	1	72	14967	0.122179	0.232388
EE only	C2	REACTOME	REACTOME_BUDDING_AND_MATURATION_OF_HIV_VIRION	27	28	0.964	1	72	14967	0.122179	0.232388
EE only	C2	REACTOME	REACTOME_MET_ACTIVATES_PTK2_SIGNALING	27	30	0.9	1	72	14967	0.122179	0.232388
EE only	C2	REACTOME	REACTOME_SUMOYLATION_OF_INTRACELLULAR_RECEPTORS	27	30	0.9	1	72	14967	0.122179	0.232388
EE only	C2	WP	WP_FLUOROPYRIMIDINE_ACTIVITY	27	34	0.794	1	72	14967	0.122179	0.232388
EE only	C2	WP	WP_OVARIAN_INFERTILITY	27	37	0.73	1	72	14967	0.122179	0.232388
EE only	C2	WP	WP_REGUCALCIN_IN_PROXIMAL_TUBULE_EPITHELIAL_KIDNEY_CELLS	27	32	0.844	1	72	14967	0.122179	0.232388
EE only	C5	GOBP	GOBP_DNA_CATABOLIC_PROCESS	27	32	0.844	1	72	14967	0.122179	0.257203
EE only	C5	GOBP	GOBP_NEGATIVE_REGULATION_OF_ANTIGEN_RECEPTOR...(03117)	27	33	0.818	1	72	14967	0.122179	0.257203
EE only	C5	GOBP	GOBP_NEGATIVE_REGULATION_OF_TELOMERE_MAINTENANCE...(03726)	27	27	1	1	72	14967	0.122179	0.257203
EE only	C5	GOBP	GOBP_REGULATION_OF_MESENCHYMAL_CELL_PROLIFERATION	27	32	0.844	1	72	14967	0.122179	0.257203
EE only	C5	GOCC	GOCC_PERICENTRIC_HETEROCHROMATIN	27	30	0.9	1	72	14967	0.122179	0.257203
EE only	C5	GOMF	GOMF_MOLECULAR_CONDENSATE_SCAFFOLD_ACTIVITY	27	32	0.844	1	72	14967	0.122179	0.257203
EE only	C5	GOMF	GOMF_PHOSPHATIDYLINOSITOL_4_PHOSPHATE_BINDING	27	29	0.931	1	72	14967	0.122179	0.257203
EE only	C5	GOBP	GOBP_HOMEOSTASIS_OF_NUMBER_OF_CELLS	253	317	0.798	3	72	14967	0.122337	0.257222
EE only	C5	GOBP	GOBP_POSITIVE_REGULATION_OF_PHOSPHORUS_METABOLIC_PROCESS	547	730	0.749	5	72	14967	0.122863	0.258013
EE only	C5	GOBP	GOBP_GROWTH	706	926	0.762	6	72	14967	0.123541	0.259121
EE only	C2	WP	WP_HEPATITIS_B_INFECTION	127	151	0.841	2	72	14967	0.124645	0.23488
EE only	C5	GOBP	GOBP_REGULATION_OF_CALCIUM_ION_TRANSMEMBRANE_TRANSPORT	127	174	0.73	2	72	14967	0.124645	0.260379
EE only	C5	GOCC	GOCC_MICROBODY	127	146	0.87	2	72	14967	0.124645	0.260379
EE only	C5	GOBP	GOBP_RESPONSE_TO_EXTRACELLULAR_STIMULUS	398	524	0.76	4	72	14967	0.124797	0.260379
EE only	C2	REACTOME	REACTOME_BETA_CATENIN_INDEPENDENT_WNT_SIGNALING	128	146	0.877	2	72	14967	0.126246	0.23488
EE only	C2	KEGG_MEDICUS	KEGG_MEDICUS_REFERENCE_PRNP_PI3K_NOX2_SIGNALING_PATHWAY	28	29	0.966	1	72	14967	0.12641	0.23488
EE only	C2	REACTOME	REACTOME_HSF1_ACTIVATION	28	31	0.903	1	72	14967	0.12641	0.23488
EE only	C2	REACTOME	REACTOME_RECOGNITION_OF_DNA_DAMAGE_BY_PCNA...(13254)	28	30	0.933	1	72	14967	0.12641	0.23488
EE only	C2	WP	WP_JAK_STAT_SIGNALING_IN_THE_REGULATION_OF_BETA_CELLS	28	34	0.824	1	72	14967	0.12641	0.23488
EE only	C2	WP	WP_KLEEFSTRA_SYNDROME	28	29	0.966	1	72	14967	0.12641	0.23488
EE only	C5	GOBP	GOBP_DNA_DEALKYLATION	28	38	0.737	1	72	14967	0.12641	0.260379
EE only	C5	GOBP	GOBP_LENS_FIBER_CELL_DIFFERENTIATION	28	37	0.757	1	72	14967	0.12641	0.260379
EE only	C5	GOBP	GOBP_LONG_TERM_MEMORY	28	38	0.737	1	72	14967	0.12641	0.260379
EE only	C5	GOBP	GOBP_POSITIVE_REGULATION_OF_GLUCOSE_IMPORT	28	37	0.757	1	72	14967	0.12641	0.260379
EE only	C5	GOBP	GOBP_PROTEIN_K11_LINKED_UBIQUITINATION	28	30	0.933	1	72	14967	0.12641	0.260379
EE only	C5	GOBP	GOBP_PROTEIN_K63_LINKED_DEUBIQUITINATION	28	31	0.903	1	72	14967	0.12641	0.260379
EE only	C5	GOBP	GOBP_PROTEIN_LOCALIZATION_TO_GOLGI_APPARATUS	28	30	0.933	1	72	14967	0.12641	0.260379
EE only	C5	GOBP	GOBP_REGULATION_OF_KERATINOCYTE_DIFFERENTIATION	28	40	0.7	1	72	14967	0.12641	0.260379
EE only	C5	GOBP	GOBP_REGULATION_OF_PROTEIN_TARGETING_TO_MEMBRANE	28	34	0.824	1	72	14967	0.12641	0.260379
EE only	C5	GOBP	GOBP_SCHWANN_CELL_DEVELOPMENT	28	31	0.903	1	72	14967	0.12641	0.260379
EE only	C5	GOMF	GOMF_DISORDERED_DOMAIN_SPECIFIC_BINDING	28	32	0.875	1	72	14967	0.12641	0.260379
EE only	C5	GOMF	GOMF_MITOGEN_ACTIVATED_PROTEIN_KINASE_BINDING	28	29	0.966	1	72	14967	0.12641	0.260379
EE only	CELLMARKER	CELLMARKER	Naive CD4+ T Cell Peripheral Blood	28	37	0.757	1	72	14967	0.12641	0.203701
EE only	C5	GOBP	GOBP_RRNA_METABOLIC_PROCESS	258	264	0.977	3	72	14967	0.127652	0.262625
EE only	CELLMARKER	CELLMARKER	Ionocyte Cell Lung	258	294	0.878	3	72	14967	0.127652	0.203701
EE only	C5	GOBP	GOBP_REGULATION_OF_SMALL_MOLECULE_METABOLIC_PROCESS	259	338	0.766	3	72	14967	0.128725	0.264202
EE only	C5	GOCC	GOCC_TRANSFERASE_COMPLEX_TRANSFERRING_PHOSPHORUS...(08899)	259	306	0.846	3	72	14967	0.128725	0.264202
EE only	C2	REACTOME	REACTOME_CELLULAR_RESPONSES_TO_STIMULI	715	826	0.866	6	72	14967	0.129028	0.237223
EE only	C2	REACTOME	REACTOME_DNA_DOUBLE_STRAND_BREAK_REPAIR	130	168	0.774	2	72	14967	0.129464	0.237223
EE only	C2	REACTOME	REACTOME_LAMININ_INTERACTIONS	29	30	0.967	1	72	14967	0.13062	0.237223
EE only	C2	REACTOME	REACTOME_RESOLUTION_OF_D_LOOP_STRUCTURES	29	35	0.829	1	72	14967	0.13062	0.237223
EE only	C2	REACTOME	REACTOME_SPHINGOLIPID_DE_NOVO_BIOSYNTHESIS	29	33	0.879	1	72	14967	0.13062	0.237223
EE only	C2	WP	WP_PRION_DISEASE_PATHWAY	29	32	0.906	1	72	14967	0.13062	0.237223
EE only	C2	WP	WP_WHITE_FAT_CELL_DIFFERENTIATION	29	32	0.906	1	72	14967	0.13062	0.237223
EE only	C5	GOBP	GOBP_CARDIAC_CONDUCTION_SYSTEM_DEVELOPMENT	29	37	0.784	1	72	14967	0.13062	0.267135
EE only	C5	GOBP	GOBP_MYELOID_CELL_APOPTOTIC_PROCESS	29	40	0.725	1	72	14967	0.13062	0.267135
EE only	C5	GOMF	GOMF_PROTEIN_DEMETHYLASE_ACTIVITY	29	31	0.935	1	72	14967	0.13062	0.267135
EE only	CELLMARKER	CELLMARKER	Hematopoietic Stem Cell Blood	29	40	0.725	1	72	14967	0.13062	0.204094
EE only	C5	GOBP	GOBP_VIRAL_LIFE_CYCLE	261	322	0.811	3	72	14967	0.130881	0.267352
EE only	C5	GOBP	GOBP_DNA_RECOMBINATION	262	336	0.78	3	72	14967	0.131964	0.269244
EE only	C2	WP	WP_VEGFA_VEGFR2_SIGNALING	407	431	0.944	4	72	14967	0.132342	0.239578
EE only	C5	GOBP	GOBP_CARBOHYDRATE_CATABOLIC_PROCESS	132	163	0.81	2	72	14967	0.132701	0.270107
EE only	C5	GOBP	GOBP_REGULATION_OF_VIRAL_PROCESS	132	168	0.786	2	72	14967	0.132701	0.270107
EE only	C5	GOBP	GOBP_NEGATIVE_REGULATION_OF_PHOSPHORYLATION	264	327	0.807	3	72	14967	0.134139	0.270742
EE only	C5	GOBP	GOBP_POSITIVE_REGULATION_OF_CATALYTIC_ACTIVITY	724	939	0.771	6	72	14967	0.134634	0.270742
EE only	C2	REACTOME	REACTOME_ENDOSOMAL_SORTING_COMPLEX_REQUIRED_FOR...(12543)	30	31	0.968	1	72	14967	0.13481	0.240184
EE only	C2	REACTOME	REACTOME_NCAM1_INTERACTIONS	30	42	0.714	1	72	14967	0.13481	0.240184
EE only	C2	REACTOME	REACTOME_REGULATION_OF_GLUCOKINASE_BY_GLUCOKINASE...(13282)	30	32	0.938	1	72	14967	0.13481	0.240184
EE only	C2	REACTOME	REACTOME_SIGNALING_BY_CSF3_G_CSF	30	30	1	1	72	14967	0.13481	0.240184
EE only	C2	WP	WP_MIRNA_REGULATION_OF_PROSTATE_CANCER_SIGNALING_PATHWAYS	30	31	0.968	1	72	14967	0.13481	0.240184
EE only	C5	GOBP	GOBP_INTRACELLULAR_STEROL_TRANSPORT	30	35	0.857	1	72	14967	0.13481	0.270742
EE only	C5	GOBP	GOBP_MAINTENANCE_OF_BLOOD_BRAIN_BARRIER	30	38	0.789	1	72	14967	0.13481	0.270742
EE only	C5	GOBP	GOBP_NEGATIVE_REGULATION_OF_PLASMA_MEMBRANE...(03589)	30	38	0.789	1	72	14967	0.13481	0.270742
EE only	C5	GOBP	GOBP_POSITIVE_REGULATION_OF_CALCIUM_MEDIATED_SIGNALING	30	42	0.714	1	72	14967	0.13481	0.270742
EE only	C5	GOBP	GOBP_POSTREPLICATION_REPAIR	30	35	0.857	1	72	14967	0.13481	0.270742
EE only	C5	GOBP	GOBP_REGULATION_OF_PROGRAMMED_NECROTIC_CELL_DEATH	30	40	0.75	1	72	14967	0.13481	0.270742
EE only	C5	GOBP	GOBP_REGULATION_OF_TRANSCRIPTION_REGULATORY_REGION_DNA_BINDING	30	40	0.75	1	72	14967	0.13481	0.270742
EE only	C5	GOBP	GOBP_TELOMERE_MAINTENANCE_IN_RESPONSE_TO_DNA_DAMAGE	30	30	1	1	72	14967	0.13481	0.270742
EE only	C5	GOMF	GOMF_PROTEIN_MEMBRANE_ADAPTOR_ACTIVITY	30	38	0.789	1	72	14967	0.13481	0.270742
EE only	MITOCARTA	MITOCARTA	Apoptosis	30	35	0.857	1	72	14967	0.13481	0.219067
EE only	CELLMARKER	CELLMARKER	Cancer Stem Cell Breast	30	35	0.857	1	72	14967	0.13481	0.206342
EE only	C5	GOMF	GOMF_AMINOACYLTRANSFERASE_ACTIVITY	410	494	0.83	4	72	14967	0.134899	0.270742
EE only	C5	GOBP	GOBP_NEURAL_TUBE_DEVELOPMENT	134	162	0.827	2	72	14967	0.135957	0.272546
EE only	C2	REACTOME	REACTOME_PTEN_REGULATION	135	139	0.971	2	72	14967	0.137591	0.24045
EE only	C2	WP	WP_SMITH_MAGENIS_AND_POTOCKI_LUPSKI_SYNDROME_COPY...(14668)	135	159	0.849	2	72	14967	0.137591	0.24045
EE only	C5	GOBP	GOBP_NEGATIVE_REGULATION_OF_MAPK_CASCADE	135	176	0.767	2	72	14967	0.137591	0.273827
EE only	C5	GOBP	GOBP_POSITIVE_REGULATION_OF_AUTOPHAGY	135	150	0.9	2	72	14967	0.137591	0.273827
EE only	C2	REACTOME	REACTOME_LATE_ENDOSOMAL_MICROAUTOPHAGY	31	34	0.912	1	72	14967	0.138981	0.24045
EE only	C2	REACTOME	REACTOME_ONCOGENE_INDUCED_SENESCENCE	31	35	0.886	1	72	14967	0.138981	0.24045
EE only	C2	REACTOME	REACTOME_TRANSCRIPTIONAL_REGULATION_BY_E2F6	31	34	0.912	1	72	14967	0.138981	0.24045
EE only	C2	WP	WP_13Q12_12_COPY_NUMBER_VARIATION	31	34	0.912	1	72	14967	0.138981	0.24045
EE only	C2	WP	WP_INITIATION_OF_TRANSCRIPTION_AND_TRANSLATION...(14352)	31	32	0.969	1	72	14967	0.138981	0.24045
EE only	C2	WP	WP_TYPE_II_INTERFERON_SIGNALING	31	37	0.838	1	72	14967	0.138981	0.24045
EE only	C5	GOBP	GOBP_ANOIKIS	31	34	0.912	1	72	14967	0.138981	0.273827
EE only	C5	GOBP	GOBP_CHAPERONE_COFACTOR_DEPENDENT_PROTEIN_REFOLDING	31	32	0.969	1	72	14967	0.138981	0.273827
EE only	C5	GOBP	GOBP_LUNG_EPITHELIUM_DEVELOPMENT	31	44	0.705	1	72	14967	0.138981	0.273827
EE only	C5	GOBP	GOBP_MITOCHONDRIAL_GENOME_MAINTENANCE	31	31	1	1	72	14967	0.138981	0.273827
EE only	C5	GOBP	GOBP_MULTIVESICULAR_BODY_ORGANIZATION	31	32	0.969	1	72	14967	0.138981	0.273827
EE only	C5	GOBP	GOBP_NEGATIVE_REGULATION_OF_INTRACELLULAR_STEROID...(03408)	31	37	0.838	1	72	14967	0.138981	0.273827
EE only	C5	GOBP	GOBP_NUCLEUS_LOCALIZATION	31	33	0.939	1	72	14967	0.138981	0.273827
EE only	C5	GOBP	GOBP_POSITIVE_REGULATION_OF_DNA_REPLICATION	31	38	0.816	1	72	14967	0.138981	0.273827
EE only	C5	GOBP	GOBP_POSITIVE_REGULATION_OF_SMOOTHENED_SIGNALING_PATHWAY	31	37	0.838	1	72	14967	0.138981	0.273827
EE only	C5	GOBP	GOBP_REGULATION_OF_TRANSCRIPTION_FROM_RNA...(06751)	31	33	0.939	1	72	14967	0.138981	0.273827
EE only	C5	GOMF	GOMF_DNA_SECONDARY_STRUCTURE_BINDING	31	39	0.795	1	72	14967	0.138981	0.273827
EE only	C5	GOMF	GOMF_MACROMOLECULE_TRANSMEMBRANE_TRANSPORTER_ACTIVITY	31	32	0.969	1	72	14967	0.138981	0.273827
EE only	C5	GOMF	GOMF_NUCLEOSOMAL_DNA_BINDING	31	41	0.756	1	72	14967	0.138981	0.273827
EE only	CELLMARKER	CELLMARKER	CD4+ T Cell Blood	31	40	0.775	1	72	14967	0.138981	0.208471
EE only	C2	REACTOME	REACTOME_ANTIVIRAL_MECHANISM_BY_IFN_STIMULATED_GENES	136	152	0.895	2	72	14967	0.13923	0.24045
EE only	C2	REACTOME	REACTOME_FATTY_ACID_METABOLISM	136	177	0.768	2	72	14967	0.13923	0.24045
EE only	C5	GOBP	GOBP_POSITIVE_REGULATION_OF_CELLULAR_COMPONENT_ORGANIZATION	899	1117	0.805	7	72	14967	0.140326	0.276117
EE only	C2	REACTOME	REACTOME_AUTOPHAGY	137	151	0.907	2	72	14967	0.140874	0.241927
EE only	C5	GOBP	GOBP_DNA_TEMPLATED_DNA_REPLICATION	137	162	0.846	2	72	14967	0.140874	0.276117
EE only	C5	GOBP	GOBP_ORGANELLE_DISASSEMBLY	137	146	0.938	2	72	14967	0.140874	0.276117
EE only	C5	GOCC	GOCC_NEURON_SPINE	137	176	0.778	2	72	14967	0.140874	0.276117
EE only	C2	REACTOME	REACTOME_RHO_GTPASE_CYCLE	417	450	0.927	4	72	14967	0.140945	0.241927
EE only	C5	GOBP	GOBP_RNA_SPLICING	417	475	0.878	4	72	14967	0.140945	0.276117
EE only	C5	GOBP	GOBP_PHOSPHATIDYLINOSITOL_METABOLIC_PROCESS	138	155	0.89	2	72	14967	0.142522	0.277435
EE only	C5	GOBP	GOBP_RESPONSE_TO_TEMPERATURE_STIMULUS	138	172	0.802	2	72	14967	0.142522	0.277435
EE only	C2	REACTOME	REACTOME_TNFR1_INDUCED_NF_KAPPA_B_SIGNALING_PATHWAY	32	33	0.97	1	72	14967	0.143131	0.243453
EE only	C2	WP	WP_ALPHA_6_BETA_4_SIGNALING_PATHWAY	32	33	0.97	1	72	14967	0.143131	0.243453
EE only	C2	WP	WP_AMYOTROPHIC_LATERAL_SCLEROSIS_ALS	32	38	0.842	1	72	14967	0.143131	0.243453
EE only	C5	GOBP	GOBP_BASEMENT_MEMBRANE_ORGANIZATION	32	36	0.889	1	72	14967	0.143131	0.277435
EE only	C5	GOBP	GOBP_DNA_SYNTHESIS_INVOLVED_IN_DNA_REPAIR	32	40	0.8	1	72	14967	0.143131	0.277435
EE only	C5	GOBP	GOBP_MITOCHONDRIAL_FUSION	32	33	0.97	1	72	14967	0.143131	0.277435
EE only	C5	GOBP	GOBP_NEGATIVE_REGULATION_OF_MACROAUTOPHAGY	32	32	1	1	72	14967	0.143131	0.277435
EE only	C5	GOBP	GOBP_NEGATIVE_REGULATION_OF_STRIATED_MUSCLE_CELL...(03710)	32	42	0.762	1	72	14967	0.143131	0.277435
EE only	C5	GOBP	GOBP_NEURON_PROJECTION_EXTENSION_INVOLVED_IN...(03866)	32	38	0.842	1	72	14967	0.143131	0.277435
EE only	C5	GOBP	GOBP_REGULATION_OF_T_CELL_APOPTOTIC_PROCESS	32	40	0.8	1	72	14967	0.143131	0.277435
EE only	C5	GOBP	GOBP_ANATOMICAL_STRUCTURE_FORMATION_INVOLVED_IN_MORPHOGENESIS	904	1259	0.718	7	72	14967	0.143228	0.277435
EE only	C5	GOBP	GOBP_CELL_JUNCTION_ORGANIZATION	576	758	0.76	5	72	14967	0.14359	0.277511
EE only	C5	GOBP	GOBP_LIPID_BIOSYNTHETIC_PROCESS	576	743	0.775	5	72	14967	0.14359	0.277511
EE only	C5	GOBP	GOBP_NEUROGENESIS	1249	1715	0.728	9	72	14967	0.143959	0.277703
EE only	C5	GOBP	GOBP_ALCOHOL_METABOLIC_PROCESS	273	373	0.732	3	72	14967	0.144082	0.277703
EE only	C5	GOBP	GOBP_POSITIVE_REGULATION_OF_INTRACELLULAR_PROTEIN_TRANSPORT	139	157	0.885	2	72	14967	0.144174	0.277703
EE only	C5	GOBP	GOBP_PROTEOLYSIS	1250	1653	0.756	9	72	14967	0.144457	0.277938
EE only	C5	GOBP	GOBP_CELL_MORPHOGENESIS_INVOLVED_IN_NEURON...(01068)	422	575	0.734	4	72	14967	0.14533	0.279279
EE only	C5	GOBP	GOBP_REGULATION_OF_MITOCHONDRION_ORGANIZATION	140	152	0.921	2	72	14967	0.14583	0.279279
EE only	C5	GOBP	GOBP_MAINTENANCE_OF_LOCATION	275	350	0.786	3	72	14967	0.146324	0.279279
EE only	C2	REACTOME	REACTOME_EXPORT_OF_VIRAL_RIBONUCLEOPROTEINS_FROM_NUCLEUS	33	33	1	1	72	14967	0.147262	0.248229
EE only	C2	WP	WP_NUCLEAR_RECEPTORS	33	38	0.868	1	72	14967	0.147262	0.248229
EE only	C2	WP	WP_P38_MAPK_SIGNALING_PATHWAY	33	35	0.943	1	72	14967	0.147262	0.248229
EE only	C5	GOBP	GOBP_HEMATOPOIETIC_STEM_CELL_DIFFERENTIATION	33	36	0.917	1	72	14967	0.147262	0.279279
EE only	C5	GOBP	GOBP_HEXOSE_CATABOLIC_PROCESS	33	44	0.75	1	72	14967	0.147262	0.279279
EE only	C5	GOBP	GOBP_NEGATIVE_REGULATION_OF_AXON_EXTENSION	33	46	0.717	1	72	14967	0.147262	0.279279
EE only	C5	GOBP	GOBP_NEGATIVE_REGULATION_OF_CELLULAR_RESPONSE_TO...(03186)	33	43	0.767	1	72	14967	0.147262	0.279279
EE only	C5	GOBP	GOBP_POSITIVE_REGULATION_OF_DOUBLE_STRAND_BREAK...(04547)	33	37	0.892	1	72	14967	0.147262	0.279279
EE only	C5	GOBP	GOBP_POSITIVE_REGULATION_OF_GLUCOSE_TRANSMEMBRANE_TRANSPORT	33	44	0.75	1	72	14967	0.147262	0.279279
EE only	C5	GOBP	GOBP_POSITIVE_REGULATION_OF_TELOMERE_MAINTENANCE...(05083)	33	37	0.892	1	72	14967	0.147262	0.279279
EE only	C5	GOBP	GOBP_REGULATION_OF_PROTEIN_DEACETYLATION	33	35	0.943	1	72	14967	0.147262	0.279279
EE only	C5	GOBP	GOBP_REGULATION_OF_UBIQUITIN_PROTEIN_TRANSFERASE_ACTIVITY	33	39	0.846	1	72	14967	0.147262	0.279279
EE only	C5	GOBP	GOBP_VIRION_ASSEMBLY	33	35	0.943	1	72	14967	0.147262	0.279279
EE only	CELLMARKER	CELLMARKER	Macrophage Stomach	33	41	0.805	1	72	14967	0.147262	0.216562
EE only	C5	GOMF	GOMF_ISOMERASE_ACTIVITY	141	168	0.839	2	72	14967	0.14749	0.279403
EE only	C5	GOBP	GOBP_PHOSPHORYLATION	1257	1596	0.788	9	72	14967	0.147966	0.279997
EE only	C5	GOMF	GOMF_CYSTEINE_TYPE_PEPTIDASE_ACTIVITY	142	190	0.747	2	72	14967	0.149154	0.281496
EE only	C5	GOCC	GOCC_LEADING_EDGE_MEMBRANE	143	180	0.794	2	72	14967	0.150822	0.281496
EE only	C2	REACTOME	REACTOME_PROCESSING_OF_CAPPED_INTRON_CONTAINING_PRE_MRNA	279	283	0.986	3	72	14967	0.150844	0.250656
EE only	C2	PID	PID_PLK1_PATHWAY	34	46	0.739	1	72	14967	0.151373	0.250656
EE only	C2	REACTOME	REACTOME_HDR_THROUGH_SINGLE_STRAND_ANNEALING_SSA	34	37	0.919	1	72	14967	0.151373	0.250656
EE only	C2	REACTOME	REACTOME_NUCLEAR_IMPORT_OF_REV_PROTEIN	34	34	1	1	72	14967	0.151373	0.250656
EE only	C2	REACTOME	REACTOME_NUCLEAR_PORE_COMPLEX_NPC_DISASSEMBLY	34	36	0.944	1	72	14967	0.151373	0.250656
EE only	C2	REACTOME	REACTOME_SIGNALING_BY_RETINOIC_ACID	34	43	0.791	1	72	14967	0.151373	0.250656
EE only	C5	GOBP	GOBP_CELLULAR_RESPONSE_TO_AMYLOID_BETA	34	46	0.739	1	72	14967	0.151373	0.281496
EE only	C5	GOBP	GOBP_CENTRAL_NERVOUS_SYSTEM_NEURON_AXONOGENESIS	34	39	0.872	1	72	14967	0.151373	0.281496
EE only	C5	GOBP	GOBP_ERYTHROCYTE_DEVELOPMENT	34	40	0.85	1	72	14967	0.151373	0.281496
EE only	C5	GOBP	GOBP_LATE_ENDOSOME_TO_VACUOLE_TRANSPORT	34	37	0.919	1	72	14967	0.151373	0.281496
EE only	C5	GOBP	GOBP_POSITIVE_REGULATION_OF_DENDRITIC_SPINE_DEVELOPMENT	34	39	0.872	1	72	14967	0.151373	0.281496
EE only	C5	GOBP	GOBP_POSITIVE_REGULATION_OF_PROTEIN_IMPORT_INTO_NUCLEUS	34	40	0.85	1	72	14967	0.151373	0.281496
EE only	C5	GOBP	GOBP_PROTEIN_LOCALIZATION_TO_MICROTUBULE...(05368)	34	35	0.971	1	72	14967	0.151373	0.281496
EE only	C5	GOBP	GOBP_REGULATION_OF_DENDRITIC_SPINE_MORPHOGENESIS	34	42	0.81	1	72	14967	0.151373	0.281496
EE only	C5	GOBP	GOBP_REGULATION_OF_EXTRINSIC_APOPTOTIC_SIGNALING...(05970)	34	46	0.739	1	72	14967	0.151373	0.281496
EE only	C5	GOBP	GOBP_REGULATION_OF_MYELINATION	34	45	0.756	1	72	14967	0.151373	0.281496
EE only	C5	GOBP	GOBP_RESPONSE_TO_AMINE	34	47	0.723	1	72	14967	0.151373	0.281496
EE only	C5	GOBP	GOBP_RESPONSE_TO_ANTIBIOTIC	34	37	0.919	1	72	14967	0.151373	0.281496
EE only	C5	GOBP	GOBP_RRNA_MODIFICATION	34	36	0.944	1	72	14967	0.151373	0.281496
EE only	C5	GOBP	GOBP_TELOMERE_CAPPING	34	39	0.872	1	72	14967	0.151373	0.281496
EE only	C5	GOBP	GOBP_SMALL_GTPASE_MEDIATED_SIGNAL_TRANSDUCTION	430	492	0.874	4	72	14967	0.152457	0.282055
EE only	C5	GOBP	GOBP_GASTRULATION	144	197	0.731	2	72	14967	0.152493	0.282055
EE only	C5	GOBP	GOBP_HORMONE_MEDIATED_SIGNALING_PATHWAY	144	193	0.746	2	72	14967	0.152493	0.282055
EE only	C5	GOBP	GOBP_NOTCH_SIGNALING_PATHWAY	144	181	0.796	2	72	14967	0.152493	0.282055
EE only	C5	GOBP	GOBP_PROTEIN_HOMOOLIGOMERIZATION	144	194	0.742	2	72	14967	0.152493	0.282055
EE only	C5	GOBP	GOBP_NCRNA_METABOLIC_PROCESS	591	632	0.935	5	72	14967	0.154881	0.284799
EE only	C5	GOBP	GOBP_CELLULAR_COMPONENT_DISASSEMBLY	433	502	0.863	4	72	14967	0.155164	0.284799
EE only	C2	KEGG_MEDICUS	KEGG_MEDICUS_VARIANT_SCRAPIE_CONFORMATION_PRPSC_TO...(11363)	35	36	0.972	1	72	14967	0.155465	0.251514
EE only	C2	PID	PID_INTEGRIN3_PATHWAY	35	43	0.814	1	72	14967	0.155465	0.251514
EE only	C2	PID	PID_P38_ALPHA_BETA_DOWNSTREAM_PATHWAY	35	38	0.921	1	72	14967	0.155465	0.251514
EE only	C2	REACTOME	REACTOME_DISEASES_OF_MITOTIC_CELL_CYCLE	35	38	0.921	1	72	14967	0.155465	0.251514
EE only	C2	REACTOME	REACTOME_HSF1_DEPENDENT_TRANSACTIVATION	35	38	0.921	1	72	14967	0.155465	0.251514
EE only	C2	REACTOME	REACTOME_OVARIAN_TUMOR_DOMAIN_PROTEASES	35	39	0.897	1	72	14967	0.155465	0.251514
EE only	C2	REACTOME	REACTOME_RHOV_GTPASE_CYCLE	35	37	0.946	1	72	14967	0.155465	0.251514
EE only	C2	REACTOME	REACTOME_SUMOYLATION_OF_SUMOYLATION_PROTEINS	35	35	1	1	72	14967	0.155465	0.251514
EE only	C5	GOBP	GOBP_DIGESTIVE_TRACT_MORPHOGENESIS	35	49	0.714	1	72	14967	0.155465	0.284799
EE only	C5	GOBP	GOBP_DNA_STRAND_ELONGATION	35	37	0.946	1	72	14967	0.155465	0.284799
EE only	C5	GOBP	GOBP_NEURON_MATURATION	35	48	0.729	1	72	14967	0.155465	0.284799
EE only	C5	GOBP	GOBP_PROTEIN_LOCALIZATION_TO_POSTSYNAPSE	35	45	0.778	1	72	14967	0.155465	0.284799
EE only	C5	GOBP	GOBP_RESPONSE_TO_ELECTRICAL_STIMULUS	35	45	0.778	1	72	14967	0.155465	0.284799
EE only	C5	GOBP	GOBP_UBIQUITIN_DEPENDENT_PROTEIN_CATABOLIC_PROCESS...(07778)	35	37	0.946	1	72	14967	0.155465	0.284799
EE only	C5	GOMF	GOMF_MOLECULAR_SEQUESTERING_ACTIVITY	35	40	0.875	1	72	14967	0.155465	0.284799
EE only	C5	GOBP	GOBP_ANIMAL_ORGAN_MORPHOGENESIS	757	1042	0.726	6	72	14967	0.156166	0.285563
EE only	C5	GOBP	GOBP_CELL_ADHESION	1098	1531	0.717	8	72	14967	0.156214	0.285563
EE only	C2	REACTOME	REACTOME_S_PHASE	147	163	0.902	2	72	14967	0.157531	0.253727
EE only	C5	GOBP	GOBP_REGULATION_OF_PROTEIN_LOCALIZATION_TO_MEMBRANE	147	182	0.808	2	72	14967	0.157531	0.287665
EE only	C5	GOBP	GOBP_PEPTIDYL_AMINO_ACID_MODIFICATION	761	944	0.806	6	72	14967	0.158877	0.288272
EE only	C5	GOBP	GOBP_REGULATION_OF_MACROAUTOPHAGY	148	159	0.931	2	72	14967	0.159217	0.288272
EE only	C2	BIOCARTA	BIOCARTA_P38MAPK_PATHWAY	36	36	1	1	72	14967	0.159537	0.253727
EE only	C2	REACTOME	REACTOME_FANCONI_ANEMIA_PATHWAY	36	39	0.923	1	72	14967	0.159537	0.253727
EE only	C2	REACTOME	REACTOME_RND1_GTPASE_CYCLE	36	42	0.857	1	72	14967	0.159537	0.253727
EE only	C2	REACTOME	REACTOME_SMAD2_SMAD3_SMAD4_HETEROTRIMER_REGULATES_TRANSCRIPTION	36	36	1	1	72	14967	0.159537	0.253727
EE only	C2	REACTOME	REACTOME_TRANSPORT_OF_THE_SLBP_DEPENDANT_MATURE_MRNA	36	36	1	1	72	14967	0.159537	0.253727
EE only	C5	GOBP	GOBP_BILE_ACID_METABOLIC_PROCESS	36	50	0.72	1	72	14967	0.159537	0.288272
EE only	C5	GOBP	GOBP_MESENCHYMAL_CELL_PROLIFERATION	36	44	0.818	1	72	14967	0.159537	0.288272
EE only	C5	GOBP	GOBP_NEGATIVE_REGULATION_OF_CALCIUM_ION...(03155)	36	50	0.72	1	72	14967	0.159537	0.288272
EE only	C5	GOBP	GOBP_REGULATION_OF_LONG_TERM_SYNAPTIC_POTENTIATION	36	46	0.783	1	72	14967	0.159537	0.288272
EE only	C5	GOBP	GOBP_REGULATION_OF_T_CELL_RECEPTOR_SIGNALING_PATHWAY	36	45	0.8	1	72	14967	0.159537	0.288272
EE only	C5	GOCC	GOCC_H4_HISTONE_ACETYLTRANSFERASE_COMPLEX	36	45	0.8	1	72	14967	0.159537	0.288272
EE only	C5	GOMF	GOMF_FAD_BINDING	36	40	0.9	1	72	14967	0.159537	0.288272
EE only	C5	GOMF	GOMF_LIPID_KINASE_ACTIVITY	36	41	0.878	1	72	14967	0.159537	0.288272
EE only	C5	GOCC	GOCC_MICROTUBULE_CYTOSKELETON	1106	1379	0.802	8	72	14967	0.160712	0.290091
EE only	C5	GOBP	GOBP_TOR_SIGNALING	149	166	0.898	2	72	14967	0.160907	0.290116
EE only	C5	GOCC	GOCC_UBIQUITIN_LIGASE_COMPLEX	288	314	0.917	3	72	14967	0.161177	0.290116
EE only	C5	GOBP	GOBP_CELLULAR_RESPONSE_TO_OXYGEN_CONTAINING_COMPOUND	934	1299	0.719	7	72	14967	0.161254	0.290116
EE only	C2	REACTOME	REACTOME_TOLL_LIKE_RECEPTOR_CASCADES	150	166	0.904	2	72	14967	0.1626	0.255128
EE only	C5	GOBP	GOBP_REGULATION_OF_STRESS_ACTIVATED_PROTEIN_KINASE...(06680)	150	192	0.781	2	72	14967	0.1626	0.290116
EE only	C2	REACTOME	REACTOME_HOMOLOGOUS_DNA_PAIRING_AND_STRAND_EXCHANGE	37	43	0.86	1	72	14967	0.16359	0.255128
EE only	C2	REACTOME	REACTOME_INTERACTIONS_OF_REV_WITH_HOST_CELLULAR_PROTEINS	37	37	1	1	72	14967	0.16359	0.255128
EE only	C2	REACTOME	REACTOME_INTERACTIONS_OF_VPR_WITH_HOST_CELLULAR_PROTEINS	37	37	1	1	72	14967	0.16359	0.255128
EE only	C2	REACTOME	REACTOME_MET_PROMOTES_CELL_MOTILITY	37	41	0.902	1	72	14967	0.16359	0.255128
EE only	C2	REACTOME	REACTOME_RND2_GTPASE_CYCLE	37	43	0.86	1	72	14967	0.16359	0.255128
EE only	C2	WP	WP_ARYL_HYDROCARBON_RECEPTOR_PATHWAY_WP2586	37	46	0.804	1	72	14967	0.16359	0.255128
EE only	C5	GOBP	GOBP_DNA_METHYLATION	37	50	0.74	1	72	14967	0.16359	0.290116
EE only	C5	GOBP	GOBP_LUNG_ALVEOLUS_DEVELOPMENT	37	49	0.755	1	72	14967	0.16359	0.290116
EE only	C5	GOBP	GOBP_NECROPTOTIC_PROCESS	37	49	0.755	1	72	14967	0.16359	0.290116
EE only	C5	GOBP	GOBP_NEGATIVE_CHEMOTAXIS	37	47	0.787	1	72	14967	0.16359	0.290116
EE only	C5	GOBP	GOBP_POSITIVE_REGULATION_OF_PROTEIN...(04946)	37	42	0.881	1	72	14967	0.16359	0.290116
EE only	C5	GOBP	GOBP_REGULATION_OF_DNA_TEMPLATED_TRANSCRIPTION_IN...(05905)	37	39	0.949	1	72	14967	0.16359	0.290116
EE only	C5	GOBP	GOBP_REGULATION_OF_TYPE_I_INTERFERON_MEDIATED...(06782)	37	44	0.841	1	72	14967	0.16359	0.290116
EE only	C5	GOBP	GOBP_RRNA_TRANSCRIPTION	37	37	1	1	72	14967	0.16359	0.290116
EE only	C5	GOBP	GOBP_THYMUS_DEVELOPMENT	37	49	0.755	1	72	14967	0.16359	0.290116
EE only	C5	GOBP	GOBP_TRANSCRIPTION_INITIATION_COUPLED_CHROMATIN_REMODELING	37	38	0.974	1	72	14967	0.16359	0.290116
EE only	C5	GOCC	GOCC_MEDIATOR_COMPLEX	37	37	1	1	72	14967	0.16359	0.290116
EE only	C5	GOMF	GOMF_DEMETHYLASE_ACTIVITY	37	41	0.902	1	72	14967	0.16359	0.290116
EE only	C5	GOMF	GOMF_PROTEIN_TRANSPORTER_ACTIVITY	37	39	0.949	1	72	14967	0.16359	0.290116
EE only	C2	REACTOME	REACTOME_CYTOKINE_SIGNALING_IN_IMMUNE_SYSTEM	604	792	0.763	5	72	14967	0.164962	0.256557
EE only	C5	GOBP	GOBP_MRNA_PROCESSING	444	515	0.862	4	72	14967	0.165247	0.292752
EE only	C2	REACTOME	REACTOME_ANTIGEN_PROCESSING_UBIQUITINATION...(12219)	292	308	0.948	3	72	14967	0.165838	0.257145
EE only	C5	GOBP	GOBP_CELLULAR_RESPONSE_TO_LIPID	446	612	0.729	4	72	14967	0.167106	0.295141
EE only	C2	PID	PID_IFNG_PATHWAY	38	40	0.95	1	72	14967	0.167624	0.257145
EE only	C2	REACTOME	REACTOME_DNA_DAMAGE_RECOGNITION_IN_GG_NER	38	38	1	1	72	14967	0.167624	0.257145
EE only	C2	REACTOME	REACTOME_RND3_GTPASE_CYCLE	38	42	0.905	1	72	14967	0.167624	0.257145
EE only	C2	REACTOME	REACTOME_SIGNALING_BY_SCF_KIT	38	43	0.884	1	72	14967	0.167624	0.257145
EE only	C5	GOBP	GOBP_CELLULAR_RESPONSE_TO_CAMP	38	51	0.745	1	72	14967	0.167624	0.295141
EE only	C5	GOBP	GOBP_NEGATIVE_REGULATION_OF_TYPE_I_INTERFERON_PRODUCTION	38	45	0.844	1	72	14967	0.167624	0.295141
EE only	C5	GOBP	GOBP_POSITIVE_REGULATION_OF_ALPHA_BETA_T_CELL...(04331)	38	52	0.731	1	72	14967	0.167624	0.295141
EE only	C5	GOCC	GOCC_PROTEIN_FOLDING_CHAPERONE_COMPLEX	38	42	0.905	1	72	14967	0.167624	0.295141
EE only	C5	GOMF	GOMF_HSP90_PROTEIN_BINDING	38	42	0.905	1	72	14967	0.167624	0.295141
EE only	C5	GOBP	GOBP_POSITIVE_REGULATION_OF_TRANSMEMBRANE_TRANSPORT	154	217	0.71	2	72	14967	0.169405	0.297972
EE only	C5	GOBP	GOBP_CALCIUM_MEDIATED_SIGNALING	155	210	0.738	2	72	14967	0.171114	0.29839
EE only	C5	GOBP	GOBP_MAINTENANCE_OF_CELL_NUMBER	155	187	0.829	2	72	14967	0.171114	0.29839
EE only	C5	GOBP	GOBP_NUCLEAR_EXPORT	155	168	0.923	2	72	14967	0.171114	0.29839
EE only	C2	REACTOME	REACTOME_RHOU_GTPASE_CYCLE	39	40	0.975	1	72	14967	0.171638	0.261876
EE only	C2	REACTOME	REACTOME_SUMOYLATION_OF_UBIQUITINYLATION_PROTEINS	39	39	1	1	72	14967	0.171638	0.261876
EE only	C5	GOBP	GOBP_DEMETHYLATION	39	55	0.709	1	72	14967	0.171638	0.29839
EE only	C5	GOBP	GOBP_DE_NOVO_PROTEIN_FOLDING	39	41	0.951	1	72	14967	0.171638	0.29839
EE only	C5	GOBP	GOBP_GLUCAN_BIOSYNTHETIC_PROCESS	39	46	0.848	1	72	14967	0.171638	0.29839
EE only	C5	GOBP	GOBP_LUNG_MORPHOGENESIS	39	54	0.722	1	72	14967	0.171638	0.29839
EE only	C5	GOBP	GOBP_NADP_METABOLIC_PROCESS	39	44	0.886	1	72	14967	0.171638	0.29839
EE only	C5	GOBP	GOBP_NEGATIVE_REGULATION_OF_STRESS_ACTIVATED...(03708)	39	49	0.796	1	72	14967	0.171638	0.29839
EE only	C5	GOBP	GOBP_REGULATION_OF_NUCLEOTIDE_METABOLIC_PROCESS	39	49	0.796	1	72	14967	0.171638	0.29839
EE only	C5	GOCC	GOCC_NUCLEAR_UBIQUITIN_LIGASE_COMPLEX	39	44	0.886	1	72	14967	0.171638	0.29839
EE only	CELLMARKER	CELLMARKER	Fibroblast Lung	39	42	0.929	1	72	14967	0.171638	0.247555
EE only	C5	GOMF	GOMF_PHOSPHORIC_ESTER_HYDROLASE_ACTIVITY	297	365	0.814	3	72	14967	0.171722	0.29839
EE only	C5	GOMF	GOMF_UBIQUITIN_LIKE_PROTEIN_LIGASE_BINDING	298	327	0.911	3	72	14967	0.172906	0.300145
EE only	C5	GOMF	GOMF_LIPID_BINDING	615	852	0.722	5	72	14967	0.173697	0.301215
EE only	C5	GOBP	GOBP_REGULATION_OF_CARBOHYDRATE_METABOLIC_PROCESS	157	188	0.835	2	72	14967	0.17454	0.301536
EE only	C2	PID	PID_HES_HEY_PATHWAY	40	48	0.833	1	72	14967	0.175633	0.265811
EE only	C2	REACTOME	REACTOME_INTRA_GOLGI_TRAFFIC	40	44	0.909	1	72	14967	0.175633	0.265811
EE only	C2	REACTOME	REACTOME_NS1_MEDIATED_EFFECTS_ON_HOST_PATHWAYS	40	41	0.976	1	72	14967	0.175633	0.265811
EE only	C5	GOBP	GOBP_HIPPO_SIGNALING	40	44	0.909	1	72	14967	0.175633	0.301536
EE only	C5	GOBP	GOBP_MONOSACCHARIDE_CATABOLIC_PROCESS	40	52	0.769	1	72	14967	0.175633	0.301536
EE only	C5	GOBP	GOBP_NEGATIVE_REGULATION_OF_PEPTIDYL_TYROSINE...(03577)	40	49	0.816	1	72	14967	0.175633	0.301536
EE only	C5	GOBP	GOBP_OVARIAN_FOLLICLE_DEVELOPMENT	40	56	0.714	1	72	14967	0.175633	0.301536
EE only	C5	GOBP	GOBP_RAC_PROTEIN_SIGNAL_TRANSDUCTION	40	42	0.952	1	72	14967	0.175633	0.301536
EE only	C5	GOBP	GOBP_SCF_DEPENDENT_PROTEASOMAL_UBIQUITIN_DEPENDENT...(07236)	40	47	0.851	1	72	14967	0.175633	0.301536
EE only	C5	GOBP	GOBP_SEMAPHORIN_PLEXIN_SIGNALING_PATHWAY	40	44	0.909	1	72	14967	0.175633	0.301536
EE only	C5	GOMF	GOMF_PROTEIN_TYROSINE_SERINE_THREONINE_PHOSPHATASE_ACTIVITY	40	44	0.909	1	72	14967	0.175633	0.301536
EE only	C5	GOMF	GOMF_TRANSCRIPTION_COACTIVATOR_BINDING	40	44	0.909	1	72	14967	0.175633	0.301536
EE only	C5	GOBP	GOBP_PROTEIN_TARGETING	301	337	0.893	3	72	14967	0.176472	0.302674
EE only	C2	REACTOME	REACTOME_UB_SPECIFIC_PROCESSING_PROTEASES	159	221	0.719	2	72	14967	0.177979	0.268224
EE only	C5	GOCC	GOCC_GLUTAMATERGIC_SYNAPSE	303	408	0.743	3	72	14967	0.178861	0.306079
EE only	C2	PID	PID_A6B1_A6B4_INTEGRIN_PATHWAY	41	46	0.891	1	72	14967	0.17961	0.268224
EE only	C2	PID	PID_PS1_PATHWAY	41	46	0.891	1	72	14967	0.17961	0.268224
EE only	C2	REACTOME	REACTOME_NEGATIVE_REGULATION_OF_MAPK_PATHWAY	41	43	0.953	1	72	14967	0.17961	0.268224
EE only	C2	WP	WP_METABOLIC_REPROGRAMMING_IN_PANCREATIC_CANCER	41	42	0.976	1	72	14967	0.17961	0.268224
EE only	C5	GOBP	GOBP_INTRINSIC_APOPTOTIC_SIGNALING_PATHWAY_IN...(02366)	41	44	0.932	1	72	14967	0.17961	0.306079
EE only	C5	GOBP	GOBP_MEMBRANE_FISSION	41	42	0.976	1	72	14967	0.17961	0.306079
EE only	C5	GOBP	GOBP_NEGATIVE_REGULATION_OF_MYELOID_LEUKOCYTE...(03517)	41	53	0.774	1	72	14967	0.17961	0.306079
EE only	C5	GOBP	GOBP_POSITIVE_REGULATION_OF_FIBROBLAST_PROLIFERATION	41	53	0.774	1	72	14967	0.17961	0.306079
EE only	C5	GOMF	GOMF_HISTONE_H3_METHYLTRANSFERASE_ACTIVITY	41	43	0.953	1	72	14967	0.17961	0.306079
EE only	C5	GOBP	GOBP_MONOCARBOXYLIC_ACID_BIOSYNTHETIC_PROCESS	160	226	0.708	2	72	14967	0.179702	0.306079
EE only	C5	GOBP	GOBP_NEGATIVE_REGULATION_OF_ORGANELLE_ORGANIZATION	304	362	0.84	3	72	14967	0.180059	0.306386
EE only	C5	GOCC	GOCC_ENVELOPE	1140	1270	0.898	8	72	14967	0.180514	0.306856
EE only	C5	GOMF	GOMF_TUBULIN_BINDING	305	381	0.801	3	72	14967	0.18126	0.306896
EE only	C5	GOMF	GOMF_UBIQUITIN_LIKE_PROTEIN_LIGASE_ACTIVITY	305	368	0.829	3	72	14967	0.18126	0.306896
EE only	C2	REACTOME	REACTOME_APOPTOSIS	161	179	0.899	2	72	14967	0.181427	0.270221
EE only	C5	GOBP	GOBP_BIOLOGICAL_PROCESS_INVOLVED_IN_INTERACTION_WITH_HOST	162	213	0.761	2	72	14967	0.183156	0.306896
EE only	C5	GOMF	GOMF_CALMODULIN_BINDING	162	204	0.794	2	72	14967	0.183156	0.306896
EE only	C2	PID	PID_CERAMIDE_PATHWAY	42	44	0.955	1	72	14967	0.183567	0.270545
EE only	C2	REACTOME	REACTOME_SUMOYLATION_OF_DNA_REPLICATION_PROTEINS	42	46	0.913	1	72	14967	0.183567	0.270545
EE only	C2	REACTOME	REACTOME_TP53_REGULATES_TRANSCRIPTION_OF_CELL_CYCLE_GENES	42	49	0.857	1	72	14967	0.183567	0.270545
EE only	C2	WP	WP_EUKARYOTIC_TRANSCRIPTION_INITIATION	42	42	1	1	72	14967	0.183567	0.270545
EE only	C5	GOBP	GOBP_ANDROGEN_RECEPTOR_SIGNALING_PATHWAY	42	50	0.84	1	72	14967	0.183567	0.306896
EE only	C5	GOBP	GOBP_CELLULAR_RESPONSE_TO_GLUCOCORTICOID_STIMULUS	42	50	0.84	1	72	14967	0.183567	0.306896
EE only	C5	GOBP	GOBP_EMBRYO_IMPLANTATION	42	60	0.7	1	72	14967	0.183567	0.306896
EE only	C5	GOBP	GOBP_MIRNA_PROCESSING	42	47	0.894	1	72	14967	0.183567	0.306896
EE only	C5	GOBP	GOBP_NUCLEAR_MEMBRANE_ORGANIZATION	42	44	0.955	1	72	14967	0.183567	0.306896
EE only	C5	GOBP	GOBP_POSITIVE_REGULATION_OF_MITOCHONDRIAL_MEMBRANE_PERMEABILITY	42	47	0.894	1	72	14967	0.183567	0.306896
EE only	C5	GOBP	GOBP_PROTEIN_MONOUBIQUITINATION	42	43	0.977	1	72	14967	0.183567	0.306896
EE only	C5	GOBP	GOBP_REGULATION_OF_ERYTHROCYTE_DIFFERENTIATION	42	47	0.894	1	72	14967	0.183567	0.306896
EE only	C5	GOBP	GOBP_REGULATION_OF_LIPID_STORAGE	42	54	0.778	1	72	14967	0.183567	0.306896
EE only	C5	GOBP	GOBP_REGULATION_OF_MITOCHONDRIAL_MEMBRANE...(06276)	42	48	0.875	1	72	14967	0.183567	0.306896
EE only	C5	GOBP	GOBP_REGULATION_OF_RELEASE_OF_CYTOCHROME_C_FROM_MITOCHONDRIA	42	45	0.933	1	72	14967	0.183567	0.306896
EE only	C5	GOMF	GOMF_PEPTIDE_LYSINE_N_ACETYLTRANSFERASE_ACTIVITY	42	49	0.857	1	72	14967	0.183567	0.306896
EE only	C5	GOMF	GOMF_SIGNAL_SEQUENCE_BINDING	42	47	0.894	1	72	14967	0.183567	0.306896
EE only	C5	GOBP	GOBP_REGULATION_OF_DNA_BINDING_TRANSCRIPTION...(05884)	309	406	0.761	3	72	14967	0.186083	0.3108
EE only	C2	REACTOME	REACTOME_NUCLEAR_RECEPTOR_TRANSCRIPTION_PATHWAY	43	53	0.811	1	72	14967	0.187506	0.273486
EE only	C2	REACTOME	REACTOME_TAK1_DEPENDENT_IKK_AND_NF_KAPPA_B_ACTIVATION	43	44	0.977	1	72	14967	0.187506	0.273486
EE only	C2	REACTOME	REACTOME_TRANSPORT_OF_MATURE_MRNAS_DERIVED_FROM...(13751)	43	43	1	1	72	14967	0.187506	0.273486
EE only	C2	WP	WP_MECHANOREGULATION_AND_PATHOLOGY_OF_YAP_TAZ_VIA...(14423)	43	47	0.915	1	72	14967	0.187506	0.273486
EE only	C5	GOBP	GOBP_RESPONSE_TO_EPIDERMAL_GROWTH_FACTOR	43	46	0.935	1	72	14967	0.187506	0.312268
EE only	C5	GOCC	GOCC_PROTEIN_COMPLEX_INVOLVED_IN_CELL_ADHESION	43	57	0.754	1	72	14967	0.187506	0.312268
EE only	C5	GOMF	GOMF_NUCLEAR_RECEPTOR_ACTIVITY	43	52	0.827	1	72	14967	0.187506	0.312268
EE only	C5	GOBP	GOBP_REGULATION_OF_PHOSPHORYLATION	802	1052	0.762	6	72	14967	0.187836	0.312516
EE only	C5	GOBP	GOBP_VESICLE_ORGANIZATION	311	366	0.85	3	72	14967	0.188508	0.31333
EE only	C2	PID	PID_TAP63_PATHWAY	44	54	0.815	1	72	14967	0.191426	0.275633
EE only	C2	REACTOME	REACTOME_DNA_DAMAGE_BYPASS	44	48	0.917	1	72	14967	0.191426	0.275633
EE only	C2	REACTOME	REACTOME_SUMOYLATION_OF_TRANSCRIPTION_COFACTORS	44	44	1	1	72	14967	0.191426	0.275633
EE only	C2	REACTOME	REACTOME_VIRAL_MESSENGER_RNA_SYNTHESIS	44	44	1	1	72	14967	0.191426	0.275633
EE only	C2	WP	WP_11P11_2_COPY_NUMBER_VARIATION_SYNDROME	44	56	0.786	1	72	14967	0.191426	0.275633
EE only	C5	GOBP	GOBP_CELLULAR_RESPONSE_TO_OSMOTIC_STRESS	44	53	0.83	1	72	14967	0.191426	0.314837
EE only	C5	GOBP	GOBP_ENDODERM_FORMATION	44	58	0.759	1	72	14967	0.191426	0.314837
EE only	C5	GOBP	GOBP_ER_NUCLEUS_SIGNALING_PATHWAY	44	46	0.957	1	72	14967	0.191426	0.314837
EE only	C5	GOBP	GOBP_INTRACELLULAR_LIPID_TRANSPORT	44	51	0.863	1	72	14967	0.191426	0.314837
EE only	C5	GOBP	GOBP_MULTIVESICULAR_BODY_SORTING_PATHWAY	44	48	0.917	1	72	14967	0.191426	0.314837
EE only	C5	GOBP	GOBP_P38MAPK_CASCADE	44	58	0.759	1	72	14967	0.191426	0.314837
EE only	C5	GOBP	GOBP_POSITIVE_REGULATION_OF_MEMBRANE_PERMEABILITY	44	51	0.863	1	72	14967	0.191426	0.314837
EE only	C5	GOBP	GOBP_REGULATION_OF_FILOPODIUM_ASSEMBLY	44	51	0.863	1	72	14967	0.191426	0.314837
EE only	C5	GOMF	GOMF_INTRAMOLECULAR_OXIDOREDUCTASE_ACTIVITY	44	52	0.846	1	72	14967	0.191426	0.314837
EE only	C5	GOMF	GOMF_LIGASE_ACTIVITY_FORMING_CARBON_NITROGEN_BONDS	44	50	0.88	1	72	14967	0.191426	0.314837
EE only	C5	GOMF	GOMF_SIGNALING_RECEPTOR_COMPLEX_ADAPTOR_ACTIVITY	44	51	0.863	1	72	14967	0.191426	0.314837
EE only	CELLMARKER	CELLMARKER	CD1C+ B Dendritic Cell Blood	44	54	0.815	1	72	14967	0.191426	0.268856
EE only	C5	GOBP	GOBP_GLYCEROLIPID_METABOLIC_PROCESS	314	390	0.805	3	72	14967	0.19216	0.315745
EE only	CELLMARKER	CELLMARKER	Liver Bud Hepatic Cell Liver	168	203	0.828	2	72	14967	0.193577	0.268856
EE only	C2	BIOCARTA	BIOCARTA_PPARA_PATHWAY	45	52	0.865	1	72	14967	0.195327	0.279109
EE only	C2	REACTOME	REACTOME_DISEASES_OF_DNA_REPAIR	45	51	0.882	1	72	14967	0.195327	0.279109
EE only	C2	REACTOME	REACTOME_HIV_TRANSCRIPTION_INITIATION	45	47	0.957	1	72	14967	0.195327	0.279109
EE only	C5	GOBP	GOBP_ADHERENS_JUNCTION_ORGANIZATION	45	57	0.789	1	72	14967	0.195327	0.318214
EE only	C5	GOBP	GOBP_CELLULAR_RESPONSE_TO_GLUCOSE_STARVATION	45	50	0.9	1	72	14967	0.195327	0.318214
EE only	C5	GOBP	GOBP_DENDRITIC_SPINE_MORPHOGENESIS	45	56	0.804	1	72	14967	0.195327	0.318214
EE only	C5	GOBP	GOBP_MESENCHYMAL_CELL_MIGRATION	45	62	0.726	1	72	14967	0.195327	0.318214
EE only	C5	GOBP	GOBP_NEGATIVE_REGULATION_OF_VIRAL_GENOME_REPLICATION	45	55	0.818	1	72	14967	0.195327	0.318214
EE only	C5	GOBP	GOBP_POSITIVE_REGULATION_OF_DEPHOSPHORYLATION	45	52	0.865	1	72	14967	0.195327	0.318214
EE only	C5	GOBP	GOBP_REGULATION_OF_ALTERNATIVE_MRNA_SPLICING_VIA_SPLICEOSOME	45	54	0.833	1	72	14967	0.195327	0.318214
EE only	C5	GOBP	GOBP_REGULATION_OF_GLUCOSE_IMPORT	45	60	0.75	1	72	14967	0.195327	0.318214
EE only	C5	GOMF	GOMF_TRANSCRIPTION_COREPRESSOR_BINDING	45	47	0.957	1	72	14967	0.195327	0.318214
EE only	C5	GOBP	GOBP_POSITIVE_REGULATION_OF_PROTEIN_MODIFICATION_PROCESS	642	814	0.789	5	72	14967	0.19588	0.318625
EE only	C5	GOMF	GOMF_PROTEIN_DIMERIZATION_ACTIVITY	813	1096	0.742	6	72	14967	0.195949	0.318625
EE only	C2	REACTOME	REACTOME_INFECTIOUS_DISEASE	814	1019	0.799	6	72	14967	0.196693	0.28035
EE only	C5	GOBP	GOBP_IN_UTERO_EMBRYONIC_DEVELOPMENT	318	394	0.807	3	72	14967	0.197059	0.319841
EE only	C5	GOBP	GOBP_PROTEIN_AUTOPHOSPHORYLATION	170	199	0.854	2	72	14967	0.197068	0.319841
EE only	C2	PID	PID_AR_TF_PATHWAY	46	53	0.868	1	72	14967	0.199209	0.28109
EE only	C2	WP	WP_ENERGY_METABOLISM	46	48	0.958	1	72	14967	0.199209	0.28109
EE only	C2	WP	WP_IL_18_SIGNALING_PATHWAY	46	56	0.821	1	72	14967	0.199209	0.28109
EE only	C2	WP	WP_NETRIN_UNC5B_SIGNALING_PATHWAY	46	52	0.885	1	72	14967	0.199209	0.28109
EE only	C5	GOBP	GOBP_INTERLEUKIN_2_PRODUCTION	46	63	0.73	1	72	14967	0.199209	0.320597
EE only	C5	GOBP	GOBP_NEGATIVE_REGULATION_OF_CARBOHYDRATE_METABOLIC_PROCESS	46	56	0.821	1	72	14967	0.199209	0.320597
EE only	C5	GOBP	GOBP_PROGRAMMED_NECROTIC_CELL_DEATH	46	60	0.767	1	72	14967	0.199209	0.320597
EE only	C5	GOBP	GOBP_REGULATION_OF_B_CELL_PROLIFERATION	46	65	0.708	1	72	14967	0.199209	0.320597
EE only	C5	GOBP	GOBP_REGULATION_OF_LYMPHOCYTE_APOPTOTIC_PROCESS	46	60	0.767	1	72	14967	0.199209	0.320597
EE only	C5	GOBP	GOBP_SISTER_CHROMATID_COHESION	46	59	0.78	1	72	14967	0.199209	0.320597
EE only	C5	GOBP	GOBP_T_CELL_APOPTOTIC_PROCESS	46	58	0.793	1	72	14967	0.199209	0.320597
EE only	C5	GOBP	GOBP_VENTRICULAR_CARDIAC_MUSCLE_TISSUE_DEVELOPMENT	46	58	0.793	1	72	14967	0.199209	0.320597
EE only	C5	GOMF	GOMF_PEPTIDE_N_ACETYLTRANSFERASE_ACTIVITY	46	54	0.852	1	72	14967	0.199209	0.320597
EE only	C5	GOBP	GOBP_REGULATION_OF_PROTEOLYSIS	482	619	0.779	4	72	14967	0.20179	0.324447
EE only	C2	PID	PID_KIT_PATHWAY	47	52	0.904	1	72	14967	0.203074	0.282996
EE only	C2	REACTOME	REACTOME_E3_UBIQUITIN_LIGASES_UBIQUITINATE_TARGET_PROTEINS	47	59	0.797	1	72	14967	0.203074	0.282996
EE only	C2	REACTOME	REACTOME_NOTCH1_INTRACELLULAR_DOMAIN_REGULATES_TRANSCRIPTION	47	48	0.979	1	72	14967	0.203074	0.282996
EE only	C2	REACTOME	REACTOME_RNA_POLYMERASE_I_TRANSCRIPTION_INITIATION	47	47	1	1	72	14967	0.203074	0.282996
EE only	C2	REACTOME	REACTOME_SUMOYLATION_OF_RNA_BINDING_PROTEINS	47	47	1	1	72	14967	0.203074	0.282996
EE only	C5	GOBP	GOBP_AMYLOID_BETA_METABOLIC_PROCESS	47	65	0.723	1	72	14967	0.203074	0.325295
EE only	C5	GOBP	GOBP_ESTABLISHMENT_OR_MAINTENANCE_OF_BIPOLAR_CELL_POLARITY	47	59	0.797	1	72	14967	0.203074	0.325295
EE only	C5	GOBP	GOBP_REGULATION_OF_GLYCOLYTIC_PROCESS	47	52	0.904	1	72	14967	0.203074	0.325295
EE only	C5	GOBP	GOBP_REGULATION_OF_PROTEIN_TYROSINE_KINASE_ACTIVITY	47	56	0.839	1	72	14967	0.203074	0.325295
EE only	MITOCARTA	MITOCARTA	Vitamin metabolism	47	49	0.959	1	72	14967	0.203074	0.293328
EE only	C2	PID	PID_ATF2_PATHWAY	48	59	0.814	1	72	14967	0.206919	0.28623
EE only	C2	PID	PID_NFAT_3PATHWAY	48	53	0.906	1	72	14967	0.206919	0.28623
EE only	C2	REACTOME	REACTOME_HSP90_CHAPERONE_CYCLE_FOR_STEROID_HORMONE...(12755)	48	57	0.842	1	72	14967	0.206919	0.28623
EE only	C5	GOBP	GOBP_INTRINSIC_APOPTOTIC_SIGNALING_PATHWAY_IN...(02371)	48	63	0.762	1	72	14967	0.206919	0.329007
EE only	C5	GOBP	GOBP_MRNA_3_END_PROCESSING	48	56	0.857	1	72	14967	0.206919	0.329007
EE only	C5	GOBP	GOBP_NEGATIVE_REGULATION_OF_MITOCHONDRION_ORGANIZATION	48	52	0.923	1	72	14967	0.206919	0.329007
EE only	C5	GOBP	GOBP_POSITIVE_REGULATION_OF_PROTEIN_LOCALIZATION...(04967)	48	61	0.787	1	72	14967	0.206919	0.329007
EE only	C5	GOBP	GOBP_POSITIVE_REGULATION_OF_TRANSCRIPTION...(05100)	48	49	0.98	1	72	14967	0.206919	0.329007
EE only	C5	GOBP	GOBP_RECEPTOR_LOCALIZATION_TO_SYNAPSE	48	62	0.774	1	72	14967	0.206919	0.329007
EE only	C5	GOBP	GOBP_REGULATION_OF_CENTROSOME_CYCLE	48	54	0.889	1	72	14967	0.206919	0.329007
EE only	C5	GOBP	GOBP_VESICLE_MEDIATED_TRANSPORT_BETWEEN_ENDOSOMAL_COMPARTMENTS	48	49	0.98	1	72	14967	0.206919	0.329007
EE only	C5	GOBP	GOBP_NEGATIVE_REGULATION_OF_CELLULAR_CATABOLIC_PROCESS	176	209	0.842	2	72	14967	0.207589	0.32916
EE only	C5	GOBP	GOBP_ORGANIC_HYDROXY_COMPOUND_BIOSYNTHETIC_PROCESS	176	251	0.701	2	72	14967	0.207589	0.32916
EE only	C5	GOMF	GOMF_S_ADENOSYLMETHIONINE_DEPENDENT...(10575)	176	188	0.936	2	72	14967	0.207589	0.32916
EE only	C2	WP	WP_IL_4_SIGNALING_PATHWAY	49	50	0.98	1	72	14967	0.210747	0.29081
EE only	C5	GOBP	GOBP_CELLULAR_RESPONSE_TO_CORTICOSTEROID_STIMULUS	49	60	0.817	1	72	14967	0.210747	0.331992
EE only	C5	GOBP	GOBP_MESENCHYME_MORPHOGENESIS	49	60	0.817	1	72	14967	0.210747	0.331992
EE only	C5	GOBP	GOBP_NEGATIVE_REGULATION_OF_CALCIUM_ION_TRANSPORT	49	69	0.71	1	72	14967	0.210747	0.331992
EE only	C5	GOBP	GOBP_REGULATION_OF_ANTIGEN_RECEPTOR_MEDIATED...(05633)	49	66	0.742	1	72	14967	0.210747	0.331992
EE only	C5	GOBP	GOBP_REGULATION_OF_DENDRITIC_SPINE_DEVELOPMENT	49	57	0.86	1	72	14967	0.210747	0.331992
EE only	C5	GOCC	GOCC_PHOSPHATASE_COMPLEX	49	54	0.907	1	72	14967	0.210747	0.331992
EE only	C5	GOBP	GOBP_DEVELOPMENTAL_CELL_GROWTH	178	239	0.745	2	72	14967	0.21111	0.331992
EE only	C5	GOBP	GOBP_POSITIVE_REGULATION_OF_INTRACELLULAR_TRANSPORT	178	200	0.89	2	72	14967	0.21111	0.331992
EE only	C5	GOMF	GOMF_ACYLTRANSFERASE_ACTIVITY_TRANSFERRING_GROUPS...(09023)	178	227	0.784	2	72	14967	0.21111	0.331992
EE only	C5	GOBP	GOBP_REGULATION_OF_CALCIUM_ION_TRANSPORT	179	251	0.713	2	72	14967	0.212873	0.334459
EE only	C5	GOBP	GOBP_CELL_JUNCTION_ASSEMBLY	331	447	0.74	3	72	14967	0.213188	0.334649
EE only	C5	GOBP	GOBP_REGULATION_OF_CELL_GROWTH	332	420	0.79	3	72	14967	0.214441	0.334964
EE only	C2	REACTOME	REACTOME_MRNA_SPLICING_MINOR_PATHWAY	50	50	1	1	72	14967	0.214556	0.293905
EE only	C2	REACTOME	REACTOME_NCAM_SIGNALING_FOR_NEURITE_OUT_GROWTH	50	63	0.794	1	72	14967	0.214556	0.293905
EE only	C2	REACTOME	REACTOME_RHOD_GTPASE_CYCLE	50	53	0.943	1	72	14967	0.214556	0.293905
EE only	C5	GOBP	GOBP_AMYLOID_PRECURSOR_PROTEIN_CATABOLIC_PROCESS	50	68	0.735	1	72	14967	0.214556	0.334964
EE only	C5	GOBP	GOBP_MESONEPHRIC_TUBULE_MORPHOGENESIS	50	68	0.735	1	72	14967	0.214556	0.334964
EE only	C5	GOBP	GOBP_NEGATIVE_REGULATION_OF_INTRACELLULAR_TRANSPORT	50	60	0.833	1	72	14967	0.214556	0.334964
EE only	C5	GOBP	GOBP_REGULATION_OF_RECEPTOR_INTERNALIZATION	50	64	0.781	1	72	14967	0.214556	0.334964
EE only	C5	GOMF	GOMF_PHOSPHOLIPID_TRANSPORTER_ACTIVITY	50	64	0.781	1	72	14967	0.214556	0.334964
EE only	CELLMARKER	CELLMARKER	Mucosal-associated Invariant T Cell Liver	50	68	0.735	1	72	14967	0.214556	0.292576
EE only	C5	GOBP	GOBP_DENDRITE_DEVELOPMENT	181	233	0.777	2	72	14967	0.216403	0.337236
EE only	C5	GOBP	GOBP_TRANSFORMING_GROWTH_FACTOR_BETA_RECEPTOR...(07658)	181	233	0.777	2	72	14967	0.216403	0.337236
EE only	C5	GOBP	GOBP_CELL_PROJECTION_ORGANIZATION	1200	1623	0.739	8	72	14967	0.217967	0.338733
EE only	C5	GOBP	GOBP_POSITIVE_REGULATION_OF_NEUROGENESIS	182	242	0.752	2	72	14967	0.21817	0.338733
EE only	C2	REACTOME	REACTOME_NON_INTEGRIN_MEMBRANE_ECM_INTERACTIONS	51	59	0.864	1	72	14967	0.218347	0.295503
EE only	C2	REACTOME	REACTOME_NUCLEAR_ENVELOPE_BREAKDOWN	51	53	0.962	1	72	14967	0.218347	0.295503
EE only	C2	REACTOME	REACTOME_RAB_GERANYLGERANYLATION	51	65	0.785	1	72	14967	0.218347	0.295503
EE only	C2	REACTOME	REACTOME_TRANSCRIPTIONAL_ACTIVITY_OF_SMAD2_SMAD3...(13717)	51	51	1	1	72	14967	0.218347	0.295503
EE only	C2	WP	WP_KIT_RECEPTOR_SIGNALING_PATHWAY	51	53	0.962	1	72	14967	0.218347	0.295503
EE only	C5	GOBP	GOBP_REGULATION_OF_PROTEIN_IMPORT_INTO_NUCLEUS	51	58	0.879	1	72	14967	0.218347	0.338733
EE only	C5	GOBP	GOBP_RESPONSE_TO_ISCHEMIA	51	63	0.81	1	72	14967	0.218347	0.338733
EE only	C5	GOBP	GOBP_SIGNAL_TRANSDUCTION_IN_ABSENCE_OF_LIGAND	51	67	0.761	1	72	14967	0.218347	0.338733
EE only	C5	GOBP	GOBP_POSITIVE_REGULATION_OF_PHOSPHORYLATION	499	663	0.753	4	72	14967	0.218888	0.339266
EE only	C5	GOBP	GOBP_CELL_PART_MORPHOGENESIS	501	680	0.737	4	72	14967	0.220926	0.340901
EE only	C2	REACTOME	REACTOME_SIGNALING_BY_NOTCH	184	246	0.748	2	72	14967	0.221709	0.298457
EE only	C5	GOCC	GOCC_NUCLEAR_CHROMOSOME	184	229	0.803	2	72	14967	0.221709	0.340901
EE only	C2	REACTOME	REACTOME_REGULATED_NECROSIS	52	59	0.881	1	72	14967	0.22212	0.298457
EE only	C2	REACTOME	REACTOME_SCF_BETA_TRCP_MEDIATED_DEGRADATION_OF_EMI1	52	55	0.945	1	72	14967	0.22212	0.298457
EE only	C5	GOBP	GOBP_CERAMIDE_BIOSYNTHETIC_PROCESS	52	68	0.765	1	72	14967	0.22212	0.340901
EE only	C5	GOBP	GOBP_EMBRYONIC_PATTERN_SPECIFICATION	52	74	0.703	1	72	14967	0.22212	0.340901
EE only	C5	GOBP	GOBP_MATURATION_OF_SSU_RRNA	52	53	0.981	1	72	14967	0.22212	0.340901
EE only	C5	GOBP	GOBP_NEGATIVE_REGULATION_OF_SMALL_GTPASE_MEDIATED...(03688)	52	55	0.945	1	72	14967	0.22212	0.340901
EE only	C5	GOBP	GOBP_NUCLEAR_ENVELOPE_ORGANIZATION	52	54	0.963	1	72	14967	0.22212	0.340901
EE only	C5	GOBP	GOBP_POSITIVE_REGULATION_OF_REACTIVE_OXYGEN...(04990)	52	68	0.765	1	72	14967	0.22212	0.340901
EE only	C5	GOBP	GOBP_REGULATION_OF_MITOCHONDRIAL_MEMBRANE_PERMEABILITY	52	60	0.867	1	72	14967	0.22212	0.340901
EE only	C5	GOBP	GOBP_REGULATION_OF_PROTEIN_MATURATION	52	71	0.732	1	72	14967	0.22212	0.340901
EE only	C5	GOCC	GOCC_PRECATALYTIC_SPLICEOSOME	52	53	0.981	1	72	14967	0.22212	0.340901
EE only	C5	GOBP	GOBP_DEVELOPMENTAL_GROWTH_INVOLVED_IN_MORPHOGENESIS	186	244	0.762	2	72	14967	0.225252	0.343853
EE only	C5	GOBP	GOBP_GLYCEROPHOSPHOLIPID_BIOSYNTHETIC_PROCESS	186	210	0.886	2	72	14967	0.225252	0.343853
EE only	C5	GOBP	GOBP_POSITIVE_REGULATION_OF_GENE_EXPRESSION	852	1200	0.71	6	72	14967	0.225754	0.343853
EE only	C2	WP	WP_INTERFERON_TYPE_I_SIGNALING_PATHWAYS	53	54	0.981	1	72	14967	0.225875	0.30278
EE only	C5	GOBP	GOBP_PROTEIN_K63_LINKED_UBIQUITINATION	53	59	0.898	1	72	14967	0.225875	0.343853
EE only	C5	GOBP	GOBP_REGULATION_OF_EXTRACELLULAR_MATRIX_ORGANIZATION	53	62	0.855	1	72	14967	0.225875	0.343853
EE only	C5	GOBP	GOBP_RESPIRATORY_GASEOUS_EXCHANGE_BY_RESPIRATORY_SYSTEM	53	74	0.716	1	72	14967	0.225875	0.343853
EE only	C5	GOBP	GOBP_RESPONSE_TO_AMINO_ACID_STARVATION	53	54	0.981	1	72	14967	0.225875	0.343853
EE only	C5	GOBP	GOBP_SOMATIC_STEM_CELL_POPULATION_MAINTENANCE	53	69	0.768	1	72	14967	0.225875	0.343853
EE only	C5	GOBP	GOBP_CELL_CELL_ADHESION	677	962	0.704	5	72	14967	0.22604	0.343853
EE only	C5	GOBP	GOBP_MEMBRANE_ORGANIZATION	677	814	0.832	5	72	14967	0.22604	0.343853
EE only	C2	REACTOME	REACTOME_PROGRAMMED_CELL_DEATH	188	211	0.891	2	72	14967	0.2288	0.305972
EE only	C5	GOBP	GOBP_PROTEIN_STABILIZATION	188	217	0.866	2	72	14967	0.2288	0.347445
EE only	C5	GOBP	GOBP_MITOCHONDRION_ORGANIZATION	509	553	0.92	4	72	14967	0.22913	0.347445
EE only	C2	REACTOME	REACTOME_SNRNP_ASSEMBLY	54	54	1	1	72	14967	0.229612	0.306331
EE only	C5	GOBP	GOBP_CELLULAR_COMPONENT_MAINTENANCE	54	73	0.74	1	72	14967	0.229612	0.347445
EE only	C5	GOBP	GOBP_CYTOPLASMIC_MICROTUBULE_ORGANIZATION	54	59	0.915	1	72	14967	0.229612	0.347445
EE only	C5	GOBP	GOBP_MAMMARY_GLAND_EPITHELIUM_DEVELOPMENT	54	66	0.818	1	72	14967	0.229612	0.347445
EE only	C5	GOBP	GOBP_POSITIVE_REGULATION_OF_NUCLEOCYTOPLASMIC_TRANSPORT	54	62	0.871	1	72	14967	0.229612	0.347445
EE only	C5	GOBP	GOBP_RESPONSE_TO_TUMOR_NECROSIS_FACTOR	190	258	0.736	2	72	14967	0.232352	0.350303
EE only	C2	PID	PID_ERA_GENOMIC_PATHWAY	55	64	0.859	1	72	14967	0.233332	0.309096
EE only	C2	REACTOME	REACTOME_TNF_SIGNALING	55	57	0.965	1	72	14967	0.233332	0.309096
EE only	C2	WP	WP_GLUCOCORTICOID_RECEPTOR_PATHWAY	55	70	0.786	1	72	14967	0.233332	0.309096
EE only	C5	GOBP	GOBP_AORTA_DEVELOPMENT	55	65	0.846	1	72	14967	0.233332	0.350303
EE only	C5	GOBP	GOBP_INTERFERON_BETA_PRODUCTION	55	59	0.932	1	72	14967	0.233332	0.350303
EE only	C5	GOBP	GOBP_MAINTENANCE_OF_PROTEIN_LOCATION_IN_CELL	55	65	0.846	1	72	14967	0.233332	0.350303
EE only	C5	GOBP	GOBP_MEMBRANE_BIOGENESIS	55	64	0.859	1	72	14967	0.233332	0.350303
EE only	C5	GOBP	GOBP_POLYSACCHARIDE_BIOSYNTHETIC_PROCESS	55	66	0.833	1	72	14967	0.233332	0.350303
EE only	C5	GOBP	GOBP_PROTEIN_LOCALIZATION_TO_CYTOSKELETON	55	59	0.932	1	72	14967	0.233332	0.350303
EE only	C5	GOBP	GOBP_SOMATIC_DIVERSIFICATION_OF_IMMUNOGLOBULINS	55	68	0.809	1	72	14967	0.233332	0.350303
EE only	C5	GOMF	GOMF_OXIDOREDUCTASE_ACTIVITY_ACTING_ON_THE_CH_CH...(10124)	55	60	0.917	1	72	14967	0.233332	0.350303
EE only	C5	GOCC	GOCC_SPLICEOSOMAL_COMPLEX	191	204	0.936	2	72	14967	0.23413	0.351195
EE only	C5	GOBP	GOBP_REGULATION_OF_CELL_PROJECTION_ASSEMBLY	192	230	0.835	2	72	14967	0.235908	0.353554
EE only	C2	WP	WP_3Q29_COPY_NUMBER_VARIATION_SYNDROME	56	64	0.875	1	72	14967	0.237034	0.312529
EE only	C2	WP	WP_MITOCHONDRIAL_COMPLEX_I_ASSEMBLY_MODEL_OXPHOS_SYSTEM	56	56	1	1	72	14967	0.237034	0.312529
EE only	C5	GOBP	GOBP_EXECUTION_PHASE_OF_APOPTOSIS	56	76	0.737	1	72	14967	0.237034	0.354009
EE only	C5	GOBP	GOBP_PROTEIN_DEACETYLATION	56	58	0.966	1	72	14967	0.237034	0.354009
EE only	C5	GOBP	GOBP_PROTEIN_EXPORT_FROM_NUCLEUS	56	61	0.918	1	72	14967	0.237034	0.354009
EE only	C5	GOMF	GOMF_CALCIUM_DEPENDENT_PROTEIN_BINDING	56	79	0.709	1	72	14967	0.237034	0.354009
EE only	C5	GOBP	GOBP_REGULATION_OF_PROTEIN_CONTAINING_COMPLEX_ASSEMBLY	350	421	0.831	3	72	14967	0.237258	0.354036
EE only	C5	GOBP	GOBP_REGULATION_OF_PROTEIN_MODIFICATION_PROCESS	1049	1312	0.8	7	72	14967	0.238972	0.356286
EE only	C2	REACTOME	REACTOME_ECM_PROTEOGLYCANS	57	76	0.75	1	72	14967	0.240718	0.315907
EE only	C2	REACTOME	REACTOME_SIGNALING_BY_NOTCH1_PEST_DOMAIN_MUTANTS_IN_CANCER	57	58	0.983	1	72	14967	0.240718	0.315907
EE only	C5	GOBP	GOBP_CHROMOSOME_SEPARATION	57	81	0.704	1	72	14967	0.240718	0.35642
EE only	C5	GOBP	GOBP_INTRINSIC_APOPTOTIC_SIGNALING_PATHWAY_IN...(02367)	57	65	0.877	1	72	14967	0.240718	0.35642
EE only	C5	GOBP	GOBP_NEPHRON_MORPHOGENESIS	57	81	0.704	1	72	14967	0.240718	0.35642
EE only	C5	GOBP	GOBP_POSITIVE_REGULATION_OF_PROTEIN_LOCALIZATION...(04959)	57	73	0.781	1	72	14967	0.240718	0.35642
EE only	C5	GOBP	GOBP_POSITIVE_REGULATION_OF_VIRAL_PROCESS	57	64	0.891	1	72	14967	0.240718	0.35642
EE only	C5	GOBP	GOBP_PROTEIN_LOCALIZATION_TO_SYNAPSE	57	78	0.731	1	72	14967	0.240718	0.35642
EE only	C5	GOCC	GOCC_SCF_UBIQUITIN_LIGASE_COMPLEX	57	65	0.877	1	72	14967	0.240718	0.35642
EE only	C5	GOMF	GOMF_2_OXOGLUTARATE_DEPENDENT_DIOXYGENASE_ACTIVITY	57	60	0.95	1	72	14967	0.240718	0.35642
EE only	C5	GOBP	GOBP_MUSCLE_TISSUE_DEVELOPMENT	353	434	0.813	3	72	14967	0.241104	0.356685
EE only	C5	GOBP	GOBP_NEGATIVE_REGULATION_OF_APOPTOTIC_SIGNALING_PATHWAY	196	243	0.807	2	72	14967	0.24303	0.359225
EE only	C5	GOBP	GOBP_POSITIVE_REGULATION_OF_PROTEIN_METABOLIC_PROCESS	1056	1307	0.808	7	72	14967	0.24408	0.359991
EE only	C2	PID	PID_INTEGRIN1_PATHWAY	58	66	0.879	1	72	14967	0.244384	0.318492
EE only	C2	WP	WP_BURN_WOUND_HEALING	58	75	0.773	1	72	14967	0.244384	0.318492
EE only	C2	WP	WP_DYRK1A_INVOLVEMENT_REGARDING_CELL_PROLIFERATION...(14174)	58	62	0.935	1	72	14967	0.244384	0.318492
EE only	C5	GOBP	GOBP_CARDIAC_SEPTUM_MORPHOGENESIS	58	72	0.806	1	72	14967	0.244384	0.359991
EE only	C5	GOBP	GOBP_GLUCOSE_IMPORT	58	77	0.753	1	72	14967	0.244384	0.359991
EE only	C5	GOMF	GOMF_PROTEIN_SELF_ASSOCIATION	58	70	0.829	1	72	14967	0.244384	0.359991
EE only	C5	GOBP	GOBP_NUCLEOBASE_CONTAINING_COMPOUND_TRANSPORT	197	225	0.876	2	72	14967	0.244812	0.360313
EE only	C2	REACTOME	REACTOME_CLASS_I_MHC_MEDIATED_ANTIGEN_PROCESSING_PRESENTATION	356	381	0.934	3	72	14967	0.244961	0.318506
EE only	C5	GOCC	GOCC_MICROTUBULE_ORGANIZING_CENTER	701	848	0.827	5	72	14967	0.247505	0.363192
EE only	C2	PID	PID_P75_NTR_PATHWAY	59	68	0.868	1	72	14967	0.248033	0.319549
EE only	C2	PID	PID_REG_GR_PATHWAY	59	82	0.72	1	72	14967	0.248033	0.319549
EE only	C2	REACTOME	REACTOME_TRNA_PROCESSING_IN_THE_NUCLEUS	59	59	1	1	72	14967	0.248033	0.319549
EE only	C2	WP	WP_PHYSICO_CHEMICAL_FEATURES_AND_TOXICITY...(14587)	59	66	0.894	1	72	14967	0.248033	0.319549
EE only	C5	GOBP	GOBP_ADULT_LOCOMOTORY_BEHAVIOR	59	81	0.728	1	72	14967	0.248033	0.363192
EE only	C5	GOBP	GOBP_ESTABLISHMENT_OF_PROTEIN_LOCALIZATION_TO...(01736)	59	63	0.937	1	72	14967	0.248033	0.363192
EE only	C5	GOBP	GOBP_FILOPODIUM_ASSEMBLY	59	70	0.843	1	72	14967	0.248033	0.363192
EE only	C5	GOBP	GOBP_REGULATION_OF_GLUCOSE_TRANSMEMBRANE_TRANSPORT	59	78	0.756	1	72	14967	0.248033	0.363192
EE only	C5	GOMF	GOMF_BASAL_TRANSCRIPTION_MACHINERY_BINDING	59	60	0.983	1	72	14967	0.248033	0.363192
EE only	C5	GOBP	GOBP_SYNAPSE_ORGANIZATION	360	483	0.745	3	72	14967	0.25012	0.365936
EE only	C2	REACTOME	REACTOME_METABOLISM_OF_RNA	705	724	0.974	5	72	14967	0.251136	0.321287
EE only	C5	GOBP	GOBP_HOMEOSTATIC_PROCESS	1250	1734	0.721	8	72	14967	0.251321	0.366329
EE only	C2	REACTOME	REACTOME_HDR_THROUGH_HOMOLOGOUS_RECOMBINATION_HRR	60	68	0.882	1	72	14967	0.251665	0.321287
EE only	C2	REACTOME	REACTOME_RRNA_MODIFICATION_IN_THE_NUCLEUS_AND_CYTOSOL	60	60	1	1	72	14967	0.251665	0.321287
EE only	C2	REACTOME	REACTOME_SUMOYLATION_OF_CHROMATIN_ORGANIZATION_PROTEINS	60	71	0.845	1	72	14967	0.251665	0.321287
EE only	C5	GOBP	GOBP_POSITIVE_REGULATION_OF_DNA_RECOMBINATION	60	71	0.845	1	72	14967	0.251665	0.366329
EE only	C5	GOBP	GOBP_POSITIVE_REGULATION_OF_MUSCLE_CELL...(04827)	60	83	0.723	1	72	14967	0.251665	0.366329
EE only	C5	GOBP	GOBP_REGULATION_OF_ATP_DEPENDENT_ACTIVITY	60	65	0.923	1	72	14967	0.251665	0.366329
EE only	C5	GOCC	GOCC_HISTONE_METHYLTRANSFERASE_COMPLEX	60	63	0.952	1	72	14967	0.251665	0.366329
EE only	C5	GOMF	GOMF_NUCLEOSOME_BINDING	60	71	0.845	1	72	14967	0.251665	0.366329
EE only	C5	GOBP	GOBP_PEPTIDYL_LYSINE_MODIFICATION	201	219	0.918	2	72	14967	0.251946	0.366428
EE only	C5	GOBP	GOBP_GENERATION_OF_NEURONS	1069	1485	0.72	7	72	14967	0.253663	0.368613
EE only	C2	REACTOME	REACTOME_INTERFERON_ALPHA_BETA_SIGNALING	61	78	0.782	1	72	14967	0.25528	0.323699
EE only	C2	WP	WP_AMP_ACTIVATED_PROTEIN_KINASE_SIGNALING	61	67	0.91	1	72	14967	0.25528	0.323699
EE only	C2	WP	WP_DISTURBED_PATHWAYS_IN_DUCHENNE_MUSCULAR_DYSTROPHY	61	74	0.824	1	72	14967	0.25528	0.323699
EE only	C5	GOBP	GOBP_POSITIVE_REGULATION_OF_DNA_TEMPLATED...(04541)	61	62	0.984	1	72	14967	0.25528	0.369404
EE only	C5	GOBP	GOBP_REGULATION_OF_INTRACELLULAR_STEROID_HORMONE...(06125)	61	73	0.836	1	72	14967	0.25528	0.369404
EE only	C5	GOBP	GOBP_REGULATION_OF_MEMBRANE_PERMEABILITY	61	74	0.824	1	72	14967	0.25528	0.369404
EE only	C5	GOCC	GOCC_REPLICATION_FORK	61	67	0.91	1	72	14967	0.25528	0.369404
EE only	C5	GOMF	GOMF_P53_BINDING	61	66	0.924	1	72	14967	0.25528	0.369404
EE only	C5	GOCC	GOCC_SYNAPSE	1072	1451	0.739	7	72	14967	0.255891	0.369978
EE only	C5	GOBP	GOBP_AXON_DEVELOPMENT	365	513	0.712	3	72	14967	0.256593	0.370682
EE only	C5	GOBP	GOBP_REGULATION_OF_CELL_PROJECTION_ORGANIZATION	536	692	0.775	4	72	14967	0.25737	0.371492
EE only	C2	WP	WP_MELANOMA	62	68	0.912	1	72	14967	0.258877	0.326788
EE only	C2	WP	WP_T_CELL_ACTIVATION_SARS_COV_2	62	88	0.705	1	72	14967	0.258877	0.326788
EE only	C5	GOBP	GOBP_ALTERNATIVE_MRNA_SPLICING_VIA_SPLICEOSOME	62	71	0.873	1	72	14967	0.258877	0.372108
EE only	C5	GOBP	GOBP_CIRCADIAN_REGULATION_OF_GENE_EXPRESSION	62	70	0.886	1	72	14967	0.258877	0.372108
EE only	C5	GOBP	GOBP_LAMELLIPODIUM_ASSEMBLY	62	72	0.861	1	72	14967	0.258877	0.372108
EE only	C5	GOBP	GOBP_REGULATION_OF_DOUBLE_STRAND_BREAK_REPAIR_VIA...(05911)	62	73	0.849	1	72	14967	0.258877	0.372108
EE only	C5	GOBP	GOBP_SKELETAL_MUSCLE_CELL_DIFFERENTIATION	62	73	0.849	1	72	14967	0.258877	0.372108
EE only	CELLMARKER	CELLMARKER	B Cell Kidney	538	667	0.807	4	72	14967	0.259491	0.347533
EE only	C5	GOBP	GOBP_PROTEIN_POLYUBIQUITINATION	206	226	0.912	2	72	14967	0.260873	0.374665
EE only	C5	GOBP	GOBP_INTRACELLULAR_IRON_ION_HOMEOSTASIS	63	73	0.863	1	72	14967	0.262457	0.375352
EE only	C5	GOBP	GOBP_NUCLEAR_TRANSCRIBED_MRNA_CATABOLIC_PROCESS...(03948)	63	69	0.913	1	72	14967	0.262457	0.375352
EE only	C5	GOBP	GOBP_POSITIVE_REGULATION_OF_LIPID_BIOSYNTHETIC_PROCESS	63	90	0.7	1	72	14967	0.262457	0.375352
EE only	C5	GOBP	GOBP_PROTEIN_K48_LINKED_UBIQUITINATION	63	65	0.969	1	72	14967	0.262457	0.375352
EE only	C5	GOBP	GOBP_PROTEIN_TRANSMEMBRANE_TRANSPORT	63	67	0.94	1	72	14967	0.262457	0.375352
EE only	C5	GOBP	GOBP_STRIATED_MUSCLE_TISSUE_DEVELOPMENT	207	265	0.781	2	72	14967	0.262659	0.375352
EE only	C2	REACTOME	REACTOME_SARS_COV_INFECTIONS	370	471	0.786	3	72	14967	0.263091	0.331365
EE only	C5	GOMF	GOMF_TRANSFERASE_ACTIVITY_TRANSFERRING_ONE_CARBON_GROUPS	208	228	0.912	2	72	14967	0.264445	0.377591
EE only	C2	PID	PID_P73PATHWAY	64	79	0.81	1	72	14967	0.26602	0.333562
EE only	C2	REACTOME	REACTOME_PKR_MEDIATED_SIGNALING	64	76	0.842	1	72	14967	0.26602	0.333562
EE only	C5	GOBP	GOBP_GLUCAN_METABOLIC_PROCESS	64	78	0.821	1	72	14967	0.26602	0.378271
EE only	C5	GOBP	GOBP_LYMPHOCYTE_APOPTOTIC_PROCESS	64	82	0.78	1	72	14967	0.26602	0.378271
EE only	C5	GOBP	GOBP_REGULATION_OF_STEM_CELL_POPULATION_MAINTENANCE	64	74	0.865	1	72	14967	0.26602	0.378271
EE only	C5	GOBP	GOBP_RESPONSE_TO_CAMP	64	86	0.744	1	72	14967	0.26602	0.378271
EE only	C5	GOBP	GOBP_RESPONSE_TO_TYPE_I_INTERFERON	64	89	0.719	1	72	14967	0.26602	0.378271
EE only	C2	REACTOME	REACTOME_CIRCADIAN_CLOCK	65	70	0.929	1	72	14967	0.269566	0.334973
EE only	C2	REACTOME	REACTOME_GLYCOLYSIS	65	74	0.878	1	72	14967	0.269566	0.334973
EE only	C2	REACTOME	REACTOME_NUCLEAR_ENVELOPE_NE_REASSEMBLY	65	76	0.855	1	72	14967	0.269566	0.334973
EE only	C5	GOBP	GOBP_CENTROSOME_DUPLICATION	65	76	0.855	1	72	14967	0.269566	0.3818
EE only	C5	GOBP	GOBP_REGULATORY_NCRNA_PROCESSING	65	87	0.747	1	72	14967	0.269566	0.3818
EE only	C5	GOMF	GOMF_PDZ_DOMAIN_BINDING	65	85	0.765	1	72	14967	0.269566	0.3818
EE only	C5	GOMF	GOMF_RECEPTOR_TYROSINE_KINASE_BINDING	65	81	0.802	1	72	14967	0.269566	0.3818
EE only	C5	GOMF	GOMF_PHOSPHOLIPID_BINDING	375	486	0.772	3	72	14967	0.26961	0.3818
EE only	C2	REACTOME	REACTOME_MRNA_SPLICING	211	212	0.995	2	72	14967	0.269805	0.334973
EE only	C5	GOBP	GOBP_REGULATION_OF_PHOSPHORUS_METABOLIC_PROCESS	908	1187	0.765	6	72	14967	0.27098	0.383424
EE only	C5	GOBP	GOBP_MITOTIC_NUCLEAR_DIVISION	212	277	0.765	2	72	14967	0.271591	0.383659
EE only	C5	GOBP	GOBP_PHOSPHATIDYLINOSITOL_3_KINASE_PROTEIN_KINASE...(04213)	212	290	0.731	2	72	14967	0.271591	0.383659
EE only	C2	REACTOME	REACTOME_PROTEIN_UBIQUITINATION	66	79	0.835	1	72	14967	0.273095	0.334973
EE only	C2	REACTOME	REACTOME_THE_ROLE_OF_GTSE1_IN_G2_M_PROGRESSION...(13673)	66	79	0.835	1	72	14967	0.273095	0.334973
EE only	C2	WP	WP_NCRNAS_INVOLVED_IN_WNT_SIGNALING_IN...(14494)	66	88	0.75	1	72	14967	0.273095	0.334973
EE only	C2	WP	WP_NON_SMALL_CELL_LUNG_CANCER	66	72	0.917	1	72	14967	0.273095	0.334973
EE only	C2	WP	WP_REGULATORY_CIRCUITS_OF_THE_STAT3_SIGNALING_PATHWAY	66	78	0.846	1	72	14967	0.273095	0.334973
EE only	C2	WP	WP_STEROL_REGULATORY_ELEMENT_BINDING_PROTEINS...(14683)	66	69	0.957	1	72	14967	0.273095	0.334973
EE only	C5	GOBP	GOBP_CENTRAL_NERVOUS_SYSTEM_NEURON_DEVELOPMENT	66	89	0.742	1	72	14967	0.273095	0.385151
EE only	C5	GOMF	GOMF_ATP_DEPENDENT_ACTIVITY_ACTING_ON_RNA	66	78	0.846	1	72	14967	0.273095	0.385151
EE only	MITOCARTA	MITOCARTA	Complex I	66	66	1	1	72	14967	0.273095	0.331031
EE only	C5	GOBP	GOBP_REGULATION_OF_TRANSMEMBRANE_RECEPTOR_PROTEIN...(06768)	213	299	0.712	2	72	14967	0.273378	0.385234
EE only	C2	REACTOME	REACTOME_TRANSCRIPTION_OF_THE_HIV_GENOME	67	70	0.957	1	72	14967	0.276607	0.338543
EE only	C5	GOBP	GOBP_REGULATION_OF_DNA_BINDING	67	85	0.788	1	72	14967	0.276607	0.388197
EE only	C5	GOBP	GOBP_REGULATION_OF_MYOBLAST_DIFFERENTIATION	67	73	0.918	1	72	14967	0.276607	0.388197
EE only	C5	GOBP	GOBP_REGULATION_OF_PROTEIN_DEPHOSPHORYLATION	67	77	0.87	1	72	14967	0.276607	0.388197
EE only	C5	GOCC	GOCC_SCHAFFER_COLLATERAL_CA1_SYNAPSE	67	92	0.728	1	72	14967	0.276607	0.388197
EE only	C5	GOCC	GOCC_SPLICEOSOMAL_SNRNP_COMPLEX	67	94	0.713	1	72	14967	0.276607	0.388197
EE only	C2	PID	PID_MTOR_4PATHWAY	68	69	0.986	1	72	14967	0.280103	0.3406
EE only	C2	REACTOME	REACTOME_APC_C_CDH1_MEDIATED_DEGRADATION_OF_CDC20...(12225)	68	74	0.919	1	72	14967	0.280103	0.3406
EE only	C2	WP	WP_JOUBERT_SYNDROME	68	76	0.895	1	72	14967	0.280103	0.3406
EE only	C5	GOBP	GOBP_ACTIVATION_OF_PROTEIN_KINASE_ACTIVITY	68	88	0.773	1	72	14967	0.280103	0.391825
EE only	C5	GOBP	GOBP_MACROMOLECULE_DEACYLATION	68	70	0.971	1	72	14967	0.280103	0.391825
EE only	C5	GOBP	GOBP_REGULATION_OF_MUSCLE_ADAPTATION	68	93	0.731	1	72	14967	0.280103	0.391825
EE only	C5	GOBP	GOBP_STEM_CELL_DEVELOPMENT	68	89	0.764	1	72	14967	0.280103	0.391825
EE only	MITOCARTA	MITOCARTA	OXPHOS assembly factors	68	68	1	1	72	14967	0.280103	0.331031
EE only	C5	GOBP	GOBP_GLYCEROLIPID_BIOSYNTHETIC_PROCESS	217	250	0.868	2	72	14967	0.280522	0.392094
EE only	C2	WP	WP_HEAD_AND_NECK_SQUAMOUS_CELL_CARCINOMA	69	74	0.932	1	72	14967	0.283582	0.343967
EE only	C5	GOBP	GOBP_PROTEIN_TETRAMERIZATION	69	90	0.767	1	72	14967	0.283582	0.394523
EE only	C5	GOBP	GOBP_REGULATION_OF_PROTEIN_TARGETING	69	79	0.873	1	72	14967	0.283582	0.394523
EE only	C5	GOBP	GOBP_VASCULOGENESIS	69	83	0.831	1	72	14967	0.283582	0.394523
EE only	C5	GOMF	GOMF_CYSTEINE_TYPE_ENDOPEPTIDASE_ACTIVITY	69	87	0.793	1	72	14967	0.283582	0.394523
EE only	C5	GOMF	GOMF_KINASE_INHIBITOR_ACTIVITY	69	76	0.908	1	72	14967	0.283582	0.394523
EE only	C2	REACTOME	REACTOME_CELL_CYCLE_CHECKPOINTS	219	291	0.753	2	72	14967	0.284093	0.343967
EE only	C5	GOBP	GOBP_MRNA_CATABOLIC_PROCESS	219	312	0.702	2	72	14967	0.284093	0.394523
EE only	C5	GOMF	GOMF_CATALYTIC_ACTIVITY_ACTING_ON_DNA	219	248	0.883	2	72	14967	0.284093	0.394523
EE only	C5	GOMF	GOMF_MICROTUBULE_BINDING	219	275	0.796	2	72	14967	0.284093	0.394523
EE only	C5	GOBP	GOBP_RESPONSE_TO_OXYGEN_CONTAINING_COMPOUND	1299	1813	0.716	8	72	14967	0.285566	0.395116
EE only	C5	GOBP	GOBP_SECOND_MESSENGER_MEDIATED_SIGNALING	220	310	0.71	2	72	14967	0.285878	0.395116
EE only	C2	REACTOME	REACTOME_RHOG_GTPASE_CYCLE	70	74	0.946	1	72	14967	0.287044	0.345312
EE only	C2	REACTOME	REACTOME_SIGNALING_BY_MET	70	79	0.886	1	72	14967	0.287044	0.345312
EE only	C2	REACTOME	REACTOME_SLC_TRANSPORTER_DISORDERS	70	99	0.707	1	72	14967	0.287044	0.345312
EE only	C5	GOBP	GOBP_CHAPERONE_MEDIATED_PROTEIN_FOLDING	70	75	0.933	1	72	14967	0.287044	0.395116
EE only	C5	GOBP	GOBP_ENERGY_RESERVE_METABOLIC_PROCESS	70	89	0.787	1	72	14967	0.287044	0.395116
EE only	C5	GOBP	GOBP_FATTY_ACID_BETA_OXIDATION	70	76	0.921	1	72	14967	0.287044	0.395116
EE only	C5	GOBP	GOBP_KIDNEY_MORPHOGENESIS	70	99	0.707	1	72	14967	0.287044	0.395116
EE only	C5	GOBP	GOBP_POSITIVE_REGULATION_OF_MACROAUTOPHAGY	70	75	0.933	1	72	14967	0.287044	0.395116
EE only	C5	GOBP	GOBP_REGULATION_OF_LEUKOCYTE_APOPTOTIC_PROCESS	70	93	0.753	1	72	14967	0.287044	0.395116
EE only	C5	GOBP	GOBP_REGULATION_OF_STEM_CELL_DIFFERENTIATION	70	79	0.886	1	72	14967	0.287044	0.395116
EE only	C5	GOBP	GOBP_REGULATION_OF_VIRAL_GENOME_REPLICATION	70	85	0.824	1	72	14967	0.287044	0.395116
EE only	C5	GOCC	GOCC_RNA_POLYMERASE_II_HOLOENZYME	70	87	0.805	1	72	14967	0.287044	0.395116
EE only	C5	GOMF	GOMF_HISTONE_BINDING	222	252	0.881	2	72	14967	0.289447	0.397922
EE only	C5	GOBP	GOBP_MAPK_CASCADE	566	779	0.727	4	72	14967	0.289545	0.397922
EE only	C2	WP	WP_ACUTE_VIRAL_MYOCARDITIS	71	85	0.835	1	72	14967	0.29049	0.34797
EE only	C2	WP	WP_THYROID_HORMONES_PRODUCTION_AND_PERIPHERAL...(14711)	71	93	0.763	1	72	14967	0.29049	0.34797
EE only	C5	GOBP	GOBP_POSITIVE_REGULATION_OF_PROTEIN_KINASE_ACTIVITY	224	284	0.789	2	72	14967	0.293014	0.401053
EE only	C5	GOBP	GOBP_REGULATION_OF_BINDING	224	262	0.855	2	72	14967	0.293014	0.401053
EE only	C5	GOCC	GOCC_OUTER_MEMBRANE	224	248	0.903	2	72	14967	0.293014	0.401053
EE only	C2	REACTOME	REACTOME_ISG15_ANTIVIRAL_MECHANISM	72	75	0.96	1	72	14967	0.293919	0.349107
EE only	C2	REACTOME	REACTOME_SELECTIVE_AUTOPHAGY	72	82	0.878	1	72	14967	0.293919	0.349107
EE only	C2	REACTOME	REACTOME_SIGNALING_BY_NOTCH1	72	74	0.973	1	72	14967	0.293919	0.349107
EE only	C2	WP	WP_A_NETWORK_MAP_OF_MACROPHAGE_STIMULATING_PROTEIN_MSP_SIGNALING	72	82	0.878	1	72	14967	0.293919	0.349107
EE only	C5	GOBP	GOBP_MYELOID_CELL_DEVELOPMENT	72	85	0.847	1	72	14967	0.293919	0.401053
EE only	C5	GOBP	GOBP_NEGATIVE_REGULATION_OF_VIRAL_PROCESS	72	93	0.774	1	72	14967	0.293919	0.401053
EE only	C5	GOBP	GOBP_REGULATION_OF_AXON_EXTENSION	72	92	0.783	1	72	14967	0.293919	0.401053
EE only	C5	GOBP	GOBP_SPLICEOSOMAL_COMPLEX_ASSEMBLY	72	93	0.774	1	72	14967	0.293919	0.401053
EE only	C5	GOCC	GOCC_SMALL_SUBUNIT_PROCESSOME	72	74	0.973	1	72	14967	0.293919	0.401053
EE only	C5	GOMF	GOMF_AMYLOID_BETA_BINDING	72	89	0.809	1	72	14967	0.293919	0.401053
EE only	C5	GOBP	GOBP_ORGANIC_ACID_METABOLIC_PROCESS	752	980	0.767	5	72	14967	0.294757	0.401713
EE only	C5	GOBP	GOBP_CELLULAR_CATABOLIC_PROCESS	1312	1613	0.813	8	72	14967	0.29487	0.401713
EE only	C5	GOBP	GOBP_NEURAL_CREST_CELL_DIFFERENTIATION	73	96	0.76	1	72	14967	0.297333	0.404109
EE only	C5	GOBP	GOBP_PYRIDINE_CONTAINING_COMPOUND_METABOLIC_PROCESS	73	86	0.849	1	72	14967	0.297333	0.404109
EE only	C5	GOBP	GOBP_RENAL_TUBULE_DEVELOPMENT	73	104	0.702	1	72	14967	0.297333	0.404109
EE only	CELLMARKER	CELLMARKER	Primitive Endoderm Cell Embryo	73	95	0.768	1	72	14967	0.297333	0.391227
EE only	C5	GOBP	GOBP_RESPONSE_TO_GROWTH_FACTOR	574	764	0.751	4	72	14967	0.298232	0.405012
EE only	C5	GOBP	GOBP_CELL_GROWTH	397	500	0.794	3	72	14967	0.298502	0.40506
EE only	C2	REACTOME	REACTOME_SUMOYLATION_OF_DNA_DAMAGE_RESPONSE_AND...(13588)	74	77	0.961	1	72	14967	0.300729	0.355695
EE only	C2	WP	WP_LNCRNA_IN_CANONICAL_WNT_SIGNALING_AND...(14401)	74	97	0.763	1	72	14967	0.300729	0.355695
EE only	C5	GOBP	GOBP_CARDIAC_CELL_DEVELOPMENT	74	93	0.796	1	72	14967	0.300729	0.407119
EE only	C5	GOBP	GOBP_NEGATIVE_REGULATION_OF_INNATE_IMMUNE_RESPONSE	74	91	0.813	1	72	14967	0.300729	0.407119
EE only	C5	GOBP	GOBP_REGULATION_OF_SMOOTHENED_SIGNALING_PATHWAY	74	86	0.86	1	72	14967	0.300729	0.407119
EE only	C5	GOCC	GOCC_PRESYNAPSE	399	564	0.707	3	72	14967	0.301141	0.407357
EE only	C2	REACTOME	REACTOME_RNA_POLYMERASE_II_TRANSCRIBES_SNRNA_GENES	75	81	0.926	1	72	14967	0.30411	0.358939
EE only	C5	GOBP	GOBP_MESONEPHROS_DEVELOPMENT	75	103	0.728	1	72	14967	0.30411	0.40992
EE only	C5	GOBP	GOBP_MUSCLE_HYPERTROPHY	75	104	0.721	1	72	14967	0.30411	0.40992
EE only	C5	GOBP	GOBP_POSITIVE_REGULATION_OF_CELL_JUNCTION_ASSEMBLY	75	106	0.708	1	72	14967	0.30411	0.40992
EE only	C5	GOBP	GOBP_REGULATION_OF_STRIATED_MUSCLE_CELL...(06682)	75	98	0.765	1	72	14967	0.30411	0.40992
EE only	C5	GOCC	GOCC_NUCLEAR_BODY	762	859	0.887	5	72	14967	0.304226	0.40992
EE only	C5	GOMF	GOMF_OXIDOREDUCTASE_ACTIVITY	582	737	0.79	4	72	14967	0.306954	0.413004
EE only	C5	GOMF	GOMF_PHOSPHATIDYLINOSITOL_BINDING	232	276	0.841	2	72	14967	0.30726	0.413004
EE only	C2	REACTOME	REACTOME_OPIOID_SIGNALLING	76	90	0.844	1	72	14967	0.307474	0.362151
EE only	C5	GOBP	GOBP_DEVELOPMENT_OF_PRIMARY_FEMALE_SEXUAL...(01421)	76	105	0.724	1	72	14967	0.307474	0.413004
EE only	C5	GOMF	GOMF_TRNA_BINDING	76	79	0.962	1	72	14967	0.307474	0.413004
EE only	C5	GOBP	GOBP_REGULATION_OF_DEVELOPMENTAL_GROWTH	233	328	0.71	2	72	14967	0.309037	0.41478
EE only	C2	REACTOME	REACTOME_APC_C_MEDIATED_DEGRADATION_OF_CELL_CYCLE_PROTEINS	77	88	0.875	1	72	14967	0.310823	0.363057
EE only	C2	REACTOME	REACTOME_DOWNSTREAM_SIGNALING_EVENTS_OF_B_CELL_RECEPTOR_BCR	77	81	0.951	1	72	14967	0.310823	0.363057
EE only	C2	REACTOME	REACTOME_RNA_POLYMERASE_II_PRE_TRANSCRIPTION_EVENTS	77	81	0.951	1	72	14967	0.310823	0.363057
EE only	C2	REACTOME	REACTOME_SPHINGOLIPID_METABOLISM	77	94	0.819	1	72	14967	0.310823	0.363057
EE only	C5	GOBP	GOBP_CELLULAR_RESPONSE_TO_ACID_CHEMICAL	77	94	0.819	1	72	14967	0.310823	0.415234
EE only	C5	GOBP	GOBP_GLYCOLYTIC_PROCESS	77	89	0.865	1	72	14967	0.310823	0.415234
EE only	C5	GOBP	GOBP_REGULATION_OF_SISTER_CHROMATID_SEGREGATION	77	104	0.74	1	72	14967	0.310823	0.415234
EE only	C5	GOCC	GOCC_BASEMENT_MEMBRANE	77	90	0.856	1	72	14967	0.310823	0.415234
EE only	C5	GOMF	GOMF_DIOXYGENASE_ACTIVITY	77	93	0.828	1	72	14967	0.310823	0.415234
EE only	C5	GOMF	GOMF_METHYLATION_DEPENDENT_PROTEIN_BINDING	77	83	0.928	1	72	14967	0.310823	0.415234
EE only	C5	GOBP	GOBP_CELLULAR_COMPONENT_MORPHOGENESIS	587	789	0.744	4	72	14967	0.312421	0.416948
EE only	C5	GOBP	GOBP_BIOLOGICAL_PROCESS_INVOLVED_IN_SYMBIOTIC_INTERACTION	235	323	0.728	2	72	14967	0.31259	0.416948
EE only	C5	GOBP	GOBP_MAINTENANCE_OF_PROTEIN_LOCATION	78	93	0.839	1	72	14967	0.314155	0.417742
EE only	C5	GOBP	GOBP_NEGATIVE_REGULATION_OF_EXTRINSIC_APOPTOTIC...(03319)	78	99	0.788	1	72	14967	0.314155	0.417742
EE only	C5	GOBP	GOBP_NUCLEOTIDE_EXCISION_REPAIR	78	87	0.897	1	72	14967	0.314155	0.417742
EE only	C5	GOBP	GOBP_POSITIVE_REGULATION_OF_DOUBLE_STRAND_BREAK_REPAIR	78	86	0.907	1	72	14967	0.314155	0.417742
EE only	CELLMARKER	CELLMARKER	Cancer Stem Cell Undefined	78	110	0.709	1	72	14967	0.314155	0.406235
EE only	C5	GOBP	GOBP_ENDOSOMAL_TRANSPORT	237	256	0.926	2	72	14967	0.316139	0.420055
EE only	C5	GOMF	GOMF_TRANSFERASE_ACTIVITY_TRANSFERRING_PHOSPHORUS...(10628)	775	908	0.854	5	72	14967	0.31661	0.420357
EE only	C2	WP	WP_EGFR_TYROSINE_KINASE_INHIBITOR_RESISTANCE	79	84	0.94	1	72	14967	0.317472	0.370055
EE only	C5	GOBP	GOBP_MACROPHAGE_ACTIVATION	79	110	0.718	1	72	14967	0.317472	0.420528
EE only	C5	GOBP	GOBP_POSITIVE_REGULATION_OF_ENDOTHELIAL_CELL_PROLIFERATION	79	111	0.712	1	72	14967	0.317472	0.420528
EE only	C5	GOCC	GOCC_HISTONE_DEACETYLASE_COMPLEX	79	82	0.963	1	72	14967	0.317472	0.420528
EE only	C5	GOBP	GOBP_NCRNA_PROCESSING	412	440	0.936	3	72	14967	0.318324	0.421333
EE only	C2	REACTOME	REACTOME_INTERFERON_GAMMA_SIGNALING	80	98	0.816	1	72	14967	0.320773	0.37313
EE only	C5	GOBP	GOBP_CERAMIDE_METABOLIC_PROCESS	80	107	0.748	1	72	14967	0.320773	0.423209
EE only	C5	GOBP	GOBP_LAMELLIPODIUM_ORGANIZATION	80	91	0.879	1	72	14967	0.320773	0.423209
EE only	C5	GOBP	GOBP_MORPHOGENESIS_OF_A_POLARIZED_EPITHELIUM	80	94	0.851	1	72	14967	0.320773	0.423209
EE only	C5	GOMF	GOMF_FLAVIN_ADENINE_DINUCLEOTIDE_BINDING	80	88	0.909	1	72	14967	0.320773	0.423209
EE only	C5	GOBP	GOBP_CELLULAR_RESPONSE_TO_ORGANIC_CYCLIC_COMPOUND	414	550	0.753	3	72	14967	0.320971	0.423209
EE only	C2	BIOCARTA	BIOCARTA_MAPK_PATHWAY	81	81	1	1	72	14967	0.324058	0.374629
EE only	C2	REACTOME	REACTOME_TRANSPORT_OF_MATURE_TRANSCRIPT_TO_CYTOPLASM	81	84	0.964	1	72	14967	0.324058	0.374629
EE only	C2	WP	WP_PANCREATIC_ADENOCARCINOMA_PATHWAY	81	89	0.91	1	72	14967	0.324058	0.374629
EE only	C5	GOBP	GOBP_VASCULATURE_DEVELOPMENT	600	832	0.721	4	72	14967	0.326682	0.429617
EE only	C5	GOMF	GOMF_GTPASE_ACTIVATOR_ACTIVITY	243	274	0.887	2	72	14967	0.326762	0.429617
EE only	C2	REACTOME	REACTOME_DEGRADATION_OF_BETA_CATENIN_BY_THE...(12459)	82	85	0.965	1	72	14967	0.327327	0.376755
EE only	C2	REACTOME	REACTOME_GLUCOSE_METABOLISM	82	94	0.872	1	72	14967	0.327327	0.376755
EE only	C5	GOBP	GOBP_DNA_CONFORMATION_CHANGE	82	92	0.891	1	72	14967	0.327327	0.429617
EE only	C5	GOBP	GOBP_POLYSACCHARIDE_METABOLIC_PROCESS	82	102	0.804	1	72	14967	0.327327	0.429617
EE only	C5	GOBP	GOBP_POSITIVE_REGULATION_OF_PROTEIN_LOCALIZATION_TO_NUCLEUS	82	93	0.882	1	72	14967	0.327327	0.429617
EE only	C5	GOBP	GOBP_REGULATION_OF_EXTENT_OF_CELL_GROWTH	82	109	0.752	1	72	14967	0.327327	0.429617
EE only	C2	REACTOME	REACTOME_SIGNALING_BY_WNT	244	330	0.739	2	72	14967	0.328529	0.376755
EE only	C5	GOBP	GOBP_ORGANIC_ACID_BIOSYNTHETIC_PROCESS	244	338	0.722	2	72	14967	0.328529	0.430866
EE only	C2	REACTOME	REACTOME_SIGNALING_BY_RHO_GTPASES_MIRO_GTPASES_AND_RHOBTB3	603	720	0.838	4	72	14967	0.329981	0.376755
EE only	C5	GOBP	GOBP_CANONICAL_WNT_SIGNALING_PATHWAY	245	316	0.775	2	72	14967	0.330294	0.431585
EE only	C5	GOBP	GOBP_PROTEIN_LOCALIZATION_TO_PLASMA_MEMBRANE	245	291	0.842	2	72	14967	0.330294	0.431585
EE only	C2	REACTOME	REACTOME_GLOBAL_GENOME_NUCLEOTIDE_EXCISION_REPAIR_GG_NER	83	84	0.988	1	72	14967	0.330581	0.376755
EE only	C2	REACTOME	REACTOME_MAPK6_MAPK4_SIGNALING	83	93	0.892	1	72	14967	0.330581	0.376755
EE only	C2	REACTOME	REACTOME_SWITCHING_OF_ORIGINS_TO_A_POST...(13604)	83	92	0.902	1	72	14967	0.330581	0.376755
EE only	C5	GOBP	GOBP_FOCAL_ADHESION_ASSEMBLY	83	85	0.976	1	72	14967	0.330581	0.431585
EE only	C5	GOBP	GOBP_POSITIVE_REGULATION_OF_PROTEIN_LOCALIZATION_TO_MEMBRANE	83	104	0.798	1	72	14967	0.330581	0.431585
EE only	C5	GOBP	GOBP_REGULATION_OF_CILIUM_ASSEMBLY	83	95	0.874	1	72	14967	0.330581	0.431585
EE only	C5	GOMF	GOMF_PROTEIN_TYROSINE_PHOSPHATASE_ACTIVITY	83	99	0.838	1	72	14967	0.330581	0.431585
EE only	CELLMARKER	CELLMARKER	CD141+CLEC9A+ Dendritic Cell Blood	83	102	0.814	1	72	14967	0.330581	0.42023
EE only	C5	GOBP	GOBP_MULTICELLULAR_ORGANISMAL_LEVEL_HOMEOSTASIS	604	815	0.741	4	72	14967	0.331081	0.43191
EE only	C2	REACTOME	REACTOME_TP53_REGULATES_METABOLIC_GENES	84	87	0.966	1	72	14967	0.333819	0.379677
EE only	C5	GOBP	GOBP_CELLULAR_RESPONSE_TO_TYPE_II_INTERFERON	84	119	0.706	1	72	14967	0.333819	0.432537
EE only	C5	GOBP	GOBP_ENDOCYTIC_RECYCLING	84	89	0.944	1	72	14967	0.333819	0.432537
EE only	C5	GOBP	GOBP_NEGATIVE_REGULATION_OF_SMALL_MOLECULE...(03689)	84	115	0.73	1	72	14967	0.333819	0.432537
EE only	C5	GOBP	GOBP_NEPHRON_EPITHELIUM_DEVELOPMENT	84	120	0.7	1	72	14967	0.333819	0.432537
EE only	C5	GOBP	GOBP_RNA_EXPORT_FROM_NUCLEUS	84	92	0.913	1	72	14967	0.333819	0.432537
EE only	C5	GOBP	GOBP_SPHINGOLIPID_BIOSYNTHETIC_PROCESS	84	110	0.764	1	72	14967	0.333819	0.432537
EE only	C5	GOBP	GOBP_TUMOR_NECROSIS_FACTOR_MEDIATED_SIGNALING_PATHWAY	84	111	0.757	1	72	14967	0.333819	0.432537
EE only	C5	GOMF	GOMF_SIGNALING_ADAPTOR_ACTIVITY	84	98	0.857	1	72	14967	0.333819	0.432537
EE only	C5	GOBP	GOBP_REGULATION_OF_LIPID_METABOLIC_PROCESS	247	342	0.722	2	72	14967	0.333822	0.432537
EE only	C5	GOBP	GOBP_REGULATION_OF_GTPASE_ACTIVITY	248	306	0.81	2	72	14967	0.335584	0.434493
EE only	C5	GOBP	GOBP_REGULATION_OF_ESTABLISHMENT_OF_PROTEIN_LOCALIZATION	426	533	0.799	3	72	14967	0.336856	0.435399
EE only	C2	REACTOME	REACTOME_RAC2_GTPASE_CYCLE	85	88	0.966	1	72	14967	0.337042	0.381033
EE only	C2	REACTOME	REACTOME_REGULATION_OF_MRNA_STABILITY_BY_PROTEINS...(13296)	85	87	0.977	1	72	14967	0.337042	0.381033
EE only	C2	WP	WP_B_CELL_RECEPTOR_SIGNALING_PATHWAY	85	92	0.924	1	72	14967	0.337042	0.381033
EE only	C5	GOBP	GOBP_CHROMOSOME_LOCALIZATION	85	118	0.72	1	72	14967	0.337042	0.435399
EE only	C5	GOBP	GOBP_REGULATION_OF_TRANSCRIPTION_ELONGATION_BY_RNA_POLYMERASE_II	85	87	0.977	1	72	14967	0.337042	0.435399
EE only	C5	GOBP	GOBP_ARTERY_DEVELOPMENT	86	111	0.775	1	72	14967	0.340249	0.439213
EE only	C5	GOBP	GOBP_REGULATION_OF_CELLULAR_LOCALIZATION	800	981	0.815	5	72	14967	0.340615	0.439344
EE only	C5	GOMF	GOMF_TRANSCRIPTION_COACTIVATOR_ACTIVITY	251	280	0.896	2	72	14967	0.340862	0.439344
EE only	C5	GOBP	GOBP_REGULATION_OF_LOCOMOTION	801	1142	0.701	5	72	14967	0.341579	0.43994
EE only	C5	GOBP	GOBP_METHYLATION	252	282	0.894	2	72	14967	0.342618	0.440948
EE only	C5	GOBP	GOBP_FEMALE_SEX_DIFFERENTIATION	87	120	0.725	1	72	14967	0.343442	0.441348
EE only	C5	GOBP	GOBP_REGULATION_OF_GLUCOSE_METABOLIC_PROCESS	87	103	0.845	1	72	14967	0.343442	0.441348
EE only	C5	GOBP	GOBP_REGULATION_OF_CELLULAR_RESPONSE_TO_GROWTH...(05756)	253	358	0.707	2	72	14967	0.344374	0.442216
EE only	C5	GOBP	GOBP_RENAL_SYSTEM_DEVELOPMENT	254	325	0.782	2	72	14967	0.346127	0.443116
EE only	C5	GOBP	GOBP_ACTIVATION_OF_GTPASE_ACTIVITY	88	107	0.822	1	72	14967	0.346618	0.443116
EE only	C5	GOBP	GOBP_CARDIAC_SEPTUM_DEVELOPMENT	88	108	0.815	1	72	14967	0.346618	0.443116
EE only	C5	GOBP	GOBP_NEURAL_TUBE_FORMATION	88	104	0.846	1	72	14967	0.346618	0.443116
EE only	C5	GOCC	GOCC_NUCLEAR_PORE	88	97	0.907	1	72	14967	0.346618	0.443116
EE only	C5	GOCC	GOCC_SM_LIKE_PROTEIN_FAMILY_COMPLEX	88	115	0.765	1	72	14967	0.346618	0.443116
EE only	C5	GOBP	GOBP_POSITIVE_REGULATION_OF_PROTEASOMAL_UBIQUITIN...(04937)	89	94	0.947	1	72	14967	0.34978	0.445834
EE only	C5	GOBP	GOBP_REGULATION_OF_MRNA_SPLICING_VIA_SPLICEOSOME	89	106	0.84	1	72	14967	0.34978	0.445834
EE only	C5	GOBP	GOBP_REGULATION_OF_RECEPTOR_MEDIATED_ENDOCYTOSIS	89	119	0.748	1	72	14967	0.34978	0.445834
EE only	C5	GOBP	GOBP_RNA_3_END_PROCESSING	89	102	0.873	1	72	14967	0.34978	0.445834
EE only	C5	GOBP	GOBP_ORGANOPHOSPHATE_METABOLIC_PROCESS	810	969	0.836	5	72	14967	0.350268	0.446126
EE only	C5	GOBP	GOBP_REGULATION_OF_MRNA_METABOLIC_PROCESS	257	363	0.708	2	72	14967	0.35138	0.447211
EE only	C5	GOMF	GOMF_NUCLEOSIDE_TRIPHOSPHATASE_REGULATOR_ACTIVITY	438	488	0.898	3	72	14967	0.352732	0.447447
EE only	C5	GOBP	GOBP_REGULATION_OF_DEPHOSPHORYLATION	90	106	0.849	1	72	14967	0.352927	0.447447
EE only	C5	GOBP	GOBP_RESPONSE_TO_FIBROBLAST_GROWTH_FACTOR	90	123	0.732	1	72	14967	0.352927	0.447447
EE only	C5	GOBP	GOBP_SUBSTRATE_ADHESION_DEPENDENT_CELL_SPREADING	90	100	0.9	1	72	14967	0.352927	0.447447
EE only	C5	GOCC	GOCC_U2_TYPE_SPLICEOSOMAL_COMPLEX	90	92	0.978	1	72	14967	0.352927	0.447447
EE only	C5	GOMF	GOMF_KINASE_ACTIVITY	624	743	0.84	4	72	14967	0.353125	0.447447
EE only	C2	REACTOME	REACTOME_ADAPTIVE_IMMUNE_SYSTEM	625	829	0.754	4	72	14967	0.354228	0.39966
EE only	C2	REACTOME	REACTOME_NUCLEAR_EVENTS_MEDIATED_BY_NFE2L2	91	96	0.948	1	72	14967	0.356058	0.400122
EE only	C2	REACTOME	REACTOME_SIGNALING_BY_TGF_BETA_RECEPTOR_COMPLEX	91	94	0.968	1	72	14967	0.356058	0.400122
EE only	C5	GOBP	GOBP_MUSCLE_ADAPTATION	91	118	0.771	1	72	14967	0.356058	0.450502
EE only	C5	GOBP	GOBP_POSITIVE_REGULATION_OF_CANONICAL_WNT...(04399)	91	110	0.827	1	72	14967	0.356058	0.450502
EE only	C5	GOBP	GOBP_POSITIVE_REGULATION_OF_ESTABLISHMENT_OF...(04580)	261	323	0.808	2	72	14967	0.358362	0.453083
EE only	C5	GOBP	GOBP_FORMATION_OF_PRIMARY_GERM_LAYER	92	128	0.719	1	72	14967	0.359175	0.453113
EE only	C5	GOBP	GOBP_PROTEIN_ACETYLATION	92	106	0.868	1	72	14967	0.359175	0.453113
EE only	C5	GOCC	GOCC_METHYLTRANSFERASE_COMPLEX	92	96	0.958	1	72	14967	0.359175	0.453113
EE only	C5	GOMF	GOMF_CYTOSKELETAL_PROTEIN_BINDING	820	991	0.827	5	72	14967	0.359942	0.45362
EE only	C5	GOBP	GOBP_REGULATION_OF_SMALL_GTPASE_MEDIATED_SIGNAL_TRANSDUCTION	262	296	0.885	2	72	14967	0.360104	0.45362
EE only	C5	GOMF	GOMF_KINASE_BINDING	632	785	0.805	4	72	14967	0.361955	0.454695
EE only	C5	GOBP	GOBP_GENERATION_OF_PRECURSOR_METABOLITES_AND_ENERGY	445	511	0.871	3	72	14967	0.361979	0.454695
EE only	C2	REACTOME	REACTOME_L1CAM_INTERACTIONS	93	121	0.769	1	72	14967	0.362277	0.404686
EE only	C2	WP	WP_22Q11_2_COPY_NUMBER_VARIATION_SYNDROME	93	127	0.732	1	72	14967	0.362277	0.404686
EE only	C2	WP	WP_5Q35_COPY_NUMBER_VARIATION	93	111	0.838	1	72	14967	0.362277	0.404686
EE only	C5	GOBP	GOBP_FATTY_ACID_CATABOLIC_PROCESS	93	106	0.877	1	72	14967	0.362277	0.454695
EE only	C5	GOBP	GOBP_POSITIVE_REGULATION_OF_STRESS_ACTIVATED...(05058)	93	124	0.75	1	72	14967	0.362277	0.454695
EE only	C5	GOMF	GOMF_CHROMATIN_DNA_BINDING	93	120	0.775	1	72	14967	0.362277	0.454695
EE only	CELLMARKER	CELLMARKER	Exhausted CD4+ T Cell Liver	93	116	0.802	1	72	14967	0.362277	0.449218
EE only	C5	GOMF	GOMF_GTPASE_ACTIVITY	264	333	0.793	2	72	14967	0.363582	0.456
EE only	C2	REACTOME	REACTOME_CLEC7A_DECTIN_1_SIGNALING	94	100	0.94	1	72	14967	0.365364	0.407327
EE only	C5	GOBP	GOBP_CAMERA_TYPE_EYE_MORPHOGENESIS	94	133	0.707	1	72	14967	0.365364	0.456904
EE only	C5	GOBP	GOBP_GLIAL_CELL_DEVELOPMENT	94	122	0.77	1	72	14967	0.365364	0.456904
EE only	C5	GOBP	GOBP_REGULATION_OF_OSSIFICATION	94	120	0.783	1	72	14967	0.365364	0.456904
EE only	C5	GOBP	GOBP_TRNA_MODIFICATION	94	94	1	1	72	14967	0.365364	0.456904
EE only	CELLMARKER	CELLMARKER	DCLK1+ Progenitor Cell Large Intestine	94	97	0.969	1	72	14967	0.365364	0.449218
EE only	C5	GOBP	GOBP_NEURON_DEVELOPMENT	827	1143	0.724	5	72	14967	0.366721	0.458269
EE only	C5	GOBP	GOBP_CELLULAR_MODIFIED_AMINO_ACID_METABOLIC_PROCESS	95	127	0.748	1	72	14967	0.368436	0.458851
EE only	C5	GOBP	GOBP_LIPID_OXIDATION	95	114	0.833	1	72	14967	0.368436	0.458851
EE only	C5	GOBP	GOBP_LYTIC_VACUOLE_ORGANIZATION	95	109	0.872	1	72	14967	0.368436	0.458851
EE only	C5	GOCC	GOCC_DENDRITIC_TREE	450	620	0.726	3	72	14967	0.368574	0.458851
EE only	C5	GOMF	GOMF_TRANSITION_METAL_ION_BINDING	829	1101	0.753	5	72	14967	0.36866	0.458851
EE only	C5	GOBP	GOBP_POSITIVE_REGULATION_OF_KINASE_ACTIVITY	267	339	0.788	2	72	14967	0.368786	0.458851
EE only	C5	GOBP	GOBP_RESPONSE_TO_ORGANOPHOSPHORUS	96	128	0.75	1	72	14967	0.371494	0.461886
EE only	C5	GOBP	GOBP_RNA_CATABOLIC_PROCESS	269	368	0.731	2	72	14967	0.372247	0.462489
EE only	C2	REACTOME	REACTOME_MAPK_FAMILY_SIGNALING_CASCADES	270	327	0.826	2	72	14967	0.373975	0.416102
EE only	C5	GOBP	GOBP_CARBOHYDRATE_TRANSMEMBRANE_TRANSPORT	97	136	0.713	1	72	14967	0.374537	0.463995
EE only	C5	GOBP	GOBP_MYOBLAST_DIFFERENTIATION	97	110	0.882	1	72	14967	0.374537	0.463995
EE only	C5	GOBP	GOBP_POSITIVE_REGULATION_OF_LYMPHOCYTE...(04753)	97	130	0.746	1	72	14967	0.374537	0.463995
EE only	C5	GOBP	GOBP_REGULATION_OF_CHROMOSOME_SEGREGATION	97	131	0.74	1	72	14967	0.374537	0.463995
EE only	C5	GOBP	GOBP_POSITIVE_REGULATION_OF_LOCOMOTION	455	615	0.74	3	72	14967	0.375158	0.46443
EE only	C2	REACTOME	REACTOME_DEGRADATION_OF_THE_EXTRACELLULAR_MATRIX	98	140	0.7	1	72	14967	0.377565	0.419269
EE only	C5	GOBP	GOBP_AXON_EXTENSION	98	121	0.81	1	72	14967	0.377565	0.466739
EE only	C5	GOBP	GOBP_RECEPTOR_INTERNALIZATION	98	129	0.76	1	72	14967	0.377565	0.466739
EE only	C5	GOMF	GOMF_ZINC_ION_BINDING	647	828	0.781	4	72	14967	0.378508	0.467569
EE only	C5	GOBP	GOBP_INTEGRIN_MEDIATED_SIGNALING_PATHWAY	99	113	0.876	1	72	14967	0.380579	0.469454
EE only	C5	GOCC	GOCC_CENTRIOLAR_SATELLITE	99	118	0.839	1	72	14967	0.380579	0.469454
EE only	C2	REACTOME	REACTOME_INTRACELLULAR_SIGNALING_BY_SECOND_MESSENGERS	274	308	0.89	2	72	14967	0.380867	0.422102
EE only	C5	GOBP	GOBP_PROTEIN_PHOSPHORYLATION	1037	1330	0.78	6	72	14967	0.38185	0.470684
EE only	C5	GOBP	GOBP_CARDIAC_CHAMBER_MORPHOGENESIS	100	127	0.787	1	72	14967	0.383579	0.471129
EE only	C5	GOBP	GOBP_POSITIVE_REGULATION_OF_PROTEIN_UBIQUITINATION	100	109	0.917	1	72	14967	0.383579	0.471129
EE only	C5	GOCC	GOCC_PML_BODY	100	110	0.909	1	72	14967	0.383579	0.471129
EE only	C5	GOCC	GOCC_RNA_POLYMERASE_COMPLEX	100	118	0.847	1	72	14967	0.383579	0.471129
EE only	C5	GOMF	GOMF_UNFOLDED_PROTEIN_BINDING	100	122	0.82	1	72	14967	0.383579	0.471129
EE only	C5	GOBP	GOBP_CARBOHYDRATE_METABOLIC_PROCESS	462	569	0.812	3	72	14967	0.384356	0.471747
EE only	C5	GOCC	GOCC_ORGANELLE_SUBCOMPARTMENT	1237	1513	0.818	7	72	14967	0.385275	0.472538
EE only	C2	REACTOME	REACTOME_HOMOLOGY_DIRECTED_REPAIR	101	138	0.732	1	72	14967	0.386564	0.426737
EE only	C2	WP	WP_HIPPO_MERLIN_SIGNALING_DYSREGULATION	101	121	0.835	1	72	14967	0.386564	0.426737
EE only	C5	GOBP	GOBP_REGULATION_OF_METAL_ION_TRANSPORT	279	398	0.701	2	72	14967	0.389438	0.47472
EE only	C2	REACTOME	REACTOME_SARS_COV_2_ACTIVATES_MODULATES_INNATE_AND...(13432)	102	126	0.81	1	72	14967	0.389535	0.429175
EE only	C5	GOBP	GOBP_CARDIAC_MUSCLE_CELL_DIFFERENTIATION	102	131	0.779	1	72	14967	0.389535	0.47472
EE only	C5	GOBP	GOBP_POSITIVE_REGULATION_OF_CYSTEINE_TYPE...(04497)	102	129	0.791	1	72	14967	0.389535	0.47472
EE only	C5	GOBP	GOBP_POSITIVE_REGULATION_OF_LIPID_METABOLIC_PROCESS	102	145	0.703	1	72	14967	0.389535	0.47472
EE only	C5	GOBP	GOBP_PYRUVATE_METABOLIC_PROCESS	102	118	0.864	1	72	14967	0.389535	0.47472
EE only	C5	GOBP	GOBP_REGULATION_OF_CELLULAR_KETONE_METABOLIC_PROCESS	102	144	0.708	1	72	14967	0.389535	0.47472
EE only	C5	GOBP	GOBP_REGULATION_OF_DNA_TEMPLATED_TRANSCRIPTION_ELONGATION	102	105	0.971	1	72	14967	0.389535	0.47472
EE only	C5	GOBP	GOBP_RIBOSOMAL_SMALL_SUBUNIT_BIOGENESIS	102	104	0.981	1	72	14967	0.389535	0.47472
EE only	C5	GOMF	GOMF_HISTONE_DEACETYLASE_BINDING	102	127	0.803	1	72	14967	0.389535	0.47472
EE only	C5	GOBP	GOBP_REGULATION_OF_GROWTH	467	619	0.754	3	72	14967	0.39091	0.476058
EE only	C5	GOBP	GOBP_RESPONSE_TO_ORGANIC_CYCLIC_COMPOUND	659	913	0.722	4	72	14967	0.391732	0.476723
EE only	C2	REACTOME	REACTOME_TOLL_LIKE_RECEPTOR_9_TLR9_CASCADE	103	106	0.972	1	72	14967	0.392492	0.431588
[truncated: 4,277 more rows]

## Sheet: Chr8 Peak Correlation
	chr8:123450118-123451371	chr8:123452894-123453418	chr8:123453436-123454144	chr8:123460369-123461995	chr8:123462652-123463139	chr8:123464105-123465139	chr8:123476842-123477493	chr8:123483034-123483896	chr8:123484558-123485401	chr8:123486193-123487611	chr8:123495654-123496782	chr8:123497106-123497674	chr8:123498412-123498784	chr8:123498863-123499251	chr8:123499556-123500791	chr8:123500807-123501319	chr8:123501555-123501783	chr8:123504513-123504729	chr8:123506065-123507225	chr8:123507247-123507897	chr8:123507921-123508691	chr8:123509738-123509938	chr8:123510861-123511061	chr8:123511179-123511466	chr8:123511714-123511914	chr8:123512073-123512301	chr8:123512305-123512989	chr8:123513118-123513428	chr8:123513754-123514821	chr8:123514908-123515108	chr8:123516782-123517456	chr8:123517470-123517767	chr8:123520005-123520225	chr8:123520301-123521131	chr8:123522638-123523015	chr8:123523043-123523247	chr8:123524176-123525100	chr8:123525246-123526261	chr8:123526438-123526867	chr8:123528154-123528418	chr8:123529936-123530828	chr8:123531195-123531760	chr8:123531854-123532630	chr8:123534465-123535212	chr8:123537691-123537980	chr8:123538133-123538936	chr8:123538965-123539243	chr8:123539889-123542255	chr8:123546911-123547180
chr8:123450118-123451371	1	0.074519	0.112613	0.0761034	0.0575673	0.132546	0.0410102	0.01496	-0.0910707	0.1876	0.0311257	-0.0021465	0.0141964	-0.0417364	-0.101736	-0.0443809	-0.0098194	-0.0124027	-0.105023	-0.0319089	-0.105809	-0.0138104	-0.0184167	-0.112091	0.0544948	-0.0590179	-0.0694241	-0.0206822	0.00808251	0.0244371	-0.0143106	0.00303215	0.0875057	0.0209461	-0.0386737	0.0484666	-0.0062671	0.0499344	0.00437946	-0.0482006	-0.0342083	-0.0749706	0.0346598	0.0273426	-0.0062478	0.060681	0.0232702	-0.0975977	0.0602129
chr8:123452894-123453418	0.074519	1	0.464478	8.94e-05	0.230434	0.182141	0.172253	0.140804	-0.0079212	0.170754	0.249827	0.155796	0.145775	0.267743	0.264753	0.263287	0.356669	0.14947	0.175991	0.248312	0.264929	0.105642	0.193938	0.208293	0.347488	0.237685	0.205044	0.195794	0.325926	0.258324	0.39664	0.423503	0.363386	0.302014	0.230587	0.210828	0.256089	0.357558	0.297409	0.272614	0.314789	0.217498	0.256038	0.335357	0.347928	0.257583	0.231738	0.278025	0.378987
chr8:123453436-123454144	0.112613	0.464478	1	-0.106918	0.11468	0.259554	0.197973	-0.0555032	-0.0306971	0.106132	0.117425	0.111846	0.0985632	0.180679	0.158386	0.11513	0.214754	0.0864942	0.103393	0.200723	0.100503	0.0791582	0.169567	0.100866	0.243492	0.186255	0.0988507	0.178873	0.309282	0.187019	0.440851	0.495053	0.275597	0.350633	0.0979131	0.128835	0.155937	0.296761	0.205004	0.191505	0.391778	0.112026	0.143663	0.216661	0.31578	0.355667	0.29822	0.291025	0.472567
chr8:123460369-123461995	0.0761034	8.94e-05	-0.106918	1	-0.0750655	-0.146522	-0.0492786	0.0764357	-0.0869522	-0.0756847	0.0546085	-0.122215	-0.0373722	-0.0544099	-0.143115	-0.065919	-0.0797097	-0.0233942	-0.0598412	-0.0940388	-0.0500494	-0.0317947	-0.0736872	-0.0634659	0.038204	-0.106424	-0.0064239	0.0375487	-0.200564	-0.0831268	-0.15646	-0.18335	-0.0403277	-0.130431	-0.0382987	-0.0440643	0.0156722	-0.0654914	-0.0085321	0.0502858	-0.167035	0.0744088	0.0265177	0.0404647	-0.0326432	-0.108332	-0.0749262	-0.207123	-0.205688
chr8:123462652-123463139	0.0575673	0.230434	0.11468	-0.0750655	1	0.29	0.267267	0.118485	0.110353	0.139648	-0.001669	-0.0408235	-0.0107542	0.134055	0.156027	0.20188	0.238172	0.176378	0.189266	0.254055	0.206611	0.154376	0.270606	0.193801	0.178883	0.16731	0.168336	0.283439	0.391208	0.296959	0.353866	0.327111	0.295767	0.387397	0.269313	0.160892	0.312701	0.331289	0.261437	0.222622	0.353242	0.247774	0.336816	0.27818	0.365632	0.369695	0.339157	0.293261	0.312775
chr8:123464105-123465139	0.132546	0.182141	0.259554	-0.146522	0.29	1	0.213611	0.00247643	0.364576	0.0641248	0.0397281	0.15013	0.241444	0.273304	0.290934	0.316642	0.329977	0.214468	0.332537	0.444023	0.324508	0.286397	0.395825	0.361506	0.417907	0.436482	0.364164	0.39272	0.553601	0.551076	0.365714	0.523628	0.469935	0.528865	0.317075	0.393288	0.41542	0.447487	0.487699	0.359291	0.55181	0.40163	0.38959	0.379112	0.400499	0.469862	0.479491	0.342525	0.255502
chr8:123476842-123477493	0.0410102	0.172253	0.197973	-0.0492786	0.267267	0.213611	1	-0.0250346	0.174711	0.312338	0.203306	0.140676	0.116581	0.14671	0.171701	0.171534	0.204113	0.131959	0.1618	0.191031	0.0940297	0.241573	0.277365	0.129224	0.184805	0.163288	0.155466	0.234593	0.383302	0.332933	0.33071	0.329964	0.236256	0.340578	0.195312	0.237001	0.23993	0.329031	0.21461	0.253656	0.370075	0.252606	0.273013	0.226561	0.362412	0.351856	0.341844	0.298574	0.409598
chr8:123483034-123483896	0.01496	0.140804	-0.0555032	0.0764357	0.118485	0.00247643	-0.0250346	1	0.205084	0.0117017	-0.0814001	-0.0458053	-0.0120345	0.132466	0.0758701	0.0954746	0.0292197	0.0566125	0.101143	0.0455595	0.142615	0.0942396	0.159748	0.0757626	0.154446	0.0184881	-0.0304086	1.32e-05	0.0241167	0.0546693	0.0421524	-0.0431719	0.0328183	0.0578748	0.163672	0.125362	0.17112	0.0687423	0.116954	0.0835777	0.0304241	0.147817	0.167818	0.097186	0.070081	0.0320586	0.0616711	0.0438052	0.0341134
chr8:123484558-123485401	-0.0910707	-0.0079212	-0.0306971	-0.0869522	0.110353	0.364576	0.174711	0.205084	1	0.0007537	-0.0281787	0.166116	0.0699663	0.167751	0.154057	0.113042	0.108053	0.1728	0.169829	0.147816	0.172181	0.188208	0.215766	0.198126	0.28261	0.180582	0.0919096	0.0373054	0.215989	0.251447	0.0214427	0.168916	0.147249	0.245299	0.173449	0.202	0.218458	0.17186	0.180565	0.117895	0.168134	0.149752	0.220665	0.145618	0.183215	0.11331	0.142151	0.0105959	0.102586
chr8:123486193-123487611	0.1876	0.170754	0.106132	-0.0756847	0.139648	0.0641248	0.312338	0.0117017	0.0007537	1	0.0616746	0.124256	0.213579	0.236677	0.233207	0.316353	0.311252	0.240591	0.248736	0.28675	0.280738	0.371549	0.281934	0.271453	0.307485	0.324748	0.381909	0.32335	0.440025	0.402028	0.461988	0.350065	0.273856	0.366168	0.312284	0.32421	0.336012	0.293825	0.361529	0.388216	0.381437	0.276949	0.38719	0.394596	0.349158	0.482096	0.441205	0.423737	0.188899
chr8:123495654-123496782	0.0311257	0.249827	0.117425	0.0546085	-0.001669	0.0397281	0.203306	-0.0814001	-0.0281787	0.0616746	1	0.619266	0.547057	0.517593	0.427019	0.277754	0.321793	0.345376	0.43139	0.457691	0.355733	0.367485	0.324773	0.377086	0.340653	0.311305	0.337417	0.247852	0.129955	0.162435	0.217023	0.237691	0.250948	0.308108	0.218306	0.221724	0.19669	0.188109	0.230262	0.232366	0.190157	0.143089	0.151678	0.198236	0.270462	0.247722	0.184413	0.283697	0.0928693
chr8:123497106-123497674	-0.0021465	0.155796	0.111846	-0.122215	-0.0408235	0.15013	0.140676	-0.0458053	0.166116	0.124256	0.619266	1	0.69523	0.664905	0.618423	0.414767	0.47326	0.48008	0.587778	0.553234	0.564094	0.532513	0.360925	0.487013	0.44872	0.470326	0.485243	0.373647	0.292182	0.289305	0.283457	0.342703	0.371961	0.437511	0.327656	0.241601	0.277266	0.339162	0.328582	0.280374	0.331189	0.251745	0.25005	0.315212	0.315817	0.295318	0.282913	0.417011	0.165448
chr8:123498412-123498784	0.0141964	0.145775	0.0985632	-0.0373722	-0.0107542	0.241444	0.116581	-0.0120345	0.0699663	0.213579	0.547057	0.69523	1	0.739965	0.729593	0.607282	0.61254	0.496021	0.626496	0.627126	0.599447	0.4965	0.458238	0.581769	0.526583	0.553809	0.555142	0.439506	0.400372	0.490587	0.359888	0.422459	0.446546	0.443218	0.408926	0.396977	0.380705	0.378469	0.464796	0.448704	0.403239	0.36764	0.339021	0.37566	0.316707	0.407732	0.400823	0.419	0.249399
chr8:123498863-123499251	-0.0417364	0.267743	0.180679	-0.0544099	0.134055	0.273304	0.14671	0.132466	0.167751	0.236677	0.517593	0.664905	0.739965	1	0.878397	0.773938	0.739914	0.641549	0.739745	0.724644	0.757397	0.643344	0.588411	0.692268	0.620963	0.629217	0.639837	0.590543	0.582325	0.539465	0.584244	0.562025	0.580629	0.61589	0.605897	0.489327	0.563628	0.516029	0.591676	0.519965	0.604624	0.51899	0.539453	0.562402	0.534327	0.587816	0.489548	0.623298	0.28269
chr8:123499556-123500791	-0.101736	0.264753	0.158386	-0.143115	0.156027	0.290934	0.171701	0.0758701	0.154057	0.233207	0.427019	0.618423	0.729593	0.878397	1	0.87032	0.792041	0.641046	0.80492	0.768169	0.792957	0.66535	0.641867	0.711738	0.652139	0.696642	0.733349	0.659688	0.678437	0.600931	0.646272	0.610097	0.643237	0.647119	0.660188	0.58795	0.634012	0.579282	0.65873	0.584143	0.656497	0.583536	0.59136	0.638568	0.615996	0.640657	0.569907	0.647354	0.303502
chr8:123500807-123501319	-0.0443809	0.263287	0.11513	-0.065919	0.20188	0.316642	0.171534	0.0954746	0.113042	0.316353	0.277754	0.414767	0.607282	0.773938	0.87032	1	0.802798	0.617487	0.715526	0.705059	0.752843	0.672853	0.623181	0.679017	0.651618	0.664126	0.707279	0.678957	0.702431	0.621037	0.662626	0.599517	0.656828	0.649723	0.738273	0.620859	0.689226	0.616389	0.667094	0.648123	0.654232	0.659627	0.648825	0.64195	0.641354	0.64699	0.566767	0.608962	0.261635
chr8:123501555-123501783	-0.0098194	0.356669	0.214754	-0.0797097	0.238172	0.329977	0.204113	0.0292197	0.108053	0.311252	0.321793	0.47326	0.61254	0.739914	0.792041	0.802798	1	0.538403	0.659177	0.711848	0.676714	0.550961	0.554816	0.590175	0.574655	0.624547	0.64334	0.603715	0.635242	0.593596	0.628435	0.602064	0.567337	0.601143	0.608298	0.51781	0.575162	0.593903	0.630013	0.593973	0.623077	0.555687	0.532024	0.614295	0.550728	0.568285	0.532812	0.551353	0.289089
chr8:123504513-123504729	-0.0124027	0.14947	0.0864942	-0.0233942	0.176378	0.214468	0.131959	0.0566125	0.1728	0.240591	0.345376	0.48008	0.496021	0.641549	0.641046	0.617487	0.538403	1	0.648375	0.636567	0.611928	0.679126	0.477885	0.568904	0.554413	0.45654	0.552092	0.502132	0.477727	0.460477	0.479895	0.427251	0.525326	0.528877	0.588504	0.464232	0.543241	0.48355	0.533778	0.489841	0.515912	0.496773	0.523879	0.500526	0.47341	0.478245	0.397062	0.52723	0.173523
chr8:123506065-123507225	-0.105023	0.175991	0.103393	-0.0598412	0.189266	0.332537	0.1618	0.101143	0.169829	0.248736	0.43139	0.587778	0.626496	0.739745	0.80492	0.715526	0.659177	0.648375	1	0.84795	0.873394	0.741064	0.739231	0.852287	0.747322	0.78306	0.796288	0.717498	0.628625	0.604261	0.59737	0.531483	0.709761	0.699333	0.722921	0.682506	0.743817	0.664355	0.773198	0.65307	0.643997	0.70064	0.708812	0.669637	0.617947	0.630909	0.645955	0.656923	0.165433
chr8:123507247-123507897	-0.0319089	0.248312	0.200723	-0.0940388	0.254055	0.444023	0.191031	0.0455595	0.147816	0.28675	0.457691	0.553234	0.627126	0.724644	0.768169	0.705059	0.711848	0.636567	0.84795	1	0.804022	0.75124	0.802581	0.794741	0.69569	0.744774	0.731429	0.694838	0.697571	0.726679	0.697535	0.658245	0.758633	0.727644	0.718962	0.727718	0.721188	0.704577	0.832739	0.7368	0.740743	0.70243	0.677215	0.705582	0.655128	0.708178	0.701382	0.701963	0.247034
chr8:123507921-123508691	-0.105809	0.264929	0.100503	-0.0500494	0.206611	0.324508	0.0940297	0.142615	0.172181	0.280738	0.355733	0.564094	0.599447	0.757397	0.792957	0.752843	0.676714	0.611928	0.873394	0.804022	1	0.725079	0.724833	0.820539	0.738903	0.789624	0.80228	0.732452	0.638016	0.619501	0.595848	0.51997	0.725141	0.656698	0.760099	0.704785	0.75359	0.680271	0.790677	0.721084	0.619841	0.725196	0.743302	0.734963	0.637002	0.618792	0.62453	0.593897	0.257539
chr8:123509738-123509938	-0.0138104	0.105642	0.0791582	-0.0317947	0.154376	0.286397	0.241573	0.0942396	0.188208	0.371549	0.367485	0.532513	0.4965	0.643344	0.66535	0.672853	0.550961	0.679126	0.741064	0.75124	0.725079	1	0.64314	0.692464	0.617534	0.603903	0.673436	0.614753	0.555679	0.554351	0.534377	0.423119	0.624349	0.613394	0.699366	0.657144	0.673734	0.603169	0.646557	0.601852	0.566711	0.614289	0.630996	0.579439	0.568132	0.566323	0.525543	0.572192	0.0475358
chr8:123510861-123511061	-0.0184167	0.193938	0.169567	-0.0736872	0.270606	0.395825	0.277365	0.159748	0.215766	0.281934	0.324773	0.360925	0.458238	0.588411	0.641867	0.623181	0.554816	0.477885	0.739231	0.802581	0.724833	0.64314	1	0.741118	0.657029	0.68593	0.654689	0.646094	0.656004	0.707185	0.617689	0.596467	0.734094	0.717083	0.732858	0.734589	0.768719	0.690263	0.80041	0.727767	0.688749	0.696746	0.712958	0.72634	0.696649	0.693629	0.678714	0.555395	0.282201
chr8:123511179-123511466	-0.112091	0.208293	0.100866	-0.0634659	0.193801	0.361506	0.129224	0.0757626	0.198126	0.271453	0.377086	0.487013	0.581769	0.692268	0.711738	0.679017	0.590175	0.568904	0.852287	0.794741	0.820539	0.692464	0.741118	1	0.765386	0.767244	0.772022	0.732325	0.653343	0.6991	0.63726	0.582708	0.734753	0.773066	0.784561	0.743776	0.771681	0.716352	0.81097	0.695448	0.692028	0.743432	0.735253	0.68126	0.660303	0.676221	0.684162	0.636485	0.190516
chr8:123511714-123511914	0.0544948	0.347488	0.243492	0.038204	0.178883	0.417907	0.184805	0.154446	0.28261	0.307485	0.340653	0.44872	0.526583	0.620963	0.652139	0.651618	0.574655	0.554413	0.747322	0.69569	0.738903	0.617534	0.657029	0.765386	1	0.775397	0.736539	0.727276	0.641532	0.639439	0.580475	0.582774	0.682018	0.704726	0.716149	0.698574	0.775561	0.69984	0.799388	0.701558	0.655547	0.736095	0.755434	0.709909	0.725884	0.649602	0.725025	0.527016	0.292826
chr8:123512073-123512301	-0.0590179	0.237685	0.186255	-0.106424	0.16731	0.436482	0.163288	0.0184881	0.180582	0.324748	0.311305	0.470326	0.553809	0.629217	0.696642	0.664126	0.624547	0.45654	0.78306	0.744774	0.789624	0.603903	0.68593	0.767244	0.775397	1	0.855557	0.713789	0.673638	0.681061	0.57952	0.604042	0.678099	0.693296	0.71314	0.701576	0.730299	0.666586	0.789147	0.714582	0.665514	0.690824	0.711064	0.693212	0.629948	0.637464	0.718526	0.570613	0.265769
chr8:123512305-123512989	-0.0694241	0.205044	0.0988507	-0.0064239	0.168336	0.364164	0.155466	-0.0304086	0.0919096	0.381909	0.337417	0.485243	0.555142	0.639837	0.733349	0.707279	0.64334	0.552092	0.796288	0.731429	0.80228	0.673436	0.654689	0.772022	0.736539	0.855557	1	0.780661	0.73008	0.73504	0.653689	0.633245	0.699092	0.725641	0.731984	0.706904	0.801907	0.705516	0.817481	0.734694	0.703375	0.769009	0.756016	0.763298	0.68655	0.713948	0.703314	0.618867	0.211286
chr8:123513118-123513428	-0.0206822	0.195794	0.178873	0.0375487	0.283439	0.39272	0.234593	1.32e-05	0.0373054	0.32335	0.247852	0.373647	0.439506	0.590543	0.659688	0.678957	0.603715	0.502132	0.717498	0.694838	0.732452	0.614753	0.646094	0.732325	0.727276	0.713789	0.780661	1	0.705584	0.699718	0.682793	0.619907	0.71496	0.770844	0.743686	0.657773	0.780948	0.721301	0.791134	0.71884	0.7238	0.790625	0.743428	0.733293	0.713682	0.727045	0.716038	0.61454	0.286639
chr8:123513754-123514821	0.00808251	0.325926	0.309282	-0.200564	0.391208	0.553601	0.383302	0.0241167	0.215989	0.440025	0.129955	0.292182	0.400372	0.582325	0.678437	0.702431	0.635242	0.477727	0.628625	0.697571	0.638016	0.555679	0.656004	0.653343	0.641532	0.673638	0.73008	0.705584	1	0.830793	0.84829	0.852031	0.771866	0.827551	0.67988	0.669532	0.75531	0.738567	0.774655	0.697625	0.904592	0.716892	0.743199	0.773683	0.781509	0.874351	0.782689	0.790151	0.431619
chr8:123514908-123515108	0.0244371	0.258324	0.187019	-0.0831268	0.296959	0.551076	0.332933	0.0546693	0.251447	0.402028	0.162435	0.289305	0.490587	0.539465	0.600931	0.621037	0.593596	0.460477	0.604261	0.726679	0.619501	0.554351	0.707185	0.6991	0.639439	0.681061	0.73504	0.699718	0.830793	1	0.713284	0.757336	0.740165	0.756773	0.673765	0.715516	0.736159	0.6981	0.81212	0.747246	0.802058	0.764733	0.733256	0.725924	0.662669	0.78076	0.758675	0.633068	0.332136
chr8:123516782-123517456	-0.0143106	0.39664	0.440851	-0.15646	0.353866	0.365714	0.33071	0.0421524	0.0214427	0.461988	0.217023	0.283457	0.359888	0.584244	0.646272	0.662626	0.628435	0.479895	0.59737	0.697535	0.595848	0.534377	0.617689	0.63726	0.580475	0.57952	0.653689	0.682793	0.84829	0.713284	1	0.864069	0.756798	0.83397	0.665399	0.653634	0.722964	0.744031	0.70776	0.703366	0.897151	0.667145	0.695537	0.736334	0.789438	0.868315	0.741086	0.867037	0.42499
chr8:123517470-123517767	0.00303215	0.423503	0.495053	-0.18335	0.327111	0.523628	0.329964	-0.0431719	0.168916	0.350065	0.237691	0.342703	0.422459	0.562025	0.610097	0.599517	0.602064	0.427251	0.531483	0.658245	0.51997	0.423119	0.596467	0.582708	0.582774	0.604042	0.633245	0.619907	0.852031	0.757336	0.864069	1	0.705085	0.821847	0.537846	0.581446	0.628801	0.684718	0.685473	0.651464	0.878243	0.559883	0.577422	0.674806	0.721667	0.806189	0.71651	0.780279	0.518452
chr8:123520005-123520225	0.0875057	0.363386	0.275597	-0.0403277	0.295767	0.469935	0.236256	0.0328183	0.147249	0.273856	0.250948	0.371961	0.446546	0.580629	0.643237	0.656828	0.567337	0.525326	0.709761	0.758633	0.725141	0.624349	0.734094	0.734753	0.682018	0.678099	0.699092	0.71496	0.771866	0.740165	0.756798	0.705085	1	0.770817	0.768361	0.796477	0.838798	0.805004	0.817177	0.762301	0.793804	0.806391	0.8158	0.811723	0.733524	0.778339	0.730912	0.661112	0.283985
chr8:123520301-123521131	0.0209461	0.302014	0.350633	-0.130431	0.387397	0.528865	0.340578	0.0578748	0.245299	0.366168	0.308108	0.437511	0.443218	0.61589	0.647119	0.649723	0.601143	0.528877	0.699333	0.727644	0.656698	0.613394	0.717083	0.773066	0.704726	0.693296	0.725641	0.770844	0.827551	0.756773	0.83397	0.821847	0.770817	1	0.745335	0.676694	0.803839	0.822253	0.786973	0.704395	0.885878	0.704981	0.751157	0.720774	0.826437	0.8609	0.772212	0.75634	0.408096
chr8:123522638-123523015	-0.0386737	0.230587	0.0979131	-0.0382987	0.269313	0.317075	0.195312	0.163672	0.173449	0.312284	0.218306	0.327656	0.408926	0.605897	0.660188	0.738273	0.608298	0.588504	0.722921	0.718962	0.760099	0.699366	0.732858	0.784561	0.716149	0.71314	0.731984	0.743686	0.67988	0.673765	0.665399	0.537846	0.768361	0.745335	1	0.82763	0.864339	0.779114	0.80711	0.785369	0.710473	0.850463	0.847399	0.761285	0.739379	0.701894	0.64088	0.57871	0.198921
chr8:123523043-123523247	0.0484666	0.210828	0.128835	-0.0440643	0.160892	0.393288	0.237001	0.125362	0.202	0.32421	0.221724	0.241601	0.396977	0.489327	0.58795	0.620859	0.51781	0.464232	0.682506	0.727718	0.704785	0.657144	0.734589	0.743776	0.698574	0.701576	0.706904	0.657773	0.669532	0.715516	0.653634	0.581446	0.796477	0.676694	0.82763	1	0.850532	0.775221	0.838616	0.795804	0.719356	0.824016	0.825647	0.776351	0.664981	0.684181	0.6898	0.541526	0.158042
chr8:123524176-123525100	-0.0062671	0.256089	0.155937	0.0156722	0.312701	0.41542	0.23993	0.17112	0.218458	0.336012	0.19669	0.277266	0.380705	0.563628	0.634012	0.689226	0.575162	0.543241	0.743817	0.721188	0.75359	0.673734	0.768719	0.771681	0.775561	0.730299	0.801907	0.780948	0.75531	0.736159	0.722964	0.628801	0.838798	0.803839	0.864339	0.850532	1	0.870917	0.887325	0.825222	0.798191	0.898225	0.923252	0.862218	0.835574	0.800021	0.759902	0.626275	0.291384
chr8:123525246-123526261	0.0499344	0.357558	0.296761	-0.0654914	0.331289	0.447487	0.329031	0.0687423	0.17186	0.293825	0.188109	0.339162	0.378469	0.516029	0.579282	0.616389	0.593903	0.48355	0.664355	0.704577	0.680271	0.603169	0.690263	0.716352	0.69984	0.666586	0.705516	0.721301	0.738567	0.6981	0.744031	0.684718	0.805004	0.822253	0.779114	0.775221	0.870917	1	0.827185	0.812024	0.813677	0.810694	0.836065	0.783536	0.79385	0.736039	0.70728	0.584684	0.424003
chr8:123526438-123526867	0.00437946	0.297409	0.205004	-0.0085321	0.261437	0.487699	0.21461	0.116954	0.180565	0.361529	0.230262	0.328582	0.464796	0.591676	0.65873	0.667094	0.630013	0.533778	0.773198	0.832739	0.790677	0.646557	0.80041	0.81097	0.799388	0.789147	0.817481	0.791134	0.774655	0.81212	0.70776	0.685473	0.817177	0.786973	0.80711	0.838616	0.887325	0.827185	1	0.857695	0.797036	0.874463	0.853601	0.864974	0.759592	0.769395	0.796052	0.618928	0.28849
chr8:123528154-123528418	-0.0482006	0.272614	0.191505	0.0502858	0.222622	0.359291	0.253656	0.0835777	0.117895	0.388216	0.232366	0.280374	0.448704	0.519965	0.584143	0.648123	0.593973	0.489841	0.65307	0.7368	0.721084	0.601852	0.727767	0.695448	0.701558	0.714582	0.734694	0.71884	0.697625	0.747246	0.703366	0.651464	0.762301	0.704395	0.785369	0.795804	0.825222	0.812024	0.857695	1	0.746698	0.85044	0.823064	0.811882	0.767508	0.732556	0.738294	0.553299	0.379513
chr8:123529936-123530828	-0.0342083	0.314789	0.391778	-0.167035	0.353242	0.55181	0.370075	0.0304241	0.168134	0.381437	0.190157	0.331189	0.403239	0.604624	0.656497	0.654232	0.623077	0.515912	0.643997	0.740743	0.619841	0.566711	0.688749	0.692028	0.655547	0.665514	0.703375	0.7238	0.904592	0.802058	0.897151	0.878243	0.793804	0.885878	0.710473	0.719356	0.798191	0.813677	0.797036	0.746698	1	0.742382	0.755081	0.770225	0.820182	0.903694	0.813304	0.846411	0.429571
chr8:123531195-123531760	-0.0749706	0.217498	0.112026	0.0744088	0.247774	0.40163	0.252606	0.147817	0.149752	0.276949	0.143089	0.251745	0.36764	0.51899	0.583536	0.659627	0.555687	0.496773	0.70064	0.70243	0.725196	0.614289	0.696746	0.743432	0.736095	0.690824	0.769009	0.790625	0.716892	0.764733	0.667145	0.559883	0.806391	0.704981	0.850463	0.824016	0.898225	0.810694	0.874463	0.85044	0.742382	1	0.904013	0.831745	0.743653	0.733412	0.724825	0.559785	0.228032
chr8:123531854-123532630	0.0346598	0.256038	0.143663	0.0265177	0.336816	0.38959	0.273013	0.167818	0.220665	0.38719	0.151678	0.25005	0.339021	0.539453	0.59136	0.648825	0.532024	0.523879	0.708812	0.677215	0.743302	0.630996	0.712958	0.735253	0.755434	0.711064	0.756016	0.743428	0.743199	0.733256	0.695537	0.577422	0.8158	0.751157	0.847399	0.825647	0.923252	0.836065	0.853601	0.823064	0.755081	0.904013	1	0.845755	0.790334	0.769628	0.752511	0.594869	0.26184
chr8:123534465-123535212	0.0273426	0.335357	0.216661	0.0404647	0.27818	0.379112	0.226561	0.097186	0.145618	0.394596	0.198236	0.315212	0.37566	0.562402	0.638568	0.64195	0.614295	0.500526	0.669637	0.705582	0.734963	0.579439	0.72634	0.68126	0.709909	0.693212	0.763298	0.733293	0.773683	0.725924	0.736334	0.674806	0.811723	0.720774	0.761285	0.776351	0.862218	0.783536	0.864974	0.811882	0.770225	0.831745	0.845755	1	0.77262	0.786836	0.784433	0.598034	0.319775
chr8:123537691-123537980	-0.0062478	0.347928	0.31578	-0.0326432	0.365632	0.400499	0.362412	0.070081	0.183215	0.349158	0.270462	0.315817	0.316707	0.534327	0.615996	0.641354	0.550728	0.47341	0.617947	0.655128	0.637002	0.568132	0.696649	0.660303	0.725884	0.629948	0.68655	0.713682	0.781509	0.662669	0.789438	0.721667	0.733524	0.826437	0.739379	0.664981	0.835574	0.79385	0.759592	0.767508	0.820182	0.743653	0.790334	0.77262	1	0.858865	0.775427	0.702667	0.434319
chr8:123538133-123538936	0.060681	0.257583	0.355667	-0.108332	0.369695	0.469862	0.351856	0.0320586	0.11331	0.482096	0.247722	0.295318	0.407732	0.587816	0.640657	0.64699	0.568285	0.478245	0.630909	0.708178	0.618792	0.566323	0.693629	0.676221	0.649602	0.637464	0.713948	0.727045	0.874351	0.78076	0.868315	0.806189	0.778339	0.8609	0.701894	0.684181	0.800021	0.736039	0.769395	0.732556	0.903694	0.733412	0.769628	0.786836	0.858865	1	0.855112	0.812915	0.427232
chr8:123538965-123539243	0.0232702	0.231738	0.29822	-0.0749262	0.339157	0.479491	0.341844	0.0616711	0.142151	0.441205	0.184413	0.282913	0.400823	0.489548	0.569907	0.566767	0.532812	0.397062	0.645955	0.701382	0.62453	0.525543	0.678714	0.684162	0.725025	0.718526	0.703314	0.716038	0.782689	0.758675	0.741086	0.71651	0.730912	0.772212	0.64088	0.6898	0.759902	0.70728	0.796052	0.738294	0.813304	0.724825	0.752511	0.784433	0.775427	0.855112	1	0.689961	0.348301
chr8:123539889-123542255	-0.0975977	0.278025	0.291025	-0.207123	0.293261	0.342525	0.298574	0.0438052	0.0105959	0.423737	0.283697	0.417011	0.419	0.623298	0.647354	0.608962	0.551353	0.52723	0.656923	0.701963	0.593897	0.572192	0.555395	0.636485	0.527016	0.570613	0.618867	0.61454	0.790151	0.633068	0.867037	0.780279	0.661112	0.75634	0.57871	0.541526	0.626275	0.584684	0.618928	0.553299	0.846411	0.559785	0.594869	0.598034	0.702667	0.812915	0.689961	1	0.295668
chr8:123546911-123547180	0.0602129	0.378987	0.472567	-0.205688	0.312775	0.255502	0.409598	0.0341134	0.102586	0.188899	0.0928693	0.165448	0.249399	0.28269	0.303502	0.261635	0.289089	0.173523	0.165433	0.247034	0.257539	0.0475358	0.282201	0.190516	0.292826	0.265769	0.211286	0.286639	0.431619	0.332136	0.42499	0.518452	0.283985	0.408096	0.198921	0.158042	0.291384	0.424003	0.28849	0.379513	0.429571	0.228032	0.26184	0.319775	0.434319	0.427232	0.348301	0.295668	1
chr8:123551212-123551829	-0.0146831	-0.0028344	-0.18473	0.128458	-0.171988	-0.230828	-0.132357	0.113142	-0.0245161	-0.0380167	-0.0966182	-0.0335162	0.0893186	0.0169639	0.0773441	0.120245	-0.0009164	0.0182156	0.0410714	-0.0213101	0.103511	0.0844127	0.0538251	-0.0093667	0.00235393	0.00379814	0.0130683	-0.0114229	-0.136361	-0.0872302	-0.105035	-0.261167	-0.0424915	-0.173271	0.116342	0.0548306	0.0132023	0.0035702	-0.0245988	0.0509951	-0.18018	0.0731565	0.0432942	-0.0435028	-0.0511177	-0.149837	-0.18486	-0.128942	-0.0921201
chr8:123552670-123553512	0.391554	0.108408	-0.0725871	-0.0772898	0.0331538	0.0415743	0.0707459	0.0939222	0.101095	0.171925	0.175448	0.0461479	0.101671	0.129822	0.0950099	0.0566167	0.124453	0.0262399	0.0343252	0.0889343	0.0910995	-0.0110514	0.0614155	0.032277	0.114818	0.0488111	0.0166662	-0.0230121	0.0859332	0.0525455	-0.0074508	0.00862476	0.0772795	-0.0184285	0.0295558	0.0640158	-0.0188325	-0.0609303	0.0346904	-0.0444163	-0.0282848	-0.011314	0.0213068	0.00346786	-0.0120119	0.0862082	0.00010333	-0.0075948	0.0593448
chr8:123558853-123559697	-0.0302834	-0.0638647	-0.146173	0.0702393	-0.250521	-0.259062	-0.134021	0.00642337	0.0190755	0.158157	-0.0830176	0.0193193	-0.0933894	0.028674	-0.0110115	-0.0371324	-0.0432578	-0.0497985	0.0340415	-0.110547	0.0800661	0.0373599	-0.0282489	0.0445132	0.0807785	0.0284544	0.0596543	0.07985	-0.128417	-0.0671157	-0.0926973	-0.091176	-0.0792356	-0.106278	0.0125438	0.0197984	0.00046947	0.0217497	0.0166675	0.0664218	-0.109207	0.0344214	0.070688	0.0400228	-0.0776089	-0.13122	-0.0798349	-0.114391	-0.127183
chr8:123560193-123560912	0.0239748	-0.157051	-0.0395923	0.0348348	-0.126991	-0.145665	0.0897552	0.144231	0.10564	0.00786886	0.00574076	0.00049892	-0.0163898	0.0273274	-0.084512	-0.0687855	-0.0592278	0.0518743	-0.139243	-0.0972684	-0.107657	-0.0446705	-0.0721523	-0.185385	-0.16722	-0.187869	-0.24985	-0.206277	-0.164899	-0.198621	-0.160165	-0.210068	-0.174804	-0.232398	-0.120925	-0.0899736	-0.192504	-0.262682	-0.192657	-0.143878	-0.169001	-0.1318	-0.170171	-0.115036	-0.220304	-0.180945	-0.156898	-0.166192	-0.0639226
chr8:123566750-123567318	0.060587	-0.219637	-0.253279	-0.0073536	-0.147205	-0.12285	-0.0224979	0.0290961	-0.0613286	0.0665424	0.0336932	-0.0253226	0.0692506	-0.0509816	-0.0340421	0.00969807	-0.0268285	-0.032785	0.0675985	0.0191029	0.029517	0.0667898	-0.0314432	0.0830891	-0.0459402	0.0422591	0.0548685	-0.054177	-0.0936512	-0.0693521	-0.118868	-0.173056	-0.0226202	-0.161191	-0.0361933	0.0937546	0.0170703	-0.0836382	-0.0213801	0.0053694	-0.147241	0.0117669	-0.0209346	0.0490449	-0.109625	-0.0873698	0.0611193	-0.0710326	-0.243162
chr8:123570864-123571346	-0.0253453	0.188735	0.234311	-0.180748	0.17579	0.292543	0.280491	-0.0699932	0.210981	0.218874	0.220398	0.42012	0.426594	0.453124	0.479568	0.429615	0.424343	0.453474	0.340431	0.454429	0.311114	0.315406	0.301581	0.36131	0.309728	0.348376	0.408438	0.359984	0.525438	0.470769	0.548531	0.647655	0.380282	0.55749	0.351464	0.267323	0.344292	0.463041	0.336642	0.332833	0.567231	0.27674	0.286661	0.300852	0.413641	0.453346	0.334863	0.592499	0.440411
chr8:123571526-123572230	0.0233229	0.283214	0.359804	-0.313483	0.29854	0.390653	0.344601	-0.0442038	0.126856	0.359085	0.206927	0.40519	0.466225	0.574058	0.633123	0.558136	0.534463	0.483004	0.450716	0.551785	0.44304	0.379424	0.463205	0.42097	0.420752	0.449446	0.469948	0.392738	0.747659	0.588012	0.697468	0.775678	0.524261	0.621672	0.368557	0.353788	0.429657	0.454078	0.472765	0.425828	0.717837	0.358282	0.393216	0.469533	0.560515	0.665681	0.524438	0.765916	0.514477
chr8:123572565-123573660	-0.0521557	0.372556	0.41507	-0.293717	0.284224	0.395237	0.336338	-0.0293309	0.0253129	0.338072	0.183846	0.265793	0.372228	0.499288	0.545513	0.473338	0.483393	0.352613	0.358887	0.502061	0.372671	0.289102	0.424146	0.337668	0.297691	0.410849	0.413825	0.320416	0.717013	0.527752	0.710228	0.772	0.483314	0.518727	0.321394	0.347697	0.363644	0.380481	0.413121	0.394381	0.691616	0.313714	0.313379	0.474587	0.47764	0.625512	0.476869	0.746475	0.489331
chr8:123573845-123574045	0.133781	0.512932	0.378825	-0.110565	0.248268	0.346426	0.339951	-0.001586	-0.0297949	0.464627	0.239114	0.315356	0.410231	0.486965	0.528799	0.486379	0.494886	0.381959	0.366585	0.508081	0.420908	0.37134	0.426532	0.365756	0.379101	0.459272	0.467684	0.391294	0.690664	0.572322	0.65215	0.671721	0.543996	0.518366	0.390618	0.434937	0.414387	0.444996	0.476884	0.474794	0.628887	0.396973	0.435036	0.552016	0.515555	0.629497	0.515046	0.646799	0.433171
chr8:123574267-123574851	0.0443113	0.256023	0.314286	-0.20257	0.27141	0.381303	0.3748	-0.0123851	0.0541044	0.433067	0.0760179	0.212162	0.384181	0.417764	0.516994	0.509123	0.450086	0.287119	0.372127	0.433969	0.372229	0.323153	0.38679	0.333729	0.358871	0.425336	0.468846	0.377771	0.735304	0.536235	0.667641	0.674861	0.473748	0.544208	0.334497	0.364987	0.41582	0.391832	0.441685	0.363205	0.648927	0.376832	0.380605	0.478574	0.467356	0.625834	0.491555	0.667213	0.442338
chr8:123580938-123581705	-0.0405504	0.29917	0.317725	-0.203411	0.251233	0.298889	0.297257	-0.0226276	-0.0264915	0.403995	0.151863	0.283413	0.454243	0.466811	0.482122	0.399667	0.424462	0.320268	0.268857	0.378931	0.32707	0.210376	0.298666	0.322244	0.214673	0.326887	0.343233	0.300854	0.576774	0.493582	0.571606	0.615634	0.327226	0.463987	0.227004	0.197513	0.229821	0.297688	0.311964	0.296098	0.572264	0.206928	0.228128	0.332463	0.402418	0.54438	0.432179	0.625054	0.494272
chr8:123586972-123588132	0.15893	0.166049	0.184639	-0.0536284	0.135974	0.0868418	0.193227	0.14905	-0.149488	0.409767	-0.0220093	-0.0035836	0.175121	0.200042	0.138464	0.190028	0.253852	0.181697	0.0568765	0.209481	0.139076	0.10546	0.287429	0.162173	0.158372	0.161998	0.194566	0.254616	0.253205	0.362091	0.274429	0.256893	0.215689	0.18643	0.268164	0.198912	0.212279	0.241986	0.319815	0.35958	0.258539	0.283919	0.283455	0.303152	0.183358	0.285986	0.252901	0.157121	0.275018
chr8:123588329-123589414	0.0296743	0.0265748	0.0288706	0.187915	0.0350414	0.0139758	0.188283	0.176472	0.0157316	0.379428	0.071043	-0.0094063	0.184424	0.0651945	0.0951078	0.159548	0.170003	0.0522589	0.115237	0.134248	0.153699	0.113992	0.277577	0.174858	0.132923	0.145449	0.175112	0.21381	0.180503	0.240629	0.179621	0.113716	0.1352	0.182826	0.152628	0.259161	0.225242	0.184171	0.251339	0.290657	0.14721	0.246316	0.214839	0.267129	0.174622	0.218882	0.233569	0.0822488	0.140356
chr8:123589694-123590284	0.0584722	0.24699	0.205232	-0.158202	0.321217	0.388083	0.31484	0.0920987	0.134456	0.312647	-0.0182434	0.100781	0.277774	0.310852	0.42957	0.367409	0.414665	0.23318	0.377478	0.404839	0.358497	0.237327	0.50489	0.38088	0.384557	0.455868	0.459034	0.429999	0.613435	0.575196	0.473027	0.53401	0.458257	0.516997	0.469983	0.43708	0.523454	0.590906	0.539254	0.460328	0.57469	0.447316	0.5037	0.508333	0.455047	0.505882	0.490523	0.37407	0.476093
chr8:123592285-123592747	0.107424	0.166213	0.126668	-0.0510011	0.168754	0.139599	0.281526	0.0883545	-0.0227603	0.335874	-0.0109035	0.0219963	0.229231	0.206848	0.273263	0.284542	0.200679	0.160426	0.195678	0.135274	0.234256	0.145032	0.259074	0.237585	0.175353	0.165792	0.24719	0.228065	0.378286	0.326914	0.34643	0.309857	0.249871	0.302606	0.262635	0.281291	0.305819	0.249056	0.237141	0.253046	0.353035	0.248959	0.296627	0.338046	0.295898	0.416542	0.278361	0.27063	0.317673
chr8:123593356-123593871	0.0570025	0.208627	0.0715255	0.225605	-0.0224136	-0.0438453	0.00473992	0.166878	-0.0326193	0.149622	-0.0261185	0.070263	0.115313	0.21167	0.168233	0.171872	0.241766	0.0760103	0.166395	0.168704	0.248197	0.106296	0.183126	0.177582	0.229172	0.258888	0.286979	0.228453	0.228294	0.250496	0.191564	0.211865	0.170737	0.166257	0.204617	0.215819	0.263859	0.256834	0.29005	0.223072	0.210631	0.247502	0.245606	0.367473	0.17276	0.212705	0.176992	0.137659	0.185563
chr8:123596247-123598172	-0.104907	0.148253	0.168432	-0.0432081	0.0470234	0.1808	0.11806	-0.0166233	0.323359	-0.186932	0.0953486	0.0694822	0.00034934	-0.0027873	0.0346335	0.0377109	0.0327064	0.0670033	0.0467885	0.0963898	0.0133381	0.0821108	0.121331	0.0322274	0.195004	0.0743405	0.0582056	0.00740838	0.126327	0.068773	0.0478411	0.219173	0.128478	0.168804	0.0601071	0.0905233	0.127178	0.198063	0.0901883	0.0789356	0.130103	0.0681558	0.0524296	0.0942835	0.15199	0.028564	0.0634841	0.0549682	0.152346
chr8:123607964-123609201	0.123538	0.0489687	0.0309592	0.0709271	0.19144	0.0652259	0.25083	0.0470937	0.022492	0.10118	0.0107809	0.0859276	0.0897081	0.199279	0.130266	0.114274	0.107136	0.187321	0.0775912	0.158744	0.144774	0.184131	0.23222	0.179545	0.19339	0.144525	0.117778	0.220777	0.245203	0.298085	0.15362	0.158867	0.260632	0.183328	0.202754	0.149683	0.241058	0.270905	0.234095	0.25187	0.209189	0.24479	0.231037	0.274411	0.245311	0.26197	0.274907	0.13218	0.297228
chr8:123609449-123610007	-0.13577	-0.0663354	-0.101753	0.0292714	0.0190772	-0.182365	-0.0206513	-0.058076	0.0248925	0.018991	-0.0021133	0.13158	0.11823	0.114811	0.0950597	0.138921	0.0662739	0.170444	0.0818201	-0.0917519	0.161313	0.14486	-0.0695492	0.0137309	0.0406322	0.0597818	0.0680637	0.0417773	-0.0434311	-0.0939142	-0.152522	-0.156418	-0.0901724	-0.0974077	0.0500388	-0.0833268	-0.0112362	-0.0445285	-0.0807497	0.0623449	-0.120503	0.0461869	0.0561167	-0.0446505	-0.0257965	-0.109409	-0.104429	-0.0967222	0.0632685
chr8:123612451-123613171	0.0913369	-0.193788	-0.208256	0.105978	-0.169324	-0.31903	0.0414197	0.0774083	-0.0599725	0.0401436	-0.002505	0.0146964	-0.0152429	-0.0043273	-0.102396	-0.144924	-0.207151	-0.0195347	-0.167002	-0.239636	-0.171016	-0.124985	-0.196507	-0.198413	-0.241234	-0.304604	-0.235907	-0.188161	-0.265347	-0.238791	-0.277952	-0.34519	-0.205158	-0.265494	-0.150925	-0.215934	-0.190434	-0.268999	-0.233707	-0.262318	-0.275095	-0.183125	-0.145204	-0.241728	-0.291474	-0.210559	-0.306621	-0.251469	-0.115675
chr8:123613570-123614203	-0.053236	-0.0312987	-0.140737	0.121732	-0.0901464	-0.107979	-0.0642377	0.147916	0.0703995	0.114281	-0.0977387	-0.0763536	-0.0095716	-0.0723602	-0.0123392	0.0865477	-0.0054578	-0.0924207	-0.071763	-0.0493157	0.0410547	-0.0360495	0.0353034	-0.0229455	-0.0132842	-0.0272485	0.0301104	0.0878487	0.00871282	0.0497145	-0.0392667	-0.0592651	-0.0198548	-0.0789904	0.0130562	0.058564	0.0959394	0.0400538	0.0782145	0.0971678	-0.0845051	0.112915	0.0740327	0.118925	0.00334856	-0.033944	-0.0059619	-0.102981	-0.0424404
chr8:123616030-123617089	-0.0254559	0.40725	0.339395	-0.209887	0.285625	0.264371	0.404617	-0.0858389	0.0996454	0.410727	0.212064	0.316907	0.372238	0.489072	0.566854	0.551326	0.567427	0.41105	0.399985	0.477055	0.394627	0.30249	0.379054	0.369252	0.380975	0.455189	0.477425	0.376882	0.728174	0.569942	0.691081	0.735227	0.471414	0.555178	0.379001	0.326428	0.399184	0.436646	0.4255	0.379757	0.64641	0.347232	0.380126	0.493558	0.514169	0.60032	0.483329	0.680109	0.473839
chr8:123617585-123618159	0.0932932	0.249271	0.308781	-0.261467	0.211752	0.308879	0.381635	-0.0450221	0.0461583	0.468151	0.160827	0.321634	0.385576	0.408118	0.444764	0.385596	0.432551	0.310707	0.281918	0.483158	0.308504	0.288463	0.411644	0.24905	0.274141	0.375519	0.349136	0.325315	0.622115	0.561252	0.611489	0.633386	0.40709	0.45887	0.263244	0.282969	0.299778	0.33171	0.385429	0.35845	0.591839	0.255507	0.265605	0.412654	0.405173	0.579219	0.510936	0.63037	0.490371
chr8:123618204-123618545	0.0142853	0.224283	0.238105	-0.214599	0.11558	0.254578	0.266698	-0.170037	-0.0328205	0.432263	0.41313	0.445373	0.456295	0.43834	0.517975	0.42643	0.508364	0.34382	0.402326	0.552091	0.373841	0.315785	0.438486	0.380372	0.38469	0.471577	0.479497	0.484907	0.552554	0.521015	0.560593	0.633744	0.400891	0.506827	0.314371	0.305993	0.322805	0.316251	0.447624	0.432187	0.536408	0.289359	0.298965	0.449489	0.454631	0.582176	0.542628	0.578135	0.416291
chr8:123618631-123619112	0.0520552	0.266205	0.189059	-0.105576	0.211361	0.355186	0.359408	-0.070612	0.0870982	0.29932	0.248257	0.253648	0.30565	0.276069	0.400236	0.33662	0.406903	0.182495	0.292752	0.42046	0.302835	0.208045	0.43349	0.370105	0.334108	0.433499	0.42776	0.448742	0.490764	0.530993	0.431476	0.510343	0.377931	0.437746	0.381438	0.358427	0.371331	0.359764	0.458342	0.44138	0.470919	0.410858	0.37307	0.52475	0.448396	0.526163	0.526857	0.369305	0.352508
chr8:123619828-123620111	-0.015939	0.136276	0.133114	-0.20248	0.253329	0.213009	0.23494	0.0132652	0.0618819	0.409123	0.116927	0.239052	0.379732	0.404362	0.493317	0.472071	0.43066	0.345445	0.401572	0.445102	0.465092	0.283189	0.465096	0.377837	0.421026	0.45632	0.452641	0.425974	0.590589	0.462175	0.468277	0.460244	0.400127	0.421528	0.377904	0.358261	0.406107	0.39535	0.487307	0.428083	0.524925	0.383198	0.403666	0.520241	0.42123	0.540929	0.530719	0.498055	0.349242
chr8:123620159-123620728	0.0219478	0.140006	0.201098	-0.12313	0.101511	0.167853	0.263474	-0.0274033	-0.0319235	0.378932	0.0893516	0.281951	0.316014	0.360271	0.418798	0.350992	0.252375	0.225102	0.264361	0.239916	0.287559	0.156784	0.24576	0.262349	0.298466	0.350116	0.370743	0.2889	0.482845	0.374571	0.420076	0.549038	0.29419	0.33967	0.151534	0.182623	0.208921	0.270238	0.273293	0.287603	0.423687	0.170996	0.20364	0.359486	0.326324	0.448486	0.425798	0.445074	0.383734
chr8:123622365-123623039	0.128721	0.276138	0.269456	-0.105669	0.228429	0.355722	0.272225	0.0286868	0.168428	0.331409	0.179983	0.301456	0.458512	0.403901	0.40188	0.424	0.357724	0.285093	0.2272	0.303795	0.321523	0.233922	0.344207	0.296254	0.342132	0.332185	0.378255	0.306424	0.554869	0.488512	0.400616	0.565389	0.406338	0.437455	0.242245	0.229573	0.332821	0.399802	0.350745	0.351207	0.455362	0.233653	0.277798	0.396697	0.372753	0.472425	0.44099	0.365325	0.497337
chr8:123630319-123631119	0.131586	0.365063	0.361239	-0.132487	0.169305	0.352803	0.449343	0.0454727	0.0682426	0.397127	0.0894688	0.122818	0.293315	0.361364	0.4155	0.490772	0.486649	0.314371	0.282209	0.400826	0.329126	0.338854	0.434907	0.353742	0.394104	0.327536	0.363965	0.407341	0.602285	0.554935	0.645579	0.628948	0.514377	0.574948	0.450636	0.504573	0.471985	0.604233	0.475607	0.502171	0.627303	0.434708	0.450068	0.505866	0.497128	0.580664	0.462691	0.461807	0.51133
chr8:123638081-123638674	0.0218262	-0.162248	-0.20546	0.0871459	0.0162205	-0.116645	0.112701	0.00924528	0.0263263	0.0486901	0.0781276	0.170657	0.179225	0.0495296	0.120245	0.128063	-0.0447381	-0.0059319	0.0855455	0.0593988	0.100793	0.145805	0.148226	0.0698921	0.00145389	0.0403955	0.0452722	0.0206413	0.00723693	0.019305	-0.108735	-0.126372	0.047439	-0.0087405	0.115725	0.0448161	0.0813235	0.0323994	0.0104749	0.0567745	-0.0642345	0.0364218	0.0240707	0.0153894	0.0331307	-0.0186001	0.0239676	-0.0822819	0.0244677
chr8:123639714-123641329	0.0543852	0.283766	0.330621	-0.253088	0.254181	0.351495	0.381483	-0.11946	-0.0346713	0.487831	0.161927	0.30286	0.414555	0.449777	0.524264	0.480118	0.49374	0.335222	0.361603	0.476031	0.373898	0.320089	0.347172	0.334151	0.271894	0.383494	0.464581	0.377636	0.728155	0.556778	0.697219	0.688698	0.449639	0.530235	0.320788	0.311736	0.35318	0.429344	0.379849	0.379662	0.640577	0.31086	0.337554	0.415115	0.4899	0.63503	0.471497	0.703307	0.469094
chr8:123643845-123644068	-0.0538432	0.0314845	-0.0674473	0.0425671	0.0893947	0.229514	0.0337992	0.173977	0.18239	0.284687	0.216262	0.349084	0.396026	0.461112	0.503713	0.45336	0.343967	0.379267	0.487983	0.470592	0.464011	0.434611	0.457833	0.481353	0.39296	0.43632	0.475435	0.443685	0.436044	0.472979	0.344681	0.315777	0.470057	0.407498	0.457645	0.462222	0.53833	0.401107	0.50021	0.457402	0.448601	0.507719	0.478134	0.561117	0.452693	0.445908	0.449795	0.384579	0.0316322
chr8:123644090-123644350	-0.0365067	0.201795	0.213439	-0.153561	0.187565	0.316352	0.234307	0.00212968	0.196604	0.233291	0.24663	0.31735	0.351946	0.451693	0.602653	0.43403	0.423189	0.276692	0.484731	0.526558	0.468796	0.404194	0.496849	0.463369	0.392769	0.457407	0.480416	0.43252	0.564677	0.476804	0.54673	0.510983	0.488201	0.474704	0.426052	0.530433	0.496595	0.464255	0.529763	0.420665	0.564804	0.462114	0.471891	0.590722	0.558554	0.560332	0.539939	0.51244	0.18401
chr8:123645420-123646278	0.0991439	0.257637	0.13169	0.0584717	0.260684	0.366998	0.178069	0.166127	0.0580048	0.367458	0.109932	0.190926	0.313948	0.433715	0.469112	0.515997	0.404843	0.381902	0.486776	0.526519	0.538419	0.434453	0.528483	0.50941	0.561361	0.489351	0.558984	0.55903	0.580612	0.567448	0.606949	0.493475	0.607847	0.550722	0.639651	0.640474	0.69054	0.636473	0.677577	0.623176	0.642597	0.669159	0.685956	0.641108	0.657488	0.624263	0.571414	0.545414	0.240645
chr8:123646743-123647007	0.033668	0.244887	0.317528	-0.133164	0.321163	0.344101	0.464836	0.0321761	0.045812	0.487018	0.0312831	0.116148	0.236847	0.369789	0.390733	0.451055	0.455053	0.272331	0.371934	0.413768	0.410069	0.369359	0.414308	0.365036	0.433051	0.446223	0.450694	0.491234	0.684466	0.540125	0.669518	0.595279	0.547799	0.543756	0.472547	0.521357	0.556281	0.564589	0.542758	0.53647	0.679314	0.55879	0.573963	0.565433	0.526156	0.625749	0.582196	0.601309	0.400184
chr8:123649383-123649583	0.139065	0.146723	0.0653623	-0.039662	0.184031	0.240645	0.221676	0.0163742	0.125902	0.336514	0.243282	0.327865	0.329887	0.380602	0.348882	0.30024	0.2748	0.371216	0.372622	0.422872	0.412328	0.328364	0.353688	0.352942	0.320188	0.295101	0.43281	0.42243	0.449473	0.434941	0.409899	0.406453	0.469767	0.46197	0.383756	0.382034	0.509692	0.46952	0.424677	0.429989	0.515819	0.414691	0.457319	0.429483	0.510394	0.550702	0.371019	0.478409	0.385985
chr8:123649585-123650292	0.0426935	0.265112	0.215723	-0.128122	0.334893	0.305254	0.241001	0.069696	0.115367	0.446848	0.311925	0.479716	0.521351	0.660402	0.624385	0.557594	0.552436	0.57611	0.584497	0.66757	0.589059	0.522386	0.530245	0.556742	0.544105	0.536749	0.587049	0.533001	0.690268	0.615564	0.725943	0.682616	0.637217	0.679831	0.571578	0.503031	0.629245	0.598985	0.594903	0.554724	0.737958	0.548721	0.614902	0.577375	0.673637	0.711693	0.618336	0.795894	0.398627
chr8:123651176-123653153	0.0151133	0.2006	0.21435	-0.0825785	0.241151	0.248758	0.314109	-0.0121384	0.0482064	0.443296	0.406387	0.53935	0.623635	0.601853	0.626312	0.515987	0.487651	0.507198	0.546797	0.623473	0.533925	0.490058	0.509022	0.471989	0.382283	0.475124	0.517507	0.425718	0.614752	0.500308	0.601277	0.587163	0.513986	0.538333	0.415815	0.406599	0.451951	0.435827	0.460083	0.486205	0.614512	0.403172	0.419626	0.500802	0.54075	0.639396	0.505635	0.716814	0.419518
chr8:123653270-123654199	-0.0046278	0.324979	0.381791	-0.284381	0.283203	0.429966	0.324385	-0.024211	0.0688935	0.389207	0.217666	0.346443	0.442979	0.599212	0.649182	0.597828	0.558132	0.4396	0.492943	0.600679	0.4602	0.413502	0.472798	0.462209	0.415598	0.473895	0.506494	0.445938	0.811085	0.625319	0.789443	0.806474	0.565491	0.635993	0.420259	0.4199	0.456059	0.443521	0.506728	0.425494	0.79022	0.4038	0.421144	0.51415	0.567253	0.734838	0.58064	0.86688	0.394472
chr8:123654219-123654911	0.0123358	0.317232	0.307862	-0.123718	0.256918	0.394005	0.361298	0.0341141	0.123991	0.42236	0.141242	0.239761	0.362596	0.534484	0.643854	0.665665	0.575501	0.379055	0.529598	0.628007	0.56546	0.454907	0.574258	0.523584	0.528071	0.537379	0.629058	0.629825	0.858647	0.733149	0.856672	0.794718	0.714505	0.696437	0.577598	0.633885	0.665864	0.606259	0.668151	0.60589	0.826643	0.634134	0.642994	0.72225	0.695277	0.809434	0.729163	0.76629	0.366777
chr8:123654949-123655254	0.056909	0.195379	-0.0225231	0.102032	0.0914476	0.0567015	0.0277336	-0.0136016	0.0632575	0.371495	0.289639	0.365955	0.556542	0.463464	0.488219	0.45014	0.466436	0.43169	0.393803	0.457977	0.431232	0.306132	0.326846	0.40433	0.361096	0.353879	0.513152	0.391564	0.39364	0.471474	0.429571	0.459521	0.369489	0.403291	0.380407	0.369863	0.377439	0.348187	0.432664	0.41367	0.379405	0.333132	0.337009	0.398071	0.336086	0.37581	0.330028	0.411394	0.169096
chr8:123655583-123655869	0.187342	0.119411	0.029598	-0.0226876	0.233392	0.228309	0.157171	0.0928742	0.0829588	0.377849	0.0424911	0.205474	0.280509	0.332888	0.374403	0.402203	0.324969	0.2948	0.38318	0.396526	0.430502	0.384731	0.398991	0.278601	0.306943	0.417648	0.401106	0.322822	0.388654	0.313725	0.325367	0.245516	0.369331	0.302353	0.45387	0.436753	0.432503	0.29782	0.403025	0.3899	0.319089	0.364557	0.463233	0.465501	0.331775	0.38506	0.413887	0.301298	0.166129
chr8:123661631-123661986	0.152477	0.218353	0.142501	-0.0912039	0.20443	0.255212	0.138018	0.0303736	0.0409312	0.268422	0.169765	0.239621	0.323849	0.297145	0.478814	0.418386	0.426742	0.256432	0.377062	0.484098	0.487735	0.380521	0.519073	0.381579	0.394399	0.436243	0.456698	0.425963	0.511874	0.473927	0.44936	0.442079	0.484515	0.428915	0.424047	0.519888	0.472483	0.485862	0.488983	0.501555	0.472994	0.390722	0.43871	0.553175	0.480471	0.473137	0.470191	0.338549	0.289252
chr8:123662015-123662738	-0.0240942	0.333636	0.379241	-0.248838	0.275184	0.349755	0.40206	-0.0344159	0.0811824	0.336385	0.164886	0.273077	0.395603	0.504586	0.580463	0.572975	0.52299	0.387814	0.394431	0.552457	0.458814	0.379359	0.51873	0.39439	0.393228	0.441615	0.434356	0.388043	0.738913	0.579241	0.722824	0.732839	0.577321	0.559029	0.438823	0.480486	0.481226	0.542787	0.496563	0.501323	0.710939	0.415822	0.478264	0.545812	0.588159	0.633482	0.512883	0.662065	0.506524
chr8:123664392-123664884	0.0805056	0.384835	0.353136	-0.246141	0.469733	0.441792	0.41019	-0.0523734	0.0510994	0.318112	0.204603	0.281658	0.423789	0.456969	0.469446	0.396104	0.453704	0.383886	0.340322	0.46938	0.295288	0.243347	0.402278	0.325831	0.34359	0.359267	0.342903	0.325007	0.620999	0.521882	0.556734	0.670885	0.424506	0.540757	0.263524	0.24713	0.332694	0.484448	0.401193	0.38234	0.601122	0.282192	0.328453	0.353792	0.468482	0.540517	0.45281	0.560644	0.618193
chr8:123665091-123665303	0.0242356	0.397584	0.363309	-0.135899	0.338728	0.38902	0.368505	-0.0258686	0.0865764	0.380285	0.321053	0.342808	0.471939	0.470299	0.48547	0.405106	0.517926	0.384811	0.396371	0.598727	0.349972	0.336623	0.542142	0.46474	0.433675	0.471519	0.432222	0.422225	0.619815	0.625338	0.632431	0.741427	0.46309	0.624668	0.375313	0.420217	0.421312	0.476463	0.563202	0.467251	0.667259	0.367374	0.377382	0.489388	0.504333	0.604391	0.56224	0.611037	0.494598
chr8:123665917-123666852	0.0282459	0.34816	0.4695	-0.313582	0.317359	0.42785	0.393079	-0.059049	0.00734817	0.377819	0.138503	0.205141	0.332355	0.466398	0.512275	0.475711	0.453704	0.319759	0.330327	0.44658	0.332609	0.27982	0.383941	0.320884	0.321578	0.368354	0.406061	0.367318	0.768669	0.563142	0.771816	0.780085	0.505866	0.579766	0.325479	0.319328	0.38283	0.410103	0.415399	0.389119	0.736883	0.329508	0.372301	0.43776	0.542397	0.688979	0.505021	0.767329	0.498477
chr8:123669006-123669724	0.0554865	0.164796	0.162325	-0.0685302	0.00115694	0.181771	0.114669	0.145595	0.0983442	0.155337	0.0474823	0.108787	0.103565	0.0623818	0.020198	-0.0274999	-0.0566293	0.0823349	0.0451865	0.151858	0.158821	0.108472	0.165334	0.118408	0.169564	0.099059	0.10469	0.194516	0.108854	0.197719	0.0686974	0.134578	0.175874	0.147374	0.104679	0.151634	0.150102	0.217509	0.189404	0.188042	0.127715	0.14679	0.174325	0.11093	0.126469	0.136286	0.120286	0.0377131	0.27421
chr8:123675804-123678079	0.00495944	-0.27775	-0.37154	0.207529	-0.351965	-0.373529	-0.466687	0.165254	-0.169785	-0.189803	-0.161261	-0.211009	-0.120017	-0.251209	-0.266139	-0.204124	-0.274682	-0.061217	-0.228925	-0.343934	-0.210498	-0.178103	-0.331253	-0.255046	-0.263834	-0.368401	-0.257942	-0.297963	-0.467142	-0.358548	-0.441547	-0.552229	-0.35974	-0.478972	-0.22295	-0.258439	-0.237165	-0.364281	-0.319532	-0.266615	-0.493286	-0.222281	-0.254434	-0.338139	-0.410451	-0.475246	-0.467892	-0.422402	-0.333313
chr8:123680925-123681358	0.179546	-0.0288251	0.0342399	-0.0714937	0.0855763	0.0892965	0.210629	-0.0951431	0.0500862	0.0983091	-0.0432944	0.0680895	0.165841	0.155675	0.156227	0.14775	0.111229	0.0148682	-0.0326379	0.0731813	-0.0084144	0.0785313	0.12098	-0.0003145	-0.0618994	0.0141437	0.0197573	0.0224273	0.242165	0.217464	0.211943	0.247799	0.0546073	0.123399	0.0265146	0.0282773	-0.0074441	0.0418301	0.0651208	0.0321127	0.155617	-0.0552407	-0.0296078	0.0937302	0.102956	0.151028	0.136794	0.201295	0.0722391
chr8:123682455-123683113	-0.0182511	-0.0238145	-0.045846	0.0463283	-0.169362	-0.19669	-0.0710702	0.171398	-0.0886079	-0.106557	-0.0883287	-0.178163	-0.119885	-0.215838	-0.186683	-0.124561	-0.243154	-0.270262	-0.152456	-0.231037	-0.130881	-0.0945043	-0.076008	-0.122876	-0.14614	-0.197038	-0.223704	-0.318633	-0.16336	-0.208476	-0.205653	-0.248633	-0.139637	-0.238278	-0.131105	-0.102074	-0.119589	-0.149532	-0.169307	-0.1708	-0.219869	-0.158379	-0.135919	-0.19857	-0.20378	-0.238047	-0.192052	-0.223521	-0.269729
chr8:123686996-123687619	0.195734	0.301441	0.322485	-0.170165	0.198636	0.225571	0.298285	0.0239016	0.0767138	0.238686	0.0968604	0.312108	0.205948	0.235612	0.259827	0.202474	0.1981	0.09354	0.181039	0.23897	0.263034	0.179031	0.213027	0.135345	0.168493	0.253691	0.21284	0.185639	0.389327	0.233151	0.352102	0.371772	0.277076	0.34687	0.182133	0.163602	0.221668	0.321272	0.22381	0.186617	0.361385	0.137017	0.186246	0.259335	0.296573	0.297748	0.255575	0.311784	0.480759
chr8:123687673-123688846	0.108078	0.0622072	-0.0013948	0.250785	-0.0231327	-0.0951304	0.0634349	0.122693	-0.118612	0.303898	0.0831586	0.147873	0.195329	0.129536	0.12289	0.150185	0.0635817	0.160655	0.205692	0.155425	0.258535	0.222565	0.104111	0.0937509	0.0890466	0.13709	0.116134	0.132019	0.0706895	0.0444364	0.0521021	-0.111682	0.117571	-0.0331726	0.157743	0.147757	0.0979528	0.060348	0.145354	0.181422	0.0117083	0.160625	0.175997	0.176342	-0.0220084	0.0734262	0.0590328	0.077924	0.0176153
chr8:123690387-123690698	-0.0454518	0.157446	0.113505	-0.12008	0.0485958	0.241925	0.171223	0.121607	0.116857	0.305516	0.148665	0.284258	0.34413	0.396277	0.498748	0.490031	0.43784	0.265864	0.49066	0.500422	0.538439	0.417962	0.455633	0.447004	0.341459	0.489532	0.472403	0.425325	0.513541	0.492193	0.449016	0.405435	0.463223	0.356228	0.405683	0.411098	0.407868	0.300467	0.457301	0.396166	0.384085	0.419203	0.412056	0.455161	0.386337	0.407276	0.378307	0.421987	0.215174
chr8:123690731-123690998	0.0205212	0.217313	0.226405	-0.134934	0.279333	0.328961	0.312965	0.035077	0.00335548	0.390549	0.127994	0.23	0.286577	0.44992	0.529592	0.568842	0.491627	0.326557	0.501004	0.579759	0.489583	0.478574	0.50308	0.506255	0.36855	0.504134	0.526388	0.485635	0.701314	0.59282	0.701813	0.646146	0.583506	0.598811	0.545344	0.508787	0.573836	0.512187	0.538982	0.523832	0.693138	0.509415	0.526806	0.574437	0.614227	0.68504	0.643091	0.720412	0.28539
chr8:123691847-123692351	0.203063	0.0659305	0.00966549	0.0291997	0.0719652	0.0829441	0.138242	-0.0082873	-0.0066963	0.267905	0.207481	0.169445	0.265546	0.287316	0.33298	0.418351	0.369716	0.155806	0.241241	0.319228	0.339011	0.243364	0.274463	0.243889	0.272836	0.355583	0.284348	0.346581	0.252917	0.281944	0.241134	0.135148	0.275918	0.202477	0.381027	0.34486	0.28672	0.227297	0.332589	0.377119	0.207204	0.370414	0.398969	0.310813	0.24786	0.287182	0.256756	0.178582	0.126689
chr8:123693436-123694588	0.0139259	0.385457	0.225101	-0.111753	0.339024	0.271567	0.422674	0.0633718	0.0971548	0.470595	0.118212	0.320996	0.432686	0.423835	0.483522	0.473184	0.547068	0.360046	0.426685	0.428307	0.398839	0.280975	0.342059	0.39918	0.469129	0.488508	0.509437	0.430947	0.633653	0.543208	0.590355	0.618117	0.435313	0.55586	0.388277	0.371877	0.449048	0.491706	0.501232	0.459307	0.585728	0.425944	0.423721	0.521436	0.494714	0.556881	0.579514	0.548607	0.4974
chr8:123697621-123698833	-0.208514	-0.157087	-0.0896864	0.167518	-0.219095	-0.198674	-0.073869	0.142788	-0.0133438	-0.0944159	-0.129072	-0.105549	-0.0365897	-0.0351675	-0.0440002	0.0127275	-0.0791031	-0.0527022	-0.0841466	-0.234539	-0.0842342	-0.114177	-0.104258	-0.171235	-0.1207	-0.113659	-0.2175	-0.0979565	-0.269377	-0.213668	-0.271619	-0.308749	-0.232636	-0.281693	-0.120731	-0.204986	-0.149467	-0.264468	-0.185401	-0.0769582	-0.274836	-0.0999548	-0.143404	-0.195821	-0.187181	-0.286599	-0.198325	-0.313982	-0.127237
[truncated: 58 more columns]
